# Supplementary material for: The mitochondrial methylation potential gates mitoribosome assembly
Source: Nat Commun. 2025 Jun 25;16:5388. doi: 10.1038/s41467-025-60977-x (PMC12198368; doi:10.1038/s41467-025-60977-x)
Supplement: Supplementary file 3 — Supplementary Data 1 [file 41467_2025_60977_MOESM3_ESM.xlsx]

## Sheet: MmMuscle_8w
UNIPROTKB	logFC	CI.L	CI.R	AveExpr	t	P.Value	adj.P.Val	B	ENTREZ_GENE	ENSEMBL	SYMBOL	color
Q8R086	-2.1285	-2.3421	-1.91491	5.62356	-22.3665	1.56988e-09	4.30304e-06	8.42093	211389	ENSMUSG00000049858	Suox	-
Q99J99	-1.01265	-1.19135	-0.833955	10.3534	-12.7192	2.82056e-07	0.000386558	6.06837	246221	ENSMUSG00000071711	Mpst	-
Q5BJ29	2.09769	1.64691	2.54848	9.30506	10.4445	1.63193e-06	0.00149104	4.93218	448987	ENSMUSG00000043556	Fbxl7	+
P09541	0.957015	0.611849	1.30218	10.3394	6.22307	0.000123289	0.0844838	1.50031	NA	NA	NULL	0
Q8BMF4	0.449067	0.270677	0.627457	14.5639	5.65008	0.00025792	0.141392	0.845631	235339	ENSMUSG00000000168	Dlat	0
B2RPU8	-0.515555	-0.730141	-0.300969	10.1373	-5.39247	0.000364716	0.142812	0.533387	71970	ENSMUSG00000034173	Zbed5	0
Q9D1L0	-0.515555	-0.730141	-0.300969	10.1373	-5.39247	0.000364716	0.142812	0.533387	14004	ENSMUSG00000070493	Chchd2	0
Q99LC3	-0.37433	-0.534293	-0.214368	13.2101	-5.25232	0.000442101	0.151475	0.358759	67273	ENSMUSG00000026260	Ndufa10	0
Q9CR61	-0.488376	-0.705934	-0.270818	10.6692	-5.0384	0.000596238	0.180376	0.0857191	66916	ENSMUSG00000033938	Ndufb7	0
O09111	-0.36956	-0.53832	-0.200799	10.9438	-4.91505	0.000710598	0.180376	-0.0752974	104130	ENSMUSG00000031059	Ndufb11	0
Q9CXZ1	-0.376695	-0.549168	-0.204223	12.9378	-4.90213	0.000723874	0.180376	-0.0923174	17993	NA	NULL	0
Q9CQZ6	-0.38952	-0.574949	-0.204091	11.0192	-4.71483	0.00094918	0.216809	-0.342184	66495	ENSMUSG00000026032	Ndufb3	0
Q9CQ91	-0.328459	-0.487336	-0.169581	9.20526	-4.64015	0.00105897	0.223281	-0.443465	66091	ENSMUSG00000035674	Ndufa3	0
Q91YT0	-0.372072	-0.560647	-0.183496	14.0056	-4.42849	0.00145049	0.266442	-0.735584	17995	ENSMUSG00000037916	Ndufv1	0
Q9CPP6	-0.359684	-0.542125	-0.177244	11.9431	-4.42501	0.00145809	0.266442	-0.740449	68202	ENSMUSG00000023089	Ndufa5	0
Q91VD9	-0.364338	-0.551631	-0.177045	14.1825	-4.36613	0.00159331	0.271509	-0.823051	227197	ENSMUSG00000025968	Ndufs1	0
Q9CQJ8	-0.27829	-0.424764	-0.131817	12.0019	-4.26436	0.00185939	0.271509	-0.967132	66218	ENSMUSG00000022354	Ndufb9	0
Q9D2G2	0.435054	0.205207	0.6649	13.8505	4.24833	0.00190541	0.271509	-0.989963	78920	ENSMUSG00000004789	Dlst	0
Q8VCA8	-0.401788	-0.614373	-0.189203	10.2498	-4.24207	0.00192371	0.271509	-0.998896	217140	ENSMUSG00000020877	Scrn2	0
Q9DC70	-0.38312	-0.58815	-0.178091	11.5467	-4.19404	0.00207053	0.271509	-1.06763	75406	ENSMUSG00000020153	Ndufs7	0
Q9CQC7	-0.388207	-0.596108	-0.180305	8.58101	-4.19102	0.00208015	0.271509	-1.07197	100042503	ENSMUSG00000022820	Ndufb4	0
Q9CQC7	-0.388207	-0.596108	-0.180305	8.58101	-4.19102	0.00208015	0.271509	-1.07197	68194	ENSMUSG00000022820	Ndufb4	0
P52503	-0.408144	-0.630019	-0.186269	11.5218	-4.12876	0.00228934	0.285232	-1.16162	407785	ENSMUSG00000021606	Ndufs6	0
Q7TNL9	-0.493141	-0.766544	-0.219737	8.43093	-4.04837	0.0025929	0.309006	-1.27824	103172	ENSMUSG00000049422	Chchd10	0
Q9DCS9	-0.34958	-0.551256	-0.147904	13.1254	-3.89051	0.00331948	0.378774	-1.51	68342	ENSMUSG00000040048	Ndufb10	0
Q9CXI0	0.394638	0.164476	0.624801	11.8547	3.84839	0.00354758	0.378774	-1.57242	52064	ENSMUSG00000041733	Coq5	0
Q9D6J6	-0.368851	-0.584423	-0.153279	12.953	-3.84036	0.00359289	0.378774	-1.58434	72900	ENSMUSG00000024099	Ndufv2	0
Q9DCT2	-0.307547	-0.493962	-0.121131	12.7589	-3.70291	0.00447072	0.45386	-1.78984	68349	ENSMUSG00000005510	Ndufs3	0
Q9DCT2	-0.307547	-0.493962	-0.121131	12.7589	-3.70291	0.00447072	0.45386	-1.78984	68349	ENSMUSG00000111727	Ndufs3	0
Q9CQZ5	-0.328736	-0.533957	-0.123515	11.9704	-3.59533	0.00531332	0.513651	-1.95229	67130	ENSMUSG00000022450	Ndufa6	0
Q8K4G1	-0.303088	-0.493411	-0.112765	6.58578	-3.5743	0.00549659	0.513651	-1.9842	108075	ENSMUSG00000040488	Ltbp4	0
P82198	-0.252397	-0.413808	-0.0909862	11.6566	-3.50966	0.00610232	0.513651	-2.08259	21810	ENSMUSG00000035493	Tgfbi	0
Q99LY9	-0.427908	-0.70335	-0.152467	11.5861	-3.48686	0.00633224	0.513651	-2.1174	595136	ENSMUSG00000028648	Ndufs5	0
O08600	-0.237817	-0.391754	-0.0838802	8.73617	-3.46749	0.00653475	0.513651	-2.14703	13804	ENSMUSG00000015337	Endog	0
P56383	0.474883	0.166251	0.783516	9.17208	3.4535	0.00668507	0.513651	-2.16843	67942	ENSMUSG00000062683	Atp5g2	0
P56384	0.474883	0.166251	0.783516	9.17208	3.4535	0.00668507	0.513651	-2.16843	228033	ENSMUSG00000018770	Atp5g3	0
Q9CR84	0.474883	0.166251	0.783516	9.17208	3.4535	0.00668507	0.513651	-2.16843	11951	ENSMUSG00000006057	Atp5g1	0
P62077	0.50312	0.175605	0.830634	10.036	3.4479	0.00674624	0.513651	-2.17701	30057	ENSMUSG00000039016	Timm8b	0
Q9Z1P6	-0.335543	-0.558248	-0.112839	11.8176	-3.38169	0.0075155	0.539937	-2.27863	66416	ENSMUSG00000041881	Ndufa7	0
Q99LM2	-0.265162	-0.441208	-0.0891157	7.70684	-3.38064	0.00752848	0.539937	-2.28025	80280	ENSMUSG00000018669	Cdk5rap3	0
Q9CQH3	-0.280817	-0.46795	-0.0936847	12.4806	-3.36813	0.00768407	0.539937	-2.2995	66046	ENSMUSG00000027673	Ndufb5	0
Q8BK30	-0.350217	-0.584664	-0.11577	10.3315	-3.35279	0.00787942	0.539937	-2.32312	78330	ENSMUSG00000024038	Ndufv3	0
Q91YP0	-0.254953	-0.428115	-0.0817906	9.12816	-3.30461	0.00852693	0.570057	-2.39743	217666	ENSMUSG00000020988	L2hgdh	0
Q80ZX0	-0.251913	-0.425616	-0.0782113	6.11581	-3.25507	0.00925055	0.603709	-2.47403	99683	ENSMUSG00000001052	Sec24b	0
Q7TMF3	-0.429124	-0.72957	-0.128679	11.9207	-3.20577	0.0100337	0.639592	-2.55044	66414	ENSMUSG00000020022	Ndufa12	0
O70624	-0.736859	-1.27381	-0.199911	7.35367	-3.08011	0.012354	0.769596	-2.74583	17926	ENSMUSG00000026697	Myoc	0
Q9QYS9	-0.360893	-0.626449	-0.0953364	6.5486	-3.05025	0.0129822	0.790758	-2.79237	19317	ENSMUSG00000062078	Qk	0
V9GXK0	-0.461268	-0.802996	-0.11954	9.77026	-3.02961	0.0134354	0.800576	-2.82456	NA	ENSMUSG00000098456	Gm12117	0
Q8BGY7	0.255487	0.0619389	0.449034	10.2973	2.96274	0.0150184	0.875861	-2.92894	108654	ENSMUSG00000038121	Fam210a	0
P38647	0.327116	0.0777742	0.576458	14.9573	2.94456	0.0154809	0.884024	-2.95734	15526	ENSMUSG00000024359	Hspa9	0
Q64726	-0.293852	-0.520082	-0.0676231	6.3244	-2.91538	0.0162539	0.909222	-3.00294	12007	ENSMUSG00000037053	Azgp1	0
Q00PI9	-0.367051	-0.654888	-0.0792129	5.77776	-2.86215	0.0177661	0.973939	-3.08612	68693	ENSMUSG00000071659	Hnrnpul2	0
Q80W49	-0.299055	-0.535706	-0.0624036	4.6125	-2.83633	0.0185506	0.977928	-3.12648	224273	NA	NULL	0
Q8K3J1	-0.33319	-0.597084	-0.0692964	12.7805	-2.83385	0.0186275	0.977928	-3.13035	225887	ENSMUSG00000059734	Ndufs8	0
Q91WK1	0.216459	0.0442789	0.38864	10.1645	2.82167	0.0190112	0.977928	-3.14938	66701	ENSMUSG00000051346	Spryd4	0
Q64669	-0.214846	-0.387971	-0.0417208	9.02106	-2.78536	0.0202034	0.977928	-3.20613	18104	ENSMUSG00000003849	Nqo1	0
P32261	-0.256085	-0.462449	-0.0497218	10.8746	-2.78526	0.0202067	0.977928	-3.20628	11905	ENSMUSG00000026715	Serpinc1	0
P12815	-0.173712	-0.314397	-0.0330262	8.53869	-2.77136	0.0206827	0.977928	-3.22799	18570	ENSMUSG00000021576	Pdcd6	0
Q9CQ75	-0.304216	-0.551142	-0.0572902	12.1478	-2.76522	0.0208968	0.977928	-3.23758	17991	ENSMUSG00000014294	Ndufa2	0
Q3URS9	0.27989	0.0522508	0.50753	5.93866	2.75965	0.0210928	0.977928	-3.24628	66658	ENSMUSG00000025645	Ccdc51	0
Q8VDB8	-0.249788	-0.453069	-0.0465077	8.0001	-2.75797	0.0211522	0.977928	-3.2489	74249	NA	NULL	0
Q8BKZ9	0.208194	0.0379382	0.37845	13.4229	2.74461	0.0216315	0.977928	-3.26977	27402	ENSMUSG00000010914	Pdhx	0
O35459	0.272277	0.049321	0.495233	12.5653	2.74098	0.0217634	0.977928	-3.27544	51798	ENSMUSG00000053898	Ech1	0
Q8BGM7	-0.179491	-0.328766	-0.0302151	7.52075	-2.69878	0.0233597	0.99839	-3.3413	241113	ENSMUSG00000006542	Prkag3	0
O89112	-0.192651	-0.353753	-0.0315483	10.6395	-2.684	0.023946	0.99839	-3.36435	14768	ENSMUSG00000026000	Lancl1	0
Q9JLM9	-0.207743	-0.382273	-0.0332122	8.61996	-2.67158	0.0244502	0.99839	-3.38371	50915	ENSMUSG00000026888	Grb14	0
P56135	0.312278	0.0497655	0.57479	8.6809	2.66996	0.0245167	0.99839	-3.38623	57423	ENSMUSG00000038690	Atp5j2	0
Q9QZZ6	-0.283645	-0.522829	-0.0444607	6.88685	-2.66168	0.0248597	0.99839	-3.39913	56429	ENSMUSG00000026574	Dpt	0
Q91WD5	-0.255814	-0.471663	-0.0399654	13.1334	-2.66005	0.0249281	0.99839	-3.40169	226646	ENSMUSG00000013593	Ndufs2	0
Q80ZS3	0.238228	0.035989	0.440467	8.52922	2.64388	0.0256136	0.99839	-3.42687	99045	ENSMUSG00000037740	Mrps26	0
Q9CR21	-0.24853	-0.459734	-0.037326	12.2733	-2.64114	0.0257319	0.99839	-3.43115	70316	ENSMUSG00000030869	Ndufab1	0
Q9R069	-0.255611	-0.473106	-0.0381158	9.48945	-2.63781	0.0258758	0.99839	-3.43632	57278	ENSMUSG00000002980	Bcam	0
Q8CAQ8	0.222489	0.0313166	0.413662	14.6848	2.61214	0.0270149	0.99839	-3.47627	76614	ENSMUSG00000052337	Immt	0
P60898	0.41957	0.0585934	0.780546	3.99286	2.60879	0.0271673	0.99839	-3.48149	69920	ENSMUSG00000019738	Polr2i	0
Q5SSK3	0.173412	0.0240787	0.322746	7.77448	2.60637	0.0272779	0.99839	-3.48525	68550	ENSMUSG00000046909	Tefm	0
Q9DBR0	-0.316638	-0.590318	-0.0429586	5.99469	-2.59678	0.0277207	0.99839	-3.50017	56399	ENSMUSG00000024045	Akap8	0
Q9WTQ8	0.224997	0.0295519	0.420443	8.35101	2.58384	0.0283291	0.99839	-3.52027	NA	NA	NULL	0
Q9D6S7	0.276304	0.0336995	0.518908	9.06716	2.55625	0.0296721	0.99839	-3.56313	67871	ENSMUSG00000026887	Mrrf	0
Q9QYR9	0.252299	0.0307466	0.473851	12.3113	2.55595	0.0296866	0.99839	-3.56358	171210	ENSMUSG00000021226	Acot2	0
Q8VEM8	0.314417	0.037506	0.591328	12.2987	2.54847	0.0300617	0.99839	-3.57519	18674	ENSMUSG00000061904	Slc25a3	0
Q6ZPJ3	0.235144	0.0263867	0.443901	7.59419	2.52817	0.0311035	0.99839	-3.60666	217342	ENSMUSG00000020802	Ube2o	0
Q9CRB8	0.339562	0.0380913	0.641032	7.94917	2.52806	0.031109	0.99839	-3.60683	67900	ENSMUSG00000004748	Mtfp1	0
Q99KP3	-0.256269	-0.484185	-0.0283539	5.41164	-2.5237	0.0313379	0.99839	-3.6136	68631	ENSMUSG00000021947	Cryl1	0
P53702	0.280694	0.0306174	0.53077	8.60532	2.51927	0.0315716	0.99839	-3.62046	15159	ENSMUSG00000031352	Hccs	0
E9Q9K5	0.191642	0.0208334	0.362451	11.8224	2.51823	0.0316267	0.99839	-3.62207	76757	ENSMUSG00000019787	Trdn	0
Q9CRB9	0.173098	0.0180183	0.328178	12.6876	2.50525	0.0323228	0.99839	-3.64216	66075	ENSMUSG00000053768	Chchd3	0
P24549	-0.161495	-0.306373	-0.0166177	10.6504	-2.50192	0.0325041	0.99839	-3.64732	11668	ENSMUSG00000053279	Aldh1a1	0
Q62000	-0.187289	-0.355551	-0.0190284	13.3843	-2.4983	0.0327021	0.99839	-3.65292	18295	ENSMUSG00000021390	Ogn	0
Q9D8B4	-0.259819	-0.49389	-0.0257481	10.8201	-2.49137	0.0330844	0.99839	-3.66364	NA	NA	NULL	0
Q9JK53	-0.155332	-0.295521	-0.0151427	13.0711	-2.48691	0.0333326	0.99839	-3.67053	116847	ENSMUSG00000041577	Prelp	0
Q61189	-0.369277	-0.70422	-0.034334	6.05853	-2.47455	0.034031	0.99839	-3.68963	NA	NA	NULL	0
Q9DCJ5	-0.267425	-0.512411	-0.0224386	12.8121	-2.45005	0.0354581	0.99839	-3.72745	68375	ENSMUSG00000026895	Ndufa8	0
O35945	-0.196455	-0.376915	-0.0159951	8.90899	-2.44341	0.0358546	0.99839	-3.73768	26358	ENSMUSG00000024747	Aldh1a7	0
Q9CQN1	0.155441	0.0120805	0.298802	12.8809	2.4336	0.0364487	0.99839	-3.75279	68015	ENSMUSG00000005981	Trap1	0
P52963	-0.662936	-1.277	-0.0488759	9.43486	-2.42312	0.0370947	0.99839	-3.76893	13824	ENSMUSG00000024376	Epb41l4a	0
Q9DBL7	-0.250058	-0.482701	-0.0174157	6.38518	-2.41249	0.037761	0.99839	-3.78528	71743	ENSMUSG00000001755	Coasy	0
E9PZQ0	0.164738	0.0110221	0.318454	15.3062	2.40541	0.0382117	0.99839	-3.79617	20190	ENSMUSG00000030592	Ryr1	0
Q91VW5	0.211469	0.0137145	0.409223	6.10243	2.40013	0.0385511	0.99839	-3.80429	54214	ENSMUSG00000038708	Golga4	0
Q9D1H9	-0.244887	-0.474492	-0.0152812	7.8192	-2.39385	0.0389585	0.99839	-3.81393	76293	ENSMUSG00000042436	Mfap4	0
Q8R1A4	-0.30275	-0.587262	-0.0182384	5.99278	-2.38835	0.0393188	0.99839	-3.82237	NA	NA	NULL	0
Q9DC69	-0.260913	-0.50638	-0.0154461	12.1697	-2.38571	0.0394933	0.99839	-3.82643	66108	ENSMUSG00000000399	Ndufa9	0
O88843	-0.341001	-0.662071	-0.0199316	5.21367	-2.38381	0.0396191	0.99839	-3.82935	12905	ENSMUSG00000045867	Cradd	0
G5E869	0.255679	0.0141601	0.497198	9.36733	2.37606	0.0401359	0.99839	-3.84122	77264	ENSMUSG00000026135	Zfp142	0
P52196	-0.161824	-0.315071	-0.00857706	7.85366	-2.37009	0.040539	0.99839	-3.85038	22117	ENSMUSG00000044986	Tst	0
Q8CHH9	0.186972	0.00990768	0.364037	7.58802	2.37006	0.0405411	0.99839	-3.85042	20362	ENSMUSG00000018398	Septin8	0
Q7TPR4	-0.198132	-0.387907	-0.00835681	13.0576	-2.34331	0.0423964	0.99839	-3.89138	109711	ENSMUSG00000015143	Actn1	0
Q9ERS2	-0.225813	-0.442347	-0.0092781	9.54057	-2.34064	0.0425857	0.99839	-3.89545	67184	ENSMUSG00000036199	Ndufa13	0
O54786	-0.291401	-0.571407	-0.0113959	7.52102	-2.33582	0.0429305	0.99839	-3.90282	13347	ENSMUSG00000028974	Dffa	0
Q9D706	-0.210321	-0.41368	-0.00696158	5.97299	-2.32131	0.0439845	0.99839	-3.92498	71919	ENSMUSG00000022466	Rpap3	0
Q8VCB3	-0.224255	-0.442447	-0.00606313	9.7345	-2.30684	0.0450601	0.99839	-3.94703	232493	ENSMUSG00000030244	Gys2	0
Q8CHG3	0.408478	0.00908333	0.807873	6.37616	2.29552	0.0459202	0.99839	-3.96427	NA	NA	NULL	0
Q3TUH1	-0.254092	-0.502849	-0.00533557	5.25396	-2.29261	0.0461433	0.99839	-3.96869	NA	NA	NULL	0
Q6P6M7	0.264565	0.0052026	0.523927	9.98299	2.28949	0.0463841	0.99839	-3.97344	211006	ENSMUSG00000029173	Sepsecs	0
Q99M04	0.206409	0.00332485	0.409493	9.06692	2.28122	0.0470291	0.99839	-3.98602	79464	ENSMUSG00000029199	Lias	0
P82349	-0.283168	-0.565043	-0.00129392	7.77471	-2.25477	0.049149	0.99839	-4.02614	24051	ENSMUSG00000029156	Sgcb	0
Q9CXT8	0.162246	-4.26884e-05	0.324535	10.4073	2.24388	0.0500492	0.99839	-4.04263	73078	ENSMUSG00000029017	Pmpcb	0
Q9D023	0.236648	-0.0017061	0.475002	9.64058	2.22841	0.0513556	0.99839	-4.06603	70456	ENSMUSG00000026568	Mpc2	0
P13541	-0.234338	-0.470734	0.00205758	11.8189	-2.22494	0.051653	0.99839	-4.07127	17883	ENSMUSG00000020908	Myh3	0
P86048	0.270422	-0.00261721	0.543461	7.04175	2.22296	0.0518234	0.99839	-4.07425	238217	ENSMUSG00000060499	Rpl10l	0
Q6ZWV3	0.270422	-0.00261721	0.543461	7.04175	2.22296	0.0518234	0.99839	-4.07425	110954	ENSMUSG00000008682	Rpl10	0
Q6ZWV3	0.270422	-0.00261721	0.543461	7.04175	2.22296	0.0518234	0.99839	-4.07425	110954	ENSMUSG00000058443	Rpl10-ps3	0
P40936	-0.226506	-0.455918	0.00290599	8.40107	-2.21604	0.0524232	0.99839	-4.08469	21743	ENSMUSG00000003477	Inmt	0
P56382	0.448257	-0.00994729	0.906462	11.7682	2.19575	0.0542223	0.99839	-4.11525	67126	ENSMUSG00000016252	Atp5e	0
Q9CQQ7	0.287374	-0.00712375	0.581872	13.6288	2.19018	0.0547261	0.99839	-4.12363	11950	ENSMUSG00000000563	Atp5pb	0
Q99JW2	-0.159234	-0.322855	0.00438769	10.1809	-2.18428	0.0552646	0.99839	-4.13248	109652	NA	NULL	0
Q9CQ40	0.213051	-0.00625403	0.432357	8.18086	2.18046	0.0556162	0.99839	-4.13822	18120	ENSMUSG00000007338	Mrpl49	0
Q9D8Y0	-0.23015	-0.468521	0.00822095	7.0944	-2.16706	0.0568671	0.99839	-4.15832	NA	NA	NULL	0
Q9CQX8	0.163947	-0.00598328	0.333877	10.1326	2.16544	0.0570202	0.99839	-4.16075	66128	ENSMUSG00000061474	Mrps36	0
Q9R1B9	-0.39115	-0.798947	0.0166467	9.16171	-2.15285	0.0582236	0.99839	-4.1796	20563	ENSMUSG00000031558	Slit2	0
Q9WV54	-0.267417	-0.549416	0.0145825	6.40312	-2.12841	0.0606295	0.99839	-4.21609	11886	ENSMUSG00000031591	Asah1	0
Q9ESB3	-0.188988	-0.389392	0.0114154	10.1473	-2.11662	0.0618235	0.99839	-4.23364	94175	NA	NULL	0
P13542	-0.151946	-0.313284	0.00939115	14.0196	-2.11383	0.0621101	0.99839	-4.2378	17885	ENSMUSG00000055775	Myh8	0
Q2TPA8	0.207729	-0.0139325	0.429391	11.8161	2.1034	0.0631903	0.99839	-4.2533	72479	ENSMUSG00000028383	Hsdl2	0
Q9DC61	0.19247	-0.0131017	0.398041	10.441	2.10142	0.0633965	0.99839	-4.25622	66865	ENSMUSG00000026926	Pmpca	0
P68181	-0.197847	-0.409223	0.0135282	6.07628	-2.10082	0.0634594	0.99839	-4.25711	18749	ENSMUSG00000005034	Prkacb	0
P22599	-0.212665	-0.440029	0.0146988	10.3672	-2.09937	0.0636121	0.99839	-4.25927	20701	ENSMUSG00000071178	Serpina1b	0
Q60872	0.358437	-0.0260692	0.742943	8.07513	2.0923	0.0643594	0.99839	-4.26976	13664	ENSMUSG00000057561	Eif1a	0
Q8BMJ3	0.358437	-0.0260692	0.742943	8.07513	2.0923	0.0643594	0.99839	-4.26976	66235	ENSMUSG00000067194	Eif1ax	0
Q9JLV6	-0.259881	-0.540084	0.0203225	5.68704	-2.08168	0.065497	0.99839	-4.28548	NA	NA	NULL	0
Q9WUM5	0.134125	-0.010636	0.278886	13.6656	2.07956	0.0657266	0.99839	-4.28862	56451	ENSMUSG00000052738	Suclg1	0
Q9CQL5	0.199899	-0.0159903	0.415789	8.22348	2.07823	0.0658714	0.99839	-4.29059	67681	ENSMUSG00000057388	Mrpl18	0
Q4ZJN1	-0.271904	-0.568015	0.0242072	7.69387	-2.06098	0.0677712	0.99839	-4.31606	239126	ENSMUSG00000071347	C1qtnf9	0
Q78IK4	0.158392	-0.0146745	0.331459	10.7521	2.05416	0.0685375	0.99839	-4.32612	68117	ENSMUSG00000025525	Apool	0
E9Q0B6	-0.258497	-0.542358	0.0253636	8.46211	-2.04392	0.0697023	0.99839	-4.34118	330355	ENSMUSG00000052861	Dnah6	0
Q8VBW6	0.159447	-0.0158028	0.334696	8.71443	2.04208	0.069914	0.99839	-4.34389	234664	ENSMUSG00000031878	Nae1	0
P48453	-0.179761	-0.379272	0.0197488	9.40315	-2.0223	0.072225	0.99839	-4.37292	19056	ENSMUSG00000021816	Ppp3cb	0
P0C0S6	0.397645	-0.0444303	0.83972	8.79869	2.01889	0.0726303	0.99839	-4.37791	51788	ENSMUSG00000037894	H2az1	0
Q3THW5	0.397645	-0.0444303	0.83972	8.79869	2.01889	0.0726303	0.99839	-4.37791	77605	ENSMUSG00000041126	H2az2	0
O89106	-0.195759	-0.413422	0.021904	6.94716	-2.01861	0.0726646	0.99839	-4.37833	14198	ENSMUSG00000060579	Fhit	0
Q8BP47	-0.13477	-0.284879	0.0153386	10.8492	-2.01512	0.0730811	0.99839	-4.38342	70223	ENSMUSG00000024587	Nars	0
E9Q264	-0.368788	-0.779757	0.0421808	10.2329	-2.0141	0.0732036	0.99839	-4.38492	667772	ENSMUSG00000092009	Myh15	0
Q91YY4	0.168985	-0.0212625	0.359232	7.62826	1.99362	0.0757047	0.99839	-4.41482	246782	ENSMUSG00000042709	Atpaf2	0
P70122	-0.292307	-0.623584	0.0389708	5.59747	-1.98044	0.0773577	0.99839	-4.43401	66711	ENSMUSG00000025337	Sbds	0
Q9QYB1	0.192712	-0.0257839	0.411208	5.43274	1.97961	0.0774624	0.99839	-4.43521	29876	ENSMUSG00000037242	Clic4	0
Q8K1Z0	-0.146997	-0.314135	0.0201412	12.8866	-1.974	0.078177	0.99839	-4.44337	67914	ENSMUSG00000031782	Coq9	0
Q9QZM0	-0.145878	-0.311768	0.0200125	8.53211	-1.97371	0.0782144	0.99839	-4.44379	54609	ENSMUSG00000050148	Ubqln2	0
O54946	-0.170625	-0.364887	0.0236365	7.42544	-1.97138	0.0785128	0.99839	-4.44717	23950	ENSMUSG00000029131	Dnajb6	0
Q8VHM5	-0.300451	-0.643626	0.0427238	5.75212	-1.96504	0.0793303	0.99839	-4.45636	74326	ENSMUSG00000066037	Hnrnpr	0
Q8JZL3	-0.204919	-0.439267	0.0294291	7.72666	-1.96261	0.079646	0.99839	-4.45988	105663	ENSMUSG00000045691	Thtpa	0
E0CYV9	-0.138516	-0.296983	0.0199509	10.267	-1.96189	0.0797398	0.99839	-4.46092	NA	ENSMUSG00000090066	1110002E22Rik	0
Q9JMH3	-0.163759	-0.351321	0.0238025	7.44104	-1.95964	0.0800344	0.99839	-4.46419	23956	ENSMUSG00000079434	Neu2	0
Q8R1T1	-0.141181	-0.302884	0.0205227	6.83585	-1.95961	0.0800376	0.99839	-4.46422	105513	ENSMUSG00000034190	Chmp7	0
P46656	0.209165	-0.0310108	0.44934	7.7618	1.95467	0.0806863	0.99839	-4.47137	14148	ENSMUSG00000032051	Fdx1	0
Q3ULQ2	-0.322383	-0.692875	0.0481088	7.34477	-1.95302	0.0809036	0.99839	-4.47376	241593	ENSMUSG00000074997	Pin1rt1	0
Q9QUR7	-0.322383	-0.692875	0.0481088	7.34477	-1.95302	0.0809036	0.99839	-4.47376	23988	ENSMUSG00000032171	Pin1	0
Q99J39	0.137632	-0.0208811	0.296145	10.8995	1.94881	0.0814628	0.99839	-4.47985	56690	ENSMUSG00000074064	Mlycd	0
A2AQ25	-0.171847	-0.369771	0.0260765	7.84465	-1.94876	0.0814686	0.99839	-4.47992	208618	ENSMUSG00000036617	Etl4	0
P47857	0.1411	-0.0215031	0.303704	15.6886	1.94766	0.0816157	0.99839	-4.48151	18642	ENSMUSG00000033065	Pfkm	0
A0A5F8MPH8	-0.171974	-0.370201	0.0262519	13.3563	-1.94723	0.0816729	0.99839	-4.48213	81877	ENSMUSG00000033327	Tnxb	0
Q8BGH2	0.269052	-0.0413597	0.579464	11.022	1.94542	0.0819148	0.99839	-4.48475	68653	ENSMUSG00000022437	Samm50	0
Q60847	-0.179557	-0.386855	0.0277405	13.4204	-1.94412	0.0820885	0.99839	-4.48662	12816	ENSMUSG00000032332	Col12a1	0
Q8BYH7	-0.264923	-0.571075	0.0412294	5.88958	-1.94221	0.0823444	0.99839	-4.48938	233204	ENSMUSG00000038520	Tbc1d17	0
Q7TNC6	-0.304987	-0.657811	0.0478379	6.30719	-1.94015	0.082621	0.99839	-4.49234	269152	ENSMUSG00000026494	Kif26b	0
Q8BFP9	-0.165432	-0.357127	0.0262627	8.38656	-1.93697	0.0830506	0.99839	-4.49693	228026	ENSMUSG00000006494	Pdk1	0
Q8C5Y2	-0.17618	-0.380421	0.0280605	8.38071	-1.93611	0.0831681	0.99839	-4.49818	NA	ENSMUSG00000056509	Gm9999	0
Q9QZ88	-0.190679	-0.411946	0.0305892	11.9682	-1.93418	0.0834291	0.99839	-4.50094	56433	ENSMUSG00000029462	Vps29	0
P48771	-0.166394	-0.359833	0.0270461	10.2858	-1.93066	0.08391	0.99839	-4.50602	12866	ENSMUSG00000032330	Cox7a2	0
Q8BRK9	-0.217284	-0.470265	0.0356959	5.50718	-1.92777	0.0843052	0.99839	-4.51017	140481	ENSMUSG00000038886	Man2a2	0
A0A087WR45	-0.151744	-0.328513	0.0250248	11.4307	-1.92673	0.0844491	0.99839	-4.51168	381148	ENSMUSG00000073600	Prob1	0
Q6P2B1	-0.196984	-0.426791	0.0328234	7.07832	-1.92389	0.0848396	0.99839	-4.51575	320938	ENSMUSG00000012535	Tnpo3	0
Q9CR62	0.146569	-0.0251386	0.318276	12.5491	1.91587	0.0859545	0.99839	-4.52727	67863	ENSMUSG00000014606	Slc25a11	0
A2AJI0	0.272753	-0.0497608	0.595267	6.62831	1.89817	0.0884639	0.99839	-4.55262	245877	ENSMUSG00000028849	Map7d1	0
Q78PY7	-0.126532	-0.276244	0.0231806	9.23523	-1.89695	0.0886396	0.99839	-4.55436	56463	ENSMUSG00000001424	Snd1	0
Q9Z1N2	-0.561825	-1.22676	0.103115	8.48004	-1.89641	0.0887172	0.99839	-4.55513	18392	ENSMUSG00000028587	Orc1	0
Q6PFD9	-0.167391	-0.365847	0.0310637	8.83068	-1.89315	0.0891882	0.99839	-4.55979	269966	NA	NULL	0
Q91XL9	0.248251	-0.0464489	0.54295	6.65566	1.89071	0.089542	0.99839	-4.56327	64291	ENSMUSG00000044252	Osbpl1a	0
O88653	-0.130024	-0.284867	0.0248197	9.82558	-1.88471	0.0904183	0.99839	-4.57183	56692	ENSMUSG00000091512	Lamtor3	0
Q9JK42	-0.188882	-0.414726	0.0369621	11.355	-1.87714	0.0915349	0.99839	-4.58261	18604	ENSMUSG00000038967	Pdk2	0
Q8BTJ4	-0.214485	-0.47116	0.0421892	8.98393	-1.87555	0.0917705	0.99839	-4.58487	224794	ENSMUSG00000023961	Enpp4	0
Q8BX10	0.113844	-0.0224064	0.250095	8.29867	1.87537	0.0917976	0.99839	-4.58513	72542	ENSMUSG00000029500	Pgam5	0
P62317	-0.2575	-0.565744	0.0507437	7.36291	-1.87498	0.0918551	0.99839	-4.58568	107686	ENSMUSG00000040824	Snrpd2	0
A2A9K7	-0.119003	-0.262113	0.0241066	8.8017	-1.86639	0.0931415	0.99839	-4.59788	194231	ENSMUSG00000028841	Cnksr1	0
Q921T2	-0.181101	-0.399452	0.0372502	8.03648	-1.86157	0.0938716	0.99839	-4.60472	208263	ENSMUSG00000026466	Tor1aip1	0
Q8R0Y6	-0.243945	-0.538204	0.0503152	8.34345	-1.86069	0.094005	0.99839	-4.60596	107747	ENSMUSG00000030088	Aldh1l1	0
Q8BVZ1	0.215302	-0.045599	0.476203	7.46238	1.85219	0.0953056	0.99839	-4.618	66968	ENSMUSG00000011305	Plin5	0
O70456	0.175783	-0.0381422	0.389709	12.5403	1.84429	0.0965302	0.99839	-4.62916	55948	ENSMUSG00000047281	Sfn	0
Q68FG2	-0.236666	-0.524802	0.0514708	8.07915	-1.84353	0.0966481	0.99839	-4.63023	20743	ENSMUSG00000067889	Sptbn2	0
Q9QZ23	0.164066	-0.0367326	0.364865	11.121	1.83389	0.0981647	0.99839	-4.64384	56748	ENSMUSG00000029993	Nfu1	0
P70336	0.136457	-0.0306891	0.303602	6.43026	1.83237	0.0984047	0.99839	-4.64597	19878	NA	NULL	0
O35857	0.128625	-0.0290051	0.286254	12.1507	1.83147	0.0985477	0.99839	-4.64723	21856	ENSMUSG00000002949	Timm44	0
Q9D967	-0.113768	-0.253229	0.0256938	11.8001	-1.83096	0.098629	0.99839	-4.64795	67881	ENSMUSG00000002329	Mdp1	0
O35345	-0.141407	-0.314784	0.0319708	10.1329	-1.83059	0.0986877	0.99839	-4.64847	16650	ENSMUSG00000003731	Kpna6	0
Q9JJK2	-0.157569	-0.351053	0.0359141	8.13641	-1.82786	0.0991235	0.99839	-4.65232	71835	ENSMUSG00000062190	Lancl2	0
P16332	-0.145831	-0.324913	0.0332507	10.5694	-1.82773	0.0991432	0.99839	-4.65249	17850	ENSMUSG00000023921	Mmut	0
Q8VI75	-0.229222	-0.511817	0.0533721	7.11226	-1.82057	0.100294	0.99839	-4.66256	75751	ENSMUSG00000002319	Ipo4	0
Q9ERV1	-0.1913	-0.427941	0.0453412	7.45476	-1.81442	0.101291	0.99839	-4.67118	67027	ENSMUSG00000000439	Mkrn2	0
Q8BMK0	-0.282258	-0.632782	0.068265	5.03081	-1.80736	0.102449	0.99839	-4.68107	70012	ENSMUSG00000037443	Cep85	0
P41216	0.139561	-0.0344804	0.313602	14.7106	1.7998	0.1037	0.99839	-4.69163	14081	ENSMUSG00000018796	Acsl1	0
Q3TBW2	0.140066	-0.0347515	0.314883	6.92738	1.7983	0.103951	0.99839	-4.69373	107732	ENSMUSG00000001445	Mrpl10	0
Q9D7E4	-0.13936	-0.313551	0.0348318	7.50757	-1.79566	0.104392	0.99839	-4.69741	66374	ENSMUSG00000020133	2310011J03Rik	0
Q9DB73	0.189886	-0.047498	0.427271	9.03388	1.79538	0.10444	0.99839	-4.69781	72017	ENSMUSG00000026456	Cyb5r1	0
Q9JHL1	-0.165982	-0.37357	0.0416055	8.17225	-1.79463	0.104566	0.99839	-4.69885	65962	NA	NULL	0
P62274	0.471169	-0.119832	1.06217	7.85392	1.78938	0.10545	0.99839	-4.70617	20090	ENSMUSG00000034892	Rps29	0
Q8CC88	0.161176	-0.0412419	0.363594	12.5534	1.78717	0.105824	0.99839	-4.70924	219189	ENSMUSG00000058997	Vwa8	0
Q6PB66	0.146316	-0.0378577	0.33049	14.2431	1.78311	0.106515	0.99839	-4.71489	72416	ENSMUSG00000024120	Lrpprc	0
Q07133	-0.375241	-0.847767	0.0972847	10.0021	-1.78237	0.106641	0.99839	-4.71591	107970	NA	NULL	0
Q99LP6	0.16576	-0.043521	0.375041	11.6389	1.77772	0.107439	0.99839	-4.72237	17713	ENSMUSG00000029198	Grpel1	0
Q3UEB3	-0.308118	-0.697995	0.0817602	5.4894	-1.77379	0.108117	0.99839	-4.72783	67959	ENSMUSG00000002524	Puf60	0
P0DN34	-0.375647	-0.852159	0.100866	8.02078	-1.76937	0.108885	0.99839	-4.73395	NA	ENSMUSG00000113902	Ndufb1	0
Q99JY3	-0.13159	-0.29857	0.0353912	5.34217	-1.76876	0.108991	0.99839	-4.7348	107526	ENSMUSG00000054435	Gimap4	0
Q925I1	0.171554	-0.0463691	0.389477	10.6315	1.7669	0.109316	0.99839	-4.73738	108888	ENSMUSG00000029036	Atad3a	0
Q8VEH3	-0.130961	-0.297851	0.0359292	7.94845	-1.76127	0.110305	0.99839	-4.74517	68724	ENSMUSG00000026426	Arl8a	0
Q6DTY7	-0.111134	-0.252956	0.0306886	9.96388	-1.7588	0.110742	0.99839	-4.74858	270198	ENSMUSG00000025648	Pfkfb4	0
Q06185	0.267369	-0.0748202	0.609558	11.8998	1.75371	0.111644	0.99839	-4.7556	11958	ENSMUSG00000050856	Atp5k	0
Q8BJU0	-0.139106	-0.317304	0.0390919	8.92088	-1.75209	0.111933	0.99839	-4.75783	52551	ENSMUSG00000004937	Sgta	0
Q8VHH5	-0.25316	-0.577941	0.0716207	5.2499	-1.74952	0.112394	0.99839	-4.76138	NA	NA	NULL	0
Q61702	-0.175821	-0.401486	0.0498437	8.58073	-1.74872	0.112537	0.99839	-4.76247	16424	ENSMUSG00000006529	Itih1	0
P28653	-0.158453	-0.362255	0.045348	11.6783	-1.74505	0.113198	0.99839	-4.76753	12111	ENSMUSG00000031375	Bgn	0
Q9ES34	-0.215923	-0.493664	0.0618181	8.23348	-1.74491	0.113224	0.99839	-4.76773	117146	ENSMUSG00000029577	Ube3b	0
Q9JKF7	0.224521	-0.0653324	0.514374	9.41781	1.73857	0.114374	0.99839	-4.77644	27393	ENSMUSG00000022889	Mrpl39	0
Q6XPS7	-0.128048	-0.293615	0.0375202	9.37965	-1.73584	0.114873	0.99839	-4.78019	71776	ENSMUSG00000017713	Tha1	0
Q9DB05	0.141134	-0.0422749	0.324542	11.374	1.72713	0.116477	0.99839	-4.79213	108124	ENSMUSG00000006024	Napa	0
Q8BV57	0.124334	-0.0372613	0.28593	8.38833	1.72693	0.116513	0.99839	-4.7924	269855	ENSMUSG00000035279	Ssc5d	0
Q9CRC8	-0.161647	-0.372103	0.0488101	6.65957	-1.72392	0.117072	0.99839	-4.79652	67144	NA	NULL	0
P62814	-0.188673	-0.434481	0.0571348	8.54185	-1.72277	0.117286	0.99839	-4.79809	11966	ENSMUSG00000006273	Atp6v1b2	0
Q8K3W0	-0.123429	-0.28498	0.0381214	7.57879	-1.71484	0.118775	0.99839	-4.80893	107976	ENSMUSG00000052139	Babam2	0
Q04447	-0.198805	-0.459865	0.0622538	10.8891	-1.70924	0.119835	0.99839	-4.81656	12709	ENSMUSG00000001270	Ckb	0
Q91YP2	-0.174869	-0.404916	0.0551767	5.99349	-1.70613	0.120427	0.99839	-4.82079	75805	ENSMUSG00000021710	Nln	0
Q01339	-0.161015	-0.373326	0.0512961	11.2204	-1.70219	0.121183	0.99839	-4.82615	11818	ENSMUSG00000000049	Apoh	0
Q99N94	-0.2174	-0.504723	0.0699234	5.87072	-1.69825	0.121941	0.99839	-4.8315	78523	ENSMUSG00000028140	Mrpl9	0
P06745	0.115774	-0.0372733	0.268822	15.6744	1.69785	0.122019	0.99839	-4.83204	14751	ENSMUSG00000036427	Gpi1	0
Q3TCN2	-0.107394	-0.249477	0.034689	9.26532	-1.69649	0.122282	0.99839	-4.83389	71772	ENSMUSG00000029598	Plbd2	0
Q9DCS3	0.141361	-0.0459367	0.328658	10.7252	1.69399	0.122768	0.99839	-4.83728	26922	ENSMUSG00000028910	Mecr	0
Q9QZ57	-0.120151	-0.279377	0.0390746	10.4433	-1.69367	0.12283	0.99839	-4.83772	56534	ENSMUSG00000051456	Hspb3	0
Q9ERI6	0.120948	-0.0394162	0.281313	9.16312	1.6928	0.122999	0.99839	-4.8389	105014	ENSMUSG00000020621	Rdh14	0
Q3SXD3	-0.261896	-0.611098	0.0873057	5.05752	-1.68332	0.124858	0.99839	-4.85173	69692	ENSMUSG00000000295	Hddc2	0
Q9EPR2	-0.215104	-0.50203	0.0718223	6.62208	-1.68264	0.124992	0.99839	-4.85264	66350	ENSMUSG00000027999	Pla2g12a	0
Q921H9	0.153315	-0.051856	0.358486	10.8421	1.67719	0.126073	0.99839	-4.86	69893	ENSMUSG00000048351	Coa7	0
Q9QY93	0.129091	-0.0437181	0.301901	6.06834	1.67666	0.12618	0.99839	-4.86072	66422	ENSMUSG00000042462	Dctpp1	0
Q9WUA3	0.144734	-0.0497683	0.339236	11.8509	1.67017	0.127479	0.99839	-4.86947	56421	ENSMUSG00000021196	Pfkp	0
P70266	-0.104435	-0.244837	0.0359678	10.5304	-1.66949	0.127615	0.99839	-4.87038	18639	ENSMUSG00000025271	Pfkfb1	0
P59326	0.147785	-0.0512582	0.346828	9.65022	1.66647	0.128225	0.99839	-4.87444	228994	ENSMUSG00000038848	Ythdf1	0
Q8BYK6	0.147785	-0.0512582	0.346828	9.65022	1.66647	0.128225	0.99839	-4.87444	229096	ENSMUSG00000047213	Ythdf3	0
Q91YT7	0.147785	-0.0512582	0.346828	9.65022	1.66647	0.128225	0.99839	-4.87444	213541	ENSMUSG00000040025	Ythdf2	0
O89079	-0.129515	-0.304374	0.0453446	8.88877	-1.66244	0.129043	0.99839	-4.87986	59042	ENSMUSG00000055681	Cope	0
P15864	-0.276104	-0.649858	0.0976492	10.798	-1.65807	0.129934	0.99839	-4.88572	50708	ENSMUSG00000036181	H1f2	0
P43274	-0.276104	-0.649858	0.0976492	10.798	-1.65807	0.129934	0.99839	-4.88572	50709	ENSMUSG00000051627	H1f4	0
P43277	-0.276104	-0.649858	0.0976492	10.798	-1.65807	0.129934	0.99839	-4.88572	14957	ENSMUSG00000052565	H1f3	0
A2AWP8	-0.248099	-0.584068	0.0878712	4.44075	-1.65744	0.130062	0.99839	-4.88656	72754	ENSMUSG00000040964	Arhgef10l	0
P00416	-0.154557	-0.363962	0.0548482	8.31712	-1.65659	0.130236	0.99839	-4.8877	17710	ENSMUSG00000064358	COX3	0
Q9Z2I9	0.10875	-0.0394938	0.256994	14.5145	1.64652	0.132317	0.99839	-4.90118	20916	ENSMUSG00000022110	Sucla2	0
Q60631	-0.17661	-0.417452	0.0642329	9.7174	-1.64587	0.132452	0.99839	-4.90205	14784	ENSMUSG00000059923	Grb2	0
Q8CGB3	-0.151636	-0.358812	0.0555403	8.72856	-1.64277	0.133099	0.99839	-4.90619	72565	NA	NULL	0
Q7TQH0	0.217564	-0.0797041	0.514832	6.84752	1.64268	0.133118	0.99839	-4.9063	233871	ENSMUSG00000032637	Atxn2l	0
Q8VCX5	-0.134219	-0.31766	0.0492213	6.54521	-1.64223	0.133212	0.99839	-4.9069	216001	ENSMUSG00000020111	Micu1	0
Q9CYG7	-0.10809	-0.256242	0.040062	9.24538	-1.63754	0.134197	0.99839	-4.91315	67145	ENSMUSG00000018322	Tomm34	0
Q05D44	0.15247	-0.0568823	0.361822	8.77175	1.63463	0.13481	0.99839	-4.91702	226982	ENSMUSG00000026083	Eif5b	0
Q9JHS3	-0.150342	-0.357251	0.0565668	7.28418	-1.63086	0.135612	0.99839	-4.92205	83409	ENSMUSG00000028062	Lamtor2	0
Q03265	0.127737	-0.0481016	0.303575	15.9803	1.63048	0.135691	0.99839	-4.92255	11946	ENSMUSG00000025428	Atp5a1	0
Q03265	0.127737	-0.0481016	0.303575	15.9803	1.63048	0.135691	0.99839	-4.92255	11946	ENSMUSG00000116276	Atp5a1	0
P59999	-0.100626	-0.239249	0.0379967	9.18249	-1.62926	0.135952	0.99839	-4.92417	68089	ENSMUSG00000079426	Arpc4	0
P07309	-0.176395	-0.419627	0.0668357	12.1303	-1.62773	0.136278	0.99839	-4.9262	22139	ENSMUSG00000061808	Ttr	0
Q60929	-0.129609	-0.308614	0.0493953	6.52449	-1.62512	0.136836	0.99839	-4.92966	17258	ENSMUSG00000030557	Mef2a	0
Q63943	-0.129609	-0.308614	0.0493953	6.52449	-1.62512	0.136836	0.99839	-4.92966	17261	ENSMUSG00000001419	Mef2d	0
Q8CFN5	-0.129609	-0.308614	0.0493953	6.52449	-1.62512	0.136836	0.99839	-4.92966	17260	ENSMUSG00000005583	Mef2c	0
Q8JZR0	0.118755	-0.0454934	0.283004	12.3452	1.6228	0.137335	0.99839	-4.93274	433256	ENSMUSG00000024981	Acsl5	0
Q9CT10	0.228687	-0.0878384	0.545213	6.08097	1.62161	0.137591	0.99839	-4.93432	71810	ENSMUSG00000002372	Ranbp3	0
Q9CR00	-0.148168	-0.353262	0.0569264	11.1652	-1.62149	0.137617	0.99839	-4.93448	67151	ENSMUSG00000029440	Psmd9	0
Q61425	0.1783	-0.0690181	0.425618	14.0581	1.61811	0.138346	0.99839	-4.93895	15107	ENSMUSG00000027984	Hadh	0
P20444	0.131771	-0.0514542	0.314995	9.79448	1.61417	0.139203	0.99839	-4.94417	18750	NA	NULL	0
P06684	-0.130193	-0.311317	0.0509312	7.40906	-1.61334	0.139384	0.99839	-4.94527	15139	ENSMUSG00000026874	Hc	0
Q9D6K8	0.150403	-0.0591458	0.359952	11.4477	1.61096	0.139903	0.99839	-4.9484	67391	ENSMUSG00000031198	Fundc2	0
P52760	-0.312158	-0.747399	0.123084	5.55015	-1.60975	0.140168	0.99839	-4.95001	15473	ENSMUSG00000022323	Rida	0
P62715	0.129536	-0.0516383	0.310709	7.46541	1.60475	0.141267	0.99839	-4.9566	19053	ENSMUSG00000009630	Ppp2cb	0
Q08879	-0.136628	-0.32781	0.0545539	8.37009	-1.60401	0.14143	0.99839	-4.95757	14114	ENSMUSG00000006369	Fbln1	0
Q80YC5	-0.217603	-0.523656	0.0884495	4.48526	-1.59582	0.14325	0.99839	-4.96835	58992	ENSMUSG00000021492	F12	0
O08739	0.134359	-0.0551428	0.32386	10.7155	1.59135	0.14425	0.99839	-4.9742	11717	ENSMUSG00000005686	Ampd3	0
P62897	0.152114	-0.0625177	0.366746	13.3114	1.5907	0.144396	0.99839	-4.97506	13063	ENSMUSG00000058927	NA	0
P62897	0.152114	-0.0625177	0.366746	13.3114	1.5907	0.144396	0.99839	-4.97506	13063	ENSMUSG00000063694	Cycs	0
Q64518	0.265164	-0.109019	0.639347	14.4917	1.59054	0.144433	0.99839	-4.97527	53313	ENSMUSG00000020788	Atp2a3	0
Q80TM9	0.121024	-0.0497866	0.291835	7.15948	1.59027	0.144494	0.99839	-4.97563	64652	ENSMUSG00000021910	Nisch	0
Q9CQ54	-0.138388	-0.333899	0.057123	8.64796	-1.5887	0.144848	0.99839	-4.97769	68197	ENSMUSG00000030647	Ndufc2	0
Q9Z2W0	-0.103217	-0.249055	0.042621	10.5611	-1.58853	0.144887	0.99839	-4.97791	13437	ENSMUSG00000026209	Dnpep	0
Q07079	-0.317172	-0.766053	0.131708	7.88763	-1.58591	0.145478	0.99839	-4.98134	16011	ENSMUSG00000026185	Igfbp5	0
P46412	-0.154755	-0.374658	0.065148	10.7173	-1.57953	0.14693	0.99839	-4.98968	14778	ENSMUSG00000018339	Gpx3	0
P63158	-0.400162	-0.969431	0.169107	7.09344	-1.57773	0.147341	0.99839	-4.99203	15289	ENSMUSG00000066551	Hmgb1	0
P26883	-0.174272	-0.422292	0.0737477	12.0706	-1.57709	0.147489	0.99839	-4.99287	14225	ENSMUSG00000032966	Fkbp1a	0
Q8R2H9	0.127543	-0.0540533	0.309139	11.2321	1.57639	0.147649	0.99839	-4.99378	237928	ENSMUSG00000050860	Phospho1	0
Q80UY1	0.114643	-0.0486842	0.27797	11.6507	1.57544	0.147866	0.99839	-4.99501	67383	ENSMUSG00000024726	Carnmt1	0
P08032	-0.30183	-0.732367	0.128706	5.70174	-1.5735	0.148313	0.99839	-4.99754	20739	ENSMUSG00000026532	Spta1	0
V9GX35	-0.305	-0.742681	0.132682	8.42371	-1.56407	0.150501	0.99839	-5.00982	NA	ENSMUSG00000098640	Gm14214	0
Q78IK2	0.174377	-0.0758584	0.424613	11.6292	1.56407	0.150501	0.99839	-5.00982	66477	ENSMUSG00000071528	Atp5md	0
Q99K51	-0.263305	-0.641311	0.114702	7.97079	-1.56341	0.150654	0.99839	-5.01067	102866	ENSMUSG00000016382	Pls3	0
Q8BI84	-0.159539	-0.388983	0.0699037	4.24456	-1.56066	0.151299	0.99839	-5.01425	338366	NA	NULL	0
P97765	-0.186833	-0.455535	0.0818688	8.68422	-1.56062	0.151307	0.99839	-5.01429	22378	ENSMUSG00000034341	Wbp2	0
Q9CQ62	0.182208	-0.0799056	0.444322	12.7175	1.56024	0.151396	0.99839	-5.01478	67460	ENSMUSG00000028223	Decr1	0
Q9D7P6	-0.26547	-0.647668	0.116728	7.6816	-1.55898	0.151692	0.99839	-5.01642	66383	ENSMUSG00000025825	Iscu	0
Q7TNE3	-0.190232	-0.464203	0.0837384	8.87483	-1.55845	0.151816	0.99839	-5.0171	216873	ENSMUSG00000018287	Spag7	0
Q8CGY6	0.143441	-0.0632015	0.350084	14.002	1.558	0.151922	0.99839	-5.01769	217012	ENSMUSG00000018845	Unc45b	0
P70695	0.154163	-0.0680042	0.376329	12.8375	1.55745	0.152052	0.99839	-5.0184	14120	ENSMUSG00000021456	Fbp2	0
G5E870	-0.156405	-0.381822	0.0690127	5.64536	-1.55732	0.152084	0.99839	-5.01858	14897	ENSMUSG00000026219	Trip12	0
Q6P3D0	-0.111253	-0.271915	0.0494087	8.41773	-1.55422	0.152814	0.99839	-5.02258	75686	ENSMUSG00000032565	Nudt16	0
Q8BY87	-0.130572	-0.319508	0.0583637	8.96533	-1.55114	0.153545	0.99839	-5.02657	74996	ENSMUSG00000059263	Usp47	0
P58252	0.10463	-0.046805	0.256066	15.0763	1.55076	0.153635	0.99839	-5.02706	13629	ENSMUSG00000034994	Eef2	0
Q8VD04	-0.167898	-0.411389	0.0755927	8.03781	-1.54767	0.154372	0.99839	-5.03106	54645	ENSMUSG00000031153	Gripap1	0
P14206	0.121283	-0.0555404	0.298106	12.9075	1.53948	0.156337	0.99839	-5.04161	16785	ENSMUSG00000032518	Rpsa	0
P51855	-0.153861	-0.379286	0.0715635	7.75096	-1.53194	0.158167	0.99839	-5.0513	14854	ENSMUSG00000027610	Gss	0
Q9R1T2	-0.19988	-0.492886	0.0931263	7.59438	-1.53111	0.158369	0.99839	-5.05236	56459	ENSMUSG00000052833	Sae1	0
Q8R016	-0.160189	-0.39525	0.0748708	11.0952	-1.52957	0.158746	0.99839	-5.05434	104184	ENSMUSG00000020840	Blmh	0
D3Z7H8	-0.170275	-0.420825	0.0802754	7.11413	-1.52535	0.15978	0.99839	-5.05974	68709	ENSMUSG00000044006	Cilp2	0
P43023	-0.130699	-0.323191	0.0617945	9.92034	-1.52395	0.160126	0.99839	-5.06154	12862	ENSMUSG00000030785	Cox6a2	0
P18242	0.104531	-0.0494566	0.258518	12.8027	1.52361	0.16021	0.99839	-5.06198	13033	ENSMUSG00000007891	Ctsd	0
Q9ET26	-0.159558	-0.394729	0.0756131	7.07189	-1.52282	0.160404	0.99839	-5.06298	81018	ENSMUSG00000006418	Rnf114	0
Q9D0T1	-0.136769	-0.338547	0.0650097	6.99394	-1.52134	0.16077	0.99839	-5.06488	100862468	ENSMUSG00000063480	Snu13	0
Q9D0T1	-0.136769	-0.338547	0.0650097	6.99394	-1.52134	0.16077	0.99839	-5.06488	20826	ENSMUSG00000063480	Snu13	0
P15327	0.116415	-0.0554466	0.288277	11.3834	1.52035	0.161014	0.99839	-5.06614	12183	ENSMUSG00000038871	Bpgm	0
Q00519	-0.120267	-0.297829	0.057296	7.81403	-1.52022	0.161046	0.99839	-5.0663	22436	ENSMUSG00000024066	Xdh	0
P35278	-0.134048	-0.332241	0.0641442	9.64479	-1.51806	0.161584	0.99839	-5.06907	19345	ENSMUSG00000019173	Rab5c	0
O89114	-0.122081	-0.302926	0.0587632	10.1824	-1.51516	0.162306	0.99839	-5.07277	56323	ENSMUSG00000036052	Dnajb5	0
Q64521	0.13235	-0.0638628	0.328562	14.1879	1.51395	0.162608	0.99839	-5.07431	14571	ENSMUSG00000026827	Gpd2	0
Q61206	-0.149278	-0.37086	0.0723042	9.45604	-1.51208	0.163075	0.99839	-5.07669	18475	ENSMUSG00000003131	Pafah1b2	0
Q9D1C8	-0.110008	-0.273302	0.0532856	7.90334	-1.51206	0.16308	0.99839	-5.07671	66914	ENSMUSG00000115987	Vps28	0
Q9CWZ7	-0.35322	-0.877599	0.17116	7.96853	-1.51187	0.163129	0.99839	-5.07696	108123	ENSMUSG00000024581	Napg	0
D3Z451	-0.138844	-0.345779	0.0680913	9.16766	-1.50594	0.164621	0.99839	-5.08451	238395	ENSMUSG00000079013	Serpina3j	0
Q03734	-0.138844	-0.345779	0.0680913	9.16766	-1.50594	0.164621	0.99839	-5.08451	20717	ENSMUSG00000079012	Serpina3m	0
Q6P4P1	-0.138844	-0.345779	0.0680913	9.16766	-1.50594	0.164621	0.99839	-5.08451	74069	ENSMUSG00000041536	Serpina3a	0
Q91WP6	-0.138844	-0.345779	0.0680913	9.16766	-1.50594	0.164621	0.99839	-5.08451	NA	NA	NULL	0
P62320	-0.250667	-0.625142	0.123808	8.02475	-1.50241	0.165514	0.99839	-5.08899	67332	ENSMUSG00000020180	Snrpd3	0
P06728	-0.130896	-0.326772	0.064979	11.4886	-1.4999	0.166152	0.99839	-5.09217	11808	ENSMUSG00000032080	Apoa4	0
P35283	-0.134451	-0.335742	0.0668401	8.31839	-1.49918	0.166335	0.99839	-5.09308	19328	ENSMUSG00000023460	Rab12	0
Q8BH59	0.125589	-0.0625796	0.313757	13.9518	1.49802	0.166631	0.99839	-5.09455	78830	ENSMUSG00000027010	Slc25a12	0
Q99MI1	-0.256665	-0.641227	0.127897	5.1004	-1.49801	0.166634	0.99839	-5.09456	111173	ENSMUSG00000030172	Erc1	0
Q9CQA3	0.165012	-0.0823569	0.41238	13.3375	1.49722	0.166836	0.99839	-5.09557	67680	ENSMUSG00000009863	Sdhb	0
Q63870	0.215019	-0.107521	0.537558	7.74714	1.49626	0.167081	0.99839	-5.09678	12836	ENSMUSG00000025650	Col7a1	0
Q3TC72	-0.129384	-0.323702	0.0649346	9.3162	-1.49445	0.167546	0.99839	-5.09907	68126	NA	NULL	0
Q3UX10	0.114127	-0.0575635	0.285817	10.9377	1.49196	0.168185	0.99839	-5.10222	238463	ENSMUSG00000021216	Tubal3	0
P52825	0.187438	-0.0947672	0.469644	12.9712	1.49076	0.168494	0.99839	-5.10373	12896	ENSMUSG00000028607	Cpt2	0
P56391	-0.100694	-0.253056	0.0516675	12.8345	-1.48335	0.170414	0.99839	-5.11308	110323	ENSMUSG00000036751	Cox6b1	0
Q99MQ4	-0.125437	-0.315322	0.0644481	11.6412	-1.48269	0.170586	0.99839	-5.11391	66695	ENSMUSG00000021388	Aspn	0
Q8BL65	-0.358042	-0.900155	0.184071	8.79788	-1.48238	0.170666	0.99839	-5.1143	231148	ENSMUSG00000029095	Ablim2	0
Q5NCS9	-0.163304	-0.410663	0.0840552	5.87388	-1.48178	0.170823	0.99839	-5.11505	237781	ENSMUSG00000018599	Mief2	0
Q9D8T7	0.162216	-0.0835483	0.40798	8.88054	1.48146	0.170907	0.99839	-5.11546	380773	ENSMUSG00000021040	Slirp	0
Q9DCA2	0.120212	-0.0619671	0.302391	7.64956	1.48103	0.171018	0.99839	-5.11599	NA	NA	NULL	0
Q68FL6	-0.0967632	-0.243498	0.0499712	9.87108	-1.48011	0.17126	0.99839	-5.11716	216443	ENSMUSG00000040354	Mars1	0
Q8R3Q6	-0.268694	-0.676481	0.139092	8.74457	-1.4789	0.171574	0.99839	-5.11867	381045	ENSMUSG00000075229	Ccdc58	0
Q8BJS4	-0.14438	-0.363708	0.0749477	7.76946	-1.4775	0.171942	0.99839	-5.12043	223697	ENSMUSG00000042524	Sun2	0
Q8VE95	-0.12396	-0.312803	0.0648832	8.71635	-1.47331	0.173044	0.99839	-5.12569	223665	ENSMUSG00000116138	C030006K11Rik	0
Q6PF93	-0.178132	-0.449604	0.0933397	8.02146	-1.47276	0.17319	0.99839	-5.12638	225326	ENSMUSG00000033628	Pik3c3	0
Q91VU6	-0.109822	-0.277449	0.0578048	8.41125	-1.47048	0.173791	0.99839	-5.12923	28199	ENSMUSG00000022214	Dcaf11	0
Q3U2P1	-0.143995	-0.364627	0.0766373	5.86503	-1.46485	0.17529	0.99839	-5.13628	77371	ENSMUSG00000036391	Sec24a	0
P47962	0.199336	-0.106415	0.505087	11.0365	1.46329	0.175705	0.99839	-5.13822	100503670	ENSMUSG00000058558	Rpl5	0
Q9DAK9	-0.13471	-0.341749	0.0723279	11.1882	-1.46037	0.176486	0.99839	-5.14186	75454	ENSMUSG00000036504	Phpt1	0
P32848	-0.210129	-0.533189	0.112931	16.4793	-1.45988	0.17662	0.99839	-5.14248	19293	ENSMUSG00000005716	Pvalb	0
Q9ERU9	-0.210195	-0.533587	0.113198	5.35364	-1.45883	0.176901	0.99839	-5.14379	19386	ENSMUSG00000003226	Ranbp2	0
Q8BWQ6	-0.165162	-0.419338	0.0890135	6.50356	-1.45845	0.177004	0.99839	-5.14427	71517	ENSMUSG00000030982	Vps35l	0
Q91XD6	-0.192529	-0.489163	0.104105	9.1675	-1.45676	0.177458	0.99839	-5.14637	70160	ENSMUSG00000031479	Vps36	0
P61290	-0.090778	-0.230858	0.0493021	7.95386	-1.45452	0.178065	0.99839	-5.14916	19192	ENSMUSG00000078652	Psme3	0
P11499	0.106803	-0.0586491	0.272256	14.8454	1.44886	0.179601	0.99839	-5.15619	15516	ENSMUSG00000023944	Hsp90ab1	0
Q99LG2	-0.0902835	-0.231396	0.0508286	8.79104	-1.43601	0.18313	0.99839	-5.17209	212999	ENSMUSG00000031691	Tnpo2	0
P47802	0.201074	-0.113413	0.515561	8.59692	1.43505	0.183396	0.99839	-5.17328	NA	NA	NULL	0
Q924X2	0.144414	-0.0816805	0.370509	12.7721	1.43362	0.183795	0.99839	-5.17505	12895	ENSMUSG00000078937	Cpt1b	0
Q8BGT5	0.176108	-0.0997201	0.451936	10.3278	1.43303	0.183959	0.99839	-5.17577	108682	ENSMUSG00000031700	Gpt2	0
Q9CY64	-0.086157	-0.221251	0.0489369	10.9265	-1.43143	0.184405	0.99839	-5.17775	109778	ENSMUSG00000001999	Blvra	0
Q8VCN9	-0.168432	-0.432693	0.0958302	8.10658	-1.43055	0.184649	0.99839	-5.17883	72726	NA	NULL	0
Q9D8S4	-0.153565	-0.394549	0.0874193	7.89441	-1.43027	0.184728	0.99839	-5.17917	104444	ENSMUSG00000032026	Rexo2	0
Q8R404	0.100273	-0.0571382	0.257685	10.9353	1.42976	0.18487	0.99839	-5.1798	224904	ENSMUSG00000049760	Micos13	0
Q9WUU7	-0.224069	-0.577055	0.128916	7.13065	-1.42475	0.186273	0.99839	-5.18596	64138	ENSMUSG00000016256	Ctsz	0
Q9DCW4	0.152743	-0.0879718	0.393459	13.9106	1.42421	0.186427	0.99839	-5.18663	110826	ENSMUSG00000004610	Etfb	0
Q9CQD1	-0.126248	-0.326136	0.0736402	9.73086	-1.41759	0.188296	0.99839	-5.19474	271457	ENSMUSG00000017831	Rab5a	0
Q9D0G0	0.108662	-0.063462	0.280786	8.08326	1.41694	0.188482	0.99839	-5.19554	59054	ENSMUSG00000021731	Mrps30	0
Q91V41	0.134869	-0.0790659	0.348803	9.28567	1.41496	0.189044	0.99839	-5.19796	68365	ENSMUSG00000026878	Rab14	0
P48962	0.11602	-0.0683125	0.300352	14.8664	1.41268	0.189694	0.99839	-5.20074	11739	ENSMUSG00000031633	Slc25a4	0
P56695	0.212341	-0.125176	0.549858	7.6838	1.41206	0.189872	0.99839	-5.2015	22393	ENSMUSG00000039474	Wfs1	0
P35922	0.147454	-0.0872446	0.382153	9.3358	1.41013	0.190423	0.99839	-5.20385	NA	NA	NULL	0
P12787	-0.128358	-0.332677	0.0759616	14.078	-1.41002	0.190454	0.99839	-5.20399	12858	ENSMUSG00000000088	Cox5a	0
Q8BWA5	0.176256	-0.104441	0.456953	11.0132	1.40936	0.190645	0.99839	-5.2048	244923	NA	NULL	0
Q6P9R2	-0.0927358	-0.240576	0.0551046	11.8808	-1.40789	0.191067	0.99839	-5.20659	108737	ENSMUSG00000036737	Oxsr1	0
Q3TGW2	-0.216095	-0.561368	0.129177	5.18392	-1.40475	0.191972	0.99839	-5.21042	67484	ENSMUSG00000036611	Eepd1	0
Q8R1B4	0.109284	-0.0654286	0.283997	9.63275	1.40393	0.192207	0.99839	-5.21141	56347	ENSMUSG00000030738	Eif3c	0
O08992	-0.128936	-0.335256	0.0773837	6.33685	-1.40265	0.192579	0.99839	-5.21297	53378	ENSMUSG00000028249	Sdcbp	0
Q8VEE4	-0.231062	-0.601329	0.139205	7.67767	-1.40064	0.193159	0.99839	-5.21541	68275	ENSMUSG00000000751	Rpa1	0
Q9R1P0	0.0894295	-0.0543994	0.233259	11.4086	1.39556	0.194638	0.99839	-5.22158	26441	ENSMUSG00000032301	Psma4	0
A3KFX0	0.230624	-0.140706	0.601954	9.1898	1.39399	0.195098	0.99839	-5.22348	230718	ENSMUSG00000054958	Nt5c1a	0
Q99P31	-0.103466	-0.270271	0.0633389	6.98678	-1.39221	0.19562	0.99839	-5.22564	66245	ENSMUSG00000063802	Hspbp1	0
Q9Z130	-0.104958	-0.274999	0.0650825	9.28325	-1.38541	0.197621	0.99839	-5.23385	NA	NA	NULL	0
Q9DB15	0.148771	-0.0923449	0.389886	8.93194	1.38486	0.197783	0.99839	-5.23452	56282	ENSMUSG00000039640	Mrpl12	0
O08716	0.258869	-0.160707	0.678445	11.5483	1.38479	0.197805	0.99839	-5.2346	21884	ENSMUSG00000027528	Fabp9	0
P24526	0.258869	-0.160707	0.678445	11.5483	1.38479	0.197805	0.99839	-5.2346	18857	ENSMUSG00000052468	Pmp2	0
O35551	-0.123945	-0.325012	0.0771215	8.77851	-1.38358	0.198163	0.99839	-5.23606	54189	ENSMUSG00000020817	Rabep1	0
P08207	-0.140588	-0.368787	0.0876104	11.8789	-1.38277	0.198403	0.99839	-5.23704	20194	ENSMUSG00000041959	S100a10	0
P50608	-0.153907	-0.403977	0.0961634	11.8601	-1.38137	0.198819	0.99839	-5.23872	14264	ENSMUSG00000041559	Fmod	0
P11930	-0.124474	-0.327115	0.0781677	7.33726	-1.37868	0.19962	0.99839	-5.24196	110959	ENSMUSG00000034875	Nudt19	0
P80315	0.0988127	-0.062234	0.259859	13.2813	1.37713	0.200083	0.99839	-5.24382	12464	ENSMUSG00000007739	Cct4	0
O09164	-0.117429	-0.308992	0.0741341	9.56389	-1.37587	0.20046	0.99839	-5.24534	20657	ENSMUSG00000072941	Sod3	0
Q9R1Z8	-0.09556	-0.251536	0.0604165	9.06793	-1.37509	0.200693	0.99839	-5.24627	20410	ENSMUSG00000022091	Sorbs3	0
Q8C5U9	-0.155713	-0.409891	0.0984653	8.51359	-1.37499	0.200723	0.99839	-5.24639	244178	ENSMUSG00000051618	Ubqln3	0
Q60932	0.115394	-0.0730771	0.303866	15.1515	1.37421	0.200957	0.99839	-5.24733	22333	ENSMUSG00000020402	Vdac1	0
P34022	-0.265473	-0.700795	0.169849	9.59379	-1.36875	0.202601	0.99839	-5.25388	19385	ENSMUSG00000005732	Ranbp1	0
P34022	-0.265473	-0.700795	0.169849	9.59379	-1.36875	0.202601	0.99839	-5.25388	19385	ENSMUSG00000099164	Ranbp1	0
Q9JHU2	-0.120655	-0.318548	0.0772382	8.13059	-1.36845	0.202692	0.99839	-5.25424	114301	NA	NULL	0
P42125	0.152131	-0.0974283	0.401691	12.8743	1.36823	0.202759	0.99839	-5.2545	13177	ENSMUSG00000024132	Eci1	0
Q8R429	0.225398	-0.144443	0.595239	16.3213	1.36788	0.202863	0.99839	-5.25491	11937	ENSMUSG00000030730	Atp2a1	0
Q61160	-0.147584	-0.39002	0.0948527	8.48663	-1.36633	0.203334	0.99839	-5.25677	14082	ENSMUSG00000031077	Fadd	0
Q9ER72	-0.192157	-0.508761	0.124448	7.61419	-1.36224	0.204577	0.99839	-5.26166	27267	ENSMUSG00000010755	Cars	0
Q9JHS4	0.133178	-0.0863177	0.352674	10.2753	1.36182	0.204702	0.99839	-5.26215	270166	ENSMUSG00000015357	Clpx	0
Q8K157	-0.140597	-0.372389	0.0911958	7.45338	-1.36141	0.204828	0.99839	-5.26264	319625	ENSMUSG00000035473	Galm	0
P29595	-0.226182	-0.599988	0.147623	8.76511	-1.35808	0.205844	0.99839	-5.26661	18002	ENSMUSG00000010376	Nedd8	0
Q9CQF4	0.117399	-0.076624	0.311422	10.2928	1.35808	0.205846	0.99839	-5.26661	67851	ENSMUSG00000019797	Mtres1	0
Q3V132	0.115141	-0.0757584	0.306041	12.2839	1.35375	0.207174	0.99839	-5.27176	73333	ENSMUSG00000069041	Slc25a31	0
Q3V132	0.115141	-0.0757584	0.306041	12.2839	1.35375	0.207174	0.99839	-5.27176	73333	ENSMUSG00000116218	Slc25a31	0
Q8R127	0.111993	-0.0737331	0.29772	8.80159	1.35342	0.207277	0.99839	-5.27216	109232	ENSMUSG00000038936	Sccpdh	0
P09813	-0.198955	-0.529193	0.131284	9.2456	-1.3522	0.207653	0.99839	-5.27361	11807	ENSMUSG00000005681	Apoa2	0
Q62418	-0.13205	-0.351409	0.0873088	8.8779	-1.35113	0.207983	0.99839	-5.27488	13169	ENSMUSG00000020476	Dbnl	0
Q8VCE1	0.190095	-0.125924	0.506114	7.16341	1.35012	0.208296	0.99839	-5.27608	246738	ENSMUSG00000039763	Dnajc28	0
Q9DCL8	-0.176273	-0.46989	0.117344	10.4216	-1.34747	0.209118	0.99839	-5.27922	66849	ENSMUSG00000047714	Ppp1r2	0
B1AR51	-0.315553	-0.841752	0.210645	7.94795	-1.34598	0.20958	0.99839	-5.28099	237806	ENSMUSG00000056752	Dnah9	0
Q69Z23	-0.315553	-0.841752	0.210645	7.94795	-1.34598	0.20958	0.99839	-5.28099	NA	NA	NULL	0
Q8JZU0	-0.123421	-0.32925	0.0824089	6.18463	-1.34584	0.209622	0.99839	-5.28115	67725	ENSMUSG00000021809	Nudt13	0
P67778	0.107586	-0.0719723	0.287145	12.5468	1.34482	0.209939	0.99839	-5.28235	18673	ENSMUSG00000038845	Phb	0
Q99M87	0.100515	-0.0672475	0.268278	12.1357	1.34478	0.209953	0.99839	-5.28241	83945	ENSMUSG00000004069	Dnaja3	0
Q99L13	0.12811	-0.0857508	0.34197	11.8635	1.34451	0.210035	0.99839	-5.28272	58875	ENSMUSG00000029776	Hibadh	0
P63028	0.170104	-0.113864	0.454072	12.6446	1.3445	0.21004	0.99839	-5.28274	22070	ENSMUSG00000060126	Tpt1	0
Q9CQW1	-0.107972	-0.28874	0.0727955	7.2776	-1.34062	0.211251	0.99839	-5.28732	56418	ENSMUSG00000002741	Ykt6	0
B1AY13	-0.0896949	-0.240037	0.0606471	9.9664	-1.33906	0.211738	0.99839	-5.28916	329908	ENSMUSG00000028514	Usp24	0
Q792Z1	0.170755	-0.115522	0.457032	10.7099	1.33875	0.211835	0.99839	-5.28952	436522	ENSMUSG00000071521	Try10	0
P35293	-0.33583	-0.899113	0.227454	8.72591	-1.33815	0.212023	0.99839	-5.29023	19330	ENSMUSG00000073639	Rab18	0
P62264	0.137391	-0.0933777	0.368159	10.2024	1.33627	0.212615	0.99839	-5.29245	20044	ENSMUSG00000024608	Rps14	0
Q62348	-0.112251	-0.300814	0.0763119	10.8721	-1.33613	0.21266	0.99839	-5.29262	22099	ENSMUSG00000026374	Tsn	0
B1AR69	-0.104016	-0.278815	0.0707841	15.2084	-1.33559	0.212831	0.99839	-5.29326	544791	ENSMUSG00000060180	Myh13	0
O55013	-0.113502	-0.304274	0.0772692	9.27337	-1.33538	0.212895	0.99839	-5.2935	27096	ENSMUSG00000028847	Trappc3	0
Q811I0	0.173017	-0.117963	0.463996	9.49141	1.33456	0.213153	0.99839	-5.29446	NA	ENSMUSG00000028710	Atpaf1	0
Q9D7X3	-0.124001	-0.332872	0.0848709	12.0512	-1.33247	0.213813	0.99839	-5.29692	72349	ENSMUSG00000003518	Dusp3	0
Q91WQ3	0.0803667	-0.0551522	0.215886	13.547	1.33104	0.214267	0.99839	-5.29861	107271	ENSMUSG00000028811	Yars	0
Q9CPQ8	0.117356	-0.0810911	0.315803	11.3377	1.32732	0.215448	0.99839	-5.30298	27425	ENSMUSG00000038717	Atp5l	0
B1AVY7	0.124396	-0.086189	0.334981	6.94924	1.32585	0.215917	0.99839	-5.3047	16558	ENSMUSG00000038844	Kif16b	0
Q80TF6	0.124396	-0.086189	0.334981	6.94924	1.32585	0.215917	0.99839	-5.3047	NA	ENSMUSG00000033705	Stard9	0
Q9EQW7	0.124396	-0.086189	0.334981	6.94924	1.32585	0.215917	0.99839	-5.3047	NA	NA	NULL	0
Q3UHX0	-0.153457	-0.413373	0.106458	7.96969	-1.32516	0.216134	0.99839	-5.3055	70930	ENSMUSG00000021392	Nol8	0
Q64511	-0.106106	-0.285995	0.0737841	7.48725	-1.32387	0.216546	0.99839	-5.30701	21974	ENSMUSG00000017485	Top2b	0
O70194	0.154081	-0.107184	0.415346	7.04603	1.32367	0.21661	0.99839	-5.30724	55944	ENSMUSG00000016554	Eif3d	0
Q8BWJ3	0.197078	-0.137296	0.531451	10.2464	1.32288	0.216865	0.99839	-5.30818	110094	ENSMUSG00000031295	Phka2	0
Q684R7	-0.216357	-0.584021	0.151306	11.8169	-1.32079	0.217532	0.99839	-5.31061	329872	ENSMUSG00000059049	Frem1	0
Q99KI0	0.0906783	-0.0634191	0.244776	15.8486	1.32075	0.217545	0.99839	-5.31066	11429	ENSMUSG00000022477	Aco2	0
Q8C0L0	-0.12876	-0.348059	0.0905392	8.49466	-1.31782	0.218486	0.99839	-5.31408	52837	ENSMUSG00000034723	Tmx4	0
Q920P5	-0.137286	-0.37117	0.0965979	9.41376	-1.31747	0.218601	0.99839	-5.3145	229949	ENSMUSG00000039058	Ak5	0
Q9JJU8	-0.111245	-0.300959	0.0784702	8.12233	-1.31611	0.219039	0.99839	-5.31608	56726	ENSMUSG00000031246	Sh3bgrl	0
Q9CR59	0.142049	-0.100352	0.38445	8.7683	1.31528	0.219308	0.99839	-5.31706	102060	ENSMUSG00000033751	Gadd45gip1	0
P63017	0.11725	-0.0828526	0.317353	16.0087	1.31515	0.219349	0.99839	-5.3172	15481	ENSMUSG00000015656	Hspa8	0
Q9CXX9	-0.111451	-0.301885	0.0789835	8.10216	-1.31357	0.21986	0.99839	-5.31905	67116	ENSMUSG00000036748	Cuedc2	0
Q8BFZ3	-0.1616	-0.437954	0.114754	9.44856	-1.31247	0.220215	0.99839	-5.32032	238880	ENSMUSG00000055194	Actbl2	0
Q3U3W5	0.117251	-0.0833707	0.317873	6.58181	1.31175	0.220447	0.99839	-5.32116	102182	ENSMUSG00000037134	Prmt9	0
Q8CDG3	-0.11411	-0.309591	0.0813702	7.03834	-1.31019	0.220954	0.99839	-5.32297	70675	NA	NULL	0
P58281	0.0982173	-0.0701455	0.26658	12.8744	1.30935	0.221228	0.99839	-5.32395	74143	ENSMUSG00000038084	Opa1	0
Q8K0D5	0.111469	-0.0798424	0.302781	12.3649	1.30776	0.221746	0.99839	-5.3258	28030	ENSMUSG00000027774	Gfm1	0
Q8VCG1	-0.0971215	-0.26409	0.069847	7.56252	-1.30555	0.222465	0.99839	-5.32836	110074	ENSMUSG00000027203	Dut	0
Q64191	-0.197246	-0.536366	0.141874	5.99513	-1.30548	0.222491	0.99839	-5.32845	11593	ENSMUSG00000031521	Aga	0
A0A0N4SUH6	-0.126126	-0.343119	0.0908667	8.22123	-1.30459	0.222781	0.99839	-5.32948	NA	ENSMUSG00000078184	NA	0
Q9CWZ3	-0.126126	-0.343119	0.0908667	8.22123	-1.30459	0.222781	0.99839	-5.32948	60365	ENSMUSG00000038374	Rbm8a	0
P26262	-0.109023	-0.296631	0.0785848	8.40904	-1.30431	0.222872	0.99839	-5.3298	16621	ENSMUSG00000109764	Klkb1	0
Q3V1D3	0.108298	-0.0781332	0.29473	15.6718	1.30382	0.223034	0.99839	-5.33038	229665	ENSMUSG00000070385	Ampd1	0
Q99JR5	-0.123316	-0.335687	0.0890546	7.10713	-1.30329	0.223208	0.99839	-5.33099	94242	ENSMUSG00000028776	Tinagl1	0
Q8R0F8	-0.0911455	-0.248247	0.0659565	9.93452	-1.30217	0.223574	0.99839	-5.33228	68636	ENSMUSG00000045316	Fahd1	0
Q99M71	-0.101585	-0.277212	0.0740429	10.0369	-1.29822	0.224872	0.99839	-5.33685	105298	ENSMUSG00000002808	Epdr1	0
P60670	0.100337	-0.0737456	0.27442	11.6169	1.29366	0.226381	0.99839	-5.34211	217365	ENSMUSG00000039703	Nploc4	0
Q61207	0.124235	-0.0913245	0.339794	13.0288	1.29357	0.22641	0.99839	-5.34222	19156	ENSMUSG00000004207	Psap	0
Q9D7S9	0.216948	-0.15958	0.593477	5.59465	1.29322	0.226527	0.99839	-5.34262	76959	ENSMUSG00000028419	Chmp5	0
Q61655	0.119483	-0.0879556	0.326921	11.3065	1.2928	0.226668	0.99839	-5.34311	13680	ENSMUSG00000015023	Ddx19a	0
Q8BZY3	0.119483	-0.0879556	0.326921	11.3065	1.2928	0.226668	0.99839	-5.34311	234733	ENSMUSG00000033658	Ddx19b	0
Q8BGF0	-0.105506	-0.289584	0.0785716	7.39119	-1.28644	0.228784	0.99839	-5.35042	244810	ENSMUSG00000038112	AW551984	0
O88200	0.0960986	-0.0716537	0.263851	9.01064	1.28577	0.22901	0.99839	-5.35119	20256	ENSMUSG00000004473	Clec11a	0
Q6GQT1	-0.168356	-0.462323	0.12561	10.504	-1.28542	0.229126	0.99839	-5.35159	232345	ENSMUSG00000030111	A2m	0
Q6ZPS2	0.11503	-0.0860832	0.316143	7.11398	1.28376	0.229682	0.99839	-5.35349	NA	NA	NULL	0
Q9JKK8	-0.111854	-0.307586	0.0838783	10.3541	-1.28263	0.230061	0.99839	-5.35479	NA	NA	NULL	0
Q80XI3	0.108707	-0.0817102	0.299124	8.41352	1.28134	0.230496	0.99839	-5.35627	230861	NA	NULL	0
Q9CZ13	-0.108434	-0.298455	0.0815873	14.1516	-1.28079	0.230683	0.99839	-5.3569	22273	ENSMUSG00000025651	Uqcrc1	0
Q9CZ13	-0.108434	-0.298455	0.0815873	14.1516	-1.28079	0.230683	0.99839	-5.3569	22273	ENSMUSG00000107235	Uqcrc1	0
Q9CQ71	-0.10323	-0.284229	0.0777701	9.00419	-1.28009	0.230917	0.99839	-5.3577	68240	ENSMUSG00000012483	Rpa3	0
P20918	-0.0945859	-0.260491	0.0713195	11.925	-1.27962	0.231077	0.99839	-5.35824	18815	ENSMUSG00000059481	Plg	0
Q80VJ3	-0.152615	-0.420418	0.115188	7.98147	-1.27907	0.231261	0.99839	-5.35886	381101	ENSMUSG00000040658	Dnph1	0
Q14AA6	0.115522	-0.0873206	0.318365	11.7263	1.27826	0.231534	0.99839	-5.35979	75471	ENSMUSG00000028287	1700009N14Rik	0
Q9CQV8	-0.136078	-0.375437	0.103281	11.28	-1.276	0.232299	0.99839	-5.36237	54401	ENSMUSG00000018326	Ywhab	0
Q8K2B3	0.0977383	-0.074215	0.269692	14.447	1.27576	0.232381	0.99839	-5.36265	66945	ENSMUSG00000021577	Sdha	0
G3X8U3	-0.104453	-0.288303	0.0793973	10.2345	-1.27518	0.232578	0.99839	-5.36332	70153	ENSMUSG00000021550	2210016F16Rik	0
Q6NXN1	0.1202	-0.0915542	0.331954	9.73128	1.27405	0.23296	0.99839	-5.3646	213491	ENSMUSG00000040842	Szrd1	0
Q91VJ4	-0.184016	-0.508464	0.140431	7.2164	-1.27299	0.23332	0.99839	-5.36581	106504	ENSMUSG00000024006	Stk38	0
Q69ZR2	0.0959156	-0.073399	0.26523	8.543	1.27148	0.233835	0.99839	-5.36753	NA	ENSMUSG00000035247	Hectd1	0
Q9DBG5	-0.114955	-0.317901	0.0879911	10.7282	-1.27134	0.233882	0.99839	-5.36769	66905	ENSMUSG00000024197	Plin3	0
Q9WUR9	-0.429163	-1.187	0.328672	4.13541	-1.27105	0.233982	0.99839	-5.36802	11639	ENSMUSG00000028527	Ak4	0
Q91VT4	-0.147289	-0.407539	0.11296	8.1006	-1.27027	0.234247	0.99839	-5.36891	234309	ENSMUSG00000031641	Cbr4	0
Q8BJZ4	0.143151	-0.109801	0.396102	7.96756	1.2702	0.234272	0.99839	-5.36899	232536	NA	NULL	0
Q9QXT0	-0.116064	-0.321719	0.0895904	10.6984	-1.2667	0.235467	0.99839	-5.37297	56530	ENSMUSG00000025381	Cnpy2	0
Q8VE88	0.12074	-0.0932405	0.334721	8.72745	1.26646	0.235549	0.99839	-5.37324	67726	ENSMUSG00000020523	Fam114a2	0
Q64522	-0.368737	-1.02338	0.28591	5.8977	-1.26422	0.236316	0.99839	-5.37578	621893	ENSMUSG00000063689	H2ac21	0
Q9D6J5	-0.101376	-0.282071	0.0793188	8.12531	-1.25923	0.238038	0.99839	-5.38144	67264	ENSMUSG00000025204	Ndufb8	0
Q3TRM8	0.111805	-0.0878804	0.311491	7.89533	1.25669	0.238915	0.99839	-5.3843	212032	ENSMUSG00000025877	Hk3	0
Q9D020	0.10614	-0.0841433	0.296422	12.5776	1.25196	0.240559	0.99839	-5.38964	107569	ENSMUSG00000029780	Nt5c3	0
Q9D0F9	0.0901212	-0.0714451	0.251688	16.0156	1.25196	0.240561	0.99839	-5.38965	72157	ENSMUSG00000025791	Pgm1	0
Q9D0F9	0.0901212	-0.0714451	0.251688	16.0156	1.25196	0.240561	0.99839	-5.38965	72157	ENSMUSG00000116466	Pgm1	0
A7UAK5	-0.108982	-0.304555	0.0865916	7.82263	-1.25071	0.240995	0.99839	-5.39105	170768	ENSMUSG00000026773	Pfkfb3	0
P70265	-0.108982	-0.304555	0.0865916	7.82263	-1.25071	0.240995	0.99839	-5.39105	18640	NA	NULL	0
P97298	-0.111184	-0.310857	0.088488	10.6725	-1.2498	0.241315	0.99839	-5.39208	20317	ENSMUSG00000000753	Serpinf1	0
Q05512	-0.392391	-1.09762	0.312838	7.3245	-1.24883	0.241654	0.99839	-5.39317	13728	NA	NULL	0
Q61129	-0.140781	-0.39439	0.112828	10.157	-1.24593	0.24267	0.99839	-5.39643	12630	ENSMUSG00000058952	Cfi	0
Q8VEH5	-0.0862677	-0.241817	0.069282	9.96017	-1.24478	0.243073	0.99839	-5.39772	77781	ENSMUSG00000046785	Epm2aip1	0
P56212	-0.167747	-0.471254	0.135759	7.30411	-1.24051	0.244578	0.99839	-5.4025	59046	ENSMUSG00000007656	Arpp19	0
Q5M8N4	-0.103898	-0.291913	0.0841166	9.3652	-1.24031	0.24465	0.99839	-5.40273	654795	ENSMUSG00000022223	Sdr39u1	0
Q64133	-0.102332	-0.287848	0.083184	10.6908	-1.23807	0.245443	0.99839	-5.40524	17161	ENSMUSG00000025037	Maoa	0
P11152	-0.188926	-0.531573	0.153722	8.7486	-1.23754	0.245632	0.99839	-5.40583	16956	ENSMUSG00000015568	Lpl	0
P31725	-0.132158	-0.372023	0.107706	8.65336	-1.23664	0.24595	0.99839	-5.40684	20202	ENSMUSG00000056071	S100a9	0
Q6S9I3	-0.145955	-0.410869	0.11896	11.0136	-1.23659	0.245966	0.99839	-5.40689	385643	ENSMUSG00000060459	Kng2	0
P58404	0.0977642	-0.0797257	0.275254	7.01144	1.23629	0.246074	0.99839	-5.40723	97387	ENSMUSG00000030374	Strn4	0
Q6PD03	-0.1052	-0.296201	0.0858014	9.48428	-1.23621	0.246101	0.99839	-5.40731	226849	ENSMUSG00000026626	Ppp2r5a	0
Q8C5R8	-0.107007	-0.301385	0.0873711	7.731	-1.2356	0.246318	0.99839	-5.40799	75456	ENSMUSG00000092305	Prps1l1	0
Q6NVE9	0.181945	-0.14857	0.51246	8.95124	1.23556	0.246334	0.99839	-5.40804	320717	ENSMUSG00000038582	Pptc7	0
Q91VX2	-0.186088	-0.524207	0.152031	8.7214	-1.23527	0.246435	0.99839	-5.40836	68926	ENSMUSG00000028433	Ubap2	0
Q9DCT5	0.115057	-0.0940469	0.324161	7.7667	1.23499	0.246534	0.99839	-5.40867	20316	NA	NULL	0
P41317	-0.324039	-0.913763	0.265685	6.02122	-1.23328	0.247143	0.99839	-5.41058	17195	ENSMUSG00000024863	Mbl2	0
Q9QY80	0.19021	-0.156052	0.536472	8.1274	1.23294	0.247265	0.99839	-5.41096	30963	NA	NULL	0
P53026	0.108134	-0.0887705	0.305038	11.4314	1.23259	0.247389	0.99839	-5.41135	NA	NA	NULL	0
Q9JL35	-0.200037	-0.565287	0.165213	9.51781	-1.22923	0.24859	0.99839	-5.41509	50887	ENSMUSG00000031245	Hmgn5	0
Q99N84	0.0834146	-0.0690213	0.235851	8.47412	1.2282	0.248961	0.99839	-5.41624	66973	ENSMUSG00000024436	Mrps18b	0
Q9D7J7	-0.515913	-1.45923	0.427402	8.27757	-1.22753	0.249199	0.99839	-5.41698	69543	ENSMUSG00000078144	Capns2	0
Q9Z2Z6	-0.160948	-0.455276	0.13338	9.15981	-1.22735	0.249264	0.99839	-5.41718	57279	ENSMUSG00000032602	Slc25a20	0
Q505F5	0.117293	-0.0972181	0.331805	10.138	1.22726	0.249297	0.99839	-5.41728	72946	ENSMUSG00000029028	Lrrc47	0
Q61147	-0.135788	-0.384373	0.112796	9.55177	-1.22603	0.249738	0.99839	-5.41865	12870	ENSMUSG00000003617	Cp	0
Q9CR57	-0.353748	-1.00265	0.295151	8.54687	-1.22358	0.250623	0.99839	-5.42137	67115	ENSMUSG00000025794	Rpl14	0
Q80VP1	-0.124408	-0.352728	0.103911	6.32061	-1.22298	0.250837	0.99839	-5.42203	13854	ENSMUSG00000035203	Epn1	0
P63147	-0.108617	-0.308236	0.0910012	11.4179	-1.22127	0.251455	0.99839	-5.42393	22210	ENSMUSG00000020390	Ube2b	0
Q6P549	-0.0758956	-0.215436	0.0636447	9.79182	-1.22076	0.251638	0.99839	-5.42449	16332	ENSMUSG00000032737	Inppl1	0
Q99PP9	0.098324	-0.0824601	0.279108	7.96244	1.22071	0.251656	0.99839	-5.42454	94092	ENSMUSG00000047821	Trim16	0
P03930	0.122053	-0.102531	0.346638	8.91471	1.21979	0.251991	0.99839	-5.42557	17706	ENSMUSG00000064356	ATP8	0
Q9JLB0	-0.0867386	-0.246376	0.0728989	10.557	-1.21953	0.252086	0.99839	-5.42586	56524	ENSMUSG00000038388	Mpp6	0
P51885	-0.18563	-0.527654	0.156393	12.3499	-1.21817	0.252577	0.99839	-5.42736	17022	ENSMUSG00000036446	Lum	0
Q9CQY6	0.121381	-0.102358	0.345119	9.34257	1.21765	0.252765	0.99839	-5.42793	67267	ENSMUSG00000024208	Uqcc2	0
Q9DB27	-0.0874283	-0.249174	0.0743169	11.0699	-1.21321	0.254383	0.99839	-5.43283	68995	ENSMUSG00000000355	Mcts1	0
Q9Z2Q5	-0.175923	-0.501546	0.1497	7.35039	-1.21261	0.254599	0.99839	-5.43349	18100	ENSMUSG00000022706	Mrpl40	0
Q9Z110	0.0822026	-0.0702151	0.23462	9.17209	1.2105	0.255373	0.99839	-5.43582	56454	ENSMUSG00000025007	Aldh18a1	0
Q9CQV1	0.12756	-0.109024	0.364143	9.36392	1.21016	0.255496	0.99839	-5.43619	66449	ENSMUSG00000014301	Pam16	0
Q9CQV1	0.12756	-0.109024	0.364143	9.36392	1.21016	0.255496	0.99839	-5.43619	66449	ENSMUSG00000045886	Gm9803	0
Q91WS0	0.104242	-0.0894677	0.297952	10.4751	1.20783	0.256351	0.99839	-5.43875	52637	ENSMUSG00000037710	Cisd1	0
P61514	-0.231882	-0.663195	0.19943	8.11964	-1.20667	0.256776	0.99839	-5.44002	19981	ENSMUSG00000046330	Rpl37a	0
P16254	-0.131548	-0.376238	0.113143	7.93042	-1.20665	0.256785	0.99839	-5.44005	20813	ENSMUSG00000009549	Srp14	0
Q63810	-0.115019	-0.329542	0.0995039	12.2432	-1.2034	0.257981	0.99839	-5.44361	19058	ENSMUSG00000033953	Ppp3r1	0
O35343	0.146839	-0.127105	0.420784	10.9061	1.20308	0.2581	0.99839	-5.44396	16649	ENSMUSG00000027782	Kpna4	0
Q7TQI3	0.0787329	-0.0684477	0.225913	11.9917	1.20066	0.258994	0.99839	-5.44661	107260	ENSMUSG00000024767	Otub1	0
P56959	-0.238126	-0.683377	0.207125	5.78324	-1.20037	0.2591	0.99839	-5.44692	233908	ENSMUSG00000030795	Fus	0
P17563	-0.21664	-0.621797	0.188517	12.6578	-1.20013	0.259189	0.99839	-5.44719	20341	ENSMUSG00000068874	Selenbp1	0
Q63836	-0.21664	-0.621797	0.188517	12.6578	-1.20013	0.259189	0.99839	-5.44719	20342	NA	NULL	0
P47911	-0.180917	-0.519472	0.157638	10.7744	-1.1994	0.25946	0.99839	-5.44798	19988	ENSMUSG00000029614	Rpl6	0
Q9D1Z3	0.107997	-0.0948594	0.310853	11.7351	1.19491	0.261128	0.99839	-5.45288	68073	ENSMUSG00000039065	Atpsckmt	0
Q3THF9	0.135811	-0.119582	0.391204	9.07893	1.19355	0.261637	0.99839	-5.45437	67876	NA	NULL	0
Q9QXX4	0.122863	-0.108353	0.354079	9.67888	1.19266	0.261967	0.99839	-5.45533	50799	ENSMUSG00000015112	Slc25a13	0
Q91VR2	0.138162	-0.121883	0.398208	13.6884	1.19249	0.262033	0.99839	-5.45552	11949	ENSMUSG00000025781	Atp5c1	0
Q8BGQ7	0.110891	-0.0978303	0.319613	11.8484	1.19246	0.262043	0.99839	-5.45555	234734	ENSMUSG00000031960	Aars	0
P02468	0.159579	-0.141143	0.460302	13.9899	1.19103	0.262576	0.99839	-5.4571	NA	NA	NULL	0
Q64514	-0.0712137	-0.205579	0.0631513	11.2771	-1.18957	0.263124	0.99839	-5.45869	22019	ENSMUSG00000041763	Tpp2	0
Q9CRA7	-0.0982235	-0.283553	0.0871061	7.99195	-1.18956	0.26313	0.99839	-5.45871	68055	ENSMUSG00000054894	Dmac2l	0
Q9CVB6	-0.0908414	-0.262299	0.0806159	9.16037	-1.18916	0.263277	0.99839	-5.45914	76709	ENSMUSG00000006304	Arpc2	0
P56546	0.0974541	-0.0865899	0.281498	8.58306	1.18848	0.263533	0.99839	-5.45988	13017	ENSMUSG00000030970	Ctbp2	0
Q6ZWU9	0.0928491	-0.082882	0.26858	9.75458	1.18589	0.264509	0.99839	-5.46269	100043813	ENSMUSG00000050621	Rps27rt	0
Q6ZWU9	0.0928491	-0.082882	0.26858	9.75458	1.18589	0.264509	0.99839	-5.46269	100043813	ENSMUSG00000090733	Rps27	0
Q6ZWU9	0.0928491	-0.082882	0.26858	9.75458	1.18589	0.264509	0.99839	-5.46269	57294	ENSMUSG00000050621	Rps27rt	0
Q6ZWU9	0.0928491	-0.082882	0.26858	9.75458	1.18589	0.264509	0.99839	-5.46269	57294	ENSMUSG00000090733	Rps27	0
Q9R1Q8	-0.248104	-0.718758	0.222551	7.88961	-1.18316	0.265536	0.99839	-5.46564	56370	ENSMUSG00000022658	Tagln3	0
P22907	-0.0819569	-0.237689	0.0737754	9.51531	-1.18119	0.266281	0.99839	-5.46777	15288	ENSMUSG00000032126	Hmbs	0
O88696	-0.0750155	-0.21776	0.067729	7.89322	-1.17952	0.266914	0.99839	-5.46958	53895	ENSMUSG00000002660	Clpp	0
Q80W47	-0.110802	-0.321832	0.100228	6.09194	-1.17847	0.267314	0.99839	-5.47072	74781	ENSMUSG00000029578	Wipi2	0
O08810	-0.0851805	-0.247537	0.0771755	8.26794	-1.17757	0.267656	0.99839	-5.47169	20624	ENSMUSG00000020929	Eftud2	0
P62858	0.245268	-0.222586	0.713122	9.1591	1.17664	0.268008	0.99839	-5.47269	54127	ENSMUSG00000067288	Rps28	0
Q9D1P4	0.139799	-0.127172	0.40677	8.5196	1.17532	0.268513	0.99839	-5.47411	66917	ENSMUSG00000001774	Chordc1	0
O70373	0.146546	-0.133921	0.427013	13.0559	1.17276	0.26949	0.99839	-5.47687	NA	NA	NULL	0
P97478	-0.0879758	-0.256665	0.0807137	11.1338	-1.17055	0.270334	0.99839	-5.47924	12850	ENSMUSG00000030652	Coq7	0
Q9CZD3	0.0733933	-0.0678218	0.214608	11.9976	1.16651	0.271884	0.99839	-5.48357	353172	ENSMUSG00000029777	Gars	0
P63325	0.113682	-0.105374	0.332737	10.9867	1.1648	0.272545	0.99839	-5.4854	67097	ENSMUSG00000052146	Rps10	0
Q9JI90	0.071411	-0.0667056	0.209528	7.50821	1.16047	0.274218	0.99839	-5.49003	56736	ENSMUSG00000060450	Rnf14	0
Q80XI4	0.160016	-0.149501	0.469533	7.34798	1.16036	0.27426	0.99839	-5.49014	108083	ENSMUSG00000018547	Pip4k2b	0
P31254	0.0866555	-0.0810733	0.254384	12.4294	1.15958	0.27456	0.99839	-5.49097	NA	ENSMUSG00000069053	Uba1y	0
Q61739	-0.0874295	-0.256752	0.0818928	6.44432	-1.15893	0.274814	0.99839	-5.49167	16403	ENSMUSG00000027111	Itga6	0
P61971	0.124403	-0.116545	0.36535	11.2744	1.15883	0.274852	0.99839	-5.49177	68051	ENSMUSG00000008450	Nutf2	0
P61971	0.124403	-0.116545	0.36535	11.2744	1.15883	0.274852	0.99839	-5.49177	68051	ENSMUSG00000071497	Nutf2-ps1	0
P45376	0.079492	-0.0745233	0.233507	14.0122	1.15844	0.275005	0.99839	-5.49219	11677	ENSMUSG00000001642	Akr1b3	0
P29416	-0.0872101	-0.256924	0.0825034	7.52913	-1.15336	0.276984	0.99839	-5.4976	15211	ENSMUSG00000025232	Hexa	0
P35585	-0.144537	-0.425846	0.136772	7.4263	-1.15321	0.27704	0.99839	-5.49775	11767	ENSMUSG00000003033	Ap1m1	0
Q9Z1X4	-0.102605	-0.302594	0.0973845	8.45471	-1.15153	0.277699	0.99839	-5.49954	16201	ENSMUSG00000032178	Ilf3	0
Q61838	-0.103465	-0.305265	0.0983337	13.4925	-1.15077	0.277995	0.99839	-5.50034	NA	ENSMUSG00000030359	Pzp	0
Q60936	-0.114738	-0.338659	0.109184	12.9227	-1.15007	0.27827	0.99839	-5.50108	67426	ENSMUSG00000026489	Coq8a	0
P45878	-0.100686	-0.297302	0.0959298	7.18969	-1.14938	0.278539	0.99839	-5.50181	14227	ENSMUSG00000056629	Fkbp2	0
E9Q401	0.111152	-0.105983	0.328288	10.4368	1.14895	0.27871	0.99839	-5.50227	20191	ENSMUSG00000021313	Ryr2	0
Q810D6	-0.10228	-0.302239	0.0976781	7.39879	-1.14806	0.279058	0.99839	-5.50321	101612	ENSMUSG00000053801	Grwd1	0
O70306	-0.146894	-0.434156	0.140368	6.57218	-1.14773	0.279189	0.99839	-5.50356	21384	ENSMUSG00000027868	Tbx15	0
Q8CHS7	-0.148303	-0.438614	0.142009	6.60244	-1.14656	0.279648	0.99839	-5.5048	68460	ENSMUSG00000033044	Dhrs7c	0
Q8BTV2	0.0824729	-0.0790958	0.244042	7.0018	1.14569	0.279991	0.99839	-5.50572	269061	ENSMUSG00000034820	Cpsf7	0
Q80UM3	0.127297	-0.12209	0.376684	8.46108	1.14567	0.280001	0.99839	-5.50574	NA	NA	NULL	0
Q8JZQ9	0.0875075	-0.0840737	0.259089	11.0977	1.14469	0.280384	0.99839	-5.50677	27979	ENSMUSG00000056076	Eif3b	0
P34928	-0.224547	-0.665029	0.215935	9.78062	-1.14418	0.280588	0.99839	-5.50732	11812	ENSMUSG00000040564	Apoc1	0
O88958	0.125474	-0.120714	0.371662	7.08438	1.14393	0.280685	0.99839	-5.50758	26384	ENSMUSG00000052102	Gnpda1	0
Q8VCP8	-0.092595	-0.27471	0.0895201	7.32137	-1.14118	0.281771	0.99839	-5.51048	102216272	ENSMUSG00000078941	Taf9	0
Q8VIJ6	-0.15283	-0.45382	0.148161	9.20443	-1.13964	0.282382	0.99839	-5.5121	71514	ENSMUSG00000028820	Sfpq	0
P53811	-0.192023	-0.570266	0.186221	6.42682	-1.13945	0.282459	0.99839	-5.5123	56305	ENSMUSG00000050017	Pitpnb	0
Q922H2	-0.150862	-0.448073	0.146348	9.58557	-1.13928	0.282526	0.99839	-5.51248	236900	ENSMUSG00000035232	Pdk3	0
Q9D273	-0.109066	-0.324045	0.105914	7.2102	-1.13869	0.28276	0.99839	-5.5131	77697	ENSMUSG00000029575	Mmab	0
Q80Y14	0.133309	-0.129469	0.396087	8.63756	1.13863	0.282784	0.99839	-5.51316	73046	ENSMUSG00000021102	Glrx5	0
Q9Z0R4	-0.121733	-0.361774	0.118309	6.12187	-1.13824	0.282938	0.99839	-5.51357	16443	ENSMUSG00000022957	Itsn1	0
Q6R0H7	-0.0807836	-0.240103	0.0785357	9.16159	-1.13807	0.283006	0.99839	-5.51375	14683	ENSMUSG00000027523	Gnas	0
P50580	-0.167763	-0.499055	0.163528	10.6356	-1.13658	0.283598	0.99839	-5.51532	18813	ENSMUSG00000025364	Pa2g4	0
Q9EST5	-0.146814	-0.436839	0.143211	10.1691	-1.13618	0.28376	0.99839	-5.51574	67628	ENSMUSG00000028333	Anp32b	0
Q91Z53	-0.145493	-0.433096	0.142109	9.51534	-1.13544	0.284053	0.99839	-5.51652	76238	ENSMUSG00000035637	Grhpr	0
Q8BMA6	-0.244108	-0.726926	0.23871	6.08632	-1.13478	0.284315	0.99839	-5.51721	217337	ENSMUSG00000020780	Srp68	0
Q8CC27	0.120534	-0.118148	0.359216	11.041	1.13345	0.284845	0.99839	-5.5186	12296	ENSMUSG00000057914	Cacnb2	0
Q9ERF3	0.0847253	-0.0831314	0.252582	7.86575	1.13289	0.285069	0.99839	-5.51919	66317	ENSMUSG00000061559	Wdr61	0
Q921G7	0.125088	-0.122779	0.372956	13.6543	1.13269	0.28515	0.99839	-5.5194	66841	ENSMUSG00000027809	Etfdh	0
Q9D855	-0.105264	-0.313917	0.103389	12.6584	-1.13232	0.285298	0.99839	-5.51979	NA	NA	NULL	0
Q9DBG6	-0.101663	-0.303356	0.10003	6.8914	-1.13132	0.285697	0.99839	-5.52083	20014	ENSMUSG00000027642	Rpn2	0
Q8K3A0	-0.095587	-0.285267	0.0940932	8.57384	-1.13107	0.285796	0.99839	-5.52109	100900	NA	NULL	0
P70274	-0.16831	-0.502794	0.166174	7.70806	-1.1294	0.286466	0.99839	-5.52284	20363	ENSMUSG00000064373	Selenop	0
Q9CPY7	-0.0699192	-0.208948	0.0691093	12.7699	-1.12877	0.286719	0.99839	-5.5235	66988	ENSMUSG00000039682	Lap3	0
P62827	0.0989376	-0.0981797	0.296055	11.858	1.12655	0.287612	0.99839	-5.52582	19384	ENSMUSG00000029430	Ran	0
Q9D1K2	0.0956829	-0.0951129	0.286479	8.42561	1.12559	0.287999	0.99839	-5.52682	66144	ENSMUSG00000004285	Atp6v1f	0
Q8VEK3	-0.105626	-0.316263	0.105012	10.7019	-1.1255	0.288033	0.99839	-5.52691	51810	ENSMUSG00000039630	Hnrnpu	0
Q8VEK3	-0.105626	-0.316263	0.105012	10.7019	-1.1255	0.288033	0.99839	-5.52691	51810	ENSMUSG00000111145	Hnrnpu	0
Q01853	0.0850206	-0.0845722	0.254613	15.2821	1.1252	0.288155	0.99839	-5.52722	269523	ENSMUSG00000028452	Vcp	0
Q8BML9	0.124808	-0.124687	0.374303	10.448	1.12278	0.289134	0.99839	-5.52975	97541	ENSMUSG00000032604	Qars	0
Q9WVK4	-0.0843626	-0.253059	0.0843338	11.9001	-1.12243	0.289275	0.99839	-5.53012	13660	ENSMUSG00000024772	Ehd1	0
Q9WVK4	-0.0843626	-0.253059	0.0843338	11.9001	-1.12243	0.289275	0.99839	-5.53012	13660	ENSMUSG00000107039	Ehd1	0
Q921F2	0.0879553	-0.0881006	0.264011	11.0047	1.12131	0.289727	0.99839	-5.53128	230908	ENSMUSG00000041459	Tardbp	0
Q9Z1K5	-0.0763302	-0.229165	0.0765046	9.38381	-1.12096	0.28987	0.99839	-5.53165	23806	ENSMUSG00000025234	Arih1	0
P43275	-0.136602	-0.410145	0.136941	9.54635	-1.12085	0.289915	0.99839	-5.53176	80838	ENSMUSG00000049539	H1f1	0
Q9R0X4	0.146413	-0.146794	0.43962	9.28472	1.12078	0.289943	0.99839	-5.53183	56360	ENSMUSG00000025287	Acot9	0
Q9DCX2	0.153599	-0.15453	0.461728	13.8441	1.11885	0.290726	0.99839	-5.53384	71679	ENSMUSG00000034566	Atp5h	0
Q3KNY0	-0.218827	-0.658833	0.22118	7.328	-1.11623	0.291786	0.99839	-5.53655	226438	ENSMUSG00000051985	Igfn1	0
Q08024	-0.176812	-0.532577	0.178953	9.06574	-1.11548	0.292092	0.99839	-5.53732	12400	ENSMUSG00000031885	Cbfb	0
O88545	0.078268	-0.0792234	0.235759	11.1189	1.11543	0.292115	0.99839	-5.53738	26893	ENSMUSG00000019494	Cops6	0
Q9WTX6	-0.300625	-0.906643	0.305393	4.90544	-1.11341	0.292939	0.99839	-5.53947	26965	ENSMUSG00000029686	Cul1	0
P05977	-0.120177	-0.362594	0.122239	17.6828	-1.11269	0.293231	0.99839	-5.54022	17901	ENSMUSG00000061816	Myl1	0
Q3TIV5	-0.0997937	-0.301356	0.101768	10.1287	-1.11124	0.293824	0.99839	-5.54171	69082	ENSMUSG00000027091	Zc3h15	0
Q8BWZ3	-0.0708709	-0.214042	0.0723001	10.226	-1.11103	0.293909	0.99839	-5.54193	231713	ENSMUSG00000042719	Naa25	0
Q02257	0.342127	-0.349199	1.03345	10.1184	1.11076	0.294022	0.99839	-5.54221	16480	ENSMUSG00000001552	Jup	0
Q9JI75	-0.0955812	-0.288852	0.0976893	11.1401	-1.11	0.294334	0.99839	-5.543	18105	ENSMUSG00000046949	Nqo2	0
F6RWR5	0.111371	-0.114086	0.336828	10.3449	1.10872	0.294855	0.99839	-5.54431	NA	ENSMUSG00000058216	Gstp3	0
Q80VP5	0.139064	-0.142949	0.421076	6.49587	1.10677	0.295656	0.99839	-5.54632	72650	ENSMUSG00000047635	2810006K23Rik	0
Q5ND29	-0.109335	-0.331346	0.112677	9.71006	-1.10534	0.296245	0.99839	-5.54779	280408	ENSMUSG00000038195	Rilp	0
Q99LM3	-0.242237	-0.734612	0.250137	9.7911	-1.10423	0.296704	0.99839	-5.54894	68678	ENSMUSG00000027077	Smtnl1	0
Q9JM14	-0.171453	-0.520305	0.177398	7.18842	-1.10311	0.297165	0.99839	-5.55009	50773	ENSMUSG00000020736	Nt5c	0
Q8BGR9	0.16023	-0.165894	0.486353	5.25601	1.10274	0.297316	0.99839	-5.55046	79560	ENSMUSG00000041231	Ublcp1	0
P15105	-0.143618	-0.436323	0.149087	9.26153	-1.10127	0.297926	0.99839	-5.55198	14645	ENSMUSG00000026473	Glul	0
P12970	-0.13765	-0.418198	0.142898	10.1587	-1.10124	0.297936	0.99839	-5.552	27176	ENSMUSG00000062647	Rpl7a	0
Q8CC86	-0.130239	-0.395702	0.135223	8.75112	-1.10117	0.297969	0.99839	-5.55208	223646	ENSMUSG00000022574	Naprt	0
Q9CPQ1	-0.0774866	-0.23549	0.0805171	9.36782	-1.10071	0.298157	0.99839	-5.55255	12864	ENSMUSG00000014313	Cox6c	0
P62075	0.0918649	-0.0954871	0.279217	10.7922	1.10054	0.298228	0.99839	-5.55272	30055	ENSMUSG00000020219	Timm13	0
Q9D0Q7	0.0735683	-0.0764778	0.223614	9.23779	1.10047	0.298255	0.99839	-5.55279	67036	ENSMUSG00000018882	Mrpl45	0
Q8VEC3	-0.285133	-0.867477	0.29721	7.2327	-1.09896	0.298881	0.99839	-5.55434	77596	ENSMUSG00000041293	Adgrf1	0
Q9CQZ1	0.156561	-0.163382	0.476503	8.16403	1.09831	0.299152	0.99839	-5.55501	68196	ENSMUSG00000031839	Hsbp1	0
P54823	-0.0914792	-0.278466	0.095508	9.61066	-1.09806	0.299257	0.99839	-5.55527	13209	ENSMUSG00000032097	Ddx6	0
P62631	0.0693255	-0.0724013	0.211052	14.9341	1.09788	0.29933	0.99839	-5.55545	13628	ENSMUSG00000016349	Eef1a2	0
Q78IS1	-0.145898	-0.444633	0.152836	7.12996	-1.09617	0.300039	0.99839	-5.55719	66111	ENSMUSG00000032353	Tmed3	0
Q8K4G5	-0.137481	-0.419157	0.144195	6.84861	-1.09549	0.300325	0.99839	-5.55789	226251	ENSMUSG00000025085	Ablim1	0
O55131	0.092852	-0.0976642	0.283368	10.7887	1.09389	0.30099	0.99839	-5.55953	235072	NA	NULL	0
Q4PJX1	-0.0920366	-0.280923	0.0968501	7.51599	-1.09364	0.301095	0.99839	-5.55978	226499	ENSMUSG00000006010	Odr4	0
D3Z7P3	0.0797151	-0.0839825	0.243413	9.61879	1.09298	0.301369	0.99839	-5.56045	14660	ENSMUSG00000026103	Gls	0
Q9D154	0.0953772	-0.10059	0.291345	7.06936	1.09238	0.30162	0.99839	-5.56106	66222	ENSMUSG00000044734	Serpinb1a	0
Q7TMM9	0.12845	-0.13594	0.39284	9.32966	1.09044	0.30243	0.99839	-5.56304	22151	ENSMUSG00000058672	Tubb2a	0
Q9CWF2	0.12845	-0.13594	0.39284	9.32966	1.09044	0.30243	0.99839	-5.56304	73710	ENSMUSG00000045136	Tubb2b	0
Q99JX4	-0.118002	-0.361062	0.125058	5.82496	-1.08966	0.302757	0.99839	-5.56384	98221	ENSMUSG00000027170	Eif3m	0
P70696	-0.344162	-1.05352	0.365195	10.2278	-1.08896	0.30305	0.99839	-5.56455	319177	ENSMUSG00000050799	H2bc1	0
Q9EQ80	0.0737944	-0.0783736	0.225962	8.4624	1.08846	0.303259	0.99839	-5.56505	65102	ENSMUSG00000026036	Nif3l1	0
P62492	-0.117365	-0.359553	0.124823	10.1358	-1.08768	0.303589	0.99839	-5.56585	53869	ENSMUSG00000004771	Rab11a	0
P58321	-0.112479	-0.344617	0.119659	9.66202	-1.08752	0.303654	0.99839	-5.56601	93841	ENSMUSG00000035337	Uchl4	0
O88322	-0.0815997	-0.250456	0.0872562	11.7119	-1.08464	0.304865	0.99839	-5.56893	18074	ENSMUSG00000021806	Nid2	0
P62309	0.0750877	-0.0803359	0.230511	8.66435	1.08434	0.304991	0.99839	-5.56924	68011	ENSMUSG00000057278	Snrpg	0
Q8R0P4	-0.0926077	-0.284375	0.0991595	12.7261	-1.08389	0.30518	0.99839	-5.56969	66273	ENSMUSG00000035642	Aamdc	0
P61957	-0.277053	-0.853107	0.299002	7.38021	-1.07948	0.307046	0.99839	-5.57416	170930	ENSMUSG00000020738	Sumo2	0
Q6PCP5	-0.0702468	-0.216381	0.0758874	8.50002	-1.07892	0.307282	0.99839	-5.57472	75734	ENSMUSG00000026150	Mff	0
P55937	-0.101643	-0.313322	0.110036	8.48941	-1.07774	0.307783	0.99839	-5.57592	269682	NA	NULL	0
Q8VI36	-0.0796686	-0.245648	0.0863104	9.39365	-1.07733	0.307956	0.99839	-5.57633	19303	ENSMUSG00000029528	Pxn	0
Q60866	-0.0923049	-0.284762	0.100152	9.4318	-1.07648	0.308316	0.99839	-5.57718	19212	ENSMUSG00000026730	Pter	0
Q9D119	-0.112704	-0.348098	0.122691	6.82361	-1.07462	0.309105	0.99839	-5.57905	68701	ENSMUSG00000025129	Ppp1r27	0
P23116	0.0701821	-0.0764589	0.216823	12.3374	1.0742	0.309286	0.99839	-5.57948	13669	ENSMUSG00000024991	Eif3a	0
Q9QXD8	-0.099916	-0.308758	0.108926	8.26936	-1.07382	0.309448	0.99839	-5.57986	29806	ENSMUSG00000025239	Limd1	0
Q3UIR3	-0.198151	-0.612605	0.216304	5.01191	-1.07308	0.309763	0.99839	-5.58061	209200	ENSMUSG00000049502	Dtx3l	0
Q8BFY9	-0.0684743	-0.211756	0.0748079	8.70612	-1.07263	0.309955	0.99839	-5.58106	238799	ENSMUSG00000009470	Tnpo1	0
P15331	0.182454	-0.199457	0.564364	9.22239	1.07227	0.310107	0.99839	-5.58142	NA	NA	NULL	0
P70297	-0.109819	-0.339985	0.120347	7.28679	-1.0709	0.310691	0.99839	-5.58279	20844	ENSMUSG00000026718	Stam	0
Q9QZ06	-0.0881941	-0.273064	0.0966756	9.37353	-1.07075	0.310757	0.99839	-5.58295	54473	ENSMUSG00000025139	Tollip	0
Q62009	-0.176321	-0.546094	0.193451	9.48759	-1.07025	0.310972	0.99839	-5.58345	50706	ENSMUSG00000027750	Postn	0
Q80X95	-0.110135	-0.341264	0.120994	6.88408	-1.06951	0.311289	0.99839	-5.5842	68441	ENSMUSG00000070934	Rraga	0
P51881	0.137851	-0.151512	0.427213	9.48327	1.06925	0.311397	0.99839	-5.58445	11740	ENSMUSG00000016319	Slc25a5	0
O55103	-0.162631	-0.504223	0.17896	8.3162	-1.06859	0.311681	0.99839	-5.58511	19153	ENSMUSG00000053198	Prx	0
Q9JK92	0.135947	-0.149702	0.421596	12.228	1.06819	0.31185	0.99839	-5.58551	80888	ENSMUSG00000041548	Hspb8	0
Q00262	-0.138666	-0.430056	0.152725	6.6469	-1.06809	0.311895	0.99839	-5.58561	NA	NA	NULL	0
Q99NB1	0.200153	-0.220765	0.621071	11.3194	1.06728	0.312242	0.99839	-5.58642	68738	ENSMUSG00000027452	Acss1	0
Q62082	-0.199391	-0.619151	0.220368	9.98875	-1.06615	0.312726	0.99839	-5.58755	59310	ENSMUSG00000005474	Myl10	0
Q8CI08	0.198008	-0.218962	0.614979	4.03387	1.06584	0.312861	0.99839	-5.58787	75991	ENSMUSG00000036087	Slain2	0
Q9JI46	0.15528	-0.172621	0.483181	8.89436	1.06289	0.31413	0.99839	-5.59082	56409	ENSMUSG00000024213	Nudt3	0
Q9ESL4	-0.0774308	-0.241029	0.0861674	9.88649	-1.06231	0.314381	0.99839	-5.5914	65964	ENSMUSG00000004085	Map3k20	0
Q6GQT9	-0.0735294	-0.228975	0.0819166	10.5944	-1.06168	0.314649	0.99839	-5.59202	211548	ENSMUSG00000030835	Nomo1	0
Q9JHJ0	-0.129607	-0.403756	0.144543	6.65553	-1.0611	0.314903	0.99839	-5.5926	50875	ENSMUSG00000058587	Tmod3	0
P61750	-0.0878739	-0.274028	0.0982805	10.6184	-1.0595	0.315593	0.99839	-5.59419	11843	ENSMUSG00000021877	Arf4	0
P61750	-0.0878739	-0.274028	0.0982805	10.6184	-1.0595	0.315593	0.99839	-5.59419	11843	ENSMUSG00000115861	Arf4	0
O70305	0.200438	-0.226207	0.627084	8.26666	1.05445	0.31778	0.99839	-5.59921	20239	NA	NULL	0
Q00897	-0.152062	-0.475845	0.171721	14.2569	-1.0541	0.317935	0.99839	-5.59956	20703	ENSMUSG00000071177	Serpina1d	0
Q99KC8	-0.070536	-0.220825	0.0797534	11.216	-1.05341	0.318235	0.99839	-5.60025	67776	ENSMUSG00000023186	Vwa5a	0
Q8BZF8	-0.0713454	-0.223373	0.0806826	11.1996	-1.05331	0.318277	0.99839	-5.60034	226041	ENSMUSG00000041731	Pgm5	0
A2AGL3	0.103135	-0.116707	0.322976	11.0667	1.05295	0.318433	0.99839	-5.6007	20192	ENSMUSG00000057378	Ryr3	0
Q6Y7W8	-0.0846149	-0.265033	0.0958031	6.29483	-1.05264	0.318568	0.99839	-5.601	227331	ENSMUSG00000048000	Gigyf2	0
Q61704	-0.0982206	-0.307783	0.111342	8.34193	-1.05197	0.318863	0.99839	-5.60167	16426	ENSMUSG00000006522	Itih3	0
Q9CQ21	-0.110194	-0.345342	0.124954	9.55278	-1.05179	0.318938	0.99839	-5.60184	66405	ENSMUSG00000042814	Mcts2	0
P47934	0.0897299	-0.10175	0.28121	13.8511	1.05179	0.31894	0.99839	-5.60185	12908	ENSMUSG00000026853	Crat	0
Q8CI70	-0.0790676	-0.248262	0.0901265	11.5327	-1.04888	0.320208	0.99839	-5.60472	216011	ENSMUSG00000037151	Lrrc20	0
Q9D786	-0.119222	-0.374404	0.13596	10.4722	-1.04862	0.320322	0.99839	-5.60498	71909	ENSMUSG00000078762	Haus5	0
P70362	-0.203831	-0.640652	0.232991	7.22505	-1.04732	0.320892	0.99839	-5.60627	22230	ENSMUSG00000005262	Ufd1	0
Q91V61	0.148124	-0.16961	0.465858	7.2389	1.04635	0.321319	0.99839	-5.60723	94280	ENSMUSG00000025212	Sfxn3	0
P56393	0.155003	-0.177725	0.48773	8.79875	1.0456	0.321647	0.99839	-5.60796	66142	ENSMUSG00000031231	Cox7b	0
Q99KQ4	0.106449	-0.1221	0.334997	12.7862	1.04539	0.32174	0.99839	-5.60817	59027	ENSMUSG00000020572	Nampt	0
O88448	-0.107823	-0.339367	0.123721	9.32883	-1.04518	0.321829	0.99839	-5.60837	NA	NA	NULL	0
P56480	0.0770518	-0.0886803	0.242784	16.2475	1.04349	0.322571	0.99839	-5.61004	11947	ENSMUSG00000025393	Atp5b	0
Q9ES46	-0.0898	-0.283078	0.103478	10.0017	-1.04281	0.32287	0.99839	-5.6107	170736	ENSMUSG00000022438	Parvb	0
Q9DCZ4	0.111425	-0.128432	0.351282	11.2196	1.04266	0.322937	0.99839	-5.61085	68316	ENSMUSG00000079508	Apoo	0
P57759	-0.0824016	-0.259995	0.0951918	10.634	-1.04141	0.323487	0.99839	-5.61208	67397	ENSMUSG00000029616	Erp29	0
Q9QZ49	-0.393013	-1.24014	0.454111	7.11097	-1.0413	0.323539	0.99839	-5.6122	NA	NA	NULL	0
Q80YX1	-0.0946196	-0.298611	0.109372	11.7029	-1.04108	0.323634	0.99839	-5.61241	21923	ENSMUSG00000028364	Tnc	0
P63280	-0.0890653	-0.281153	0.103022	7.5787	-1.0407	0.323803	0.99839	-5.61279	22196	ENSMUSG00000015120	Ube2i	0
P46638	-0.112249	-0.354373	0.129875	10.1912	-1.04054	0.323871	0.99839	-5.61294	19326	ENSMUSG00000077450	Rab11b	0
P21614	-0.101657	-0.321231	0.117917	13.0293	-1.03913	0.324493	0.99839	-5.61432	14473	ENSMUSG00000035540	Gc	0
P51150	0.189542	-0.220076	0.599159	7.26556	1.03858	0.324737	0.99839	-5.61486	19349	ENSMUSG00000079477	Rab7	0
Q9R062	-0.0775493	-0.245374	0.0902756	12.7754	-1.03714	0.325376	0.99839	-5.61628	27357	ENSMUSG00000019528	Gyg	0
P83741	-0.0909197	-0.287792	0.105953	6.16777	-1.03654	0.325639	0.99839	-5.61686	232341	ENSMUSG00000045962	Wnk1	0
Q06770	-0.15598	-0.494038	0.182078	9.14759	-1.0356	0.326056	0.99839	-5.61778	12401	ENSMUSG00000060807	Serpina6	0
E9PYP1	-0.188572	-0.597272	0.220128	7.32342	-1.03559	0.326062	0.99839	-5.61779	244595	ENSMUSG00000071047	Ces1a	0
Q8VCC2	-0.188572	-0.597272	0.220128	7.32342	-1.03559	0.326062	0.99839	-5.61779	12623	ENSMUSG00000057074	Ces1g	0
Q61247	-0.0853485	-0.270408	0.0997109	10.3148	-1.03514	0.32626	0.99839	-5.61823	18816	ENSMUSG00000038224	Serpinf2	0
P20801	-0.0876721	-0.277881	0.102537	17.0077	-1.03453	0.32653	0.99839	-5.61882	21925	ENSMUSG00000017300	Tnnc2	0
Q99JT1	-0.102383	-0.324597	0.119832	5.87739	-1.03411	0.326715	0.99839	-5.61923	229487	ENSMUSG00000028085	Gatb	0
Q99KE1	0.0803476	-0.094049	0.254744	8.57277	1.03407	0.326735	0.99839	-5.61928	107029	ENSMUSG00000024556	Me2	0
Q99LD4	-0.0721616	-0.229184	0.0848603	6.58195	-1.03148	0.327887	0.99839	-5.6218	NA	NA	NULL	0
Q9WV95	0.137719	-0.162072	0.437509	7.6817	1.03107	0.328068	0.99839	-5.6222	27280	ENSMUSG00000041801	Phlda3	0
Q9D7A8	-0.228669	-0.726852	0.269514	7.02195	-1.03023	0.328445	0.99839	-5.62302	74252	ENSMUSG00000027599	Armc1	0
Q9D7N6	0.0965147	-0.113765	0.306794	8.23097	1.03017	0.328468	0.99839	-5.62308	107734	ENSMUSG00000026087	Mrpl30	0
Q9JIF9	-0.0837594	-0.26646	0.0989414	14.8761	-1.02898	0.329	0.99839	-5.62424	58916	ENSMUSG00000024471	Myot	0
Q8BVF2	-0.199267	-0.63579	0.237256	7.98543	-1.02457	0.330973	0.99839	-5.62852	68833	ENSMUSG00000026078	Pdcl3	0
Q9CR68	-0.0836768	-0.26718	0.0998266	13.6863	-1.02347	0.331466	0.99839	-5.62959	66694	ENSMUSG00000038462	Uqcrfs1	0
P35486	0.0743853	-0.0889326	0.237703	14.046	1.02227	0.332003	0.99839	-5.63075	18597	ENSMUSG00000031299	Pdha1	0
Q61035	0.0683665	-0.0817422	0.218475	12.1294	1.02224	0.33202	0.99839	-5.63078	15115	ENSMUSG00000001380	Hars	0
P18760	0.0937489	-0.112096	0.299594	13.0198	1.02221	0.332033	0.99839	-5.63081	12631	ENSMUSG00000056201	Cfl1	0
Q9QZD9	-0.0969797	-0.309966	0.116006	9.98199	-1.02198	0.332133	0.99839	-5.63103	54709	ENSMUSG00000028798	Eif3i	0
P55284	0.134462	-0.161221	0.430146	7.11541	1.02067	0.332723	0.99839	-5.63229	12562	ENSMUSG00000031871	Cdh5	0
Q9CPW9	-0.0808091	-0.25861	0.096992	7.46888	-1.02009	0.332984	0.99839	-5.63286	66559	ENSMUSG00000041921	Metap1d	0
Q9DBR7	-0.108261	-0.346602	0.13008	7.16601	-1.0195	0.333252	0.99839	-5.63343	17931	ENSMUSG00000019907	Ppp1r12a	0
P11798	0.102116	-0.123088	0.327319	10.5857	1.01773	0.334051	0.99839	-5.63514	12322	ENSMUSG00000024617	Camk2a	0
Q9CX56	0.0752373	-0.0907902	0.241265	11.1757	1.01711	0.33433	0.99839	-5.63574	57296	ENSMUSG00000030591	Psmd8	0
Q62086	-0.0990343	-0.318102	0.120033	7.6748	-1.01466	0.335437	0.99839	-5.63809	330260	ENSMUSG00000032667	Pon2	0
O35367	-0.128921	-0.414144	0.156301	12.7873	-1.01451	0.335506	0.99839	-5.63824	16545	ENSMUSG00000019932	Kera	0
O35943	-0.138394	-0.444782	0.167993	8.493	-1.01382	0.335818	0.99839	-5.6389	14297	ENSMUSG00000059363	Fxn	0
P40336	0.11051	-0.134192	0.355212	8.35915	1.01363	0.335906	0.99839	-5.63909	30930	ENSMUSG00000020078	Vps26a	0
Q8R317	-0.0956721	-0.30783	0.116486	10.7087	-1.01214	0.336581	0.99839	-5.64052	56085	ENSMUSG00000005312	Ubqln1	0
Q91VJ2	-0.0812013	-0.26172	0.0993173	10.2767	-1.00961	0.337728	0.99839	-5.64294	109042	ENSMUSG00000037060	Cavin3	0
Q8K1R3	0.0844331	-0.103299	0.272165	9.31598	1.00946	0.337799	0.99839	-5.64309	71701	ENSMUSG00000020464	Pnpt1	0
Q8VCW8	-0.117593	-0.379062	0.143877	6.91403	-1.00942	0.337814	0.99839	-5.64312	264895	ENSMUSG00000076435	Acsf2	0
Q3U5Q7	0.106395	-0.130297	0.343086	6.31318	1.00891	0.33805	0.99839	-5.64362	22169	ENSMUSG00000020638	Cmpk2	0
Q9Z172	-0.17989	-0.58009	0.220311	8.8846	-1.00889	0.338059	0.99839	-5.64364	20610	ENSMUSG00000020265	Sumo3	0
Q9CXI5	-0.197135	-0.636338	0.242068	8.45049	-1.00742	0.338726	0.99839	-5.64504	NA	NA	NULL	0
E9Q3H6	0.0866076	-0.106407	0.279622	10.8537	1.00712	0.338865	0.99839	-5.64533	210582	ENSMUSG00000039914	Coq10a	0
E9Q1Z0	0.213661	-0.263937	0.691259	8.36109	1.0041	0.340245	0.99839	-5.64822	239673	ENSMUSG00000048699	Krt90	0
Q8BMS1	0.0899109	-0.111252	0.291074	15.0258	1.00318	0.340667	0.99839	-5.6491	97212	ENSMUSG00000025745	Hadha	0
Q8C878	-0.0781588	-0.253711	0.0973934	8.97627	-0.999276	0.342457	0.99839	-5.65281	22200	ENSMUSG00000030061	Uba3	0
Q8R1K4	0.0740251	-0.0924106	0.240461	9.5501	0.998267	0.342922	0.99839	-5.65377	72947	ENSMUSG00000020359	Phykpl	0
Q922E4	-0.0768694	-0.250061	0.0963222	10.6523	-0.996187	0.34388	0.99839	-5.65574	68671	ENSMUSG00000025137	Pcyt2	0
Q9WUL7	0.0751172	-0.0941588	0.244393	8.67777	0.995997	0.343968	0.99839	-5.65592	56350	ENSMUSG00000025035	Arl3	0
Q61553	0.167542	-0.210112	0.545196	8.92939	0.995735	0.344089	0.99839	-5.65617	14086	ENSMUSG00000029581	Fscn1	0
Q8BGY2	0.0718627	-0.0904666	0.234192	12.9498	0.993621	0.345066	0.99839	-5.65817	208691	ENSMUSG00000050192	Eif5a2	0
Q6IRU5	-0.0976444	-0.318337	0.123048	10.9336	-0.993057	0.345326	0.99839	-5.65871	74325	ENSMUSG00000047547	Cltb	0
P02469	0.105109	-0.132465	0.342683	14.0014	0.993018	0.345345	0.99839	-5.65874	16777	ENSMUSG00000002900	Lamb1	0
P29621	-0.147164	-0.479885	0.185558	8.81233	-0.992735	0.345476	0.99839	-5.65901	16625	ENSMUSG00000066361	Serpina3c	0
Q5I2A0	-0.147164	-0.479885	0.185558	8.81233	-0.992735	0.345476	0.99839	-5.65901	20715	NA	NULL	0
Q80X76	-0.147164	-0.479885	0.185558	8.81233	-0.992735	0.345476	0.99839	-5.65901	238393	ENSMUSG00000066363	Serpina3f	0
P97371	-0.0872717	-0.284702	0.110158	9.7643	-0.992143	0.345749	0.99839	-5.65957	19186	ENSMUSG00000022216	Psme1	0
Q99M51	-0.0931406	-0.303951	0.11767	8.01355	-0.991655	0.345976	0.99839	-5.66003	17973	ENSMUSG00000032475	Nck1	0
P31786	-0.123905	-0.404359	0.156548	11.518	-0.991615	0.345994	0.99839	-5.66007	13167	ENSMUSG00000026385	Dbi	0
Q60864	0.0933648	-0.117986	0.304715	14.434	0.991503	0.346046	0.99839	-5.66018	20867	ENSMUSG00000024966	Stip1	0
Q00623	-0.117377	-0.383325	0.148572	13.1226	-0.990601	0.346464	0.99839	-5.66103	11806	ENSMUSG00000032083	Apoa1	0
Q9QXB9	-0.0716944	-0.234295	0.0909064	9.06338	-0.989639	0.346911	0.99839	-5.66194	13495	ENSMUSG00000020537	Drg2	0
Q8R0A5	0.120583	-0.153394	0.39456	9.3864	0.987838	0.347747	0.99839	-5.66363	594844	ENSMUSG00000044550	Tceal3	0
Q9DB24	0.120583	-0.153394	0.39456	9.3864	0.987838	0.347747	0.99839	-5.66363	66104	ENSMUSG00000031409	Tceal6	0
P62754	-0.164565	-0.538763	0.209634	11.3951	-0.987073	0.348104	0.99839	-5.66435	105244208	ENSMUSG00000028495	Rps6	0
P62754	-0.164565	-0.538763	0.209634	11.3951	-0.987073	0.348104	0.99839	-5.66435	20104	ENSMUSG00000028495	Rps6	0
P49817	-0.150145	-0.492034	0.191743	9.3849	-0.985694	0.348746	0.99839	-5.66565	12389	ENSMUSG00000007655	Cav1	0
Q8R1R3	-0.128349	-0.420644	0.163945	7.43393	-0.985567	0.348805	0.99839	-5.66577	99138	ENSMUSG00000027367	Stard7	0
Q9CQI3	-0.0958237	-0.314049	0.122401	9.9102	-0.985558	0.348809	0.99839	-5.66578	63985	ENSMUSG00000062014	Gmfb	0
Q9ERL7	-0.0958237	-0.314049	0.122401	9.9102	-0.985558	0.348809	0.99839	-5.66578	63986	ENSMUSG00000060791	Gmfg	0
Q99KK9	0.0765115	-0.0977625	0.250785	6.8108	0.98539	0.348888	0.99839	-5.66594	70791	ENSMUSG00000019143	Hars2	0
P83917	-0.0945098	-0.310376	0.121356	9.78754	-0.982668	0.350159	0.99839	-5.66849	12412	ENSMUSG00000018666	Cbx1	0
P19253	-0.141939	-0.467003	0.183126	9.23841	-0.980041	0.351388	0.99839	-5.67095	22121	ENSMUSG00000074129	Rpl13a	0
O35855	-0.103879	-0.341868	0.134111	10.2985	-0.979677	0.351559	0.99839	-5.6713	12036	ENSMUSG00000030826	Bcat2	0
Q68FF6	-0.0827591	-0.272509	0.106991	6.90443	-0.978921	0.351913	0.99839	-5.672	216963	ENSMUSG00000011877	Git1	0
P62908	0.0851024	-0.110043	0.280248	13.0785	0.978806	0.351967	0.99839	-5.67211	27050	ENSMUSG00000030744	Rps3	0
Q8VC31	-0.0787262	-0.259581	0.102129	8.33781	-0.97702	0.352806	0.99839	-5.67378	243846	NA	NULL	0
Q9CQI6	0.0955469	-0.124502	0.315596	6.5481	0.974566	0.353961	0.99839	-5.67607	72042	ENSMUSG00000031827	Cotl1	0
Q62148	-0.102753	-0.339492	0.133985	10.7284	-0.974185	0.354141	0.99839	-5.67642	19378	ENSMUSG00000013584	Aldh1a2	0
Q9CZS1	-0.102753	-0.339492	0.133985	10.7284	-0.974185	0.354141	0.99839	-5.67642	72535	ENSMUSG00000035561	Aldh1b1	0
Q9JHW9	-0.102753	-0.339492	0.133985	10.7284	-0.974185	0.354141	0.99839	-5.67642	56847	ENSMUSG00000015134	Aldh1a3	0
Q58A65	-0.163471	-0.540231	0.213288	9.35141	-0.973848	0.3543	0.99839	-5.67674	70834	ENSMUSG00000020859	Spag9	0
Q6RHR9	-0.549705	-1.81666	0.717254	7.85759	-0.973825	0.354311	0.99839	-5.67676	14924	ENSMUSG00000045095	Magi1	0
P07759	-0.189855	-0.627531	0.247821	13.6546	-0.973606	0.354414	0.99839	-5.67696	20714	NA	NULL	0
Q2KN98	0.112849	-0.147368	0.373067	9.09008	0.973366	0.354527	0.99839	-5.67718	74392	ENSMUSG00000033444	Specc1l	0
Q9D6V8	-0.128933	-0.426694	0.168829	5.27585	-0.971871	0.355233	0.99839	-5.67857	67869	ENSMUSG00000037058	Paip2	0
Q61584	0.0812789	-0.106631	0.269189	13.4604	0.970828	0.355726	0.99839	-5.67954	14359	ENSMUSG00000027680	Fxr1	0
Q38HM4	0.111863	-0.146984	0.370709	10.242	0.969966	0.356134	0.99839	-5.68034	NA	NA	NULL	0
O70318	-0.0977421	-0.323947	0.128463	10.7511	-0.969825	0.356201	0.99839	-5.68048	13822	ENSMUSG00000019978	Epb41l2	0
Q91WK2	0.134366	-0.176744	0.445476	7.50997	0.969371	0.356415	0.99839	-5.6809	68135	ENSMUSG00000022312	Eif3h	0
Q91VR5	-0.0685708	-0.227404	0.0902627	12.8872	-0.968972	0.356605	0.99839	-5.68127	104721	ENSMUSG00000037149	Ddx1	0
Q8CJF9	0.14935	-0.197003	0.495702	9.11942	0.967832	0.357145	0.99839	-5.68232	214150	ENSMUSG00000028842	Ago3	0
Q9D2N9	-0.148139	-0.49263	0.196351	7.43422	-0.965177	0.358406	0.99839	-5.68478	77573	ENSMUSG00000029434	Vps33a	0
P80316	0.0712047	-0.0946058	0.237015	13.1744	0.963852	0.359037	0.99839	-5.686	12465	ENSMUSG00000022234	Cct5	0
O89020	-0.132608	-0.441418	0.176202	9.19052	-0.96381	0.359057	0.99839	-5.68604	280662	ENSMUSG00000029369	Afm	0
O88712	0.0810426	-0.107731	0.269816	9.79581	0.963576	0.359168	0.99839	-5.68626	13016	ENSMUSG00000037373	Ctbp1	0
Q99LF4	-0.073459	-0.244594	0.0976762	11.5901	-0.963429	0.359238	0.99839	-5.6864	28088	ENSMUSG00000001783	Rtcb	0
Q8VEH8	-0.107166	-0.356969	0.142637	5.69677	-0.962884	0.359498	0.99839	-5.6869	66753	ENSMUSG00000020311	Erlec1	0
P26638	0.0635076	-0.0849425	0.211958	11.8829	0.960195	0.360781	0.99839	-5.68938	20226	ENSMUSG00000068739	Sars	0
Q9WTU6	0.0877445	-0.117414	0.292903	8.62857	0.959943	0.360902	0.99839	-5.68961	26420	ENSMUSG00000020366	Mapk9	0
Q62188	-0.0845556	-0.282294	0.113183	9.24248	-0.959767	0.360986	0.99839	-5.68977	22240	ENSMUSG00000024501	Dpysl3	0
P07901	0.0930903	-0.12463	0.310811	12.7596	0.959665	0.361034	0.99839	-5.68986	15519	ENSMUSG00000021270	Hsp90aa1	0
O88851	0.0998452	-0.13373	0.33342	7.97625	0.959434	0.361145	0.99839	-5.69008	26450	ENSMUSG00000027428	Rbbp9	0
Q3URE1	0.0731637	-0.0981145	0.244442	8.71859	0.958755	0.36147	0.99839	-5.6907	257633	ENSMUSG00000015016	Acsf3	0
Q62261	-0.0916202	-0.306118	0.122878	13.2968	-0.958699	0.361496	0.99839	-5.69075	20742	ENSMUSG00000020315	Sptbn1	0
Q9DCZ1	0.0763984	-0.102704	0.255501	12.3608	0.957408	0.362115	0.99839	-5.69194	66355	ENSMUSG00000000253	Gmpr	0
Q9Z0F7	-0.108343	-0.362545	0.145859	11.294	-0.956613	0.362496	0.99839	-5.69267	20618	ENSMUSG00000023064	Sncg	0
P45952	0.126157	-0.170169	0.422484	13.8473	0.955555	0.363004	0.99839	-5.69364	11364	ENSMUSG00000062908	Acadm	0
Q8BK84	0.120449	-0.162592	0.40349	10.1288	0.955144	0.363201	0.99839	-5.69402	435391	ENSMUSG00000063821	Dupd1	0
Q99020	-0.0896125	-0.300246	0.121021	11.221	-0.954893	0.363321	0.99839	-5.69425	15384	ENSMUSG00000020358	Hnrnpab	0
Q8C1A5	-0.0634641	-0.212682	0.0857537	10.6679	-0.9546	0.363462	0.99839	-5.69451	50492	NA	NULL	0
P48774	0.0830275	-0.112226	0.278281	11.4954	0.954416	0.36355	0.99839	-5.69468	14866	ENSMUSG00000004032	Gstm5	0
Q9D0R2	0.0860818	-0.116423	0.288586	10.0227	0.954093	0.363706	0.99839	-5.69498	110960	ENSMUSG00000022241	Tars	0
Q791V5	0.115641	-0.156556	0.387837	11.6309	0.953546	0.363969	0.99839	-5.69548	56428	ENSMUSG00000027282	Mtch2	0
Q791V5	0.115641	-0.156556	0.387837	11.6309	0.953546	0.363969	0.99839	-5.69548	56428	ENSMUSG00000111714	Mtch2	0
Q05186	-0.0902149	-0.30257	0.12214	6.35113	-0.953522	0.363981	0.99839	-5.6955	19672	ENSMUSG00000005973	Rcn1	0
P28654	-0.113826	-0.381904	0.154253	14.1547	-0.952999	0.364232	0.99839	-5.69598	13179	ENSMUSG00000019929	Dcn	0
Q9ERB0	-0.105902	-0.355414	0.143611	8.9584	-0.952628	0.36441	0.99839	-5.69632	67474	ENSMUSG00000022765	Snap29	0
Q9DBD0	-0.08339	-0.279902	0.113122	8.43946	-0.952443	0.3645	0.99839	-5.69649	71775	ENSMUSG00000033688	1300017J02Rik	0
O35129	0.0846345	-0.114911	0.28418	13.1304	0.951962	0.364731	0.99839	-5.69693	12034	ENSMUSG00000004264	Phb2	0
O08911	-0.0643786	-0.216243	0.0874854	11.96	-0.951482	0.364962	0.99839	-5.69737	29857	ENSMUSG00000022610	Mapk12	0
V9GX31	-0.322786	-1.08461	0.439036	9.87782	-0.950988	0.365201	0.99839	-5.69782	NA	ENSMUSG00000083780	NA	0
P00397	-0.0958163	-0.32244	0.130808	8.62856	-0.948959	0.36618	0.99839	-5.69967	17708	ENSMUSG00000064351	COX1	0
Q9D7I5	-0.094864	-0.319306	0.129578	9.50839	-0.94866	0.366324	0.99839	-5.69994	76429	ENSMUSG00000030946	Lhpp	0
P01027	-0.0978491	-0.329706	0.134008	13.6602	-0.947219	0.367021	0.99839	-5.70126	12266	ENSMUSG00000024164	C3	0
Q9ESN9	-0.258411	-0.871463	0.354642	8.35034	-0.946077	0.367574	0.99839	-5.70229	30957	ENSMUSG00000024163	Mapk8ip3	0
Q8BMF3	0.0702149	-0.0964805	0.23691	10.2874	0.945409	0.367898	0.99839	-5.7029	109264	ENSMUSG00000030621	Me3	0
Q02248	0.311485	-0.428065	1.05103	9.36671	0.94533	0.367936	0.99839	-5.70297	12387	ENSMUSG00000006932	Ctnnb1	0
P17742	0.0751667	-0.103335	0.253668	13.2957	0.945141	0.368028	0.99839	-5.70315	268373	ENSMUSG00000071866	Ppia	0
Q9D6F9	-0.190254	-0.642642	0.262134	9.66013	-0.943923	0.368618	0.99839	-5.70425	22153	ENSMUSG00000062591	Tubb4a	0
Q91V76	-0.118139	-0.399363	0.163085	7.86181	-0.942879	0.369126	0.99839	-5.7052	70984	ENSMUSG00000031938	4931406C07Rik	0
Q9ESH5	0.148756	-0.20544	0.502952	6.83797	0.942639	0.369242	0.99839	-5.70542	67866	ENSMUSG00000023336	Wfdc1	0
Q9ET22	-0.0852972	-0.28847	0.117875	8.68922	-0.94229	0.369412	0.99839	-5.70573	83768	ENSMUSG00000026958	Dpp7	0
Q3U898	-0.120173	-0.406537	0.16619	7.59236	-0.941898	0.369603	0.99839	-5.70609	66915	ENSMUSG00000073616	Cops9	0
Q60875	0.0790402	-0.109392	0.267473	7.32566	0.941469	0.369811	0.99839	-5.70648	16800	ENSMUSG00000028059	Arhgef2	0
Q3UHZ5	-0.199308	-0.674496	0.27588	8.32572	-0.941399	0.369845	0.99839	-5.70654	93677	ENSMUSG00000029683	Lmod2	0
Q8R5A0	0.0843272	-0.116838	0.285493	11.0716	0.940867	0.370104	0.99839	-5.70702	226830	ENSMUSG00000026603	Smyd2	0
O55028	0.0687453	-0.0952888	0.232779	10.4413	0.940639	0.370215	0.99839	-5.70723	12041	ENSMUSG00000030802	Bckdk	0
Q6NVF9	-0.106869	-0.362014	0.148275	7.78933	-0.940117	0.37047	0.99839	-5.7077	432508	ENSMUSG00000055531	Cpsf6	0
P27600	-0.126684	-0.429646	0.176277	9.82394	-0.938535	0.371241	0.99839	-5.70913	14673	ENSMUSG00000000149	Gna12	0
P27601	-0.126684	-0.429646	0.176277	9.82394	-0.938535	0.371241	0.99839	-5.70913	14674	ENSMUSG00000020611	Gna13	0
Q499D0	-0.13887	-0.471185	0.193445	9.21325	-0.937936	0.371533	0.99839	-5.70967	71375	ENSMUSG00000033713	Foxn3	0
Q3B7Z2	0.0550036	-0.0766845	0.186692	9.88675	0.937473	0.371759	0.99839	-5.71009	76303	ENSMUSG00000024687	Osbp	0
P0C5K1	-0.117781	-0.399836	0.164275	8.30725	-0.937247	0.371869	0.99839	-5.71029	381836	ENSMUSG00000030433	Sbk2	0
Q9R1T4	-0.105516	-0.358216	0.147183	8.89629	-0.937195	0.371895	0.99839	-5.71034	56526	ENSMUSG00000050379	Septin6	0
P24452	-0.0875288	-0.297491	0.122434	7.91198	-0.935671	0.37264	0.99839	-5.71172	NA	NA	NULL	0
Q9R000	0.0864303	-0.121108	0.293968	10.1913	0.934722	0.373104	0.99839	-5.71257	26549	ENSMUSG00000031312	Itgb1bp2	0
P99026	0.0626888	-0.0881625	0.21354	10.466	0.932728	0.374082	0.99839	-5.71437	19172	ENSMUSG00000005779	Psmb4	0
Q9D404	-0.0731084	-0.249044	0.102827	10.3182	-0.932668	0.374111	0.99839	-5.71442	71147	ENSMUSG00000021786	Oxsm	0
Q6ZQ58	-0.130931	-0.446322	0.184461	9.217	-0.931761	0.374556	0.99839	-5.71523	73158	ENSMUSG00000037331	Larp1	0
P09671	0.0864269	-0.121947	0.294801	13.4649	0.930934	0.374963	0.99839	-5.71598	20656	ENSMUSG00000006818	Sod2	0
Q9CQK7	0.0901252	-0.127908	0.308159	8.08855	0.927763	0.376523	0.99839	-5.71882	66521	ENSMUSG00000019782	Rwdd1	0
D3Z5G7	-0.136482	-0.466984	0.194021	9.88638	-0.926859	0.376969	0.99839	-5.71963	382044	ENSMUSG00000078964	Ces1b	0
Q80TV8	-0.0631705	-0.21627	0.0899289	8.42017	-0.926093	0.377347	0.99839	-5.72031	76707	NA	NULL	0
Q8BRT1	-0.0631705	-0.21627	0.0899289	8.42017	-0.926093	0.377347	0.99839	-5.72031	76499	NA	NULL	0
Q9JJC6	-0.0808551	-0.276835	0.115125	8.91621	-0.925995	0.377395	0.99839	-5.7204	75695	ENSMUSG00000029392	Rilpl1	0
Q9WTQ5	-0.112756	-0.386299	0.160787	6.81585	-0.925182	0.377797	0.99839	-5.72112	83397	ENSMUSG00000038587	Akap12	0
Q5SW19	0.0841605	-0.120189	0.28851	10.9965	0.924376	0.378195	0.99839	-5.72184	74148	NA	NULL	0
Q6NSR8	-0.0672145	-0.230476	0.096047	9.78185	-0.924045	0.378359	0.99839	-5.72214	228961	ENSMUSG00000039263	Npepl1	0
Q5BKP2	-0.162724	-0.55816	0.232712	8.09189	-0.923612	0.378573	0.99839	-5.72253	72607	ENSMUSG00000056900	Usp13	0
Q9CQ69	-0.129498	-0.444321	0.185325	11.5679	-0.923231	0.378762	0.99839	-5.72287	22272	ENSMUSG00000044894	Uqcrq	0
P30999	-0.0785139	-0.269527	0.112499	8.61446	-0.922565	0.379092	0.99839	-5.72346	12388	ENSMUSG00000034101	Ctnnd1	0
P30999	-0.0785139	-0.269527	0.112499	8.61446	-0.922565	0.379092	0.99839	-5.72346	12388	ENSMUSG00000101645	NA	0
A2A5N3	0.0719175	-0.103139	0.246974	9.33591	0.922083	0.37933	0.99839	-5.72389	381404	ENSMUSG00000054582	Pabpc1l	0
P70333	-0.0780244	-0.268558	0.112509	8.33563	-0.919121	0.3808	0.99839	-5.72652	56258	ENSMUSG00000045427	Hnrnph2	0
Q60760	-0.0676932	-0.233153	0.0977661	6.96321	-0.918265	0.381226	0.99839	-5.72728	14783	ENSMUSG00000020176	Grb10	0
Q61820	0.0824815	-0.119154	0.284117	10.7411	0.91813	0.381293	0.99839	-5.7274	19428	ENSMUSG00000083649	Rasl2-9	0
Q8BG37	-0.0995826	-0.34315	0.143985	10.7702	-0.917654	0.38153	0.99839	-5.72782	320769	ENSMUSG00000050114	Prdx6b	0
Q9DBZ5	0.0846506	-0.122414	0.291715	9.93178	0.917566	0.381573	0.99839	-5.7279	73830	ENSMUSG00000053565	Eif3k	0
Q9CWU6	0.0766543	-0.11089	0.264199	9.37951	0.917373	0.381669	0.99839	-5.72807	56046	ENSMUSG00000005882	Uqcc1	0
Q62376	0.152546	-0.220968	0.52606	8.80247	0.916659	0.382025	0.99839	-5.72871	20637	ENSMUSG00000063511	Snrnp70	0
D3Z3N4	-0.0823587	-0.284214	0.119496	7.5332	-0.915764	0.382471	0.99839	-5.7295	432467	ENSMUSG00000020069	Hnrnph3	0
A0A0A6YW67	-0.110878	-0.382719	0.160964	14.1907	-0.915464	0.382621	0.99839	-5.72976	NA	ENSMUSG00000103034	Gm8797	0
P0CG49	-0.110878	-0.382719	0.160964	14.1907	-0.915464	0.382621	0.99839	-5.72976	22187	ENSMUSG00000019505	Ubb	0
P0CG50	-0.110878	-0.382719	0.160964	14.1907	-0.915464	0.382621	0.99839	-5.72976	22190	ENSMUSG00000008348	Ubc	0
P62984	-0.110878	-0.382719	0.160964	14.1907	-0.915464	0.382621	0.99839	-5.72976	22186	ENSMUSG00000090137	Uba52	0
P62984	-0.110878	-0.382719	0.160964	14.1907	-0.915464	0.382621	0.99839	-5.72976	22186	ENSMUSG00000068240	Gm11808	0
P97450	0.0801284	-0.116551	0.276808	13.3897	0.914412	0.383145	0.99839	-5.7307	11957	ENSMUSG00000022890	Atp5j	0
Q9DBG7	-0.144703	-0.500286	0.210879	8.40811	-0.913381	0.38366	0.99839	-5.73161	67398	ENSMUSG00000032042	Srpr	0
P39053	-0.153449	-0.530756	0.223859	10.0135	-0.912814	0.383944	0.99839	-5.73211	13429	ENSMUSG00000026825	Dnm1	0
Q99NB9	-0.0858013	-0.296913	0.12531	6.89173	-0.912212	0.384244	0.99839	-5.73264	NA	NA	NULL	0
P29699	-0.133802	-0.46315	0.195546	12.9351	-0.911844	0.384429	0.99839	-5.73296	11625	ENSMUSG00000022868	Ahsg	0
P21765	-0.0845351	-0.292645	0.123575	8.92779	-0.911713	0.384494	0.99839	-5.73308	14780	ENSMUSG00000004344	Gpx5	0
Q9DBL9	-0.118892	-0.411689	0.173906	7.88655	-0.911376	0.384662	0.99839	-5.73338	67469	ENSMUSG00000032540	Abhd5	0
Q9D1I5	0.0910376	-0.133511	0.315587	9.99754	0.909963	0.38537	0.99839	-5.73462	73724	ENSMUSG00000033429	Mcee	0
Q63918	-0.0962528	-0.333818	0.141313	11.8644	-0.909376	0.385664	0.99839	-5.73514	20324	ENSMUSG00000045954	Cavin2	0
P70404	0.0809553	-0.119022	0.280932	13.4202	0.908615	0.386046	0.99839	-5.73581	15929	ENSMUSG00000002010	Idh3g	0
Q60960	-0.0827012	-0.287052	0.121649	8.80127	-0.908344	0.386182	0.99839	-5.73605	16646	ENSMUSG00000022905	Kpna1	0
Q9CQ80	-0.0629617	-0.21869	0.0927663	10.5453	-0.907452	0.38663	0.99839	-5.73683	28084	ENSMUSG00000078656	Vps25	0
Q8BJY1	-0.0780252	-0.271071	0.115021	8.77216	-0.907168	0.386773	0.99839	-5.73708	66998	ENSMUSG00000026869	Psmd5	0
O70551	-0.129858	-0.451409	0.191693	7.09789	-0.906429	0.387144	0.99839	-5.73773	20815	ENSMUSG00000004865	Srpk1	0
Q9Z0G2	-0.129858	-0.451409	0.191693	7.09789	-0.906429	0.387144	0.99839	-5.73773	56504	ENSMUSG00000002007	Srpk3	0
Q64524	-0.137191	-0.477461	0.203078	12.1301	-0.904935	0.387896	0.99839	-5.73904	319190	ENSMUSG00000068854	H2bc21	0
Q8CGP0	-0.137191	-0.477461	0.203078	12.1301	-0.904935	0.387896	0.99839	-5.73904	NA	NA	NULL	0
Q9D2U9	-0.137191	-0.477461	0.203078	12.1301	-0.904935	0.387896	0.99839	-5.73904	78303	ENSMUSG00000056895	H2bu2	0
P60843	-0.0956546	-0.333038	0.141728	10.3462	-0.90442	0.388155	0.99839	-5.73949	13681	ENSMUSG00000059796	Eif4a1	0
Q3THS6	0.142398	-0.211123	0.495919	11.859	0.904072	0.388331	0.99839	-5.7398	232087	ENSMUSG00000053907	Mat2a	0
Q3THS6	0.142398	-0.211123	0.495919	11.859	0.904072	0.388331	0.99839	-5.7398	232087	ENSMUSG00000104463	Mat2a	0
P60605	-0.0861737	-0.300131	0.127783	7.17536	-0.903987	0.388374	0.99839	-5.73987	22213	ENSMUSG00000009293	Ube2g2	0
P50136	0.108548	-0.160968	0.378064	11.1661	0.903961	0.388387	0.99839	-5.73989	NA	NA	NULL	0
Q9CR98	0.086531	-0.128344	0.301406	11.3901	0.903859	0.388438	0.99839	-5.73998	66488	ENSMUSG00000057497	Fam136a	0
Q62433	0.0839276	-0.124565	0.292421	5.57674	0.903499	0.38862	0.99839	-5.7403	17988	ENSMUSG00000005125	Ndrg1	0
Q9JLT4	0.0722891	-0.107461	0.25204	11.2189	0.902645	0.38905	0.99839	-5.74105	26462	NA	NULL	0
Q99LD9	-0.0731903	-0.255216	0.108836	9.29131	-0.902472	0.389137	0.99839	-5.7412	217715	ENSMUSG00000004788	Eif2b2	0
P53395	0.105154	-0.156841	0.36715	11.7106	0.900839	0.389962	0.99839	-5.74262	13171	ENSMUSG00000000340	Dbt	0
P04186	-0.0889859	-0.310846	0.132874	10.9082	-0.900235	0.390267	0.99839	-5.74315	NA	ENSMUSG00000090231	Cfb	0
P31750	-0.133173	-0.465383	0.199036	5.89591	-0.899745	0.390515	0.99839	-5.74358	11651	ENSMUSG00000001729	Akt1	0
Q60823	-0.133173	-0.465383	0.199036	5.89591	-0.899745	0.390515	0.99839	-5.74358	11652	ENSMUSG00000004056	Akt2	0
Q9WUA6	-0.133173	-0.465383	0.199036	5.89591	-0.899745	0.390515	0.99839	-5.74358	23797	ENSMUSG00000019699	Akt3	0
Q8VBT9	-0.100421	-0.351099	0.150256	7.16111	-0.899134	0.390824	0.99839	-5.74411	68938	ENSMUSG00000025142	Aspscr1	0
P51174	0.0865732	-0.130279	0.303426	14.2416	0.896052	0.392386	0.99839	-5.74679	11363	NA	NULL	0
Q9JIX8	-0.078902	-0.276798	0.118994	9.39318	-0.89488	0.392982	0.99839	-5.74781	56215	ENSMUSG00000022185	Acin1	0
P39447	-0.126457	-0.443939	0.191026	8.51864	-0.893999	0.39343	0.99839	-5.74858	21872	ENSMUSG00000030516	Tjp1	0
Q61768	0.056398	-0.0852301	0.198026	11.3592	0.893775	0.393544	0.99839	-5.74877	16573	ENSMUSG00000006740	Kif5b	0
P16675	-0.0843514	-0.296191	0.127488	7.95114	-0.893718	0.393573	0.99839	-5.74882	19025	ENSMUSG00000017760	Ctsa	0
Q9JLH8	-0.0794695	-0.27907	0.120131	13.3905	-0.893619	0.393623	0.99839	-5.74891	50874	ENSMUSG00000005628	Tmod4	0
Q02053	0.0590575	-0.0892812	0.207396	14.3665	0.893583	0.393641	0.99839	-5.74894	22201	ENSMUSG00000001924	Uba1	0
P62983	-0.107123	-0.37655	0.162303	14.2203	-0.892395	0.394246	0.99839	-5.74997	78294	ENSMUSG00000020460	Rps27a	0
Q9DB77	-0.077915	-0.273911	0.118081	15.0619	-0.892254	0.394318	0.99839	-5.75009	67003	ENSMUSG00000030884	Uqcrc2	0
P51660	0.0870742	-0.132042	0.30619	10.3436	0.891927	0.394484	0.99839	-5.75037	15488	ENSMUSG00000024507	Hsd17b4	0
Q9WTX5	0.065444	-0.0993806	0.230269	12.8718	0.891173	0.394869	0.99839	-5.75103	21402	ENSMUSG00000036309	Skp1	0
P28481	-0.164524	-0.579253	0.250204	11.5548	-0.89039	0.395268	0.99839	-5.75171	12824	ENSMUSG00000022483	Col2a1	0
Q3U962	-0.166137	-0.585276	0.253001	8.31129	-0.889658	0.395642	0.99839	-5.75234	12832	ENSMUSG00000026042	Col5a2	0
Q9D2V7	-0.107488	-0.378674	0.163698	7.58709	-0.889624	0.395659	0.99839	-5.75237	78885	ENSMUSG00000039637	Coro7	0
Q9QXC1	-0.198943	-0.701143	0.303257	5.82413	-0.889131	0.395911	0.99839	-5.75279	59083	ENSMUSG00000022871	Fetub	0
Q60675	0.107244	-0.16357	0.378058	14.8095	0.888821	0.396069	0.99839	-5.75306	16773	ENSMUSG00000019899	Lama2	0
Q61733	0.0713027	-0.10887	0.251475	5.94637	0.888241	0.396366	0.99839	-5.75356	57312	ENSMUSG00000031533	Mrps31	0
Q91VH2	-0.164987	-0.582229	0.252254	6.89921	-0.887519	0.396735	0.99839	-5.75418	66616	ENSMUSG00000002365	Snx9	0
Q9D5T0	-0.0613063	-0.216365	0.0937524	7.92199	-0.887407	0.396792	0.99839	-5.75428	67979	ENSMUSG00000013662	Atad1	0
Q01768	0.0695945	-0.106489	0.245678	13.6854	0.887097	0.396951	0.99839	-5.75455	18103	ENSMUSG00000020857	Nme2	0
Q9QYX7	0.0950872	-0.145534	0.335709	9.60266	0.886954	0.397024	0.99839	-5.75467	26875	ENSMUSG00000061601	Pclo	0
Q8BLR9	-0.0865253	-0.305538	0.132487	7.98053	-0.886725	0.397141	0.99839	-5.75487	319594	ENSMUSG00000036450	Hif1an	0
Q9ER35	-0.0664473	-0.234755	0.10186	8.91424	-0.886109	0.397456	0.99839	-5.7554	63828	ENSMUSG00000025175	Fn3k	0
Q8QZS1	0.0703189	-0.107796	0.248434	12.7603	0.886106	0.397458	0.99839	-5.7554	227095	ENSMUSG00000041426	Hibch	0
Q9JHK4	-0.0529474	-0.187149	0.0812546	9.56302	-0.885523	0.397757	0.99839	-5.7559	56187	ENSMUSG00000040472	Rabggta	0
Q62165	-0.0866588	-0.306531	0.133213	10.9317	-0.884619	0.39822	0.99839	-5.75668	13138	ENSMUSG00000039952	Dag1	0
Q9R0G6	-0.107376	-0.380218	0.165465	8.4906	-0.883307	0.398894	0.99839	-5.75781	12845	ENSMUSG00000031849	Comp	0
Q149B8	0.102768	-0.158686	0.364222	8.84237	0.882218	0.399453	0.99839	-5.75875	74183	ENSMUSG00000078486	Perm1	0
Q6PDN3	0.0997706	-0.154099	0.35364	9.66269	0.882077	0.399526	0.99839	-5.75887	NA	ENSMUSG00000022836	Mylk	0
Q9D727	-0.122737	-0.435166	0.189692	7.03877	-0.881734	0.399702	0.99839	-5.75916	67101	ENSMUSG00000062619	2310039H08Rik	0
P62141	-0.0522148	-0.185176	0.0807464	12.1697	-0.88142	0.399863	0.99839	-5.75943	19046	ENSMUSG00000014956	Ppp1cb	0
Q8R4E4	-0.0583437	-0.207202	0.0905151	12.261	-0.879698	0.40075	0.99839	-5.76091	170947	NA	NULL	0
Q8R164	0.0632491	-0.098563	0.225061	10.2903	0.877318	0.401977	0.99839	-5.76294	68021	ENSMUSG00000038286	Bphl	0
Q9JLN9	0.0764681	-0.119321	0.272257	7.42624	0.876608	0.402344	0.99839	-5.76355	56717	ENSMUSG00000028991	Mtor	0
Q9D1D4	0.125915	-0.19666	0.44849	8.85908	0.876116	0.402598	0.99839	-5.76397	68581	ENSMUSG00000021248	Tmed10	0
Q9CYR0	-0.110774	-0.394584	0.173036	6.00569	-0.876041	0.402637	0.99839	-5.76403	381760	ENSMUSG00000029911	Ssbp1	0
P80317	0.0637146	-0.099532	0.226961	12.9371	0.87601	0.402653	0.99839	-5.76406	12466	NA	NULL	0
O35344	0.0544835	-0.0851787	0.194146	12.0074	0.875589	0.40287	0.99839	-5.76442	16648	ENSMUSG00000021929	Kpna3	0
P35564	-0.114791	-0.409752	0.18017	9.42678	-0.873489	0.403958	0.99839	-5.76621	12330	ENSMUSG00000020368	Canx	0
Q8BHL8	0.0714011	-0.112247	0.25505	7.03182	0.872633	0.404401	0.99839	-5.76693	228769	ENSMUSG00000032869	Psmf1	0
Q9WVG6	0.0797282	-0.125445	0.284902	9.69584	0.872177	0.404638	0.99839	-5.76732	59035	ENSMUSG00000032185	Carm1	0
Q8K3R3	0.103441	-0.163217	0.370099	8.38651	0.870668	0.405421	0.99839	-5.7686	18802	ENSMUSG00000026173	Plcd4	0
Q6ZWR6	-0.112818	-0.404005	0.178368	6.35365	-0.869606	0.405972	0.99839	-5.7695	64009	ENSMUSG00000096054	Syne1	0
P61205	-0.0662096	-0.23722	0.104801	9.87605	-0.868985	0.406296	0.99839	-5.77003	11842	ENSMUSG00000051853	Arf3	0
P84078	-0.0662096	-0.23722	0.104801	9.87605	-0.868985	0.406296	0.99839	-5.77003	11840	ENSMUSG00000048076	Arf1	0
Q8BSL7	-0.0662096	-0.23722	0.104801	9.87605	-0.868985	0.406296	0.99839	-5.77003	11841	ENSMUSG00000062421	Arf2	0
Q9D880	0.0759295	-0.120259	0.272118	9.9005	0.868663	0.406463	0.99839	-5.7703	66525	ENSMUSG00000003438	Timm50	0
Q8K0U4	-0.0844731	-0.302966	0.13402	8.51627	-0.867749	0.406939	0.99839	-5.77108	73442	ENSMUSG00000025092	Hspa12a	0
P70257	-0.0697958	-0.250345	0.110753	9.02499	-0.867657	0.406987	0.99839	-5.77115	18032	ENSMUSG00000001911	Nfix	0
Q80ZK0	0.118555	-0.188146	0.425256	8.17526	0.8676	0.407016	0.99839	-5.7712	NA	NA	NULL	0
Q8VIM9	0.11759	-0.187095	0.422275	7.52916	0.86623	0.40773	0.99839	-5.77236	210146	ENSMUSG00000041037	Irgq	0
O70251	0.103879	-0.165961	0.37372	13.408	0.864044	0.408871	0.99839	-5.77421	55949	ENSMUSG00000025967	Eef1b2	0
Q00612	-0.153231	-0.551788	0.245325	6.83125	-0.862922	0.409458	0.99839	-5.77515	14381	ENSMUSG00000031400	G6pdx	0
Q3UV17	0.242745	-0.388922	0.874412	9.4624	0.862533	0.409661	0.99839	-5.77548	77055	ENSMUSG00000075402	Krt76	0
Q9CZL5	0.111184	-0.178448	0.400816	9.02247	0.86161	0.410144	0.99839	-5.77626	72562	ENSMUSG00000021496	Pcbd2	0
Q9D868	-0.0686982	-0.247754	0.110358	9.47563	-0.861134	0.410393	0.99839	-5.77666	66101	ENSMUSG00000060288	Ppih	0
Q9D868	-0.0686982	-0.247754	0.110358	9.47563	-0.861134	0.410393	0.99839	-5.77666	66101	ENSMUSG00000033036	Gm7879	0
Q9ERK4	0.051078	-0.0821061	0.184262	12.0699	0.860787	0.410575	0.99839	-5.77695	110750	ENSMUSG00000002718	Cse1l	0
E9Q912	0.0596443	-0.0959689	0.215257	9.47932	0.860274	0.410844	0.99839	-5.77738	229877	ENSMUSG00000028149	Rap1gds1	0
Q9CQ48	-0.0952735	-0.343867	0.15332	7.24187	-0.860195	0.410885	0.99839	-5.77745	52653	ENSMUSG00000020328	Nudcd2	0
Q8R332	0.0715936	-0.115243	0.25843	7.67284	0.860055	0.410959	0.99839	-5.77756	71844	ENSMUSG00000114797	Nupl1	0
Q8R332	0.0715936	-0.115243	0.25843	7.67284	0.860055	0.410959	0.99839	-5.77756	71844	ENSMUSG00000063895	NA	0
Q5SSW2	0.0938163	-0.151115	0.338748	5.88782	0.859701	0.411145	0.99839	-5.77786	103554	ENSMUSG00000040850	Psme4	0
Q8R0S4	0.0903101	-0.145645	0.326265	11.5601	0.859056	0.411483	0.99839	-5.7784	12298	ENSMUSG00000017412	Cacnb4	0
Q9ER88	-0.0701237	-0.25352	0.113273	9.87122	-0.8582	0.411932	0.99839	-5.77912	65111	ENSMUSG00000068921	Dap3	0
P82348	-0.0778902	-0.281857	0.126077	8.47882	-0.85711	0.412504	0.99839	-5.78003	24053	ENSMUSG00000035296	Sgcg	0
Q9DBG3	0.0683567	-0.110983	0.247697	8.67454	0.855496	0.413353	0.99839	-5.78138	71770	ENSMUSG00000035152	Ap2b1	0
Q99J77	-0.0647508	-0.234788	0.105286	9.5909	-0.854704	0.413771	0.99839	-5.78205	94181	ENSMUSG00000028334	Nans	0
P42669	-0.0608338	-0.220784	0.0991162	10.9637	-0.85364	0.414331	0.99839	-5.78293	19290	ENSMUSG00000043991	Pura	0
P04247	-0.21938	-0.796802	0.358043	15.2222	-0.852741	0.414806	0.99839	-5.78369	17189	ENSMUSG00000018893	Mb	0
Q3TJD7	-0.0833219	-0.302776	0.136132	12.4093	-0.852176	0.415104	0.99839	-5.78416	67399	ENSMUSG00000021493	Pdlim7	0
Q64152	0.0898183	-0.146784	0.32642	11.7011	0.852041	0.415175	0.99839	-5.78427	218490	ENSMUSG00000021660	Btf3	0
G3X972	0.0655178	-0.107389	0.238425	7.63567	0.850474	0.416003	0.99839	-5.78557	218811	ENSMUSG00000039367	Sec24c	0
P14733	-0.0668706	-0.243379	0.109638	12.9825	-0.850324	0.416082	0.99839	-5.7857	16906	ENSMUSG00000024590	Lmnb1	0
G3X8Y1	0.0823951	-0.135207	0.299997	10.8783	0.84987	0.416322	0.99839	-5.78608	381485	ENSMUSG00000060913	Trim55	0
Q9WV35	-0.0692372	-0.252211	0.113737	13.2953	-0.849305	0.416621	0.99839	-5.78654	11811	ENSMUSG00000040694	Apobec2	0
Q9WV35	-0.0692372	-0.252211	0.113737	13.2953	-0.849305	0.416621	0.99839	-5.78654	11811	ENSMUSG00000116086	Apobec2	0
P97807	0.0611881	-0.100704	0.22308	14.4578	0.84831	0.417148	0.99839	-5.78737	14194	ENSMUSG00000026526	Fh1	0
Q8BUV3	-0.0680764	-0.248443	0.11229	9.81065	-0.847138	0.417769	0.99839	-5.78834	268566	ENSMUSG00000047454	Gphn	0
P56565	-0.0701422	-0.256193	0.115909	12.0515	-0.846177	0.418279	0.99839	-5.78914	20193	NA	NULL	0
Q9D8X1	-0.0713665	-0.260906	0.118173	7.20403	-0.8451	0.418851	0.99839	-5.79003	66388	ENSMUSG00000025193	Cutc	0
F8VQC1	0.0898274	-0.148763	0.328418	6.64592	0.845025	0.418891	0.99839	-5.79009	66661	ENSMUSG00000036323	Srp72	0
P14602	0.0838415	-0.138928	0.306611	13.5338	0.844728	0.419048	0.99839	-5.79034	15507	ENSMUSG00000004951	Hspb1	0
Q9R111	-0.14817	-0.542099	0.24576	7.73743	-0.844218	0.41932	0.99839	-5.79076	14544	ENSMUSG00000058624	Gda	0
Q70KF4	-0.0755348	-0.276451	0.125382	14.4408	-0.843811	0.419536	0.99839	-5.7911	NA	NA	NULL	0
P58771	-0.0859852	-0.314762	0.142792	17.017	-0.843578	0.41966	0.99839	-5.79129	22003	ENSMUSG00000032366	Tpm1	0
Q8R0W0	-0.0556256	-0.203983	0.0927315	10.2053	-0.841551	0.420739	0.99839	-5.79296	223650	NA	NULL	0
P10639	0.0783319	-0.130903	0.287567	13.0187	0.840268	0.421423	0.99839	-5.79402	22166	ENSMUSG00000028367	Txn1	0
E9Q0S6	-0.059506	-0.21867	0.099658	12.6474	-0.839132	0.422029	0.99839	-5.79496	21961	ENSMUSG00000055322	Tns1	0
Q9EPK6	0.0866982	-0.145274	0.31867	6.52994	0.838858	0.422175	0.99839	-5.79518	81500	ENSMUSG00000024357	Sil1	0
Q9WTP6	0.0769107	-0.12893	0.282752	12.237	0.838628	0.422298	0.99839	-5.79537	11637	ENSMUSG00000028792	Ak2	0
O54984	-0.053843	-0.197963	0.0902773	11.3889	-0.838529	0.422351	0.99839	-5.79545	56495	ENSMUSG00000052456	Get3	0
P09041	0.0782115	-0.131161	0.287584	13.6805	0.838424	0.422407	0.99839	-5.79554	18663	ENSMUSG00000031233	Pgk2	0
Q8R081	-0.0628237	-0.231419	0.105772	11.7748	-0.836356	0.423513	0.99839	-5.79724	15388	ENSMUSG00000015165	Hnrnpl	0
Q8BVA4	-0.0872082	-0.321401	0.146985	7.68613	-0.83579	0.423816	0.99839	-5.7977	93689	NA	NULL	0
P51125	-0.0837103	-0.308518	0.141098	11.1407	-0.835759	0.423833	0.99839	-5.79773	12380	ENSMUSG00000021585	Cast	0
P11404	0.162163	-0.273378	0.597704	14.9535	0.835675	0.423878	0.99839	-5.79779	14077	ENSMUSG00000028773	Fabp3	0
Q64G17	-0.121179	-0.446843	0.204485	10.3607	-0.835162	0.424152	0.99839	-5.79821	NA	NA	NULL	0
Q60597	0.0789785	-0.133355	0.291312	15.5201	0.834842	0.424324	0.99839	-5.79848	18293	ENSMUSG00000020456	Ogdh	0
Q9D4H8	0.0816586	-0.138174	0.301491	7.65724	0.833727	0.424922	0.99839	-5.79939	71745	ENSMUSG00000024231	Cul2	0
Q9D1M0	-0.0670902	-0.247745	0.113565	9.93894	-0.833534	0.425025	0.99839	-5.79955	110379	ENSMUSG00000030298	Sec13	0
P62281	-0.077201	-0.285385	0.130983	9.89976	-0.832321	0.425677	0.99839	-5.80054	27207	ENSMUSG00000003429	Rps11	0
Q9DBP5	-0.0819376	-0.30295	0.139075	10.8252	-0.83211	0.42579	0.99839	-5.80071	66588	NA	NULL	0
A0A571BF58	-0.0607894	-0.224881	0.103302	19.1176	-0.831486	0.426125	0.99839	-5.80122	17996	ENSMUSG00000026950	Neb	0
Q6NT99	-0.0547646	-0.20263	0.0931006	11.8301	-0.831282	0.426235	0.99839	-5.80139	68440	ENSMUSG00000026544	Dusp23	0
Q8VDK1	-0.0607534	-0.224864	0.103357	8.63954	-0.830898	0.426441	0.99839	-5.8017	27045	ENSMUSG00000013997	Nit1	0
Q91WI7	-0.0765449	-0.283987	0.130897	6.23389	-0.828196	0.427896	0.99839	-5.8039	101142	ENSMUSG00000001518	Itfg2	0
Q8BIW1	-0.0992019	-0.36843	0.170027	10.4705	-0.827014	0.428533	0.99839	-5.80486	229589	ENSMUSG00000015711	Prune1	0
Q8VD62	-0.100199	-0.372269	0.171871	6.79573	-0.826604	0.428754	0.99839	-5.80519	107242	ENSMUSG00000047423	AI837181	0
Q8BTR5	-0.0969008	-0.360015	0.166213	8.73681	-0.826604	0.428754	0.99839	-5.80519	67446	ENSMUSG00000047067	Dusp28	0
O89023	0.0670114	-0.11516	0.249183	10.0869	0.825624	0.429284	0.99839	-5.80599	12751	ENSMUSG00000030894	Tpp1	0
Q9R1K9	-0.065095	-0.242154	0.111964	6.47749	-0.825169	0.429529	0.99839	-5.80636	26370	ENSMUSG00000031347	Cetn2	0
Q8CFI0	-0.0604729	-0.22504	0.104094	9.20352	-0.82477	0.429745	0.99839	-5.80668	NA	ENSMUSG00000024589	Nedd4l	0
Q60902	-0.0918973	-0.342014	0.158219	7.01421	-0.824659	0.429805	0.99839	-5.80677	13859	ENSMUSG00000006276	Eps15l1	0
Q60994	-0.0866751	-0.322833	0.149483	12.7122	-0.82377	0.430286	0.99839	-5.80749	11450	ENSMUSG00000022878	Adipoq	0
Q9EPC1	-0.0995552	-0.370823	0.171713	9.1457	-0.82372	0.430313	0.99839	-5.80753	57342	ENSMUSG00000030770	Parva	0
Q99PG2	-0.180971	-0.675282	0.31334	6.68948	-0.821719	0.431396	0.99839	-5.80915	72075	ENSMUSG00000049401	Ogfr	0
Q19LI2	-0.524835	-1.95887	0.9092	9.23803	-0.821442	0.431546	0.99839	-5.80937	117586	ENSMUSG00000022347	A1bg	0
P62869	-0.0548046	-0.204592	0.0949827	12.5403	-0.821214	0.43167	0.99839	-5.80956	67673	ENSMUSG00000055839	Elob	0
Q64433	0.088589	-0.153914	0.331092	12.3994	0.819928	0.432367	0.99839	-5.8106	15528	ENSMUSG00000073676	Hspe1	0
Q9JI95	0.088589	-0.153914	0.331092	12.3994	0.819928	0.432367	0.99839	-5.8106	NA	ENSMUSG00000117621	Hspe1-rs1	0
Q91VK1	0.0548033	-0.0952193	0.204826	11.7396	0.819906	0.432379	0.99839	-5.81061	66912	ENSMUSG00000020547	Bzw2	0
Q9D7N3	0.107961	-0.188348	0.404269	6.22086	0.817778	0.433535	0.99839	-5.81233	69527	ENSMUSG00000060679	Mrps9	0
P08905	-0.176055	-0.659624	0.307514	10.2681	-0.817155	0.433875	0.99839	-5.81283	17105	ENSMUSG00000069516	Lyz2	0
P17897	-0.176055	-0.659624	0.307514	10.2681	-0.817155	0.433875	0.99839	-5.81283	17110	ENSMUSG00000069515	Lyz1	0
P53612	-0.0967534	-0.362546	0.169039	6.75391	-0.817029	0.433943	0.99839	-5.81293	19352	ENSMUSG00000038975	Rabggtb	0
E9Q557	0.381869	-0.667261	1.431	10.8095	0.816957	0.433982	0.99839	-5.81299	109620	ENSMUSG00000054889	Dsp	0
Q3UWQ3	-0.0715224	-0.268032	0.124987	8.74611	-0.816906	0.43401	0.99839	-5.81303	NA	NA	NULL	0
Q9CY34	-0.0715224	-0.268032	0.124987	8.74611	-0.816906	0.43401	0.99839	-5.81303	67921	ENSMUSG00000034343	Ube2f	0
Q8BWT1	0.105682	-0.184894	0.396257	14.2793	0.816309	0.434335	0.99839	-5.81351	52538	ENSMUSG00000036880	Acaa2	0
E9QAT4	-0.0745544	-0.279563	0.130454	7.88632	-0.816237	0.434374	0.99839	-5.81357	227648	ENSMUSG00000026924	Sec16a	0
Q9D1M4	-0.0571371	-0.214412	0.100138	9.07131	-0.815403	0.434828	0.99839	-5.81424	66143	ENSMUSG00000001707	Eef1e1	0
Q8CHU3	-0.0918063	-0.344937	0.161325	7.4501	-0.814032	0.435576	0.99839	-5.81534	13855	ENSMUSG00000001036	Epn2	0
Q80SZ7	-0.143892	-0.541145	0.25336	7.81049	-0.812991	0.436144	0.99839	-5.81617	14707	ENSMUSG00000068523	Gng5	0
Q9Z2L6	-0.0487836	-0.183603	0.0860363	8.88605	-0.812146	0.436605	0.99839	-5.81685	17330	ENSMUSG00000024896	Minpp1	0
Q9D0M3	0.0757349	-0.133711	0.285181	11.2495	0.811593	0.436907	0.99839	-5.81729	66445	ENSMUSG00000022551	Cyc1	0
P49138	-0.0610846	-0.230104	0.107935	10.51	-0.811166	0.437141	0.99839	-5.81763	17164	ENSMUSG00000016528	Mapkapk2	0
Q8C0J2	-0.114471	-0.432951	0.204009	4.37391	-0.80673	0.439571	0.99839	-5.82116	77040	ENSMUSG00000026289	Atg16l1	0
P23953	-0.120685	-0.456453	0.215084	12.643	-0.806726	0.439573	0.99839	-5.82117	13884	ENSMUSG00000057400	Ces1c	0
P11276	-0.0814994	-0.308287	0.145288	10.2934	-0.806582	0.439652	0.99839	-5.82128	14268	ENSMUSG00000026193	Fn1	0
Q9CZ42	0.0928828	-0.165587	0.351353	11.1082	0.806565	0.439661	0.99839	-5.82129	69225	NA	NULL	0
P15508	-0.0570683	-0.215944	0.101807	13.0844	-0.806217	0.439852	0.99839	-5.82157	NA	NA	NULL	0
Q9CZN7	0.0934276	-0.166819	0.353674	9.78751	0.805758	0.440104	0.99839	-5.82194	108037	ENSMUSG00000025403	Shmt2	0
Q8CI12	-0.105824	-0.400621	0.188973	11.4023	-0.805707	0.440133	0.99839	-5.82198	276829	ENSMUSG00000045667	Smtnl2	0
Q7TT45	0.0741219	-0.132462	0.280706	9.4957	0.805313	0.440349	0.99839	-5.82229	52187	NA	NULL	0
Q02357	-0.0696187	-0.26408	0.124842	10.6151	-0.80354	0.441324	0.99839	-5.8237	11733	ENSMUSG00000031543	Ank1	0
O35660	-0.160143	-0.607567	0.28728	10.6319	-0.803348	0.44143	0.99839	-5.82385	14867	ENSMUSG00000068762	Gstm6	0
Q9R0Q3	-0.0757835	-0.287727	0.13616	8.14522	-0.802543	0.441873	0.99839	-5.82449	56334	ENSMUSG00000029390	Tmed2	0
Q9CR51	0.085436	-0.153531	0.324403	9.52779	0.80245	0.441924	0.99839	-5.82456	66290	ENSMUSG00000039105	Atp6v1g1	0
O35215	-0.0923309	-0.350638	0.165977	10.8115	-0.802276	0.44202	0.99839	-5.8247	13202	ENSMUSG00000001666	Ddt	0
O35387	-0.0714306	-0.271374	0.128513	6.5808	-0.801847	0.442257	0.99839	-5.82504	23897	ENSMUSG00000027944	Hax1	0
P27546	0.0742112	-0.133592	0.282014	12.5886	0.801551	0.442419	0.99839	-5.82527	17758	ENSMUSG00000032479	Map4	0
Q9Z0S1	-0.0492475	-0.187365	0.0888701	11.0854	-0.800294	0.443113	0.99839	-5.82626	23827	ENSMUSG00000026617	Bpnt1	0
G5E8X2	0.0990655	-0.179908	0.378039	11.5673	0.797028	0.444917	0.99839	-5.82884	241989	ENSMUSG00000090919	Pabpc4l	0
P97927	-0.0672195	-0.256823	0.122384	12.0767	-0.795727	0.445637	0.99839	-5.82986	16775	ENSMUSG00000019846	Lama4	0
Q8R3Q2	-0.0768441	-0.293748	0.14006	7.38965	-0.795165	0.445948	0.99839	-5.8303	NA	NA	NULL	0
P47753	0.0647451	-0.118164	0.247655	11.3412	0.794484	0.446326	0.99839	-5.83084	NA	NA	NULL	0
P62242	-0.123388	-0.472015	0.22524	10.1702	-0.794373	0.446387	0.99839	-5.83092	20116	ENSMUSG00000047675	Rps8	0
Q6A0A2	-0.0846016	-0.323822	0.154619	7.67097	-0.793769	0.446723	0.99839	-5.8314	217980	ENSMUSG00000033499	Larp4b	0
Q9JMH6	-0.0649195	-0.248498	0.118659	12.3637	-0.793719	0.44675	0.99839	-5.83144	50493	ENSMUSG00000020250	Txnrd1	0
Q9D8N0	0.0529422	-0.0967872	0.202672	13.642	0.793613	0.446809	0.99839	-5.83152	67160	ENSMUSG00000071644	Eef1g	0
Q9CY58	0.0922837	-0.169088	0.353656	12.9547	0.792465	0.447447	0.99839	-5.83242	66870	ENSMUSG00000036371	Serbp1	0
Q8BVG4	-0.0447215	-0.171441	0.0819984	9.23604	-0.79211	0.447643	0.99839	-5.8327	224897	ENSMUSG00000001229	Dpp9	0
Q62425	0.0600687	-0.110233	0.23037	13.1744	0.79167	0.447888	0.99839	-5.83304	17992	ENSMUSG00000029632	Ndufa4	0
Q8BWM0	0.0535685	-0.0983265	0.205464	12.0452	0.791554	0.447953	0.99839	-5.83313	96979	ENSMUSG00000026820	Ptges2	0
G5E8J6	0.0734626	-0.134906	0.281831	12.3268	0.791314	0.448086	0.99839	-5.83332	15464	ENSMUSG00000038239	Hrc	0
O35658	0.0652009	-0.119777	0.250179	11.9636	0.791129	0.448189	0.99839	-5.83346	NA	NA	NULL	0
Q8CEI1	0.137098	-0.252548	0.526744	11.4024	0.789724	0.448971	0.99839	-5.83456	78653	ENSMUSG00000045160	Bola3	0
Q61390	0.0648226	-0.119468	0.249113	10.8655	0.789475	0.449109	0.99839	-5.83476	12467	ENSMUSG00000020698	Cct6b	0
Q922B1	-0.0491544	-0.188971	0.0906624	11.0269	-0.789073	0.449333	0.99839	-5.83507	107227	ENSMUSG00000036278	Macrod1	0
Q8BUK6	-0.0540837	-0.208395	0.100227	10.9968	-0.786655	0.450681	0.99839	-5.83695	320191	ENSMUSG00000037234	Hook3	0
P70670	0.0759388	-0.140774	0.292652	16.116	0.786489	0.450774	0.99839	-5.83708	17938	ENSMUSG00000061315	Naca	0
E9Q616	-0.0863628	-0.332945	0.160219	16.0994	-0.786104	0.450988	0.99839	-5.83738	66395	ENSMUSG00000069833	Ahnak	0
P10107	-0.118785	-0.458489	0.220919	10.6815	-0.784827	0.451701	0.99839	-5.83837	16952	ENSMUSG00000024659	Anxa1	0
Q9CPU0	-0.0793543	-0.306392	0.147683	13.1608	-0.784489	0.45189	0.99839	-5.83864	109801	ENSMUSG00000024026	Glo1	0
P97384	0.0887492	-0.165384	0.342882	12.7914	0.783822	0.452263	0.99839	-5.83915	11744	ENSMUSG00000021866	Anxa11	0
P62918	-0.144519	-0.558438	0.2694	9.83086	-0.783653	0.452358	0.99839	-5.83928	26961	ENSMUSG00000003970	Rpl8	0
Q8VCT4	-0.104442	-0.404158	0.195274	13.1715	-0.782131	0.45321	0.99839	-5.84046	104158	ENSMUSG00000056973	Ces1d	0
Q3ULJ0	0.0486082	-0.090915	0.188131	11.9435	0.781947	0.453313	0.99839	-5.84061	333433	ENSMUSG00000050627	Gpd1l	0
E9Q7P1	-0.0631191	-0.244299	0.118061	9.08989	-0.781923	0.453326	0.99839	-5.84062	69700	ENSMUSG00000079022	Col22a1	0
Q920A7	0.103215	-0.193365	0.399794	6.99973	0.781114	0.453779	0.99839	-5.84125	114896	ENSMUSG00000031967	Afg3l1	0
P28352	-0.0499174	-0.193404	0.0935698	9.62228	-0.780823	0.453942	0.99839	-5.84147	11792	ENSMUSG00000035960	Apex1	0
Q9D2N4	0.0504278	-0.0947238	0.195579	10.7086	0.779762	0.454537	0.99839	-5.84229	13527	ENSMUSG00000024302	Dtna	0
P84099	0.0730792	-0.137489	0.283648	10.0257	0.778959	0.454988	0.99839	-5.84291	19921	ENSMUSG00000017404	Rpl19	0
Q9D1H8	0.0892501	-0.16824	0.34674	6.30436	0.77797	0.455544	0.99839	-5.84368	68499	ENSMUSG00000030037	Mrpl53	0
Q62422	-0.0777638	-0.302297	0.146769	10.2543	-0.77734	0.455898	0.99839	-5.84416	20409	ENSMUSG00000024725	Ostf1	0
Q8BPB0	-0.0516709	-0.201076	0.0977345	9.4341	-0.776236	0.456519	0.99839	-5.84501	68473	ENSMUSG00000006262	Mob1b	0
Q921Y0	-0.0516709	-0.201076	0.0977345	9.4341	-0.776236	0.456519	0.99839	-5.84501	232157	ENSMUSG00000043131	Mob1a	0
P28474	0.0587974	-0.111333	0.228928	12.8329	0.775693	0.456825	0.99839	-5.84543	11532	ENSMUSG00000028138	Adh5	0
Q9DCV4	0.0740872	-0.140287	0.288461	11.0126	0.775685	0.456829	0.99839	-5.84543	66302	ENSMUSG00000028229	Rmdn1	0
P52840	-0.106334	-0.414798	0.20213	7.50508	-0.773716	0.457939	0.99839	-5.84695	NA	NA	NULL	0
Q8BQZ5	0.0743728	-0.141437	0.290182	8.28423	0.773495	0.458063	0.99839	-5.84711	54188	ENSMUSG00000029625	Cpsf4	0
O55023	-0.0509145	-0.198793	0.0969643	11.736	-0.772769	0.458473	0.99839	-5.84767	NA	NA	NULL	0
Q9Z1A1	-0.0753155	-0.294113	0.143482	9.06799	-0.772603	0.458566	0.99839	-5.8478	21787	ENSMUSG00000022757	Tfg	0
Q9D338	0.0951567	-0.181463	0.371777	6.51414	0.772093	0.458854	0.99839	-5.84819	56284	ENSMUSG00000030045	Mrpl19	0
Q8CGC7	0.0599044	-0.11427	0.234079	14.7647	0.771948	0.458936	0.99839	-5.8483	107508	ENSMUSG00000026615	Eprs	0
Q8CGY8	-0.0695385	-0.272147	0.13307	9.72667	-0.770339	0.459845	0.99839	-5.84953	108155	ENSMUSG00000034160	Ogt	0
Q3TL44	-0.0823291	-0.322296	0.157638	10.0746	-0.770046	0.460011	0.99839	-5.84975	270151	ENSMUSG00000032109	Nlrx1	0
Q8BVE3	-0.143974	-0.563736	0.275787	5.25329	-0.769833	0.460131	0.99839	-5.84992	108664	ENSMUSG00000033793	Atp6v1h	0
P05132	-0.0529289	-0.207272	0.101415	10.805	-0.769694	0.46021	0.99839	-5.85002	18747	ENSMUSG00000005469	Prkaca	0
Q91WM2	-0.057426	-0.226119	0.111267	10.6528	-0.764055	0.463407	0.99839	-5.85431	214932	ENSMUSG00000058979	Hdhd5	0
A0A571BEN1	-0.0947959	-0.373577	0.183985	16.6213	-0.763204	0.463891	0.99839	-5.85496	NA	ENSMUSG00000020061	Mybpc1	0
Q9CQ06	0.104578	-0.20298	0.412136	8.20026	0.763179	0.463905	0.99839	-5.85498	67707	ENSMUSG00000019710	Mrpl24	0
Q149F3	-0.119566	-0.471937	0.232804	8.77404	-0.761594	0.464807	0.99839	-5.85618	14853	ENSMUSG00000071723	Gspt2	0
P46737	-0.0575248	-0.227107	0.112057	8.72746	-0.761359	0.464941	0.99839	-5.85635	210766	ENSMUSG00000031201	Brcc3	0
Q9DB70	0.0793955	-0.154717	0.313508	7.67056	0.761177	0.465044	0.99839	-5.85649	72018	ENSMUSG00000025040	Fundc1	0
Q9CRB2	-0.109619	-0.432914	0.213676	6.77904	-0.76103	0.465128	0.99839	-5.8566	52530	ENSMUSG00000001056	Nhp2	0
P63254	0.115786	-0.225783	0.457354	10.7276	0.760836	0.465239	0.99839	-5.85675	12925	ENSMUSG00000006360	Crip1	0
O08677	-0.079296	-0.313283	0.154691	13.2195	-0.76063	0.465356	0.99839	-5.8569	16644	ENSMUSG00000022875	Kng1	0
Q8CGN5	-0.216231	-0.856053	0.42359	11.6787	-0.758532	0.466553	0.99839	-5.85849	103968	ENSMUSG00000030546	Plin1	0
P53996	0.0764579	-0.149824	0.30274	10.7224	0.75838	0.466639	0.99839	-5.8586	12785	ENSMUSG00000030057	Cnbp	0
Q3U7R1	-0.0831777	-0.329462	0.163106	7.7735	-0.758027	0.466841	0.99839	-5.85887	23943	ENSMUSG00000025366	Esyt1	0
Q9CRY7	-0.10036	-0.397698	0.196978	6.96929	-0.757572	0.467101	0.99839	-5.85921	66569	ENSMUSG00000061666	Gdpd1	0
Q9WV60	0.139721	-0.275326	0.554768	4.01332	0.755577	0.468241	0.99839	-5.86071	56637	ENSMUSG00000022812	Gsk3b	0
Q3V3R1	-0.0782957	-0.311117	0.154526	9.4675	-0.754796	0.468688	0.99839	-5.8613	270685	ENSMUSG00000040675	Mthfd1l	0
Q8BXZ1	-0.102348	-0.406963	0.202267	7.99188	-0.75412	0.469075	0.99839	-5.8618	67988	ENSMUSG00000024614	Tmx3	0
P08752	-0.0749227	-0.298048	0.148203	6.42943	-0.753665	0.469336	0.99839	-5.86214	14678	ENSMUSG00000032562	Gnai2	0
Q8VHS5	0.054247	-0.107313	0.215807	6.86364	0.753625	0.469358	0.99839	-5.86217	217217	ENSMUSG00000034768	Asb16	0
Q6ZWN5	0.0887421	-0.175597	0.353081	10.596	0.753498	0.469431	0.99839	-5.86227	76846	ENSMUSG00000006333	Rps9	0
P28658	0.162292	-0.321699	0.646283	8.8398	0.752616	0.469937	0.99839	-5.86293	54138	ENSMUSG00000016541	Atxn10	0
Q61316	0.0640254	-0.127377	0.255427	13.8023	0.750792	0.470984	0.99839	-5.86429	NA	NA	NULL	0
P63300	0.0847315	-0.168642	0.338105	9.22651	0.750582	0.471104	0.99839	-5.86445	20364	ENSMUSG00000041571	Selenow	0
Q8BIJ6	0.0597988	-0.119032	0.23863	10.2419	0.750523	0.471138	0.99839	-5.86449	381314	ENSMUSG00000026618	Iars2	0
Q9JKK7	-0.0911486	-0.363827	0.18153	5.59179	-0.750262	0.471288	0.99839	-5.86469	50876	ENSMUSG00000032186	Tmod2	0
P62627	-0.0495915	-0.197949	0.0987663	10.2586	-0.750259	0.47129	0.99839	-5.86469	67068	ENSMUSG00000047459	Dynlrb1	0
Q9CQT1	-0.045602	-0.182115	0.0909108	11.1089	-0.749764	0.471574	0.99839	-5.86506	67873	ENSMUSG00000004996	Mri1	0
P11369	0.0988142	-0.196996	0.394624	8.97785	0.749757	0.471578	0.99839	-5.86506	NA	NA	NULL	0
Q80UY2	0.0891569	-0.177945	0.356259	9.70251	0.749191	0.471904	0.99839	-5.86549	74287	ENSMUSG00000055239	Kcmf1	0
P70349	-0.0730006	-0.291727	0.145726	12.5189	-0.7491	0.471956	0.99839	-5.86555	15254	ENSMUSG00000020267	Hint1	0
P23927	0.127401	-0.255112	0.509914	13.3131	0.747549	0.472848	0.99839	-5.86671	12955	ENSMUSG00000032060	Cryab	0
Q5XPI3	-0.0672034	-0.269411	0.135005	10.6082	-0.745945	0.473772	0.99839	-5.8679	84585	ENSMUSG00000041528	Rnf123	0
P17710	-0.0707714	-0.283774	0.142232	9.30635	-0.745738	0.473892	0.99839	-5.86805	15275	ENSMUSG00000037012	Hk1	0
Q99L27	0.0578398	-0.11639	0.23207	10.483	0.745105	0.474256	0.99839	-5.86852	105446	ENSMUSG00000002326	Gmpr2	0
Q64213	-0.0621787	-0.24953	0.125173	9.68362	-0.744901	0.474374	0.99839	-5.86868	NA	ENSMUSG00000024949	Sf1	0
Q64213	-0.0621787	-0.24953	0.125173	9.68362	-0.744901	0.474374	0.99839	-5.86868	NA	ENSMUSG00000106722	Sf1	0
Q811Q9	0.0868592	-0.175119	0.348838	7.18769	0.744156	0.474804	0.99839	-5.86923	236899	ENSMUSG00000035246	Pcyt1b	0
Q9D8W5	0.0463485	-0.093687	0.186384	11.6662	0.742867	0.475548	0.99839	-5.87018	66997	ENSMUSG00000020720	Psmd12	0
A0A1L1SUI3	-0.114459	-0.460366	0.231449	7.48194	-0.742681	0.475656	0.99839	-5.87032	14385	ENSMUSG00000032114	Slc37a4	0
Q8K3H0	-0.178303	-0.717818	0.361212	7.40302	-0.741769	0.476183	0.99839	-5.87099	72993	ENSMUSG00000040760	Appl1	0
P17751	-0.0594409	-0.23942	0.120538	16.142	-0.741273	0.47647	0.99839	-5.87136	21991	ENSMUSG00000023456	Tpi1	0
O70423	-0.257467	-1.03752	0.522583	8.34542	-0.740821	0.476731	0.99839	-5.87169	11754	ENSMUSG00000019326	Aoc3	0
Q812C9	-0.257467	-1.03752	0.522583	8.34542	-0.740821	0.476731	0.99839	-5.87169	237940	ENSMUSG00000078651	Aoc2	0
Q8BWB1	-0.0539132	-0.21728	0.109454	13.6198	-0.740706	0.476798	0.99839	-5.87178	68760	ENSMUSG00000039376	Synpo2l	0
P19536	-0.0572105	-0.230569	0.116148	13.6921	-0.740705	0.476798	0.99839	-5.87178	NA	NA	NULL	0
Q923G2	-0.0824388	-0.332434	0.167557	5.69317	-0.740139	0.477126	0.99839	-5.8722	245841	ENSMUSG00000021018	Polr2h	0
Q8R1G2	-0.0511316	-0.206289	0.104026	12.4829	-0.739658	0.477405	0.99839	-5.87255	69574	ENSMUSG00000022235	Cmbl	0
Q9CR95	-0.0873245	-0.352548	0.177899	6.65873	-0.738991	0.477792	0.99839	-5.87304	67602	ENSMUSG00000030327	Necap1	0
Q61792	-0.099985	-0.404037	0.204067	10.6908	-0.738077	0.478321	0.99839	-5.87371	16796	ENSMUSG00000038366	Lasp1	0
Q9CZY3	0.0571587	-0.116744	0.231062	12.428	0.737716	0.47853	0.99839	-5.87398	66589	ENSMUSG00000078923	Ube2v1	0
Q9WV85	0.0524917	-0.107443	0.212426	6.10434	0.736654	0.479147	0.99839	-5.87476	79059	ENSMUSG00000073435	Nme3	0
F6ZDS4	-0.0701604	-0.284211	0.14389	9.22596	-0.735683	0.479711	0.99839	-5.87547	108989	ENSMUSG00000006005	Tpr	0
Q60931	0.0605688	-0.124959	0.246096	13.6945	0.732749	0.481417	0.99839	-5.87762	22335	ENSMUSG00000008892	Vdac3	0
Q78J03	-0.0659302	-0.267903	0.136043	9.12943	-0.732665	0.481466	0.99839	-5.87768	76467	ENSMUSG00000023094	Msrb2	0
Q9Z0X1	0.0579096	-0.119511	0.23533	13.1515	0.732589	0.48151	0.99839	-5.87774	26926	ENSMUSG00000036932	Aifm1	0
Q3UTJ2	-0.0741877	-0.301656	0.153281	10.9308	-0.732023	0.48184	0.99839	-5.87815	234214	ENSMUSG00000031626	Sorbs2	0
P80318	0.0605244	-0.125082	0.246131	12.6524	0.731901	0.481912	0.99839	-5.87824	12462	ENSMUSG00000001416	Cct3	0
Q8C3X2	0.134852	-0.279144	0.548847	6.53813	0.731097	0.48238	0.99839	-5.87883	66365	ENSMUSG00000030613	Ccdc90b	0
O08638	0.0706303	-0.146311	0.287572	8.35449	0.73074	0.482588	0.99839	-5.87909	NA	NA	NULL	0
P00920	-0.113027	-0.460381	0.234328	11.7124	-0.730335	0.482825	0.99839	-5.87938	12349	ENSMUSG00000027562	Car2	0
Q6PDI5	0.0551116	-0.11462	0.224843	11.9594	0.728778	0.483733	0.99839	-5.88052	230249	ENSMUSG00000050812	Ecpas	0
Q8BYL4	-0.104377	-0.42585	0.217096	5.45561	-0.728744	0.483753	0.99839	-5.88054	70120	ENSMUSG00000022792	Yars2	0
Q921I1	-0.0897462	-0.366905	0.187412	15.4188	-0.726779	0.484902	0.99839	-5.88197	22041	ENSMUSG00000032554	Trf	0
Q62415	-0.103592	-0.423656	0.216471	8.20006	-0.72645	0.485094	0.99839	-5.88221	21981	ENSMUSG00000021285	Ppp1r13b	0
O88951	-0.0743934	-0.304557	0.155771	9.22359	-0.725456	0.485676	0.99839	-5.88293	22342	ENSMUSG00000003872	Lin7b	0
O88952	-0.0743934	-0.304557	0.155771	9.22359	-0.725456	0.485676	0.99839	-5.88293	22343	ENSMUSG00000027162	Lin7c	0
Q8JZS0	-0.0743934	-0.304557	0.155771	9.22359	-0.725456	0.485676	0.99839	-5.88293	108030	ENSMUSG00000019906	Lin7a	0
Q3UGR5	-0.0683292	-0.279829	0.14317	10.3849	-0.725122	0.485872	0.99839	-5.88317	76987	ENSMUSG00000025421	Hdhd2	0
P17183	-0.0801057	-0.328148	0.167936	11.2082	-0.724857	0.486027	0.99839	-5.88336	13807	ENSMUSG00000004267	Eno2	0
P48722	0.062577	-0.131197	0.256351	9.7522	0.724824	0.486047	0.99839	-5.88338	18415	ENSMUSG00000025757	Hspa4l	0
P48722	0.062577	-0.131197	0.256351	9.7522	0.724824	0.486047	0.99839	-5.88338	18415	ENSMUSG00000115951	Hspa4l	0
Q91WG5	0.0936366	-0.196505	0.383778	9.99312	0.724352	0.486323	0.99839	-5.88373	108099	ENSMUSG00000028944	Prkag2	0
Q03958	-0.0843975	-0.346041	0.177246	9.4109	-0.723993	0.486533	0.99839	-5.88399	14976	ENSMUSG00000024309	Pfdn6	0
O08759	-0.0436864	-0.179197	0.0918239	10.1631	-0.723583	0.486774	0.99839	-5.88428	22215	ENSMUSG00000025326	Ube3a	0
P09411	0.0598552	-0.126026	0.245736	16.3758	0.722737	0.48727	0.99839	-5.88489	18655	ENSMUSG00000062070	Pgk1	0
D3YYQ8	-0.178454	-0.732797	0.37589	5.41579	-0.722538	0.487387	0.99839	-5.88504	56087	ENSMUSG00000038011	Dnah10	0
Q3ULD5	-0.0565519	-0.232227	0.119123	11.9144	-0.722522	0.487396	0.99839	-5.88505	78038	ENSMUSG00000021646	Mccc2	0
Q9D6P8	-0.056233	-0.230922	0.118456	11.6078	-0.722504	0.487407	0.99839	-5.88506	70405	ENSMUSG00000063130	Calml3	0
Q63850	-0.077904	-0.319967	0.164159	6.75512	-0.722346	0.4875	0.99839	-5.88518	18226	ENSMUSG00000109511	Nup62	0
Q9D6R2	0.054337	-0.114521	0.223195	13.3835	0.72225	0.487556	0.99839	-5.88524	67834	ENSMUSG00000032279	Idh3a	0
Q8R2Y8	0.0752339	-0.158576	0.309044	9.54896	0.722214	0.487577	0.99839	-5.88527	217057	ENSMUSG00000072582	Ptrh2	0
P59017	0.0620309	-0.131025	0.255087	11.7781	0.721172	0.488189	0.99839	-5.88602	94044	ENSMUSG00000009112	Bcl2l13	0
Q9WVJ3	-0.0520778	-0.214288	0.110133	9.53196	-0.720589	0.488532	0.99839	-5.88644	54381	ENSMUSG00000039007	Cpq	0
P62245	0.0766131	-0.162106	0.315332	9.07288	0.720327	0.488685	0.99839	-5.88663	267019	ENSMUSG00000008683	Rps15a	0
P80313	0.0500165	-0.105992	0.206025	12.2352	0.719581	0.489124	0.99839	-5.88717	12468	ENSMUSG00000030007	Cct7	0
Q9QZB7	-0.058459	-0.240913	0.123995	8.15477	-0.719138	0.489384	0.99839	-5.88749	56444	ENSMUSG00000021076	Actr10	0
Q9QUM9	0.0465841	-0.0988516	0.19202	12.1074	0.71892	0.489513	0.99839	-5.88764	26443	ENSMUSG00000021024	Psma6	0
P07724	-0.104618	-0.431271	0.222036	16.9115	-0.718839	0.489561	0.99839	-5.8877	11657	ENSMUSG00000029368	Alb	0
O70571	0.127277	-0.270957	0.525512	9.83929	0.717344	0.490441	0.99839	-5.88877	27273	ENSMUSG00000019577	Pdk4	0
W4VSN7	0.101294	-0.215707	0.418294	9.04022	0.717195	0.490529	0.99839	-5.88888	NA	ENSMUSG00000078240	NA	0
P61202	0.0504907	-0.108208	0.20919	11.609	0.714087	0.492362	0.99839	-5.8911	12848	ENSMUSG00000027206	Cops2	0
Q8K009	0.0563668	-0.120804	0.233538	7.8241	0.714077	0.492368	0.99839	-5.89111	216188	ENSMUSG00000020256	Aldh1l2	0
Q99J09	-0.0559061	-0.231656	0.119844	9.92962	-0.713965	0.492434	0.99839	-5.89119	70465	ENSMUSG00000000561	Wdr77	0
Q924C5	0.0616779	-0.132313	0.255669	10.4062	0.713612	0.492643	0.99839	-5.89144	NA	NA	NULL	0
Q9ERR7	-0.0502066	-0.208257	0.107843	11.2001	-0.712986	0.493013	0.99839	-5.89189	93684	NA	NULL	0
P67871	0.0475479	-0.102218	0.197313	11.5083	0.712579	0.493253	0.99839	-5.89218	13001	ENSMUSG00000024387	Csnk2b	0
Q9D1G1	-0.0698531	-0.289965	0.150259	8.85485	-0.712289	0.493425	0.99839	-5.89239	76308	ENSMUSG00000024870	Rab1b	0
P47811	0.0488298	-0.105109	0.202769	9.81177	0.711952	0.493624	0.99839	-5.89263	26416	ENSMUSG00000053436	Mapk14	0
P23198	-0.0795683	-0.330449	0.171312	10.7534	-0.711847	0.493686	0.99839	-5.8927	NA	NA	NULL	0
O08997	-0.108102	-0.449121	0.232918	11.1355	-0.711487	0.493899	0.99839	-5.89296	11927	ENSMUSG00000018585	Atox1	0
P97822	0.0612398	-0.132116	0.254596	8.38982	0.71087	0.494264	0.99839	-5.8934	66471	ENSMUSG00000015749	Anp32e	0
P54822	0.0471354	-0.101908	0.196179	13.3071	0.709821	0.494886	0.99839	-5.89414	11564	ENSMUSG00000022407	Adsl	0
Q08857	-0.144677	-0.60277	0.313416	7.97254	-0.70886	0.495455	0.99839	-5.89482	12491	ENSMUSG00000002944	Cd36	0
P81117	-0.0836544	-0.349543	0.182234	8.30708	-0.706161	0.497057	0.99839	-5.89674	53322	ENSMUSG00000030659	Nucb2	0
A2AN08	-0.0549952	-0.229838	0.119848	9.85891	-0.705977	0.497166	0.99839	-5.89687	69116	ENSMUSG00000066036	Ubr4	0
P51880	0.168819	-0.369318	0.706956	11.3376	0.704115	0.498274	0.99839	-5.89818	12140	ENSMUSG00000019874	Fabp7	0
P68037	0.0531365	-0.116454	0.222727	11.4461	0.703243	0.498793	0.99839	-5.8988	22195	ENSMUSG00000038965	Ube2l3	0
Q8C3X4	-0.107757	-0.451724	0.23621	7.05815	-0.70314	0.498854	0.99839	-5.89887	231279	ENSMUSG00000029208	Guf1	0
P03953	-0.17225	-0.722453	0.377954	9.07346	-0.702666	0.499136	0.99839	-5.8992	11537	ENSMUSG00000061780	Cfd	0
Q8JZN5	0.0470071	-0.103348	0.197362	11.9306	0.701711	0.499705	0.99839	-5.89987	229211	ENSMUSG00000027710	Acad9	0
Q9D548	-0.0728599	-0.305936	0.160216	7.59316	-0.701625	0.499756	0.99839	-5.89993	75064	ENSMUSG00000031330	Zcchc13	0
Q3UI43	-0.050903	-0.213976	0.11217	9.28916	-0.70061	0.500362	0.99839	-5.90065	68251	ENSMUSG00000031820	Babam1	0
Q9EPM5	-0.0524024	-0.220353	0.115548	10.7131	-0.700299	0.500547	0.99839	-5.90087	68828	ENSMUSG00000001333	Sync	0
Q8VIN1	-0.0633613	-0.266503	0.13978	8.5669	-0.700067	0.500686	0.99839	-5.90103	NA	NA	NULL	0
O08583	-0.0826738	-0.348138	0.182791	9.6695	-0.698997	0.501324	0.99839	-5.90178	21681	ENSMUSG00000025134	Alyref	0
Q9R059	-0.116557	-0.491074	0.25796	12.6045	-0.698523	0.501608	0.99839	-5.90211	14201	ENSMUSG00000032643	Fhl3	0
Q8CFX1	-0.0686289	-0.289307	0.152049	8.78391	-0.698011	0.501914	0.99839	-5.90247	100198	ENSMUSG00000028980	H6pd	0
P56399	0.0495502	-0.109894	0.208994	13.0613	0.697511	0.502212	0.99839	-5.90282	22225	ENSMUSG00000038429	Usp5	0
Q9CQR4	-0.0611818	-0.258527	0.136164	11.3716	-0.69584	0.503212	0.99839	-5.90399	66834	ENSMUSG00000006717	Acot13	0
Q9JJ28	-0.0846154	-0.35758	0.188349	5.40726	-0.695757	0.503262	0.99839	-5.90404	14248	ENSMUSG00000002812	Flii	0
F6TQW2	-0.199904	-0.845052	0.445245	9.45904	-0.695465	0.503437	0.99839	-5.90425	NA	ENSMUSG00000076612	Ighg2c	0
P01863	-0.199904	-0.845052	0.445245	9.45904	-0.695465	0.503437	0.99839	-5.90425	NA	NA	NULL	0
P01864	-0.199904	-0.845052	0.445245	9.45904	-0.695465	0.503437	0.99839	-5.90425	NA	NA	NULL	0
P01865	-0.199904	-0.845052	0.445245	9.45904	-0.695465	0.503437	0.99839	-5.90425	NA	NA	NULL	0
P09528	0.0510879	-0.113917	0.216093	11.5134	0.694919	0.503764	0.99839	-5.90463	14319	ENSMUSG00000024661	Fth1	0
O55234	0.0565047	-0.126117	0.239127	11.8709	0.694457	0.504041	0.99839	-5.90495	19173	ENSMUSG00000022193	Psmb5	0
Q8BGS5	-0.0656771	-0.277987	0.146633	7.39342	-0.694316	0.504125	0.99839	-5.90505	232878	ENSMUSG00000054715	Zscan22	0
Q9DB76	-0.050716	-0.214788	0.113356	8.16382	-0.693787	0.504443	0.99839	-5.90542	85308	ENSMUSG00000022217	Emc9	0
Q9D1E6	0.0772152	-0.173016	0.327446	10.7064	0.692589	0.505161	0.99839	-5.90625	66411	ENSMUSG00000006095	Tbcb	0
Q5EG47	-0.0562633	-0.238733	0.126206	8.70259	-0.692068	0.505473	0.99839	-5.90661	105787	ENSMUSG00000050697	Prkaa1	0
Q8R1X6	-0.0820538	-0.348241	0.184133	7.72701	-0.691872	0.505591	0.99839	-5.90675	229285	ENSMUSG00000036580	Spg20	0
Q9D0S9	0.0561603	-0.126043	0.238363	11.1622	0.691812	0.505627	0.99839	-5.90679	68917	ENSMUSG00000028470	Hint2	0
Q9DB60	0.0599673	-0.134822	0.254757	10.7289	0.690977	0.506129	0.99839	-5.90737	66469	ENSMUSG00000029059	Prxl2b	0
Q99PP7	-0.0731375	-0.310819	0.164544	10.7273	-0.690651	0.506325	0.99839	-5.9076	94093	NA	NULL	0
P70697	-0.0771241	-0.327825	0.173577	5.1075	-0.690475	0.50643	0.99839	-5.90772	22275	ENSMUSG00000028684	Urod	0
Q62448	0.0496035	-0.11169	0.210897	10.1474	0.690255	0.506563	0.99839	-5.90787	13690	NA	NULL	0
O55126	0.0707645	-0.159398	0.300927	13.3352	0.690073	0.506672	0.99839	-5.908	NA	NA	NULL	0
Q91Z83	-0.311874	-1.32649	0.702741	15.7763	-0.689909	0.50677	0.99839	-5.90811	140781	ENSMUSG00000053093	Myh7	0
Q9R0N0	0.0621198	-0.1401	0.264339	8.59655	0.689479	0.507029	0.99839	-5.90841	14635	ENSMUSG00000020766	Galk1	0
Q9CR09	0.0785672	-0.177216	0.334351	9.73916	0.689419	0.507065	0.99839	-5.90845	66155	ENSMUSG00000062963	Ufc1	0
P19783	-0.115969	-0.493565	0.261628	10.2798	-0.689329	0.507119	0.99839	-5.90851	12857	ENSMUSG00000031818	Cox4i1	0
Q9EQH2	-0.061695	-0.262829	0.139439	8.13038	-0.68846	0.507643	0.99839	-5.90911	80898	ENSMUSG00000021583	Erap1	0
P46660	0.0970907	-0.219491	0.413672	9.34395	0.688345	0.507711	0.99839	-5.90919	226180	ENSMUSG00000034336	Ina	0
Q9Z1N5	0.0505312	-0.114275	0.215337	11.447	0.688178	0.507812	0.99839	-5.90931	53817	ENSMUSG00000019432	Ddx39b	0
P00687	-0.0503222	-0.214651	0.114006	8.32232	-0.687323	0.508327	0.99839	-5.9099	11722	ENSMUSG00000074264	Amy1	0
P61961	-0.0695754	-0.297037	0.157886	10.1688	-0.686533	0.508803	0.99839	-5.91044	67890	ENSMUSG00000027746	Ufm1	0
P80314	0.051984	-0.118354	0.222322	12.9171	0.684973	0.509744	0.99839	-5.91152	12461	ENSMUSG00000034024	Cct2	0
Q9WV55	0.0415942	-0.0948961	0.178085	12.259	0.683983	0.510341	0.99839	-5.9122	30960	ENSMUSG00000024091	Vapa	0
Q8K285	-0.222839	-0.954165	0.508486	9.21777	-0.683904	0.510389	0.99839	-5.91225	74015	ENSMUSG00000070000	Fcho1	0
P62830	-0.122962	-0.526915	0.28099	10.5541	-0.683211	0.510807	0.99839	-5.91273	100044627	ENSMUSG00000071415	Rpl23	0
P62830	-0.122962	-0.526915	0.28099	10.5541	-0.683211	0.510807	0.99839	-5.91273	100862455	ENSMUSG00000071415	Rpl23	0
P62830	-0.122962	-0.526915	0.28099	10.5541	-0.683211	0.510807	0.99839	-5.91273	65019	ENSMUSG00000071415	Rpl23	0
Q9CWK8	-0.0644345	-0.276194	0.147325	9.23272	-0.682951	0.510965	0.99839	-5.91291	67804	ENSMUSG00000034484	Snx2	0
Q64523	-0.122077	-0.523433	0.279278	5.8331	-0.682683	0.511126	0.99839	-5.91309	319176	ENSMUSG00000068855	H2ac20	0
Q6GSS7	-0.122077	-0.523433	0.279278	5.8331	-0.682683	0.511126	0.99839	-5.91309	15267	ENSMUSG00000063954	H2ac19	0
Q6GSS7	-0.122077	-0.523433	0.279278	5.8331	-0.682683	0.511126	0.99839	-5.91309	15267	ENSMUSG00000064220	H2ac18	0
Q6GSS7	-0.122077	-0.523433	0.279278	5.8331	-0.682683	0.511126	0.99839	-5.91309	319192	ENSMUSG00000063954	H2ac19	0
Q6GSS7	-0.122077	-0.523433	0.279278	5.8331	-0.682683	0.511126	0.99839	-5.91309	319192	ENSMUSG00000064220	H2ac18	0
Q8BVQ5	-0.0437371	-0.187533	0.100059	9.02802	-0.68268	0.511128	0.99839	-5.91309	72590	ENSMUSG00000030718	Ppme1	0
Q99LC5	0.0904977	-0.20711	0.388105	14.2909	0.682508	0.511232	0.99839	-5.91321	110842	ENSMUSG00000032314	Etfa	0
P84084	-0.0493425	-0.21168	0.112995	11.5637	-0.682205	0.511415	0.99839	-5.91342	11844	ENSMUSG00000020440	Arf5	0
P50431	0.0800125	-0.183442	0.343467	9.90685	0.681657	0.511747	0.99839	-5.91379	20425	ENSMUSG00000020534	Shmt1	0
P70168	0.0442127	-0.101793	0.190218	10.9665	0.679662	0.512955	0.99839	-5.91516	16211	ENSMUSG00000001440	Kpnb1	0
Q8QZR5	-0.0755212	-0.324973	0.17393	10.4804	-0.679512	0.513045	0.99839	-5.91526	76282	ENSMUSG00000022546	Gpt	0
O88543	0.0428859	-0.0990631	0.184835	10.019	0.678104	0.513899	0.99839	-5.91622	26572	ENSMUSG00000019373	Cops3	0
P97379	-0.0706295	-0.304508	0.163249	11.1437	-0.677814	0.514074	0.99839	-5.91642	23881	ENSMUSG00000029405	G3bp2	0
Q5SUE8	-0.066375	-0.287562	0.154812	8.07168	-0.673534	0.516674	0.99839	-5.91933	71452	ENSMUSG00000020864	Ankrd40	0
Q922Y1	0.0795531	-0.185553	0.344659	11.779	0.673521	0.516682	0.99839	-5.91934	225896	ENSMUSG00000071655	Ubxn1	0
Q99JY0	0.0657018	-0.153592	0.284996	13.4025	0.672457	0.51733	0.99839	-5.92006	231086	ENSMUSG00000059447	Hadhb	0
Q925E7	0.0581431	-0.136094	0.25238	11.3694	0.671864	0.517691	0.99839	-5.92046	52432	ENSMUSG00000041769	Ppp2r2d	0
Q8VCM7	-0.0778811	-0.338604	0.182842	12.1329	-0.670451	0.518552	0.99839	-5.92141	99571	ENSMUSG00000033860	Fgg	0
Q6PDL0	-0.0453616	-0.197309	0.106586	9.28175	-0.670051	0.518796	0.99839	-5.92168	234663	ENSMUSG00000035770	Dync1li2	0
Q920Q6	-0.0551204	-0.23985	0.129609	9.32053	-0.669717	0.519	0.99839	-5.92191	76626	ENSMUSG00000069769	Msi2	0
Q71LX4	-0.0433135	-0.188525	0.101898	13.3599	-0.669479	0.519145	0.99839	-5.92207	70549	NA	NULL	0
Q8K1R7	0.0529529	-0.124655	0.230561	10.0304	0.669178	0.519328	0.99839	-5.92227	217718	ENSMUSG00000034290	Nek9	0
Q9DD18	0.0520912	-0.122667	0.22685	10.0607	0.669021	0.519424	0.99839	-5.92238	66044	ENSMUSG00000027430	Dtd1	0
P28738	-0.0606783	-0.264475	0.143119	8.39505	-0.668266	0.519885	0.99839	-5.92288	16574	ENSMUSG00000026764	Kif5c	0
P33175	-0.0606783	-0.264475	0.143119	8.39505	-0.668266	0.519885	0.99839	-5.92288	16572	ENSMUSG00000074657	Kif5a	0
Q8BFW7	-0.0528829	-0.230507	0.124742	9.38514	-0.66823	0.519907	0.99839	-5.92291	210126	ENSMUSG00000033306	Lpp	0
Q6P1F6	0.0562348	-0.132883	0.245353	11.5713	0.6674	0.520414	0.99839	-5.92347	71978	ENSMUSG00000022052	Ppp2r2a	0
Q8R2Z5	0.0882222	-0.208738	0.385182	8.25721	0.666797	0.520782	0.99839	-5.92387	246228	ENSMUSG00000042116	Vwa1	0
Q9CPX8	-0.0417761	-0.182444	0.098892	10.5871	-0.666571	0.520921	0.99839	-5.92402	66594	ENSMUSG00000020163	Uqcr11	0
Q9DC77	-0.0838888	-0.367288	0.19951	12.2636	-0.664385	0.522258	0.99839	-5.92549	66106	ENSMUSG00000041476	Smpx	0
Q14C51	0.0477473	-0.113566	0.20906	8.5385	0.664344	0.522283	0.99839	-5.92552	69956	ENSMUSG00000063884	Ptcd3	0
P56812	0.0687767	-0.163654	0.301207	11.6664	0.664144	0.522406	0.99839	-5.92565	56330	ENSMUSG00000030417	Pdcd5	0
Q76MZ3	0.0421377	-0.100422	0.184698	13.6692	0.663418	0.522851	0.99839	-5.92613	51792	ENSMUSG00000007564	Ppp2r1a	0
P10126	0.0684372	-0.163272	0.300147	11.96	0.662922	0.523154	0.99839	-5.92647	13627	ENSMUSG00000037742	Eef1a1	0
Q60737	0.0508405	-0.121419	0.2231	10.6967	0.662431	0.523456	0.99839	-5.92679	12995	ENSMUSG00000074698	Csnk2a1	0
Q9D0E1	-0.0466495	-0.204886	0.111587	10.8801	-0.661691	0.523909	0.99839	-5.92729	76936	ENSMUSG00000059208	Hnrnpm	0
Q99LE6	0.0515453	-0.123325	0.226415	10.0553	0.661588	0.523973	0.99839	-5.92736	27407	ENSMUSG00000028953	Abcf2	0
G5E8K5	-0.0458053	-0.201542	0.109931	11.2964	-0.660144	0.524859	0.99839	-5.92832	11735	ENSMUSG00000069601	Ank3	0
Q8C0S0	0.0520346	-0.124896	0.228966	8.90016	0.660089	0.524893	0.99839	-5.92835	237029	ENSMUSG00000058670	4932411N23Rik	0
P51859	-0.0635588	-0.279723	0.152606	12.2246	-0.659941	0.524984	0.99839	-5.92845	15191	ENSMUSG00000004897	Hdgf	0
P97493	0.0610918	-0.146887	0.269071	11.2341	0.659292	0.525382	0.99839	-5.92888	56551	ENSMUSG00000005354	Txn2	0
Q78ZA7	0.0680845	-0.163701	0.29987	12.2072	0.65929	0.525383	0.99839	-5.92889	17955	ENSMUSG00000059119	Nap1l4	0
P51637	0.0745949	-0.180029	0.329219	10.2409	0.657542	0.526458	0.99839	-5.93005	12391	ENSMUSG00000062694	Cav3	0
Q05BC3	-0.05685	-0.251171	0.137471	9.94306	-0.656635	0.527016	0.99839	-5.93065	68519	ENSMUSG00000058070	Eml1	0
Q03173	0.0908924	-0.219932	0.401717	7.38445	0.656336	0.5272	0.99839	-5.93084	13800	ENSMUSG00000022995	Enah	0
Q9WV98	0.0616584	-0.14922	0.272537	10.8261	0.656258	0.527248	0.99839	-5.9309	30056	ENSMUSG00000021079	Timm9	0
Q9CPS6	0.0698638	-0.169602	0.309329	10.0067	0.654821	0.528133	0.99839	-5.93185	66847	ENSMUSG00000019791	Hint3	0
Q91VA7	0.0507069	-0.123333	0.224747	13.3354	0.653933	0.528681	0.99839	-5.93243	170718	ENSMUSG00000027406	Idh3b	0
P0CL69	-0.0694103	-0.307697	0.168876	5.06318	-0.65379	0.528769	0.99839	-5.93253	353310	ENSMUSG00000085795	Zfp703	0
Q8R3B1	-0.0595907	-0.264178	0.144996	9.34294	-0.653753	0.528792	0.99839	-5.93255	18799	ENSMUSG00000010660	Plcd1	0
P10637	0.0736388	-0.179888	0.327165	12.7946	0.651925	0.529921	0.99839	-5.93376	17762	ENSMUSG00000018411	Mapt	0
O70622	0.0918647	-0.224757	0.408487	11.0723	0.651211	0.530362	0.99839	-5.93423	20167	ENSMUSG00000030401	Rtn2	0
Q9Z1P7	-0.0505182	-0.224672	0.123636	7.12988	-0.651071	0.530448	0.99839	-5.93432	80880	ENSMUSG00000042099	Kank3	0
P61027	0.107289	-0.262892	0.47747	10.137	0.650511	0.530795	0.99839	-5.93469	19325	ENSMUSG00000020671	Rab10	0
P39061	-0.0423773	-0.188641	0.103886	9.33756	-0.650298	0.530926	0.99839	-5.93482	12822	ENSMUSG00000001435	Col18a1	0
P39054	-0.0703985	-0.313723	0.172926	10.8315	-0.64937	0.5315	0.99839	-5.93543	13430	ENSMUSG00000033335	Dnm2	0
E9PWZ3	-0.0707903	-0.315563	0.173983	10.1823	-0.649119	0.531655	0.99839	-5.9356	66211	ENSMUSG00000002500	Rpl3l	0
Q9D6Y7	-0.0519662	-0.231696	0.127764	10.8145	-0.648954	0.531757	0.99839	-5.93571	110265	ENSMUSG00000054733	Msra	0
A6ZI47	0.0415151	-0.102077	0.185107	10.9582	0.648919	0.531779	0.99839	-5.93573	79459	ENSMUSG00000063129	Aldoart2	0
Q8WTY4	0.0466478	-0.114831	0.208127	8.04203	0.64838	0.532113	0.99839	-5.93608	109006	ENSMUSG00000031781	Ciapin1	0
Q60668	-0.0699952	-0.312298	0.172307	10.2927	-0.648372	0.532118	0.99839	-5.93609	11991	ENSMUSG00000000568	Hnrnpd	0
P00405	-0.0658799	-0.294053	0.162293	11.713	-0.64804	0.532323	0.99839	-5.9363	17709	ENSMUSG00000064354	COX2	0
Q9JK81	-0.071656	-0.320241	0.176929	7.64487	-0.64698	0.53298	0.99839	-5.937	60315	ENSMUSG00000001285	Myg1	0
Q69ZS7	-0.0501	-0.22437	0.12417	8.49664	-0.645251	0.534052	0.99839	-5.93813	56422	ENSMUSG00000019977	Hbs1l	0
Q9QX11	-0.0751298	-0.336772	0.186512	8.28068	-0.644494	0.534522	0.99839	-5.93862	19157	ENSMUSG00000017132	Cyth1	0
Q5SUV5	-0.162518	-0.729751	0.404715	6.04181	-0.643063	0.535411	0.99839	-5.93955	NA	NA	NULL	0
Q9EQS3	-0.0798226	-0.358617	0.198971	8.83948	-0.642623	0.535684	0.99839	-5.93984	56309	ENSMUSG00000028647	Mycbp	0
P29341	-0.0695835	-0.313036	0.173869	8.61276	-0.641515	0.536373	0.99839	-5.94055	18458	ENSMUSG00000022283	Pabpc1	0
Q9D7B6	-0.0497386	-0.22385	0.124373	11.9967	-0.64118	0.536582	0.99839	-5.94077	66948	NA	NULL	0
Q3UIA2	-0.0645217	-0.290472	0.161429	7.79009	-0.640923	0.536741	0.99839	-5.94094	70497	ENSMUSG00000030766	Arhgap17	0
P49813	0.0597009	-0.149577	0.268979	13.6771	0.640281	0.537141	0.99839	-5.94135	21916	ENSMUSG00000028328	Tmod1	0
P62774	-0.079629	-0.358959	0.199701	11.3221	-0.639833	0.53742	0.99839	-5.94164	14489	ENSMUSG00000029840	Mtpn	0
O88668	-0.0490815	-0.221261	0.123098	9.3805	-0.63981	0.537434	0.99839	-5.94166	433375	ENSMUSG00000040713	Creg1	0
Q61753	-0.128316	-0.579187	0.322555	8.72992	-0.638767	0.538084	0.99839	-5.94233	236539	ENSMUSG00000053398	Phgdh	0
Q9Z2G9	0.0482811	-0.121638	0.2182	8.50038	0.637748	0.538719	0.99839	-5.94299	53415	ENSMUSG00000039745	Htatip2	0
Q3TMH2	-0.0509704	-0.231091	0.12915	13.0357	-0.635138	0.540348	0.99839	-5.94467	74616	ENSMUSG00000008226	Scrn3	0
Q6R2P8	-0.244015	-1.10664	0.61861	9.22268	-0.634905	0.540494	0.99839	-5.94482	382913	ENSMUSG00000035121	Neil2	0
Q7TSH2	0.0654378	-0.165919	0.296794	13.762	0.634836	0.540537	0.99839	-5.94486	102093	ENSMUSG00000036879	Phkb	0
O08749	0.0420961	-0.106961	0.191153	14.1732	0.633875	0.541138	0.99839	-5.94548	13382	ENSMUSG00000020664	Dld	0
Q66GT5	-0.0482199	-0.21952	0.123081	8.45311	-0.631803	0.542434	0.99839	-5.94681	66461	NA	NULL	0
Q8C7R4	0.0800431	-0.204401	0.364488	7.37578	0.631597	0.542563	0.99839	-5.94694	231380	ENSMUSG00000035898	Uba6	0
P63323	-0.0791065	-0.360322	0.202109	11.0796	-0.631373	0.542703	0.99839	-5.94708	NA	NA	NULL	0
Q99KV1	-0.0558584	-0.254942	0.143225	8.62102	-0.62975	0.543721	0.99839	-5.94812	67838	ENSMUSG00000004460	Dnajb11	0
Q9CQ89	0.0710714	-0.182238	0.324381	10.1201	0.629736	0.543729	0.99839	-5.94813	67675	ENSMUSG00000024194	Cuta	0
P35979	0.0559525	-0.14353	0.255435	11.5437	0.629549	0.543847	0.99839	-5.94825	269261	ENSMUSG00000038900	Rpl12	0
Q99PL5	-0.066629	-0.304305	0.171047	10.6396	-0.629204	0.544063	0.99839	-5.94846	81910	ENSMUSG00000027422	Rrbp1	0
Q8BHA3	-0.0584363	-0.266917	0.150044	7.11131	-0.629117	0.544117	0.99839	-5.94852	328092	ENSMUSG00000020956	Dtd2	0
Q9ET78	-0.0488596	-0.22323	0.125511	13.0763	-0.628913	0.544245	0.99839	-5.94865	59091	ENSMUSG00000017817	Jph2	0
P42567	-0.0756668	-0.34581	0.194476	9.06081	-0.628674	0.544395	0.99839	-5.9488	13858	ENSMUSG00000028552	Eps15	0
Q05816	-0.0791136	-0.362295	0.204068	9.86294	-0.627047	0.545417	0.99839	-5.94984	16592	ENSMUSG00000027533	Fabp5	0
P10493	0.0479488	-0.123767	0.219665	13.9969	0.626732	0.545615	0.99839	-5.95004	18073	ENSMUSG00000005397	Nid1	0
P10711	0.0763589	-0.197389	0.350107	7.289	0.626071	0.54603	0.99839	-5.95046	21399	ENSMUSG00000033813	Tcea1	0
Q9EQK5	-0.0407685	-0.186926	0.105389	11.7607	-0.626062	0.546036	0.99839	-5.95046	78388	NA	NULL	0
Q61235	0.0635513	-0.164296	0.291399	7.98532	0.626029	0.546057	0.99839	-5.95048	20650	ENSMUSG00000041308	Sntb2	0
Q9Z1J2	-0.38505	-1.76569	0.995592	8.5576	-0.625965	0.546097	0.99839	-5.95052	23955	ENSMUSG00000021918	Nek4	0
Q9Z2C5	-0.0581935	-0.267398	0.151011	7.58836	-0.624334	0.547123	0.99839	-5.95156	17772	ENSMUSG00000031337	Mtm1	0
Q9CXU9	0.0731006	-0.190108	0.336309	10.8358	0.623356	0.547738	0.99839	-5.95217	68969	ENSMUSG00000006941	Eif1b	0
P62806	0.0997417	-0.260059	0.459543	12.201	0.622198	0.548467	0.99839	-5.9529	100041230	ENSMUSG00000067455	H4c11	0
P62806	0.0997417	-0.260059	0.459543	12.201	0.622198	0.548467	0.99839	-5.9529	100041230	ENSMUSG00000060093	H4c1	0
P62806	0.0997417	-0.260059	0.459543	12.201	0.622198	0.548467	0.99839	-5.9529	100041230	ENSMUSG00000069266	H4c2	0
P62806	0.0997417	-0.260059	0.459543	12.201	0.622198	0.548467	0.99839	-5.9529	100041230	ENSMUSG00000060678	H4c3	0
P62806	0.0997417	-0.260059	0.459543	12.201	0.622198	0.548467	0.99839	-5.9529	100041230	ENSMUSG00000061482	H4c4	0
P62806	0.0997417	-0.260059	0.459543	12.201	0.622198	0.548467	0.99839	-5.9529	100041230	ENSMUSG00000069274	H4c6	0
P62806	0.0997417	-0.260059	0.459543	12.201	0.622198	0.548467	0.99839	-5.9529	100041230	ENSMUSG00000060981	H4c8	0
P62806	0.0997417	-0.260059	0.459543	12.201	0.622198	0.548467	0.99839	-5.9529	100041230	ENSMUSG00000060639	H4c9	0
P62806	0.0997417	-0.260059	0.459543	12.201	0.622198	0.548467	0.99839	-5.9529	100041230	ENSMUSG00000069305	H4c18	0
P62806	0.0997417	-0.260059	0.459543	12.201	0.622198	0.548467	0.99839	-5.9529	100041230	ENSMUSG00000064288	H4c12	0
P62806	0.0997417	-0.260059	0.459543	12.201	0.622198	0.548467	0.99839	-5.9529	100041230	ENSMUSG00000069306	H4c17	0
P62806	0.0997417	-0.260059	0.459543	12.201	0.622198	0.548467	0.99839	-5.9529	100041230	ENSMUSG00000091405	H4c14	0
P62806	0.0997417	-0.260059	0.459543	12.201	0.622198	0.548467	0.99839	-5.9529	100041230	ENSMUSG00000096010	H4f16	0
P62806	0.0997417	-0.260059	0.459543	12.201	0.622198	0.548467	0.99839	-5.9529	319155	ENSMUSG00000067455	H4c11	0
P62806	0.0997417	-0.260059	0.459543	12.201	0.622198	0.548467	0.99839	-5.9529	319155	ENSMUSG00000060093	H4c1	0
P62806	0.0997417	-0.260059	0.459543	12.201	0.622198	0.548467	0.99839	-5.9529	319155	ENSMUSG00000069266	H4c2	0
P62806	0.0997417	-0.260059	0.459543	12.201	0.622198	0.548467	0.99839	-5.9529	319155	ENSMUSG00000060678	H4c3	0
P62806	0.0997417	-0.260059	0.459543	12.201	0.622198	0.548467	0.99839	-5.9529	319155	ENSMUSG00000061482	H4c4	0
P62806	0.0997417	-0.260059	0.459543	12.201	0.622198	0.548467	0.99839	-5.9529	319155	ENSMUSG00000069274	H4c6	0
P62806	0.0997417	-0.260059	0.459543	12.201	0.622198	0.548467	0.99839	-5.9529	319155	ENSMUSG00000060981	H4c8	0
P62806	0.0997417	-0.260059	0.459543	12.201	0.622198	0.548467	0.99839	-5.9529	319155	ENSMUSG00000060639	H4c9	0
P62806	0.0997417	-0.260059	0.459543	12.201	0.622198	0.548467	0.99839	-5.9529	319155	ENSMUSG00000069305	H4c18	0
P62806	0.0997417	-0.260059	0.459543	12.201	0.622198	0.548467	0.99839	-5.9529	319155	ENSMUSG00000064288	H4c12	0
P62806	0.0997417	-0.260059	0.459543	12.201	0.622198	0.548467	0.99839	-5.9529	319155	ENSMUSG00000069306	H4c17	0
P62806	0.0997417	-0.260059	0.459543	12.201	0.622198	0.548467	0.99839	-5.9529	319155	ENSMUSG00000091405	H4c14	0
P62806	0.0997417	-0.260059	0.459543	12.201	0.622198	0.548467	0.99839	-5.9529	319155	ENSMUSG00000096010	H4f16	0
P62806	0.0997417	-0.260059	0.459543	12.201	0.622198	0.548467	0.99839	-5.9529	319156	ENSMUSG00000067455	H4c11	0
P62806	0.0997417	-0.260059	0.459543	12.201	0.622198	0.548467	0.99839	-5.9529	319156	ENSMUSG00000060093	H4c1	0
P62806	0.0997417	-0.260059	0.459543	12.201	0.622198	0.548467	0.99839	-5.9529	319156	ENSMUSG00000069266	H4c2	0
P62806	0.0997417	-0.260059	0.459543	12.201	0.622198	0.548467	0.99839	-5.9529	319156	ENSMUSG00000060678	H4c3	0
P62806	0.0997417	-0.260059	0.459543	12.201	0.622198	0.548467	0.99839	-5.9529	319156	ENSMUSG00000061482	H4c4	0
P62806	0.0997417	-0.260059	0.459543	12.201	0.622198	0.548467	0.99839	-5.9529	319156	ENSMUSG00000069274	H4c6	0
P62806	0.0997417	-0.260059	0.459543	12.201	0.622198	0.548467	0.99839	-5.9529	319156	ENSMUSG00000060981	H4c8	0
P62806	0.0997417	-0.260059	0.459543	12.201	0.622198	0.548467	0.99839	-5.9529	319156	ENSMUSG00000060639	H4c9	0
P62806	0.0997417	-0.260059	0.459543	12.201	0.622198	0.548467	0.99839	-5.9529	319156	ENSMUSG00000069305	H4c18	0
P62806	0.0997417	-0.260059	0.459543	12.201	0.622198	0.548467	0.99839	-5.9529	319156	ENSMUSG00000064288	H4c12	0
P62806	0.0997417	-0.260059	0.459543	12.201	0.622198	0.548467	0.99839	-5.9529	319156	ENSMUSG00000069306	H4c17	0
P62806	0.0997417	-0.260059	0.459543	12.201	0.622198	0.548467	0.99839	-5.9529	319156	ENSMUSG00000091405	H4c14	0
P62806	0.0997417	-0.260059	0.459543	12.201	0.622198	0.548467	0.99839	-5.9529	319156	ENSMUSG00000096010	H4f16	0
P62806	0.0997417	-0.260059	0.459543	12.201	0.622198	0.548467	0.99839	-5.9529	319157	ENSMUSG00000067455	H4c11	0
P62806	0.0997417	-0.260059	0.459543	12.201	0.622198	0.548467	0.99839	-5.9529	319157	ENSMUSG00000060093	H4c1	0
P62806	0.0997417	-0.260059	0.459543	12.201	0.622198	0.548467	0.99839	-5.9529	319157	ENSMUSG00000069266	H4c2	0
P62806	0.0997417	-0.260059	0.459543	12.201	0.622198	0.548467	0.99839	-5.9529	319157	ENSMUSG00000060678	H4c3	0
P62806	0.0997417	-0.260059	0.459543	12.201	0.622198	0.548467	0.99839	-5.9529	319157	ENSMUSG00000061482	H4c4	0
P62806	0.0997417	-0.260059	0.459543	12.201	0.622198	0.548467	0.99839	-5.9529	319157	ENSMUSG00000069274	H4c6	0
P62806	0.0997417	-0.260059	0.459543	12.201	0.622198	0.548467	0.99839	-5.9529	319157	ENSMUSG00000060981	H4c8	0
P62806	0.0997417	-0.260059	0.459543	12.201	0.622198	0.548467	0.99839	-5.9529	319157	ENSMUSG00000060639	H4c9	0
P62806	0.0997417	-0.260059	0.459543	12.201	0.622198	0.548467	0.99839	-5.9529	319157	ENSMUSG00000069305	H4c18	0
P62806	0.0997417	-0.260059	0.459543	12.201	0.622198	0.548467	0.99839	-5.9529	319157	ENSMUSG00000064288	H4c12	0
P62806	0.0997417	-0.260059	0.459543	12.201	0.622198	0.548467	0.99839	-5.9529	319157	ENSMUSG00000069306	H4c17	0
P62806	0.0997417	-0.260059	0.459543	12.201	0.622198	0.548467	0.99839	-5.9529	319157	ENSMUSG00000091405	H4c14	0
P62806	0.0997417	-0.260059	0.459543	12.201	0.622198	0.548467	0.99839	-5.9529	319157	ENSMUSG00000096010	H4f16	0
P62806	0.0997417	-0.260059	0.459543	12.201	0.622198	0.548467	0.99839	-5.9529	319158	ENSMUSG00000067455	H4c11	0
P62806	0.0997417	-0.260059	0.459543	12.201	0.622198	0.548467	0.99839	-5.9529	319158	ENSMUSG00000060093	H4c1	0
P62806	0.0997417	-0.260059	0.459543	12.201	0.622198	0.548467	0.99839	-5.9529	319158	ENSMUSG00000069266	H4c2	0
P62806	0.0997417	-0.260059	0.459543	12.201	0.622198	0.548467	0.99839	-5.9529	319158	ENSMUSG00000060678	H4c3	0
P62806	0.0997417	-0.260059	0.459543	12.201	0.622198	0.548467	0.99839	-5.9529	319158	ENSMUSG00000061482	H4c4	0
P62806	0.0997417	-0.260059	0.459543	12.201	0.622198	0.548467	0.99839	-5.9529	319158	ENSMUSG00000069274	H4c6	0
P62806	0.0997417	-0.260059	0.459543	12.201	0.622198	0.548467	0.99839	-5.9529	319158	ENSMUSG00000060981	H4c8	0
P62806	0.0997417	-0.260059	0.459543	12.201	0.622198	0.548467	0.99839	-5.9529	319158	ENSMUSG00000060639	H4c9	0
P62806	0.0997417	-0.260059	0.459543	12.201	0.622198	0.548467	0.99839	-5.9529	319158	ENSMUSG00000069305	H4c18	0
P62806	0.0997417	-0.260059	0.459543	12.201	0.622198	0.548467	0.99839	-5.9529	319158	ENSMUSG00000064288	H4c12	0
P62806	0.0997417	-0.260059	0.459543	12.201	0.622198	0.548467	0.99839	-5.9529	319158	ENSMUSG00000069306	H4c17	0
P62806	0.0997417	-0.260059	0.459543	12.201	0.622198	0.548467	0.99839	-5.9529	319158	ENSMUSG00000091405	H4c14	0
P62806	0.0997417	-0.260059	0.459543	12.201	0.622198	0.548467	0.99839	-5.9529	319158	ENSMUSG00000096010	H4f16	0
P62806	0.0997417	-0.260059	0.459543	12.201	0.622198	0.548467	0.99839	-5.9529	319159	ENSMUSG00000067455	H4c11	0
P62806	0.0997417	-0.260059	0.459543	12.201	0.622198	0.548467	0.99839	-5.9529	319159	ENSMUSG00000060093	H4c1	0
P62806	0.0997417	-0.260059	0.459543	12.201	0.622198	0.548467	0.99839	-5.9529	319159	ENSMUSG00000069266	H4c2	0
P62806	0.0997417	-0.260059	0.459543	12.201	0.622198	0.548467	0.99839	-5.9529	319159	ENSMUSG00000060678	H4c3	0
P62806	0.0997417	-0.260059	0.459543	12.201	0.622198	0.548467	0.99839	-5.9529	319159	ENSMUSG00000061482	H4c4	0
P62806	0.0997417	-0.260059	0.459543	12.201	0.622198	0.548467	0.99839	-5.9529	319159	ENSMUSG00000069274	H4c6	0
P62806	0.0997417	-0.260059	0.459543	12.201	0.622198	0.548467	0.99839	-5.9529	319159	ENSMUSG00000060981	H4c8	0
P62806	0.0997417	-0.260059	0.459543	12.201	0.622198	0.548467	0.99839	-5.9529	319159	ENSMUSG00000060639	H4c9	0
P62806	0.0997417	-0.260059	0.459543	12.201	0.622198	0.548467	0.99839	-5.9529	319159	ENSMUSG00000069305	H4c18	0
P62806	0.0997417	-0.260059	0.459543	12.201	0.622198	0.548467	0.99839	-5.9529	319159	ENSMUSG00000064288	H4c12	0
P62806	0.0997417	-0.260059	0.459543	12.201	0.622198	0.548467	0.99839	-5.9529	319159	ENSMUSG00000069306	H4c17	0
P62806	0.0997417	-0.260059	0.459543	12.201	0.622198	0.548467	0.99839	-5.9529	319159	ENSMUSG00000091405	H4c14	0
P62806	0.0997417	-0.260059	0.459543	12.201	0.622198	0.548467	0.99839	-5.9529	319159	ENSMUSG00000096010	H4f16	0
P62806	0.0997417	-0.260059	0.459543	12.201	0.622198	0.548467	0.99839	-5.9529	319160	ENSMUSG00000067455	H4c11	0
P62806	0.0997417	-0.260059	0.459543	12.201	0.622198	0.548467	0.99839	-5.9529	319160	ENSMUSG00000060093	H4c1	0
P62806	0.0997417	-0.260059	0.459543	12.201	0.622198	0.548467	0.99839	-5.9529	319160	ENSMUSG00000069266	H4c2	0
P62806	0.0997417	-0.260059	0.459543	12.201	0.622198	0.548467	0.99839	-5.9529	319160	ENSMUSG00000060678	H4c3	0
P62806	0.0997417	-0.260059	0.459543	12.201	0.622198	0.548467	0.99839	-5.9529	319160	ENSMUSG00000061482	H4c4	0
P62806	0.0997417	-0.260059	0.459543	12.201	0.622198	0.548467	0.99839	-5.9529	319160	ENSMUSG00000069274	H4c6	0
P62806	0.0997417	-0.260059	0.459543	12.201	0.622198	0.548467	0.99839	-5.9529	319160	ENSMUSG00000060981	H4c8	0
P62806	0.0997417	-0.260059	0.459543	12.201	0.622198	0.548467	0.99839	-5.9529	319160	ENSMUSG00000060639	H4c9	0
P62806	0.0997417	-0.260059	0.459543	12.201	0.622198	0.548467	0.99839	-5.9529	319160	ENSMUSG00000069305	H4c18	0
P62806	0.0997417	-0.260059	0.459543	12.201	0.622198	0.548467	0.99839	-5.9529	319160	ENSMUSG00000064288	H4c12	0
P62806	0.0997417	-0.260059	0.459543	12.201	0.622198	0.548467	0.99839	-5.9529	319160	ENSMUSG00000069306	H4c17	0
P62806	0.0997417	-0.260059	0.459543	12.201	0.622198	0.548467	0.99839	-5.9529	319160	ENSMUSG00000091405	H4c14	0
P62806	0.0997417	-0.260059	0.459543	12.201	0.622198	0.548467	0.99839	-5.9529	319160	ENSMUSG00000096010	H4f16	0
P62806	0.0997417	-0.260059	0.459543	12.201	0.622198	0.548467	0.99839	-5.9529	319161	ENSMUSG00000067455	H4c11	0
P62806	0.0997417	-0.260059	0.459543	12.201	0.622198	0.548467	0.99839	-5.9529	319161	ENSMUSG00000060093	H4c1	0
P62806	0.0997417	-0.260059	0.459543	12.201	0.622198	0.548467	0.99839	-5.9529	319161	ENSMUSG00000069266	H4c2	0
P62806	0.0997417	-0.260059	0.459543	12.201	0.622198	0.548467	0.99839	-5.9529	319161	ENSMUSG00000060678	H4c3	0
P62806	0.0997417	-0.260059	0.459543	12.201	0.622198	0.548467	0.99839	-5.9529	319161	ENSMUSG00000061482	H4c4	0
P62806	0.0997417	-0.260059	0.459543	12.201	0.622198	0.548467	0.99839	-5.9529	319161	ENSMUSG00000069274	H4c6	0
P62806	0.0997417	-0.260059	0.459543	12.201	0.622198	0.548467	0.99839	-5.9529	319161	ENSMUSG00000060981	H4c8	0
P62806	0.0997417	-0.260059	0.459543	12.201	0.622198	0.548467	0.99839	-5.9529	319161	ENSMUSG00000060639	H4c9	0
P62806	0.0997417	-0.260059	0.459543	12.201	0.622198	0.548467	0.99839	-5.9529	319161	ENSMUSG00000069305	H4c18	0
P62806	0.0997417	-0.260059	0.459543	12.201	0.622198	0.548467	0.99839	-5.9529	319161	ENSMUSG00000064288	H4c12	0
P62806	0.0997417	-0.260059	0.459543	12.201	0.622198	0.548467	0.99839	-5.9529	319161	ENSMUSG00000069306	H4c17	0
P62806	0.0997417	-0.260059	0.459543	12.201	0.622198	0.548467	0.99839	-5.9529	319161	ENSMUSG00000091405	H4c14	0
P62806	0.0997417	-0.260059	0.459543	12.201	0.622198	0.548467	0.99839	-5.9529	319161	ENSMUSG00000096010	H4f16	0
P62806	0.0997417	-0.260059	0.459543	12.201	0.622198	0.548467	0.99839	-5.9529	320332	ENSMUSG00000067455	H4c11	0
P62806	0.0997417	-0.260059	0.459543	12.201	0.622198	0.548467	0.99839	-5.9529	320332	ENSMUSG00000060093	H4c1	0
P62806	0.0997417	-0.260059	0.459543	12.201	0.622198	0.548467	0.99839	-5.9529	320332	ENSMUSG00000069266	H4c2	0
P62806	0.0997417	-0.260059	0.459543	12.201	0.622198	0.548467	0.99839	-5.9529	320332	ENSMUSG00000060678	H4c3	0
P62806	0.0997417	-0.260059	0.459543	12.201	0.622198	0.548467	0.99839	-5.9529	320332	ENSMUSG00000061482	H4c4	0
P62806	0.0997417	-0.260059	0.459543	12.201	0.622198	0.548467	0.99839	-5.9529	320332	ENSMUSG00000069274	H4c6	0
P62806	0.0997417	-0.260059	0.459543	12.201	0.622198	0.548467	0.99839	-5.9529	320332	ENSMUSG00000060981	H4c8	0
P62806	0.0997417	-0.260059	0.459543	12.201	0.622198	0.548467	0.99839	-5.9529	320332	ENSMUSG00000060639	H4c9	0
P62806	0.0997417	-0.260059	0.459543	12.201	0.622198	0.548467	0.99839	-5.9529	320332	ENSMUSG00000069305	H4c18	0
P62806	0.0997417	-0.260059	0.459543	12.201	0.622198	0.548467	0.99839	-5.9529	320332	ENSMUSG00000064288	H4c12	0
P62806	0.0997417	-0.260059	0.459543	12.201	0.622198	0.548467	0.99839	-5.9529	320332	ENSMUSG00000069306	H4c17	0
P62806	0.0997417	-0.260059	0.459543	12.201	0.622198	0.548467	0.99839	-5.9529	320332	ENSMUSG00000091405	H4c14	0
P62806	0.0997417	-0.260059	0.459543	12.201	0.622198	0.548467	0.99839	-5.9529	320332	ENSMUSG00000096010	H4f16	0
P62806	0.0997417	-0.260059	0.459543	12.201	0.622198	0.548467	0.99839	-5.9529	326619	ENSMUSG00000067455	H4c11	0
P62806	0.0997417	-0.260059	0.459543	12.201	0.622198	0.548467	0.99839	-5.9529	326619	ENSMUSG00000060093	H4c1	0
P62806	0.0997417	-0.260059	0.459543	12.201	0.622198	0.548467	0.99839	-5.9529	326619	ENSMUSG00000069266	H4c2	0
P62806	0.0997417	-0.260059	0.459543	12.201	0.622198	0.548467	0.99839	-5.9529	326619	ENSMUSG00000060678	H4c3	0
P62806	0.0997417	-0.260059	0.459543	12.201	0.622198	0.548467	0.99839	-5.9529	326619	ENSMUSG00000061482	H4c4	0
P62806	0.0997417	-0.260059	0.459543	12.201	0.622198	0.548467	0.99839	-5.9529	326619	ENSMUSG00000069274	H4c6	0
P62806	0.0997417	-0.260059	0.459543	12.201	0.622198	0.548467	0.99839	-5.9529	326619	ENSMUSG00000060981	H4c8	0
P62806	0.0997417	-0.260059	0.459543	12.201	0.622198	0.548467	0.99839	-5.9529	326619	ENSMUSG00000060639	H4c9	0
P62806	0.0997417	-0.260059	0.459543	12.201	0.622198	0.548467	0.99839	-5.9529	326619	ENSMUSG00000069305	H4c18	0
P62806	0.0997417	-0.260059	0.459543	12.201	0.622198	0.548467	0.99839	-5.9529	326619	ENSMUSG00000064288	H4c12	0
P62806	0.0997417	-0.260059	0.459543	12.201	0.622198	0.548467	0.99839	-5.9529	326619	ENSMUSG00000069306	H4c17	0
P62806	0.0997417	-0.260059	0.459543	12.201	0.622198	0.548467	0.99839	-5.9529	326619	ENSMUSG00000091405	H4c14	0
P62806	0.0997417	-0.260059	0.459543	12.201	0.622198	0.548467	0.99839	-5.9529	326619	ENSMUSG00000096010	H4f16	0
P62806	0.0997417	-0.260059	0.459543	12.201	0.622198	0.548467	0.99839	-5.9529	326620	ENSMUSG00000067455	H4c11	0
P62806	0.0997417	-0.260059	0.459543	12.201	0.622198	0.548467	0.99839	-5.9529	326620	ENSMUSG00000060093	H4c1	0
P62806	0.0997417	-0.260059	0.459543	12.201	0.622198	0.548467	0.99839	-5.9529	326620	ENSMUSG00000069266	H4c2	0
P62806	0.0997417	-0.260059	0.459543	12.201	0.622198	0.548467	0.99839	-5.9529	326620	ENSMUSG00000060678	H4c3	0
P62806	0.0997417	-0.260059	0.459543	12.201	0.622198	0.548467	0.99839	-5.9529	326620	ENSMUSG00000061482	H4c4	0
P62806	0.0997417	-0.260059	0.459543	12.201	0.622198	0.548467	0.99839	-5.9529	326620	ENSMUSG00000069274	H4c6	0
P62806	0.0997417	-0.260059	0.459543	12.201	0.622198	0.548467	0.99839	-5.9529	326620	ENSMUSG00000060981	H4c8	0
P62806	0.0997417	-0.260059	0.459543	12.201	0.622198	0.548467	0.99839	-5.9529	326620	ENSMUSG00000060639	H4c9	0
P62806	0.0997417	-0.260059	0.459543	12.201	0.622198	0.548467	0.99839	-5.9529	326620	ENSMUSG00000069305	H4c18	0
P62806	0.0997417	-0.260059	0.459543	12.201	0.622198	0.548467	0.99839	-5.9529	326620	ENSMUSG00000064288	H4c12	0
P62806	0.0997417	-0.260059	0.459543	12.201	0.622198	0.548467	0.99839	-5.9529	326620	ENSMUSG00000069306	H4c17	0
P62806	0.0997417	-0.260059	0.459543	12.201	0.622198	0.548467	0.99839	-5.9529	326620	ENSMUSG00000091405	H4c14	0
P62806	0.0997417	-0.260059	0.459543	12.201	0.622198	0.548467	0.99839	-5.9529	326620	ENSMUSG00000096010	H4f16	0
P62806	0.0997417	-0.260059	0.459543	12.201	0.622198	0.548467	0.99839	-5.9529	69386	ENSMUSG00000067455	H4c11	0
P62806	0.0997417	-0.260059	0.459543	12.201	0.622198	0.548467	0.99839	-5.9529	69386	ENSMUSG00000060093	H4c1	0
P62806	0.0997417	-0.260059	0.459543	12.201	0.622198	0.548467	0.99839	-5.9529	69386	ENSMUSG00000069266	H4c2	0
P62806	0.0997417	-0.260059	0.459543	12.201	0.622198	0.548467	0.99839	-5.9529	69386	ENSMUSG00000060678	H4c3	0
P62806	0.0997417	-0.260059	0.459543	12.201	0.622198	0.548467	0.99839	-5.9529	69386	ENSMUSG00000061482	H4c4	0
P62806	0.0997417	-0.260059	0.459543	12.201	0.622198	0.548467	0.99839	-5.9529	69386	ENSMUSG00000069274	H4c6	0
P62806	0.0997417	-0.260059	0.459543	12.201	0.622198	0.548467	0.99839	-5.9529	69386	ENSMUSG00000060981	H4c8	0
P62806	0.0997417	-0.260059	0.459543	12.201	0.622198	0.548467	0.99839	-5.9529	69386	ENSMUSG00000060639	H4c9	0
P62806	0.0997417	-0.260059	0.459543	12.201	0.622198	0.548467	0.99839	-5.9529	69386	ENSMUSG00000069305	H4c18	0
P62806	0.0997417	-0.260059	0.459543	12.201	0.622198	0.548467	0.99839	-5.9529	69386	ENSMUSG00000064288	H4c12	0
P62806	0.0997417	-0.260059	0.459543	12.201	0.622198	0.548467	0.99839	-5.9529	69386	ENSMUSG00000069306	H4c17	0
P62806	0.0997417	-0.260059	0.459543	12.201	0.622198	0.548467	0.99839	-5.9529	69386	ENSMUSG00000091405	H4c14	0
P62806	0.0997417	-0.260059	0.459543	12.201	0.622198	0.548467	0.99839	-5.9529	69386	ENSMUSG00000096010	H4f16	0
P62806	0.0997417	-0.260059	0.459543	12.201	0.622198	0.548467	0.99839	-5.9529	97122	ENSMUSG00000067455	H4c11	0
P62806	0.0997417	-0.260059	0.459543	12.201	0.622198	0.548467	0.99839	-5.9529	97122	ENSMUSG00000060093	H4c1	0
P62806	0.0997417	-0.260059	0.459543	12.201	0.622198	0.548467	0.99839	-5.9529	97122	ENSMUSG00000069266	H4c2	0
P62806	0.0997417	-0.260059	0.459543	12.201	0.622198	0.548467	0.99839	-5.9529	97122	ENSMUSG00000060678	H4c3	0
P62806	0.0997417	-0.260059	0.459543	12.201	0.622198	0.548467	0.99839	-5.9529	97122	ENSMUSG00000061482	H4c4	0
P62806	0.0997417	-0.260059	0.459543	12.201	0.622198	0.548467	0.99839	-5.9529	97122	ENSMUSG00000069274	H4c6	0
P62806	0.0997417	-0.260059	0.459543	12.201	0.622198	0.548467	0.99839	-5.9529	97122	ENSMUSG00000060981	H4c8	0
P62806	0.0997417	-0.260059	0.459543	12.201	0.622198	0.548467	0.99839	-5.9529	97122	ENSMUSG00000060639	H4c9	0
P62806	0.0997417	-0.260059	0.459543	12.201	0.622198	0.548467	0.99839	-5.9529	97122	ENSMUSG00000069305	H4c18	0
P62806	0.0997417	-0.260059	0.459543	12.201	0.622198	0.548467	0.99839	-5.9529	97122	ENSMUSG00000064288	H4c12	0
P62806	0.0997417	-0.260059	0.459543	12.201	0.622198	0.548467	0.99839	-5.9529	97122	ENSMUSG00000069306	H4c17	0
P62806	0.0997417	-0.260059	0.459543	12.201	0.622198	0.548467	0.99839	-5.9529	97122	ENSMUSG00000091405	H4c14	0
P62806	0.0997417	-0.260059	0.459543	12.201	0.622198	0.548467	0.99839	-5.9529	97122	ENSMUSG00000096010	H4f16	0
P56395	-0.094915	-0.437591	0.247761	10.0445	-0.621677	0.548796	0.99839	-5.95323	109672	ENSMUSG00000024646	Cyb5a	0
Q8BKC5	0.048666	-0.1273	0.224632	12.3165	0.620742	0.549386	0.99839	-5.95382	70572	ENSMUSG00000030662	Ipo5	0
Q9D1A2	-0.0442817	-0.204435	0.115871	12.0626	-0.620589	0.549482	0.99839	-5.95392	66054	ENSMUSG00000024644	Cndp2	0
Q80VJ2	0.097974	-0.256526	0.452474	10.0084	0.62031	0.549658	0.99839	-5.95409	24068	ENSMUSG00000006050	Sra1	0
Q62029	0.0615237	-0.161196	0.284243	11.8275	0.620009	0.549848	0.99839	-5.95428	18459	ENSMUSG00000051732	Pabpc2	0
Q99JX3	-0.0475268	-0.219648	0.124594	9.91158	-0.619752	0.55001	0.99839	-5.95444	70231	ENSMUSG00000014959	Gorasp2	0
Q921U8	-0.065152	-0.30158	0.171276	9.0789	-0.618506	0.550797	0.99839	-5.95523	29856	ENSMUSG00000020439	Smtn	0
Q9D7M8	0.112186	-0.29532	0.519692	4.04353	0.617899	0.55118	0.99839	-5.95561	69241	ENSMUSG00000024258	Polr2d	0
Q9DCT1	-0.0563339	-0.2611	0.148432	10.0555	-0.617485	0.551442	0.99839	-5.95586	56043	ENSMUSG00000045410	Akr1e1	0
P97352	-0.0433671	-0.201088	0.114354	10.0802	-0.617142	0.551659	0.99839	-5.95608	20196	ENSMUSG00000042312	S100a13	0
A0A0N4SVU1	-0.107413	-0.498162	0.283337	11.4745	-0.61698	0.551761	0.99839	-5.95618	NA	ENSMUSG00000108022	Gm7298	0
P70698	-0.0507206	-0.235328	0.133887	9.76103	-0.616664	0.551961	0.99839	-5.95638	51797	ENSMUSG00000028633	Ctps	0
O55222	0.0650592	-0.171975	0.302094	10.0806	0.616044	0.552353	0.99839	-5.95677	16202	ENSMUSG00000030890	Ilk	0
Q8VE22	0.042222	-0.111696	0.19614	9.7054	0.61569	0.552577	0.99839	-5.95699	64656	ENSMUSG00000023723	Mrps23	0
Q8VE22	0.042222	-0.111696	0.19614	9.7054	0.61569	0.552577	0.99839	-5.95699	64656	ENSMUSG00000098375	Mrps23	0
Q9Z1G3	0.0591692	-0.157033	0.275371	7.54017	0.614257	0.553485	0.99839	-5.95788	66335	ENSMUSG00000022295	Atp6v1c1	0
Q9Z1G3	0.0591692	-0.157033	0.275371	7.54017	0.614257	0.553485	0.99839	-5.95788	66335	ENSMUSG00000116394	Atp6v1c1	0
O70250	0.0426087	-0.113207	0.198424	15.9335	0.613764	0.553797	0.99839	-5.95819	56012	ENSMUSG00000020475	Pgam2	0
Q8BGK2	-0.0832084	-0.387552	0.221136	10.2931	-0.613644	0.553873	0.99839	-5.95826	234072	ENSMUSG00000031448	Adprhl1	0
Q61941	0.102061	-0.271513	0.475636	12.1405	0.613196	0.554157	0.99839	-5.95854	NA	NA	NULL	0
P62835	0.0722555	-0.192355	0.336866	9.10932	0.612884	0.554355	0.99839	-5.95874	109905	ENSMUSG00000068798	Rap1a	0
Q99JI6	0.0722555	-0.192355	0.336866	9.10932	0.612884	0.554355	0.99839	-5.95874	215449	ENSMUSG00000052681	Rap1b	0
Q7TMB8	0.0614224	-0.163594	0.286439	5.69477	0.612669	0.554491	0.99839	-5.95887	20430	ENSMUSG00000030447	Cyfip1	0
Q9D892	-0.0435001	-0.20303	0.11603	11.1552	-0.612013	0.554907	0.99839	-5.95928	16434	ENSMUSG00000074797	Itpa	0
Q91W50	0.0473786	-0.126629	0.221386	12.3825	0.611124	0.555471	0.99839	-5.95983	229663	ENSMUSG00000068823	Csde1	0
Q3UMR5	0.0395256	-0.105719	0.18477	8.95632	0.610792	0.555682	0.99839	-5.96003	215999	ENSMUSG00000009647	Mcu	0
O09165	-0.0709196	-0.331568	0.189729	15.7664	-0.610696	0.555743	0.99839	-5.96009	12372	ENSMUSG00000007122	Casq1	0
P11983	0.0455837	-0.122013	0.213181	12.8961	0.61046	0.555893	0.99839	-5.96024	21454	ENSMUSG00000068039	Tcp1	0
P85094	-0.0636841	-0.298569	0.1712	10.3786	-0.608542	0.557111	0.99839	-5.96143	664994	ENSMUSG00000086784	Isoc2a	0
Q8BP92	-0.0549407	-0.25774	0.147858	12.1791	-0.608055	0.557421	0.99839	-5.96173	26611	ENSMUSG00000032320	Rcn2	0
Q9Z1W8	-0.0732854	-0.343946	0.197375	9.81723	-0.607725	0.557631	0.99839	-5.96193	192113	ENSMUSG00000022229	Atp12a	0
Q9CX86	-0.0432262	-0.203007	0.116555	10.2688	-0.607207	0.557961	0.99839	-5.96225	77134	ENSMUSG00000007836	Hnrnpa0	0
P97429	-0.0425485	-0.199862	0.114765	11.8302	-0.60706	0.558054	0.99839	-5.96234	11746	ENSMUSG00000029994	Anxa4	0
Q91ZA3	0.0490777	-0.132997	0.231153	11.989	0.604989	0.559373	0.99839	-5.96361	110821	ENSMUSG00000041650	Pcca	0
Q9R060	-0.0651699	-0.307474	0.177135	6.74739	-0.60367	0.560214	0.99839	-5.96442	26425	ENSMUSG00000022503	Nubp1	0
P21981	0.0696208	-0.189384	0.328625	12.7393	0.603317	0.560439	0.99839	-5.96464	21817	ENSMUSG00000037820	Tgm2	0
Q64378	0.0942046	-0.256435	0.444844	9.35837	0.603011	0.560635	0.99839	-5.96483	14229	ENSMUSG00000024222	Fkbp5	0
Q91YD9	-0.0440716	-0.208402	0.120259	7.83515	-0.601942	0.561317	0.99839	-5.96548	73178	ENSMUSG00000029684	Wasl	0
A0A338P6S8	0.0522812	-0.142673	0.247236	9.07646	0.601903	0.561342	0.99839	-5.96551	320712	ENSMUSG00000035258	Abi3bp	0
Q68FH4	-0.0472566	-0.223769	0.129255	8.88342	-0.600901	0.561982	0.99839	-5.96612	69976	ENSMUSG00000027207	Galk2	0
Q99KR3	-0.0553393	-0.262233	0.151555	10.5629	-0.600344	0.562338	0.99839	-5.96646	212442	ENSMUSG00000025937	Lactb2	0
Q9WTI7	-0.0644073	-0.305455	0.17664	9.64199	-0.599717	0.562739	0.99839	-5.96684	17913	ENSMUSG00000017774	Myo1c	0
P84091	0.0386904	-0.106171	0.183552	11.4269	0.599466	0.562899	0.99839	-5.96699	11773	ENSMUSG00000022841	Ap2m1	0
Q3UX61	-0.0590664	-0.280234	0.162101	8.62761	-0.599424	0.562926	0.99839	-5.96702	97243	ENSMUSG00000046000	Naa11	0
Q9CQX6	-0.0590664	-0.280234	0.162101	8.62761	-0.599424	0.562926	0.99839	-5.96702	27366	ENSMUSG00000024571	Txnl4a	0
Q9QY36	-0.0590664	-0.280234	0.162101	8.62761	-0.599424	0.562926	0.99839	-5.96702	56292	ENSMUSG00000031388	Naa10	0
Q6NSU2	-0.0492256	-0.233693	0.135242	9.1445	-0.598943	0.563234	0.99839	-5.96731	70419	ENSMUSG00000018570	2810408A11Rik	0
O54950	0.0574159	-0.15793	0.272762	11.117	0.598424	0.563566	0.99839	-5.96763	19082	ENSMUSG00000067713	Prkag1	0
Q9DD03	0.0856638	-0.236051	0.407378	9.82381	0.597642	0.564066	0.99839	-5.9681	68328	ENSMUSG00000027935	Rab13	0
Q64105	-0.0502377	-0.239034	0.138558	12.012	-0.597243	0.564322	0.99839	-5.96834	NA	NA	NULL	0
Q9QYB5	-0.043619	-0.207707	0.120469	7.66275	-0.596641	0.564707	0.99839	-5.96871	27360	ENSMUSG00000025026	Add3	0
P21619	-0.0518949	-0.247305	0.143515	12.0216	-0.596064	0.565077	0.99839	-5.96906	16907	ENSMUSG00000062075	Lmnb2	0
Q9DBJ1	-0.0505288	-0.241188	0.140131	11.2198	-0.594833	0.565866	0.99839	-5.9698	18648	ENSMUSG00000011752	Pgam1	0
Q9ERT9	0.111763	-0.310071	0.533596	9.42779	0.594661	0.565977	0.99839	-5.96991	58200	ENSMUSG00000022490	Ppp1r1a	0
Q8R3F5	-0.0461067	-0.22023	0.128016	10.0663	-0.594322	0.566194	0.99839	-5.97011	223722	ENSMUSG00000048755	Mcat	0
Q8BMS4	0.0604189	-0.167855	0.288693	10.24	0.594061	0.566362	0.99839	-5.97027	230027	ENSMUSG00000028247	Coq3	0
Q61699	0.0912276	-0.253577	0.436032	11.4645	0.593838	0.566505	0.99839	-5.97041	15505	ENSMUSG00000029657	Hsph1	0
P23506	-0.036748	-0.175728	0.102232	12.3896	-0.593466	0.566744	0.99839	-5.97063	NA	NA	NULL	0
O89053	0.0709916	-0.197563	0.339546	5.42071	0.593319	0.566838	0.99839	-5.97072	12721	ENSMUSG00000030707	Coro1a	0
Q91V79	0.0807664	-0.225552	0.387084	10.0564	0.591796	0.567816	0.99839	-5.97164	68680	ENSMUSG00000022215	Fitm1	0
P19123	-0.171076	-0.820593	0.478441	11.1455	-0.59117	0.568219	0.99839	-5.97201	21924	ENSMUSG00000091898	Tnnc1	0
Q9CQC6	-0.0969509	-0.465249	0.271347	7.23969	-0.590835	0.568434	0.99839	-5.97221	66882	ENSMUSG00000051223	Bzw1	0
Q9Z204	-0.0523747	-0.251346	0.146597	11.5849	-0.590805	0.568453	0.99839	-5.97223	15381	ENSMUSG00000060373	Hnrnpc	0
Q3V384	0.0725253	-0.203112	0.348163	8.5206	0.590562	0.56861	0.99839	-5.97238	215951	ENSMUSG00000038302	Afg1l	0
P54726	-0.0616551	-0.296201	0.17289	12.3641	-0.590005	0.568968	0.99839	-5.97271	19358	ENSMUSG00000003813	Rad23a	0
Q05920	-0.104282	-0.501163	0.2926	13.7395	-0.589739	0.569139	0.99839	-5.97287	NA	NA	NULL	0
B1AXP6	-0.0530818	-0.255354	0.149191	7.99178	-0.589011	0.569607	0.99839	-5.97331	68512	ENSMUSG00000078713	Tomm5	0
Q64691	0.0397072	-0.111635	0.191049	11.8278	0.588876	0.569695	0.99839	-5.97339	12335	ENSMUSG00000079110	Capn3	0
P08113	0.0529273	-0.148894	0.254749	13.6147	0.58861	0.569866	0.99839	-5.97355	22027	ENSMUSG00000020048	Hsp90b1	0
Q8BJF9	-0.0438338	-0.210983	0.123315	9.23896	-0.5886	0.569872	0.99839	-5.97356	68942	ENSMUSG00000004843	Chmp2b	0
Q3TXU5	-0.0795796	-0.383073	0.223914	7.01466	-0.588527	0.569919	0.99839	-5.9736	330817	ENSMUSG00000060038	Dhps	0
P54731	0.0363956	-0.102409	0.1752	9.62571	0.588517	0.569925	0.99839	-5.97361	14084	ENSMUSG00000010517	Faf1	0
Q6ZWM4	-0.0344993	-0.166093	0.0970947	9.22163	-0.58842	0.569988	0.99839	-5.97366	76522	ENSMUSG00000044155	Lsm8	0
Q9D1C3	-0.0487888	-0.234918	0.13734	8.88676	-0.588329	0.570047	0.99839	-5.97372	66459	ENSMUSG00000043162	Pyurf	0
P98083	-0.0719039	-0.346277	0.202469	7.20087	-0.588199	0.57013	0.99839	-5.9738	20416	ENSMUSG00000042626	Shc1	0
A0A087WR34	0.0526649	-0.148949	0.254279	8.73701	0.586294	0.571358	0.99839	-5.97493	NA	ENSMUSG00000100622	NA	0
P09602	0.0526649	-0.148949	0.254279	8.73701	0.586294	0.571358	0.99839	-5.97493	15331	ENSMUSG00000070713	Gm10282	0
P09602	0.0526649	-0.148949	0.254279	8.73701	0.586294	0.571358	0.99839	-5.97493	15331	ENSMUSG00000003038	Hmgn2	0
P46061	0.050051	-0.141741	0.241843	7.06338	0.585727	0.571724	0.99839	-5.97527	19387	ENSMUSG00000022391	Rangap1	0
Q9Z1Z0	-0.0379841	-0.183766	0.107798	11.2192	-0.584806	0.572318	0.99839	-5.97582	56041	ENSMUSG00000029407	Uso1	0
P07758	-0.0967082	-0.468202	0.274786	11.01	-0.584286	0.572654	0.99839	-5.97613	20700	ENSMUSG00000066366	Serpina1a	0
P07758	-0.0967082	-0.468202	0.274786	11.01	-0.584286	0.572654	0.99839	-5.97613	20703	ENSMUSG00000066366	Serpina1a	0
P47856	-0.0520826	-0.252349	0.148184	5.97945	-0.583711	0.573025	0.99839	-5.97647	14583	ENSMUSG00000029992	Gfpt1	0
Q9Z2Z9	-0.0520826	-0.252349	0.148184	5.97945	-0.583711	0.573025	0.99839	-5.97647	14584	ENSMUSG00000020363	Gfpt2	0
Q9ERG0	-0.0770009	-0.373351	0.21935	7.52667	-0.583182	0.573367	0.99839	-5.97679	65970	ENSMUSG00000023022	Lima1	0
P57724	0.0414669	-0.11835	0.201284	8.8417	0.582362	0.573897	0.99839	-5.97727	59092	NA	NULL	0
Q8C7V8	-0.061387	-0.298079	0.175305	9.36569	-0.582112	0.574059	0.99839	-5.97742	76457	ENSMUSG00000068114	Ccdc134	0
Q9WUZ7	0.0451368	-0.128944	0.219218	14.1862	0.58196	0.574157	0.99839	-5.97751	50795	ENSMUSG00000040666	Sh3bgr	0
A2ABU4	-0.137256	-0.667342	0.392831	14.584	-0.581162	0.574673	0.99839	-5.97798	242702	ENSMUSG00000037139	Myom3	0
P24547	-0.0438926	-0.213495	0.12571	9.80791	-0.580863	0.574867	0.99839	-5.97816	23918	ENSMUSG00000062867	Impdh2	0
P63037	0.068778	-0.197098	0.334654	7.23361	0.580611	0.575029	0.99839	-5.97831	15502	ENSMUSG00000028410	Dnaja1	0
P24472	0.0563192	-0.161406	0.274044	11.3394	0.58058	0.575049	0.99839	-5.97833	14860	ENSMUSG00000032348	Gsta4	0
Q9ERG2	-0.0631561	-0.30732	0.181008	10.6805	-0.580561	0.575062	0.99839	-5.97834	94186	ENSMUSG00000020954	Strn3	0
Q924M7	0.0353031	-0.101303	0.171909	12.3975	0.58004	0.575399	0.99839	-5.97865	110119	ENSMUSG00000032306	Mpi	0
Q3UWL8	-0.0470294	-0.229043	0.134984	5.58616	-0.579937	0.575466	0.99839	-5.97871	109054	ENSMUSG00000052033	Pfdn4	0
P48678	-0.0473716	-0.230764	0.136021	14.073	-0.579763	0.575579	0.99839	-5.97881	16905	ENSMUSG00000028063	Lmna	0
P97328	0.0389043	-0.111785	0.189594	8.28998	0.579466	0.575771	0.99839	-5.97899	16548	NA	NULL	0
P28666	-0.0915091	-0.445992	0.262973	11.4857	-0.579406	0.575809	0.99839	-5.97902	17837	ENSMUSG00000030131	Mug2	0
Q80VD1	-0.0400791	-0.195502	0.115344	7.58805	-0.578785	0.576212	0.99839	-5.97939	68215	ENSMUSG00000027349	Fam98b	0
P53657	-0.0643003	-0.313676	0.185076	10.2363	-0.578725	0.57625	0.99839	-5.97942	NA	NA	NULL	0
P97855	0.0510406	-0.146976	0.249057	10.9227	0.578533	0.576375	0.99839	-5.97954	27041	ENSMUSG00000018583	G3bp1	0
Q99P72	-0.0546561	-0.266916	0.157603	10.5887	-0.577944	0.576757	0.99839	-5.97988	68585	ENSMUSG00000020458	Rtn4	0
Q9D8Y1	0.039854	-0.114948	0.194656	9.30037	0.577842	0.576823	0.99839	-5.97994	66271	ENSMUSG00000030615	Tmem126a	0
E9Q4Z2	0.0482298	-0.139203	0.235662	11.1469	0.577544	0.577016	0.99839	-5.98012	100705	ENSMUSG00000042010	Acacb	0
O54781	0.0505088	-0.145903	0.246921	8.37379	0.577184	0.57725	0.99839	-5.98033	20817	NA	NULL	0
P11352	0.0558478	-0.161615	0.27331	9.87382	0.576416	0.577748	0.99839	-5.98078	14775	ENSMUSG00000063856	Gpx1	0
P56392	-0.0623854	-0.305438	0.180667	11.7512	-0.576098	0.577954	0.99839	-5.98097	12865	ENSMUSG00000074218	Cox7a1	0
Q9QZQ1	-0.0731355	-0.358129	0.211858	7.79742	-0.575979	0.578031	0.99839	-5.98104	17356	ENSMUSG00000068036	Afdn	0
Q69ZP3	0.0692178	-0.200782	0.339217	7.26466	0.575398	0.578408	0.99839	-5.98138	56695	ENSMUSG00000026179	Pnkd	0
Q6P5F9	-0.0563869	-0.277317	0.164543	10.9578	-0.572846	0.580067	0.99839	-5.98287	103573	ENSMUSG00000020290	Xpo1	0
O88346	-0.281464	-1.38597	0.823041	11.2058	-0.571965	0.58064	0.99839	-5.98339	21955	ENSMUSG00000064179	Tnnt1	0
A6H630	-0.0499661	-0.246265	0.146333	9.34295	-0.571311	0.581065	0.99839	-5.98377	73419	ENSMUSG00000061759	Armt1	0
Q9CZM2	0.0724136	-0.212615	0.357442	9.57935	0.570224	0.581773	0.99839	-5.9844	66480	ENSMUSG00000012405	Rpl15	0
Q7TSQ8	0.0642133	-0.188634	0.317061	11.8798	0.570007	0.581914	0.99839	-5.98453	319518	ENSMUSG00000033624	Pdpr	0
Q9DBN4	-0.0613628	-0.30299	0.180264	8.28001	-0.569998	0.58192	0.99839	-5.98453	97820	ENSMUSG00000025871	4833439L19Rik	0
Q99KP6	0.0552105	-0.162826	0.273247	7.5747	0.568338	0.583002	0.99839	-5.9855	28000	ENSMUSG00000024735	Prpf19	0
Q9QY76	0.0392147	-0.115665	0.194095	11.3918	0.568286	0.583036	0.99839	-5.98553	NA	NA	NULL	0
Q8BZ71	0.0428137	-0.126421	0.212049	13.5395	0.567815	0.583343	0.99839	-5.9858	237611	ENSMUSG00000040287	Stac3	0
Q61830	-0.0591883	-0.293211	0.174835	7.49892	-0.567664	0.583442	0.99839	-5.98589	17533	ENSMUSG00000026712	Mrc1	0
Q9CYZ2	-0.133556	-0.662044	0.394932	7.3238	-0.567209	0.583739	0.99839	-5.98615	66314	ENSMUSG00000000827	Tpd52l2	0
Q9Z2I0	0.0436629	-0.129221	0.216546	10.243	0.566857	0.583968	0.99839	-5.98635	56384	ENSMUSG00000005299	Letm1	0
Q8VCI5	-0.0615583	-0.305727	0.18261	10.1659	-0.565863	0.584617	0.99839	-5.98693	19298	ENSMUSG00000003464	Pex19	0
Q08874	-0.0565951	-0.281205	0.168014	9.69614	-0.565542	0.584827	0.99839	-5.98711	17342	ENSMUSG00000035158	Mitf	0
Q64092	-0.0565951	-0.281205	0.168014	9.69614	-0.565542	0.584827	0.99839	-5.98711	209446	ENSMUSG00000000134	Tfe3	0
Q9R210	-0.0565951	-0.281205	0.168014	9.69614	-0.565542	0.584827	0.99839	-5.98711	21425	ENSMUSG00000023990	Tfeb	0
Q9ES28	-0.0773132	-0.384233	0.229606	6.54013	-0.565383	0.58493	0.99839	-5.98721	54126	ENSMUSG00000031511	Arhgef7	0
P28665	-0.0813556	-0.404629	0.241918	12.6246	-0.564847	0.58528	0.99839	-5.98752	17836	ENSMUSG00000059908	Mug1	0
Q9CR41	0.0680495	-0.202371	0.33847	10.1648	0.564807	0.585307	0.99839	-5.98754	67693	ENSMUSG00000027245	Hypk	0
P97461	0.0567657	-0.168945	0.282476	9.22867	0.56448	0.58552	0.99839	-5.98773	20103	NA	NULL	0
P43406	0.0656409	-0.195996	0.327278	7.38145	0.563106	0.586419	0.99839	-5.98852	16410	ENSMUSG00000027087	Itgav	0
P19096	-0.183143	-0.914385	0.548099	14.1856	-0.562139	0.587051	0.99839	-5.98907	14104	ENSMUSG00000025153	Fasn	0
P36536	-0.0514751	-0.257156	0.154206	9.82168	-0.561715	0.587329	0.99839	-5.98932	NA	NA	NULL	0
E9Q7M2	-0.0522091	-0.261064	0.156646	10.2802	-0.561068	0.587753	0.99839	-5.98969	72033	ENSMUSG00000027806	Tsc22d2	0
P62500	-0.0522091	-0.261064	0.156646	10.2802	-0.561068	0.587753	0.99839	-5.98969	21807	ENSMUSG00000022010	Tsc22d1	0
Q9EQN3	-0.0522091	-0.261064	0.156646	10.2802	-0.561068	0.587753	0.99839	-5.98969	78829	ENSMUSG00000029723	Tsc22d4	0
Q9Z2S7	-0.0522091	-0.261064	0.156646	10.2802	-0.561068	0.587753	0.99839	-5.98969	14605	ENSMUSG00000031431	Tsc22d3	0
Q8BZA9	-0.0488319	-0.244405	0.146741	10.0312	-0.560414	0.588181	0.99839	-5.99006	319801	ENSMUSG00000038028	Tigar	0
P60766	-0.0456737	-0.228755	0.137408	8.40679	-0.559932	0.588497	0.99839	-5.99034	12540	ENSMUSG00000006699	Cdc42	0
P62880	-0.0357687	-0.17916	0.107622	10.8215	-0.559881	0.58853	0.99839	-5.99037	14693	ENSMUSG00000029713	Gnb2	0
Q9Z0N2	0.0364874	-0.109945	0.18292	11.4907	0.559269	0.588932	0.99839	-5.99072	26908	ENSMUSG00000069049	Eif2s3y	0
Q5SWU9	-0.158074	-0.794218	0.478069	9.97849	-0.557726	0.589944	0.99839	-5.9916	107476	ENSMUSG00000020532	Acaca	0
Q9WVR4	0.116418	-0.353325	0.586161	4.27759	0.556255	0.590909	0.99839	-5.99243	NA	NA	NULL	0
O55143	0.0835114	-0.254205	0.421228	8.35065	0.555019	0.591722	0.99839	-5.99313	11938	ENSMUSG00000029467	Atp2a2	0
Q8R5H1	-0.0458831	-0.232004	0.140238	10.8002	-0.553315	0.592842	0.99839	-5.9941	14479	ENSMUSG00000020124	Usp15	0
O35969	-0.0559842	-0.283415	0.171447	9.67859	-0.552496	0.593381	0.99839	-5.99456	14431	ENSMUSG00000020150	Gamt	0
P43025	-0.0423352	-0.21439	0.129719	9.78891	-0.552268	0.593531	0.99839	-5.99469	NA	NA	NULL	0
P14824	-0.035484	-0.179723	0.108755	14.8837	-0.552159	0.593603	0.99839	-5.99475	11749	ENSMUSG00000018340	Anxa6	0
P17047	-0.0441769	-0.223789	0.135435	9.44986	-0.552043	0.593679	0.99839	-5.99482	16784	ENSMUSG00000016534	Lamp2	0
Q921F4	-0.0665942	-0.337578	0.20439	7.71972	-0.551577	0.593986	0.99839	-5.99508	72692	ENSMUSG00000024095	Hnrnpll	0
Q9WV27	-0.0667194	-0.338241	0.204803	9.87725	-0.55152	0.594024	0.99839	-5.99511	27222	ENSMUSG00000007107	Atp1a4	0
P42230	-0.0491014	-0.249165	0.150962	10.6067	-0.550859	0.594459	0.99839	-5.99548	20850	ENSMUSG00000004043	Stat5a	0
P47738	-0.0640759	-0.325738	0.197587	13.8063	-0.549626	0.595272	0.99839	-5.99618	11669	ENSMUSG00000029455	Aldh2	0
Q3UM45	-0.0434443	-0.220877	0.133988	11.5133	-0.549559	0.595316	0.99839	-5.99622	66385	ENSMUSG00000026275	Ppp1r7	0
Q9D7J9	0.0692563	-0.213921	0.352434	8.55025	0.548927	0.595733	0.99839	-5.99657	67856	ENSMUSG00000039063	Echdc3	0
Q3TLP5	-0.0431419	-0.219603	0.133319	8.461	-0.548737	0.595858	0.99839	-5.99668	52430	ENSMUSG00000028601	Echdc2	0
A8DUK4	-0.124562	-0.634067	0.384944	15.5698	-0.548718	0.595871	0.99839	-5.99669	100503605	ENSMUSG00000052305	Hbb-b1	0
A8DUK4	-0.124562	-0.634067	0.384944	15.5698	-0.548718	0.595871	0.99839	-5.99669	100503605	ENSMUSG00000073940	Hbb-bt	0
A8DUK4	-0.124562	-0.634067	0.384944	15.5698	-0.548718	0.595871	0.99839	-5.99669	101488143	ENSMUSG00000052305	Hbb-b1	0
A8DUK4	-0.124562	-0.634067	0.384944	15.5698	-0.548718	0.595871	0.99839	-5.99669	101488143	ENSMUSG00000073940	Hbb-bt	0
O35206	-0.0457474	-0.232983	0.141488	11.209	-0.548394	0.596085	0.99839	-5.99687	12819	ENSMUSG00000028339	Col15a1	0
P62259	0.033312	-0.103133	0.169757	14.5053	0.547971	0.596364	0.99839	-5.99711	22627	ENSMUSG00000020849	Ywhae	0
Q99LD8	-0.0578227	-0.294803	0.179157	11.2395	-0.547647	0.596577	0.99839	-5.99729	51793	ENSMUSG00000007039	Ddah2	0
Q8VH51	-0.0881906	-0.449974	0.273592	8.317	-0.547127	0.596921	0.99839	-5.99758	170791	ENSMUSG00000027620	Rbm39	0
Q61598	0.0347791	-0.10797	0.177528	13.4996	0.546837	0.597113	0.99839	-5.99774	14569	ENSMUSG00000021218	Gdi2	0
P08074	-0.0699467	-0.357174	0.21728	7.1174	-0.546583	0.59728	0.99839	-5.99788	12409	ENSMUSG00000025150	Cbr2	0
Q61233	-0.0388608	-0.198621	0.120899	9.03357	-0.545957	0.597694	0.99839	-5.99823	18826	ENSMUSG00000021998	Lcp1	0
Q8BSY0	0.0430445	-0.133998	0.220087	10.2427	0.545699	0.597864	0.99839	-5.99838	65973	ENSMUSG00000028207	Asph	0
Q8R146	-0.0422302	-0.216001	0.13154	11.9668	-0.545457	0.598024	0.99839	-5.99851	235606	ENSMUSG00000032590	Apeh	0
P26039	-0.0497925	-0.254979	0.155394	12.8626	-0.544666	0.598548	0.99839	-5.99895	21894	ENSMUSG00000028465	Tln1	0
P70296	-0.0429189	-0.219941	0.134104	13.9751	-0.544169	0.598876	0.99839	-5.99923	23980	ENSMUSG00000032959	Pebp1	0
Q8C0L9	-0.0330492	-0.169477	0.103378	10.2019	-0.543716	0.599175	0.99839	-5.99948	74182	ENSMUSG00000027346	Gpcpd1	0
P13020	-0.0474276	-0.243354	0.148498	12.5612	-0.543317	0.59944	0.99839	-5.9997	227753	ENSMUSG00000026879	Gsn	0
Q4KMM3	-0.104249	-0.53524	0.326742	10.1587	-0.542898	0.599717	0.99839	-5.99994	170719	ENSMUSG00000022307	Oxr1	0
P70255	-0.0545186	-0.280077	0.171039	7.82219	-0.542501	0.59998	0.99839	-6.00016	18029	ENSMUSG00000055053	Nfic	0
P97863	-0.0545186	-0.280077	0.171039	7.82219	-0.542501	0.59998	0.99839	-6.00016	18028	ENSMUSG00000008575	Nfib	0
Q02780	-0.0545186	-0.280077	0.171039	7.82219	-0.542501	0.59998	0.99839	-6.00016	18027	ENSMUSG00000028565	Nfia	0
P16546	-0.054918	-0.282744	0.172908	14.7693	-0.541035	0.600951	0.99839	-6.00097	NA	ENSMUSG00000057738	Sptan1	0
B1AVZ0	0.0361696	-0.114068	0.186407	6.64228	0.540356	0.601401	0.99839	-6.00135	331487	ENSMUSG00000073016	Uprt	0
Q9CQX2	0.0725542	-0.228945	0.374053	8.6539	0.54012	0.601558	0.99839	-6.00148	66427	ENSMUSG00000031924	Cyb5b	0
P54797	0.06843	-0.216041	0.352901	7.69437	0.539911	0.601696	0.99839	-6.00159	NA	NA	NULL	0
Q9DBF1	-0.0465591	-0.240163	0.147045	11.8489	-0.539765	0.601793	0.99839	-6.00167	110695	ENSMUSG00000053644	Aldh7a1	0
Q91VM9	-0.0422018	-0.21771	0.133306	11.6049	-0.539694	0.60184	0.99839	-6.00171	74776	ENSMUSG00000028013	Ppa2	0
P14685	0.0377822	-0.119625	0.19519	11.1581	0.538737	0.602475	0.99839	-6.00224	22123	ENSMUSG00000017221	Psmd3	0
P13707	0.0453661	-0.143647	0.234379	14.7284	0.538707	0.602495	0.99839	-6.00226	14555	ENSMUSG00000023019	Gpd1	0
Q8BZ52	-0.0336454	-0.174082	0.106792	10.6387	-0.537722	0.603149	0.99839	-6.0028	244091	ENSMUSG00000038663	Fsd2	0
P62852	-0.0729622	-0.378249	0.232324	10.1873	-0.536419	0.604014	0.99839	-6.00352	75617	ENSMUSG00000009927	Rps25	0
Q8CHW4	0.0380913	-0.121396	0.197578	9.31911	0.536061	0.604252	0.99839	-6.00371	224045	ENSMUSG00000003235	Eif2b5	0
P51667	-0.245989	-1.27654	0.784561	13.9346	-0.535748	0.60446	0.99839	-6.00388	17906	ENSMUSG00000013936	Myl2	0
P62254	0.124692	-0.398192	0.647575	5.87921	0.535238	0.604799	0.99839	-6.00416	67128	ENSMUSG00000020794	Ube2g1	0
P47754	-0.0395496	-0.205497	0.126398	14.2607	-0.534917	0.605012	0.99839	-6.00434	12343	ENSMUSG00000015733	Capza2	0
P61087	0.0630848	-0.201714	0.327884	10.7703	0.534715	0.605147	0.99839	-6.00445	53323	ENSMUSG00000029203	Ube2k	0
Q9D8E6	-0.0720441	-0.37505	0.230962	11.7526	-0.533656	0.605851	0.99839	-6.00503	67891	ENSMUSG00000032399	Rpl4	0
O88456	0.0320217	-0.103078	0.167122	11.9324	0.53199	0.606961	0.99839	-6.00594	12336	NA	NULL	0
P21460	0.0700573	-0.22567	0.365785	8.95322	0.531711	0.607147	0.99839	-6.00609	13010	ENSMUSG00000027447	Cst3	0
Q04857	0.26711	-0.861855	1.39607	13.5815	0.531036	0.607597	0.99839	-6.00646	12833	ENSMUSG00000001119	Col6a1	0
P14231	0.0830183	-0.267984	0.434021	9.29887	0.530857	0.607716	0.99839	-6.00656	11932	ENSMUSG00000041329	Atp1b2	0
Q00896	-0.101176	-0.52899	0.326639	10.6566	-0.530804	0.607751	0.99839	-6.00658	20702	NA	NULL	0
O54734	0.0639057	-0.206383	0.334194	10.9176	0.530672	0.60784	0.99839	-6.00666	13200	ENSMUSG00000028757	Ddost	0
P00342	0.0398394	-0.128673	0.208352	11.9058	0.530633	0.607865	0.99839	-6.00668	16833	ENSMUSG00000030851	Ldhc	0
P48024	0.0547457	-0.17698	0.286472	10.9776	0.530261	0.608113	0.99839	-6.00688	20918	ENSMUSG00000035530	Eif1	0
Q9QZN4	-0.0680782	-0.356307	0.220151	6.65458	-0.530132	0.608199	0.99839	-6.00695	50762	ENSMUSG00000055401	Fbxo6	0
Q9EQH3	-0.0399673	-0.209287	0.129353	11.0171	-0.529798	0.608422	0.99839	-6.00713	65114	ENSMUSG00000031696	Vps35	0
Q8R1S0	0.0451367	-0.146128	0.236401	10.9509	0.529674	0.608505	0.99839	-6.0072	217707	ENSMUSG00000021235	Coq6	0
Q570Y9	0.0486773	-0.157926	0.255281	10.1839	0.528813	0.609079	0.99839	-6.00767	97998	ENSMUSG00000022419	Deptor	0
P68369	-0.0431636	-0.226751	0.140424	11.9409	-0.527702	0.609821	0.99839	-6.00827	22142	ENSMUSG00000072235	Tuba1a	0
P68373	-0.0431636	-0.226751	0.140424	11.9409	-0.527702	0.609821	0.99839	-6.00827	22146	ENSMUSG00000043091	Tuba1c	0
O70400	-0.154492	-0.811627	0.502643	12.0761	-0.527673	0.60984	0.99839	-6.00828	54132	ENSMUSG00000055044	Pdlim1	0
Q8BWY3	0.0500019	-0.162806	0.262809	9.19081	0.527368	0.610044	0.99839	-6.00845	225363	ENSMUSG00000024360	Etf1	0
P70236	-0.0342305	-0.180224	0.111763	12.7999	-0.526251	0.61079	0.99839	-6.00905	26399	ENSMUSG00000020623	Map2k6	0
Q8CI94	-0.0349247	-0.184242	0.114393	10.6408	-0.524973	0.611645	0.99839	-6.00974	110078	ENSMUSG00000033059	Pygb	0
E9PV24	-0.0660609	-0.349122	0.217	11.3509	-0.523816	0.612419	0.99839	-6.01036	14161	ENSMUSG00000028001	Fga	0
P40630	0.0476188	-0.156534	0.251771	11.833	0.523524	0.612614	0.99839	-6.01052	21780	ENSMUSG00000003923	Tfam	0
S4R1W1	-0.0366633	-0.193911	0.120585	10.7605	-0.523312	0.612756	0.99839	-6.01063	NA	ENSMUSG00000097148	NA	0
Q6ZWR4	0.0374383	-0.123492	0.198369	10.9366	0.522145	0.613538	0.99839	-6.01126	72930	ENSMUSG00000024500	Ppp2r2b	0
O08547	0.0334277	-0.11046	0.177315	9.8048	0.521432	0.614016	0.99839	-6.01164	20333	ENSMUSG00000027879	Sec22b	0
P08226	-0.0672464	-0.356705	0.222212	9.39912	-0.521431	0.614016	0.99839	-6.01164	11816	ENSMUSG00000002985	Apoe	0
P24270	0.0679153	-0.224611	0.360442	12.1559	0.521094	0.614242	0.99839	-6.01182	12359	ENSMUSG00000027187	Cat	0
Q9JJW5	-0.160776	-0.854034	0.532482	11.9628	-0.520524	0.614624	0.99839	-6.01212	59006	ENSMUSG00000028116	Myoz2	0
Q8BGC4	0.032862	-0.109565	0.175289	10.3253	0.517864	0.616409	0.99839	-6.01354	225791	ENSMUSG00000049090	Zadh2	0
Q922F4	0.0551975	-0.184082	0.294477	9.05379	0.51776	0.616479	0.99839	-6.0136	67951	ENSMUSG00000001473	Tubb6	0
P22315	-0.0472923	-0.252555	0.15797	12.1719	-0.517124	0.616906	0.99839	-6.01393	NA	NA	NULL	0
Q02788	0.21886	-0.731709	1.16943	13.0328	0.516769	0.617144	0.99839	-6.01412	12834	ENSMUSG00000020241	Col6a2	0
Q9CYH2	-0.0492004	-0.263018	0.164617	9.50813	-0.516464	0.61735	0.99839	-6.01428	70564	ENSMUSG00000021792	Prxl2a	0
Q8C0M9	0.0481973	-0.161285	0.25768	12.0739	0.516404	0.61739	0.99839	-6.01432	66514	ENSMUSG00000024654	Asrgl1	0
Q68FL4	0.0387497	-0.129786	0.207285	10.5185	0.516049	0.617628	0.99839	-6.0145	74340	ENSMUSG00000029772	Ahcyl2	0
Q9D8L5	-0.0563988	-0.301843	0.189046	8.22925	-0.51574	0.617836	0.99839	-6.01467	67015	ENSMUSG00000030301	Ccdc91	0
Q9CX34	-0.0355076	-0.190126	0.119111	11.4732	-0.515434	0.618041	0.99839	-6.01483	67955	ENSMUSG00000022024	Sugt1	0
B2RWS6	-0.156015	-0.835769	0.523738	3.30144	-0.515146	0.618236	0.99839	-6.01498	328572	ENSMUSG00000055024	Ep300	0
Q11011	0.0378785	-0.127495	0.203252	13.4885	0.514092	0.618944	0.99839	-6.01554	19155	ENSMUSG00000001441	Npepps	0
Q9DCU6	-0.0484884	-0.260198	0.163221	8.61406	-0.514057	0.618968	0.99839	-6.01556	66163	ENSMUSG00000003299	Mrpl4	0
Q9CWJ9	-0.0385387	-0.206932	0.129854	13.2434	-0.513673	0.619226	0.99839	-6.01576	108147	ENSMUSG00000026192	Atic	0
Q5SRX1	-0.0524068	-0.281441	0.176627	9.97305	-0.513573	0.619294	0.99839	-6.01581	216810	ENSMUSG00000000538	Tom1l2	0
Q8BWF0	0.0402552	-0.136306	0.216816	9.36838	0.511729	0.620536	0.99839	-6.01678	214579	ENSMUSG00000035936	Aldh5a1	0
Q9QZE5	-0.0398031	-0.214554	0.134948	9.12038	-0.511225	0.620875	0.99839	-6.01705	54161	ENSMUSG00000030058	Copg1	0
P12367	-0.037785	-0.203742	0.128172	12.4971	-0.511022	0.621012	0.99839	-6.01715	NA	NA	NULL	0
O70310	-0.0485419	-0.261932	0.164848	9.00905	-0.510572	0.621315	0.99839	-6.01739	18107	ENSMUSG00000020936	Nmt1	0
Q62048	-0.053136	-0.286831	0.180559	9.08275	-0.510333	0.621477	0.99839	-6.01752	18611	ENSMUSG00000013698	Pea15a	0
P62849	0.0811645	-0.276627	0.438956	7.8905	0.509156	0.622271	0.99839	-6.01813	20088	ENSMUSG00000025290	Rps24	0
Q99L88	0.0581308	-0.198612	0.314873	7.36404	0.508185	0.622925	0.99839	-6.01864	20649	ENSMUSG00000060429	Sntb1	0
P68510	0.0417299	-0.142619	0.226078	10.5102	0.508068	0.623004	0.99839	-6.0187	22629	ENSMUSG00000018965	Ywhah	0
Q9Z0H8	0.0576445	-0.197501	0.31279	10.3414	0.507089	0.623666	0.99839	-6.01921	269713	ENSMUSG00000063146	Clip2	0
Q9CXS4	0.0547714	-0.187803	0.297346	10.5981	0.506783	0.623872	0.99839	-6.01937	73139	ENSMUSG00000018509	Cenpv	0
E9PYF4	0.0594232	-0.203846	0.322692	10.4407	0.506606	0.623992	0.99839	-6.01946	380928	ENSMUSG00000033060	Lmo7	0
P45591	-0.0356646	-0.193698	0.122369	14.3917	-0.506527	0.624045	0.99839	-6.0195	12632	ENSMUSG00000062929	Cfl2	0
P58871	-0.0603881	-0.327993	0.207217	6.03293	-0.506489	0.624071	0.99839	-6.01952	228140	ENSMUSG00000033955	Tnks1bp1	0
Q9WUK2	-0.0388478	-0.211171	0.133476	11.9157	-0.505982	0.624414	0.99839	-6.01979	22384	ENSMUSG00000040731	Eif4h	0
Q8K1L5	-0.0846948	-0.460672	0.291283	8.36699	-0.505602	0.624671	0.99839	-6.01998	76497	NA	NULL	0
Q9D820	-0.0312841	-0.171047	0.108478	8.85472	-0.502397	0.62684	0.99839	-6.02164	67939	ENSMUSG00000032673	Prorsd1	0
Q60996	0.0429249	-0.148993	0.234842	6.11249	0.502005	0.627105	0.99839	-6.02185	26931	ENSMUSG00000017843	Ppp2r5c	0
Q61151	0.0429249	-0.148993	0.234842	6.11249	0.502005	0.627105	0.99839	-6.02185	26932	ENSMUSG00000021051	Ppp2r5e	0
Q6ZQ73	0.0378619	-0.131478	0.207202	13.5832	0.501829	0.627224	0.99839	-6.02194	67088	ENSMUSG00000030319	Cand2	0
O08709	-0.0523833	-0.286779	0.182012	12.986	-0.5016	0.627379	0.99839	-6.02206	11758	NA	NULL	0
Q811U4	-0.0470263	-0.257829	0.163777	6.22658	-0.500701	0.627988	0.99839	-6.02252	67414	ENSMUSG00000027668	Mfn1	0
Q9Z2I8	0.0490152	-0.170999	0.269029	11.6135	0.500028	0.628445	0.99839	-6.02286	20917	ENSMUSG00000061838	Suclg2	0
O08807	-0.0443174	-0.244023	0.155388	9.28978	-0.498079	0.629767	0.99839	-6.02386	53381	ENSMUSG00000025289	Prdx4	0
Q8R088	-0.0482301	-0.266047	0.169587	7.00709	-0.496981	0.630512	0.99839	-6.02443	229593	NA	NULL	0
Q9CRA5	-0.0482301	-0.266047	0.169587	7.00709	-0.496981	0.630512	0.99839	-6.02443	66629	ENSMUSG00000022200	Golph3	0
O35900	-0.0345117	-0.190687	0.121663	8.91684	-0.495986	0.631189	0.99839	-6.02493	27756	ENSMUSG00000007050	Lsm2	0
Q91V92	-0.150209	-0.83013	0.529711	11.9717	-0.495853	0.631279	0.99839	-6.025	104112	ENSMUSG00000020917	Acly	0
Q6URW6	0.0416414	-0.146984	0.230267	9.40302	0.495494	0.631523	0.99839	-6.02519	71960	ENSMUSG00000030739	Myh14	0
P02089	-0.109143	-0.604116	0.38583	13.8471	-0.494912	0.631919	0.99839	-6.02548	15130	NA	NULL	0
Q9WUD1	-0.0437168	-0.242138	0.154704	9.06366	-0.49451	0.632192	0.99839	-6.02569	56424	ENSMUSG00000039615	Stub1	0
Q64310	0.098624	-0.349146	0.546394	8.15316	0.494358	0.632295	0.99839	-6.02576	20932	ENSMUSG00000014867	Surf4	0
P35235	-0.0342896	-0.190037	0.121458	9.94012	-0.494146	0.632439	0.99839	-6.02587	19247	ENSMUSG00000043733	Ptpn11	0
O09110	-0.0380945	-0.211404	0.135215	9.54187	-0.493347	0.632983	0.99839	-6.02628	26397	ENSMUSG00000018932	Map2k3	0
Q9CPQ3	0.0514794	-0.182757	0.285715	8.70456	0.49328	0.633029	0.99839	-6.02631	223696	ENSMUSG00000022427	Tomm22	0
P56375	-0.0604474	-0.335685	0.21479	13.2844	-0.492929	0.633268	0.99839	-6.02649	75572	ENSMUSG00000060923	Acyp2	0
Q91ZJ5	0.0392348	-0.139518	0.217988	14.9654	0.492643	0.633462	0.99839	-6.02663	216558	ENSMUSG00000001891	Ugp2	0
Q921W4	0.0808224	-0.28843	0.450075	4.64558	0.491273	0.634395	0.99839	-6.02733	66609	ENSMUSG00000058240	Cryzl1	0
P97470	-0.0537519	-0.299791	0.192287	10.3815	-0.490347	0.635026	0.99839	-6.0278	56420	ENSMUSG00000030697	Ppp4c	0
Q99NB8	-0.052157	-0.290991	0.186677	9.54748	-0.490152	0.635159	0.99839	-6.02789	94232	ENSMUSG00000008604	Ubqln4	0
Q6P4T2	0.0562236	-0.201409	0.313857	6.18306	0.489814	0.635389	0.99839	-6.02806	320632	ENSMUSG00000003660	Snrnp200	0
O35226	0.0406544	-0.14594	0.227248	11.5732	0.489017	0.635933	0.99839	-6.02847	19185	ENSMUSG00000005625	Psmd4	0
P97457	-0.0407652	-0.228037	0.146507	18.0443	-0.488574	0.636235	0.99839	-6.02869	17907	ENSMUSG00000030672	Mylpf	0
Q6PA06	0.0716538	-0.257608	0.400915	10	0.488441	0.636326	0.99839	-6.02876	56298	ENSMUSG00000059811	Atl2	0
Q91V64	-0.0314408	-0.175918	0.113037	10.2787	-0.488435	0.63633	0.99839	-6.02876	66307	ENSMUSG00000024601	Isoc1	0
O35381	-0.0582812	-0.326597	0.210035	11.1332	-0.487525	0.636951	0.99839	-6.02922	11737	ENSMUSG00000032249	Anp32a	0
Q9CR29	0.0603834	-0.218078	0.338845	10.749	0.486706	0.63751	0.99839	-6.02963	52715	ENSMUSG00000020925	Ccdc43	0
P63038	0.0523939	-0.189279	0.294067	14.9694	0.486594	0.637587	0.99839	-6.02968	15510	ENSMUSG00000025980	Hspd1	0
P23492	0.0630054	-0.22799	0.354001	8.78776	0.485966	0.638016	0.99839	-6.03	18950	NA	NULL	0
Q8R105	-0.0379615	-0.213598	0.137675	7.88587	-0.485112	0.638599	0.99839	-6.03042	107305	ENSMUSG00000048832	Vps37c	0
P61211	0.050107	-0.182056	0.282269	7.59128	0.484418	0.639074	0.99839	-6.03077	104303	ENSMUSG00000060904	Arl1	0
A3KG59	-0.0779474	-0.439131	0.283237	8.88495	-0.484381	0.639099	0.99839	-6.03079	242377	ENSMUSG00000054659	Pm20d2	0
P51163	0.058319	-0.212137	0.328775	9.65007	0.48398	0.639373	0.99839	-6.03099	22276	ENSMUSG00000030979	Uros	0
A0A2I3BRL8	0.039115	-0.142299	0.220529	10.8008	0.483936	0.639404	0.99839	-6.03101	NA	ENSMUSG00000049235	Gm7324	0
Q91VM5	0.039115	-0.142299	0.220529	10.8008	0.483936	0.639404	0.99839	-6.03101	19656	ENSMUSG00000037070	Rbmxl1	0
Q9WV02	0.039115	-0.142299	0.220529	10.8008	0.483936	0.639404	0.99839	-6.03101	19655	ENSMUSG00000031134	Rbmx	0
Q8R2U6	-0.0427802	-0.241323	0.155762	9.43055	-0.483619	0.63962	0.99839	-6.03117	71207	ENSMUSG00000020029	Nudt4	0
Q9WVQ5	-0.0477526	-0.269593	0.174088	7.74242	-0.483136	0.639951	0.99839	-6.03141	56369	ENSMUSG00000010911	Apip	0
Q9JK37	-0.0347885	-0.196419	0.126842	15.5685	-0.483088	0.639983	0.99839	-6.03143	59011	ENSMUSG00000068697	Myoz1	0
Q9WUM3	-0.0542358	-0.306484	0.198013	8.44892	-0.482583	0.640329	0.99839	-6.03168	23789	ENSMUSG00000024835	Coro1b	0
Q9WUM3	-0.0542358	-0.306484	0.198013	8.44892	-0.482583	0.640329	0.99839	-6.03168	23789	ENSMUSG00000097771	Coro1b	0
P61089	0.0308406	-0.112652	0.174334	13.3064	0.482399	0.640455	0.99839	-6.03178	93765	ENSMUSG00000074781	Ube2n	0
P29758	0.0380607	-0.139068	0.21519	11.7457	0.482282	0.640535	0.99839	-6.03183	18242	ENSMUSG00000030934	Oat	0
P46460	-0.0438619	-0.247991	0.160267	9.30453	-0.482277	0.640538	0.99839	-6.03184	18195	ENSMUSG00000034187	Nsf	0
Q9DCN2	0.0470691	-0.172042	0.26618	9.51993	0.482153	0.640623	0.99839	-6.0319	109754	ENSMUSG00000018042	Cyb5r3	0
Q7TQ95	-0.0474676	-0.268454	0.173519	8.00118	-0.482109	0.640653	0.99839	-6.03192	69605	ENSMUSG00000009207	Lnpk	0
Q91YS8	0.0367257	-0.134305	0.207756	10.0517	0.48196	0.640756	0.99839	-6.03199	52163	ENSMUSG00000030272	Camk1	0
Q8C7X2	0.0355705	-0.13033	0.201471	9.53695	0.481234	0.641253	0.99839	-6.03235	230866	ENSMUSG00000078517	Emc1	0
P68134	-0.0422023	-0.239252	0.154847	18.4575	-0.480701	0.641618	0.99839	-6.03262	11459	ENSMUSG00000031972	Acta1	0
Q6PHZ2	-0.0495877	-0.281312	0.182136	10.1021	-0.480305	0.641889	0.99839	-6.03281	108058	ENSMUSG00000053819	Camk2d	0
P01837	-0.146826	-0.833807	0.540154	10.8159	-0.479704	0.642301	0.99839	-6.03311	NA	NA	NULL	0
Q8R550	-0.0503724	-0.286338	0.185593	10.3246	-0.479135	0.642691	0.99839	-6.03339	58194	ENSMUSG00000040990	Sh3kbp1	0
P21812	0.0555459	-0.204764	0.315856	8.3607	0.478933	0.642829	0.99839	-6.03349	17227	NA	NULL	0
P97447	-0.145959	-0.830906	0.538989	14.4478	-0.478285	0.643274	0.99839	-6.03381	14199	ENSMUSG00000023092	Fhl1	0
P08551	0.0519764	-0.19199	0.295943	11.7858	0.478178	0.643347	0.99839	-6.03386	18039	ENSMUSG00000022055	Nefl	0
Q8K4Z3	0.0356292	-0.132144	0.203403	11.6545	0.476647	0.644397	0.99839	-6.03462	246703	ENSMUSG00000028070	Naxe	0
Q920M5	0.0434448	-0.161699	0.248588	10.8838	0.475328	0.645303	0.99839	-6.03526	216961	ENSMUSG00000020836	Coro6	0
P10833	-0.0587443	-0.33757	0.220081	5.31262	-0.472876	0.646989	0.99839	-6.03646	20130	ENSMUSG00000038387	Rras	0
P62071	-0.0587443	-0.33757	0.220081	5.31262	-0.472876	0.646989	0.99839	-6.03646	66922	ENSMUSG00000055723	Rras2	0
Q61081	-0.0522305	-0.300327	0.195866	9.97821	-0.472517	0.647236	0.99839	-6.03664	12539	ENSMUSG00000019471	Cdc37	0
Q8VHL1	-0.0493632	-0.283841	0.185115	10.8462	-0.472515	0.647237	0.99839	-6.03664	73251	ENSMUSG00000037111	Setd7	0
Q6PHQ9	0.0352236	-0.132533	0.20298	13.344	0.471268	0.648096	0.99839	-6.03725	230721	ENSMUSG00000011257	Pabpc4	0
Q7TNG8	-0.0599943	-0.345734	0.225745	6.92449	-0.471253	0.648106	0.99839	-6.03725	52815	ENSMUSG00000031958	Ldhd	0
P07356	-0.045198	-0.260636	0.17024	13.3366	-0.47088	0.648363	0.99839	-6.03743	12306	ENSMUSG00000032231	Anxa2	0
Q91ZU6	-0.0331512	-0.191278	0.124975	10.6879	-0.470553	0.648588	0.99839	-6.03759	13518	ENSMUSG00000026131	Dst	0
Q9CRC3	0.0423809	-0.160029	0.244791	9.10214	0.46995	0.649003	0.99839	-6.03788	67290	ENSMUSG00000025102	3110040N11Rik	0
Q8BW96	0.0347856	-0.131391	0.200963	9.89273	0.469832	0.649085	0.99839	-6.03794	227541	ENSMUSG00000039145	Camk1d	0
Q9D1X0	-0.0452006	-0.261423	0.171021	12.3099	-0.4692	0.649519	0.99839	-6.03825	78688	ENSMUSG00000014776	Nol3	0
Q8BMP6	-0.0361176	-0.20894	0.136704	6.81027	-0.469066	0.649612	0.99839	-6.03831	170760	NA	NULL	0
Q8C0C7	-0.0295574	-0.171282	0.112167	11.0873	-0.468097	0.65028	0.99839	-6.03878	66590	ENSMUSG00000003808	Farsa	0
O88487	0.0312963	-0.118914	0.181506	11.9779	0.467636	0.650598	0.99839	-6.039	13427	ENSMUSG00000027012	Dync1i2	0
Q9WTL7	-0.0308963	-0.179192	0.1174	9.43788	-0.467617	0.650611	0.99839	-6.03901	26394	ENSMUSG00000028670	Lypla2	0
Q9WUM4	0.0561944	-0.213678	0.326066	8.76476	0.467358	0.65079	0.99839	-6.03914	23790	ENSMUSG00000004530	Coro1c	0
P06801	0.0499621	-0.190224	0.290149	13.8921	0.466881	0.651119	0.99839	-6.03937	17436	ENSMUSG00000032418	Me1	0
P25444	0.0545611	-0.20812	0.317242	10.9561	0.466196	0.651591	0.99839	-6.0397	16898	ENSMUSG00000044533	Rps2	0
O70435	-0.0307852	-0.17906	0.117489	12.0893	-0.466005	0.651723	0.99839	-6.03979	19167	ENSMUSG00000060073	Psma3	0
E9Q963	-0.108364	-0.630502	0.413773	9.69514	-0.465817	0.651853	0.99839	-6.03988	381544	ENSMUSG00000060268	Armh1	0
P97355	0.0412212	-0.157435	0.239878	12.4403	0.465728	0.651914	0.99839	-6.03992	20603	ENSMUSG00000071708	Sms	0
Q8C5Q4	-0.0489947	-0.285651	0.187662	5.23602	-0.46467	0.652645	0.99839	-6.04043	231413	ENSMUSG00000044221	Grsf1	0
O70468	0.0653861	-0.2505	0.381272	8.88877	0.464589	0.652701	0.99839	-6.04047	NA	NA	NULL	0
P56380	-0.0293842	-0.171549	0.11278	10.3022	-0.463913	0.653168	0.99839	-6.04079	66401	ENSMUSG00000028443	Nudt2	0
P52479	0.0335398	-0.128747	0.195827	8.48948	0.463864	0.653202	0.99839	-6.04082	22224	ENSMUSG00000031826	Usp10	0
Q8VCT3	-0.0330736	-0.193596	0.127449	10.3376	-0.462445	0.654183	0.99839	-6.04149	215615	ENSMUSG00000041926	Rnpep	0
Q8R5C5	-0.0322749	-0.189003	0.124454	11.7398	-0.462201	0.654351	0.99839	-6.04161	226977	ENSMUSG00000037351	Actr1b	0
P24369	-0.0447066	-0.261864	0.172451	11.916	-0.462074	0.654439	0.99839	-6.04167	19035	ENSMUSG00000032383	Ppib	0
Q91W97	0.0468591	-0.181112	0.27483	10.3012	0.461347	0.654942	0.99839	-6.04202	216019	ENSMUSG00000020080	Hkdc1	0
Q8BH86	-0.0444601	-0.260824	0.171903	9.89024	-0.461212	0.655036	0.99839	-6.04208	217830	ENSMUSG00000021185	Dglucy	0
P48428	0.0535011	-0.207042	0.314044	10.4153	0.46089	0.655258	0.99839	-6.04224	21371	ENSMUSG00000042043	Tbca	0
Q3TCH7	0.0292166	-0.113182	0.171615	10.3159	0.460509	0.655522	0.99839	-6.04242	99375	ENSMUSG00000031446	Cul4a	0
Q8K0L0	-0.0376317	-0.221523	0.14626	10.1104	-0.459311	0.656351	0.99839	-6.04299	65256	ENSMUSG00000021200	Asb2	0
Q60692	0.032581	-0.126693	0.191855	10.5446	0.459129	0.656477	0.99839	-6.04307	19175	ENSMUSG00000018286	Psmb6	0
P61082	0.0288365	-0.112179	0.169852	11.4555	0.458976	0.656584	0.99839	-6.04314	22192	ENSMUSG00000005575	Ube2m	0
Q9DC50	0.045968	-0.17884	0.270776	8.99148	0.458942	0.656607	0.99839	-6.04316	74114	ENSMUSG00000003623	Crot	0
Q9CZ30	0.0399167	-0.15626	0.236093	12.7616	0.456691	0.658167	0.99839	-6.04422	67059	ENSMUSG00000027108	Ola1	0
Q91YI0	-0.0327219	-0.193921	0.128477	7.48005	-0.455607	0.658919	0.99839	-6.04473	109900	ENSMUSG00000025533	Asl	0
Q80SW1	0.0337643	-0.132982	0.20051	10.535	0.454481	0.6597	0.99839	-6.04526	229709	ENSMUSG00000027893	Ahcyl1	0
Q9QZH6	0.0385643	-0.152058	0.229186	10.2991	0.454075	0.659982	0.99839	-6.04545	26940	NA	NULL	0
Q80XN0	-0.073497	-0.437374	0.29038	10.1628	-0.453345	0.660489	0.99839	-6.0458	71911	ENSMUSG00000046598	Bdh1	0
Q3UH68	-0.0371848	-0.221671	0.147301	10.836	-0.452393	0.66115	0.99839	-6.04624	77569	ENSMUSG00000037736	Limch1	0
Q9CXE7	0.0398103	-0.158146	0.237767	8.72637	0.451377	0.661856	0.99839	-6.04672	73130	ENSMUSG00000063406	Tmed5	0
P62996	-0.146897	-0.880065	0.58627	7.92425	-0.449702	0.663022	0.99839	-6.0475	20462	ENSMUSG00000022858	Tra2b	0
P09470	-0.0542682	-0.325204	0.216667	7.99193	-0.449565	0.663116	0.99839	-6.04756	11421	ENSMUSG00000020681	Ace	0
Q9D2M8	-0.0426187	-0.255595	0.170358	9.26139	-0.449141	0.663412	0.99839	-6.04776	70620	ENSMUSG00000022674	Ube2v2	0
P06797	-0.0462221	-0.277468	0.185023	10.6255	-0.448632	0.663766	0.99839	-6.04799	13039	ENSMUSG00000021477	Ctsl	0
P08003	0.0544172	-0.217882	0.326716	11.297	0.448544	0.663828	0.99839	-6.04803	12304	NA	NULL	0
P70372	0.0479632	-0.19277	0.288696	7.52843	0.447184	0.664774	0.99839	-6.04866	15568	ENSMUSG00000040028	Elavl1	0
Q99JW4	0.0430371	-0.172979	0.259053	10.9323	0.447167	0.664786	0.99839	-6.04867	110829	NA	NULL	0
Q3UV70	0.0344102	-0.138898	0.207718	11.3526	0.445639	0.665851	0.99839	-6.04938	381511	ENSMUSG00000049225	Pdp1	0
A6H8H2	-0.0396936	-0.239615	0.160228	7.78458	-0.44563	0.665857	0.99839	-6.04938	329877	ENSMUSG00000038024	Dennd4c	0
Q8K5B2	0.0727066	-0.293851	0.439264	7.1825	0.44519	0.666164	0.99839	-6.04958	193813	ENSMUSG00000024150	Mcfd2	0
Q8BIV3	-0.0386979	-0.233807	0.156411	8.17766	-0.445169	0.666179	0.99839	-6.04959	240614	ENSMUSG00000074909	Ranbp6	0
Q9WTL2	-0.041035	-0.248184	0.166114	9.24192	-0.444617	0.666564	0.99839	-6.04985	53868	ENSMUSG00000008601	Rab25	0
P62821	0.0439609	-0.17823	0.266152	9.8701	0.444072	0.666944	0.99839	-6.0501	19324	ENSMUSG00000020149	Rab1a	0
Q8BY89	-0.0585678	-0.354595	0.237459	8.56086	-0.44406	0.666953	0.99839	-6.0501	68682	ENSMUSG00000057193	Slc44a2	0
P40142	-0.105357	-0.639277	0.428564	13.1545	-0.442894	0.667767	0.99839	-6.05064	21881	ENSMUSG00000021957	Tkt	0
Q8VCC9	-0.0632603	-0.384226	0.257705	8.18591	-0.442371	0.668132	0.99839	-6.05088	233744	ENSMUSG00000038156	Spon1	0
Q91YM4	0.0353046	-0.14418	0.214789	9.8953	0.441488	0.668748	0.99839	-6.05128	21379	ENSMUSG00000000384	Tbrg4	0
P31324	0.0529115	-0.21644	0.322263	10.343	0.440905	0.669156	0.99839	-6.05155	19088	ENSMUSG00000002997	Prkar2b	0
Q8CC35	-0.0414276	-0.252639	0.169784	12.1573	-0.440238	0.669622	0.99839	-6.05185	NA	ENSMUSG00000043079	Synpo	0
Q9DCD0	-0.0456447	-0.278448	0.187158	11.5664	-0.440064	0.669743	0.99839	-6.05193	110208	ENSMUSG00000028961	Pgd	0
G3UW82	-0.137096	-0.836726	0.562534	16.2068	-0.439815	0.669917	0.99839	-6.05204	17882	ENSMUSG00000033196	Myh2	0
Q9WUP7	-0.0390397	-0.238398	0.160318	6.96479	-0.439529	0.670118	0.99839	-6.05217	56207	ENSMUSG00000018189	Uchl5	0
Q8VDC1	0.0336767	-0.138332	0.205686	10.7004	0.439433	0.670184	0.99839	-6.05222	17281	ENSMUSG00000025241	Fyco1	0
Q9EPX2	-0.0834167	-0.510104	0.343271	4.97927	-0.43879	0.670634	0.99839	-6.05251	170721	ENSMUSG00000021223	Papln	0
Q9CWM4	0.0351491	-0.145134	0.215432	11.4846	0.437596	0.671469	0.99839	-6.05305	NA	NA	NULL	0
Q9CQF0	-0.0314784	-0.192954	0.129998	9.74944	-0.437541	0.671508	0.99839	-6.05307	66419	ENSMUSG00000024902	Mrpl11	0
P34884	-0.036826	-0.226214	0.152562	11.4488	-0.436431	0.672285	0.99839	-6.05358	17319	ENSMUSG00000033307	Mif	0
Q9JI91	-0.0782431	-0.480764	0.324278	16.308	-0.436286	0.672387	0.99839	-6.05364	11472	ENSMUSG00000052374	Actn2	0
P68040	0.0310758	-0.128982	0.191133	12.54	0.435772	0.672746	0.99839	-6.05387	14694	ENSMUSG00000020372	Rack1	0
P35123	-0.0390484	-0.240544	0.162447	8.38671	-0.434963	0.673313	0.99839	-6.05424	22258	ENSMUSG00000032612	Usp4	0
P60867	0.0519105	-0.216067	0.319888	9.70985	0.434781	0.673441	0.99839	-6.05432	67427	ENSMUSG00000028234	Rps20	0
Q9DBC7	-0.0425029	-0.262456	0.17745	11.9166	-0.433714	0.674189	0.99839	-6.0548	19084	ENSMUSG00000020612	Prkar1a	0
Q64337	-0.0883181	-0.545496	0.36886	7.48563	-0.433589	0.674276	0.99839	-6.05486	18412	ENSMUSG00000015837	Sqstm1	0
P18572	0.0500965	-0.209334	0.309527	11.9491	0.433412	0.674401	0.99839	-6.05493	12215	ENSMUSG00000023175	Bsg	0
Q9JLV1	0.0433405	-0.181137	0.267818	13.3405	0.433347	0.674446	0.99839	-6.05496	29810	ENSMUSG00000030847	Bag3	0
P57776	0.0469157	-0.196542	0.290373	12.5565	0.432522	0.675025	0.99839	-6.05533	66656	NA	NULL	0
P70398	0.0328429	-0.137655	0.20334	9.38291	0.432351	0.675145	0.99839	-6.05541	22284	NA	NULL	0
Q9R0Y5	-0.0358037	-0.222552	0.150945	15.8166	-0.430313	0.676576	0.99839	-6.05632	11636	ENSMUSG00000026817	Ak1	0
Q6PIC6	-0.0505007	-0.314027	0.213026	11.6963	-0.430117	0.676713	0.99839	-6.05641	232975	ENSMUSG00000040907	Atp1a3	0
P52480	0.0363883	-0.153799	0.226575	16.8109	0.429433	0.677193	0.99839	-6.05671	18746	ENSMUSG00000032294	Pkm	0
Q8C181	-0.0415665	-0.25892	0.175787	10.8549	-0.429231	0.677336	0.99839	-6.0568	105559	ENSMUSG00000022139	Mbnl2	0
Q60575	0.0343083	-0.145276	0.213892	8.59625	0.428791	0.677645	0.99839	-6.057	16561	ENSMUSG00000063077	Kif1b	0
Q8VCR8	-0.0309861	-0.193421	0.131449	14.2913	-0.428154	0.678092	0.99839	-6.05728	228785	ENSMUSG00000027470	Mylk2	0
Q80W21	-0.0563032	-0.351642	0.239036	11.8673	-0.427884	0.678282	0.99839	-6.0574	68312	ENSMUSG00000004035	Gstm7	0
Q9CQG1	-0.0431454	-0.269687	0.183397	8.75342	-0.427464	0.678577	0.99839	-6.05759	68044	ENSMUSG00000020309	Chac2	0
E9PWQ3	0.161439	-0.68632	1.0092	15.5171	0.427415	0.678612	0.99839	-6.05761	NA	ENSMUSG00000048126	Col6a3	0
P62932	-0.0324548	-0.202987	0.138078	10.3287	-0.427155	0.678795	0.99839	-6.05772	207215	ENSMUSG00000047746	Fbxo40	0
Q9JJZ2	0.0267189	-0.113816	0.167254	12.6429	0.426725	0.679097	0.99839	-6.05791	53857	ENSMUSG00000030137	Tuba8	0
P58774	-0.0472969	-0.296918	0.202324	17.2073	-0.425271	0.68012	0.99839	-6.05855	22004	ENSMUSG00000028464	Tpm2	0
Q7TPW1	0.0553112	-0.237504	0.348126	12.5236	0.423969	0.681037	0.99839	-6.05913	68810	ENSMUSG00000039103	Nexn	0
Q9CZR8	0.0366048	-0.157733	0.230943	9.31791	0.422762	0.681888	0.99839	-6.05966	66399	ENSMUSG00000040521	Tsfm	0
Q9D0J4	0.0347452	-0.149756	0.219246	8.08288	0.422677	0.681947	0.99839	-6.05969	56327	ENSMUSG00000024944	Arl2	0
Q9CPV4	0.0257903	-0.111239	0.162819	12.6285	0.422433	0.68212	0.99839	-6.0598	67201	ENSMUSG00000017286	Glod4	0
Q6ZWZ2	-0.0331032	-0.209065	0.142858	10.8813	-0.422247	0.68225	0.99839	-6.05988	67615	ENSMUSG00000036241	Ube2r2	0
Q9DB34	0.0371662	-0.160537	0.23487	9.38238	0.421937	0.682469	0.99839	-6.06002	68953	ENSMUSG00000033916	Chmp2a	0
Q9JJW6	-0.0583135	-0.368775	0.252148	9.2963	-0.421576	0.682724	0.99839	-6.06017	56009	NA	NULL	0
Q5DTY9	-0.0473136	-0.299591	0.204964	8.91303	-0.420941	0.683171	0.99839	-6.06045	383348	ENSMUSG00000051401	Kctd16	0
Q6WVG3	-0.0473136	-0.299591	0.204964	8.91303	-0.420941	0.683171	0.99839	-6.06045	239217	NA	NULL	0
Q6P8J7	0.0411886	-0.178637	0.261014	15.1392	0.420545	0.683451	0.99839	-6.06062	76722	ENSMUSG00000021622	Ckmt2	0
P20152	0.0587369	-0.254882	0.372356	14.3537	0.420361	0.68358	0.99839	-6.0607	22352	ENSMUSG00000026728	Vim	0
P67984	0.0613533	-0.267208	0.389915	10.225	0.419117	0.684459	0.99839	-6.06125	19934	ENSMUSG00000028936	Rpl22	0
Q8BRF7	-0.0336701	-0.214479	0.147139	6.70828	-0.417965	0.685272	0.99839	-6.06175	76983	ENSMUSG00000020952	Scfd1	0
P99027	-0.0474384	-0.302375	0.207498	13.0111	-0.41765	0.685495	0.99839	-6.06188	67186	ENSMUSG00000025508	Rplp2	0
Q8C0E2	0.0378103	-0.165384	0.241005	8.25148	0.417649	0.685495	0.99839	-6.06188	69091	ENSMUSG00000031988	Vps26b	0
Q9D5V5	0.0266924	-0.116785	0.17017	12.3542	0.41756	0.685558	0.99839	-6.06192	75717	NA	NULL	0
Q9CS42	-0.0327477	-0.209186	0.143691	9.82047	-0.416584	0.686248	0.99839	-6.06234	110639	ENSMUSG00000025742	Prps2	0
O35127	0.0437708	-0.192793	0.280335	7.6783	0.415289	0.687163	0.99839	-6.0629	14790	ENSMUSG00000072772	Grcc10	0
Q60590	-0.107995	-0.691697	0.475708	10.4526	-0.415264	0.687181	0.99839	-6.06291	18405	ENSMUSG00000039196	Orm1	0
Q8BIJ7	0.0379273	-0.1673	0.243155	7.47683	0.414791	0.687515	0.99839	-6.06312	216724	ENSMUSG00000020375	Rufy1	0
O88844	0.0425179	-0.187716	0.272751	11.9655	0.414494	0.687726	0.99839	-6.06324	15926	ENSMUSG00000025950	Idh1	0
Q99MN9	-0.0306224	-0.19657	0.135325	12.5098	-0.414174	0.687952	0.99839	-6.06338	66904	ENSMUSG00000032527	Pccb	0
Q3U0V1	-0.042685	-0.274329	0.188959	9.47921	-0.413588	0.688367	0.99839	-6.06363	16549	ENSMUSG00000007670	Khsrp	0
Q8K2C9	-0.0747419	-0.481436	0.331952	8.5198	-0.412487	0.689145	0.99839	-6.0641	57874	ENSMUSG00000033629	Hacd3	0
Q99JI4	0.0304168	-0.135719	0.196553	11.6904	0.410926	0.690251	0.99839	-6.06477	66413	ENSMUSG00000021737	Psmd6	0
Q8R1V4	-0.0406302	-0.262832	0.181572	6.90477	-0.410408	0.690618	0.99839	-6.06499	103694	ENSMUSG00000004394	Tmed4	0
Q99KF1	-0.0406302	-0.262832	0.181572	6.90477	-0.410408	0.690618	0.99839	-6.06499	67511	ENSMUSG00000058569	Tmed9	0
P07361	-0.113516	-0.734932	0.507899	7.87188	-0.410006	0.690903	0.99839	-6.06516	18406	ENSMUSG00000061540	Orm2	0
Q9QXG4	-0.0341456	-0.221434	0.153143	9.8307	-0.409202	0.691473	0.99839	-6.0655	60525	ENSMUSG00000027605	Acss2	0
P13745	0.0453061	-0.203595	0.294207	9.13676	0.408548	0.691937	0.99839	-6.06578	14857	ENSMUSG00000074183	Gsta1	0
P30115	0.0453061	-0.203595	0.294207	9.13676	0.408548	0.691937	0.99839	-6.06578	14859	ENSMUSG00000025934	Gsta3	0
Q6P8Q0	0.0453061	-0.203595	0.294207	9.13676	0.408548	0.691937	0.99839	-6.06578	100042295	ENSMUSG00000111709	Gm3776	0
Q6A0A9	-0.0318842	-0.20743	0.143661	7.16174	-0.407663	0.692565	0.99839	-6.06616	218236	ENSMUSG00000038014	Fam120a	0
Q8R123	0.0324541	-0.146272	0.21118	7.62188	0.407565	0.692634	0.99839	-6.0662	319945	ENSMUSG00000042642	Flad1	0
Q8VE62	0.0362669	-0.163507	0.236041	8.74787	0.407461	0.692708	0.99839	-6.06624	218693	ENSMUSG00000025451	Paip1	0
Q9CQM5	-0.0459735	-0.299309	0.207362	8.39672	-0.40731	0.692815	0.99839	-6.0663	52700	ENSMUSG00000020803	Txndc17	0
Q91YQ5	0.0395552	-0.17855	0.257661	10.5721	0.407053	0.692998	0.99839	-6.06641	103963	ENSMUSG00000030062	Rpn1	0
Q9D1Q6	-0.0303345	-0.197632	0.136963	11.0233	-0.406969	0.693057	0.99839	-6.06645	76299	ENSMUSG00000028343	Erp44	0
O88990	-0.0346959	-0.226091	0.156699	17.5008	-0.406876	0.693123	0.99839	-6.06649	11474	ENSMUSG00000006457	Actn3	0
P08553	0.0506686	-0.229122	0.330459	12.0397	0.406461	0.693418	0.99839	-6.06666	18040	NA	NULL	0
Q9D051	0.0294289	-0.133132	0.19199	14.4826	0.406323	0.693516	0.99839	-6.06672	68263	ENSMUSG00000021748	Pdhb	0
Q9CWQ0	-0.0552923	-0.361505	0.250921	8.40186	-0.40528	0.694256	0.99839	-6.06716	69740	ENSMUSG00000033554	Dph5	0
A2AAJ9	0.0306349	-0.139065	0.200335	17.0114	0.40518	0.694327	0.99839	-6.0672	NA	ENSMUSG00000061462	Obscn	0
[truncated: 1,238 more rows]

## Sheet: MmMuscle_12w
UNIPROTKB	logFC	CI.L	CI.R	AveExpr	t	P.Value	adj.P.Val	B	ENTREZ_GENE	ENSEMBL	SYMBOL	color
Q9QYR9	1.57946	1.34719	1.81172	13.0686	15.1195	2.69664e-08	7.39149e-05	9.1033	171210	ENSMUSG00000021226	Acot2	+
Q5BJ29	2.63265	2.20496	3.06035	9.48625	13.686	7.1028e-08	9.73439e-05	8.34433	448987	ENSMUSG00000043556	Fbxl7	+
Q8R086	-2.59328	-3.03749	-2.14906	5.27507	-12.9799	1.18449e-07	0.000108223	7.92782	211389	ENSMUSG00000049858	Suox	-
Q61733	1.04116	0.786616	1.2957	6.34144	9.09444	3.36529e-06	0.00230607	4.97783	57312	ENSMUSG00000031533	Mrps31	+
Q99J99	-0.914389	-1.14379	-0.684984	10.3877	-8.86228	4.2597e-06	0.00233517	4.75794	246221	ENSMUSG00000071711	Mpst	-
Q9D1H8	1.26715	0.938312	1.59599	6.75629	8.56766	5.78591e-06	0.00247887	4.47031	68499	ENSMUSG00000030037	Mrpl53	+
P62077	1.38582	1.02258	1.74906	10.3492	8.48258	6.33056e-06	0.00247887	4.38542	30057	ENSMUSG00000039016	Timm8b	+
P38647	1.27424	0.914699	1.63379	15.4328	7.87983	1.22234e-05	0.00376875	3.75939	15526	ENSMUSG00000024359	Hspa9	+
Q9CQQ7	0.885392	0.629854	1.14093	13.8501	7.70366	1.49213e-05	0.00376875	3.56797	11950	ENSMUSG00000000563	Atp5pb	+
Q80ZS3	1.07774	0.766392	1.38909	8.84031	7.69637	1.50461e-05	0.00376875	3.55996	99045	ENSMUSG00000037740	Mrps26	+
Q9Z110	1.16113	0.825492	1.49676	9.66933	7.69182	1.51245e-05	0.00376875	3.55496	56454	ENSMUSG00000025007	Aldh18a1	+
Q9DB15	1.20255	0.851351	1.55375	9.33568	7.61318	1.65523e-05	0.00378082	3.46811	56282	ENSMUSG00000039640	Mrpl12	+
Q9CXT8	0.685615	0.480029	0.891202	10.6169	7.41488	2.08439e-05	0.00439485	3.24553	73078	ENSMUSG00000029017	Pmpcb	0
Q3URS9	0.85354	0.59184	1.11524	6.09711	7.25168	2.52827e-05	0.00495	3.05844	66658	ENSMUSG00000025645	Ccdc51	+
Q64433	0.907759	0.620553	1.19496	12.8276	7.0274	3.31319e-05	0.00567591	2.79543	15528	ENSMUSG00000073676	Hspe1	+
Q9JI95	0.907759	0.620553	1.19496	12.8276	7.0274	3.31319e-05	0.00567591	2.79543	NA	ENSMUSG00000117621	Hspe1-rs1	+
P53395	0.708682	0.481523	0.935841	11.9456	6.93648	3.70328e-05	0.00597099	2.68684	13171	ENSMUSG00000000340	Dbt	0
O35658	0.678253	0.455474	0.901032	12.2128	6.76917	4.55707e-05	0.00667152	2.48396	NA	NA	NA	0
Q99LP6	0.770369	0.516894	1.02384	11.9008	6.75742	4.62455e-05	0.00667152	2.46956	17713	ENSMUSG00000029198	Grpel1	+
Q9CQN1	0.634326	0.421226	0.847427	13.0333	6.61829	5.51098e-05	0.00719633	2.29758	68015	ENSMUSG00000005981	Trap1	0
Q99N87	0.831051	0.549814	1.11229	8.55941	6.57011	5.85937e-05	0.00719633	2.23737	77721	ENSMUSG00000027374	Mrps5	+
P85094	0.565061	0.371644	0.758477	10.6894	6.49559	6.44578e-05	0.00719633	2.14359	664994	ENSMUSG00000086784	Isoc2a	0
Q8BJZ4	0.775686	0.509537	1.04183	8.17079	6.48007	6.57576e-05	0.00719633	2.12394	232536	NA	NA	+
Q9CR61	-0.838682	-1.12711	-0.550253	10.5249	-6.46513	6.70349e-05	0.00719633	2.10501	66916	ENSMUSG00000033938	Ndufb7	-
Q8VCA8	-0.650888	-0.875082	-0.426693	10.1922	-6.45504	6.79125e-05	0.00719633	2.0922	217140	ENSMUSG00000020877	Scrn2	0
Q8K1R3	0.643796	0.421907	0.865684	9.48157	6.45107	6.82614e-05	0.00719633	2.08716	71701	ENSMUSG00000020464	Pnpt1	0
Q8BGT5	0.839519	0.545117	1.13392	10.575	6.34026	7.88174e-05	0.00782936	1.94547	108682	ENSMUSG00000031700	Gpt2	+
P62075	0.675854	0.438426	0.913282	11.1187	6.32906	7.99789e-05	0.00782936	1.93105	30055	ENSMUSG00000020219	Timm13	0
Q99NB1	0.996765	0.643461	1.35007	11.792	6.2728	8.60957e-05	0.00813752	1.85832	68738	ENSMUSG00000027452	Acss1	+
P29758	0.609978	0.387884	0.832072	11.8798	6.10655	0.000107309	0.00980447	1.64063	18242	ENSMUSG00000030934	Oat	0
Q9D0G0	0.829443	0.525318	1.13357	8.46227	6.0639	0.000113613	0.0100456	1.58412	59054	ENSMUSG00000021731	Mrps30	+
Q99LY9	-1.01429	-1.39177	-0.636802	11.5047	-5.97418	0.000128216	0.0109825	1.46433	595136	ENSMUSG00000028648	Ndufs5	-
P26638	0.51703	0.321823	0.712236	12.0311	5.88897	0.000143963	0.0119576	1.34943	20226	ENSMUSG00000068739	Sars	0
Q99LC3	-0.629761	-0.868849	-0.390673	13.0378	-5.85647	0.000150506	0.0120235	1.30531	67273	ENSMUSG00000026260	Ndufa10	0
P42125	0.864116	0.535241	1.19299	13.2428	5.84196	0.000153529	0.0120235	1.28557	13177	ENSMUSG00000024132	Eci1	+
P67778	0.603603	0.370105	0.8371	12.7893	5.7476	0.000174853	0.0133131	1.15636	18673	ENSMUSG00000038845	Phb	0
Q9D0K2	0.67648	0.413515	0.939444	14.0262	5.71973	0.000181744	0.0134638	1.11794	67041	ENSMUSG00000022186	Oxct1	0
Q9CPP6	-0.6593	-0.920882	-0.397719	11.865	-5.60394	0.000213647	0.0153668	0.957018	68202	ENSMUSG00000023089	Ndufa5	0
Q9D7N3	0.732184	0.44083	1.02354	6.4586	5.5875	0.000218644	0.0153668	0.933997	69527	ENSMUSG00000060679	Mrps9	0
Q9CQR4	0.638782	0.382094	0.89547	11.7168	5.53305	0.000236104	0.0156756	0.857473	66834	ENSMUSG00000006717	Acot13	0
Q9CZD3	0.634064	0.378845	0.889282	12.263	5.52381	0.000239212	0.0156756	0.844444	353172	ENSMUSG00000029777	Gars	0
P97493	0.659187	0.393717	0.924657	11.4688	5.52091	0.000240196	0.0156756	0.840355	56551	ENSMUSG00000005354	Txn2	0
Q70IV5	-0.560996	-0.790086	-0.331906	14.4491	-5.44466	0.000267701	0.0170644	0.732286	233335	ENSMUSG00000030554	Synm	0
P52503	-0.602987	-0.850505	-0.355469	11.4062	-5.41651	0.000278694	0.0172877	0.69215	407785	ENSMUSG00000021606	Ndufs6	0
Q61644	-0.605153	-0.854145	-0.356161	10.1341	-5.40378	0.000283819	0.0172877	0.673976	23969	ENSMUSG00000040276	Pacsin1	0
Q61753	0.629206	0.367265	0.891147	8.86917	5.34081	0.000310712	0.0182439	0.583644	236539	ENSMUSG00000053398	Phgdh	0
Q8VE22	0.652756	0.380771	0.924741	9.98747	5.3361	0.000312829	0.0182439	0.576867	64656	ENSMUSG00000023723	Mrps23	0
Q8VE22	0.652756	0.380771	0.924741	9.98747	5.3361	0.000312829	0.0182439	0.576867	64656	ENSMUSG00000098375	Mrps23	0
Q91ZJ5	0.590401	0.340021	0.84078	15.2821	5.24284	0.000358105	0.020064	0.441901	216558	ENSMUSG00000001891	Ugp2	0
Q9DCW4	0.742719	0.427432	1.05801	14.2249	5.23765	0.000360822	0.020064	0.434352	110826	ENSMUSG00000004610	Etfb	0
O35459	0.800722	0.460177	1.14127	12.7829	5.22788	0.000365998	0.020064	0.420124	51798	ENSMUSG00000053898	Ech1	+
Q9D8T7	0.958997	0.546089	1.37191	9.30853	5.16394	0.000401879	0.0214773	0.326676	380773	ENSMUSG00000021040	Slirp	+
Q9D6Y9	0.698998	0.397488	1.00051	12.2426	5.15456	0.00040745	0.0214773	0.312917	74185	ENSMUSG00000022707	Gbe1	0
Q60931	0.587039	0.332991	0.841088	13.8807	5.1377	0.000417675	0.0216009	0.288142	22335	ENSMUSG00000008892	Vdac3	0
Q9DC61	0.701272	0.396405	1.00614	10.5534	5.11439	0.000432258	0.0219411	0.253834	66865	ENSMUSG00000026926	Pmpca	0
Q91YT0	-0.682965	-0.981021	-0.384909	13.7963	-5.0947	0.000445008	0.0221776	0.22477	17995	ENSMUSG00000037916	Ndufv1	0
Q91WD5	-0.600776	-0.864596	-0.336957	12.9827	-5.06318	0.00046625	0.0227095	0.178143	226646	ENSMUSG00000013593	Ndufs2	0
Q8BK30	-0.606182	-0.874175	-0.338188	10.1899	-5.02917	0.000490387	0.0227095	0.127662	78330	ENSMUSG00000024038	Ndufv3	0
Q91VD9	-0.617522	-0.890874	-0.34417	14.01	-5.02282	0.00049504	0.0227095	0.118214	227197	ENSMUSG00000025968	Ndufs1	0
Q8C3X2	0.893818	0.497852	1.28978	6.55371	5.01891	0.000497931	0.0227095	0.11239	66365	ENSMUSG00000030613	Ccdc90b	+
O35857	0.6174	0.343845	0.890954	12.2649	5.01812	0.000498517	0.0227095	0.111213	21856	ENSMUSG00000002949	Timm44	0
P46656	0.616723	0.342509	0.890938	8.01073	5.00055	0.000511734	0.0227095	0.0850378	14148	ENSMUSG00000032051	Fdx1	0
Q9CQ62	0.614956	0.341388	0.888524	12.8847	4.99801	0.000513677	0.0227095	0.0812458	67460	ENSMUSG00000028223	Decr1	0
Q99KE1	0.600053	0.331853	0.868253	8.85461	4.97448	0.000532034	0.02284	0.0461155	107029	ENSMUSG00000024556	Me2	0
Q9WVE8	0.483844	0.267086	0.700602	10.9301	4.96305	0.000541207	0.02284	0.0290118	23970	ENSMUSG00000016664	Pacsin2	0
Q9D0Q7	0.682452	0.37637	0.988534	9.48393	4.95738	0.000545823	0.02284	0.0205124	67036	ENSMUSG00000018882	Mrpl45	0
Q61702	0.505149	0.277959	0.73234	8.68464	4.94364	0.000557166	0.02284	-6.97895e-05	16424	ENSMUSG00000006529	Itih1	0
Q8R2Q4	0.444416	0.244486	0.644346	11.0104	4.9423	0.000558292	0.02284	-0.00208951	320806	ENSMUSG00000021666	Gfm2	0
Q91YY4	0.500901	0.274542	0.727259	7.63213	4.92009	0.000577212	0.0232667	-0.0354425	246782	ENSMUSG00000042709	Atpaf2	0
P09671	0.628513	0.340769	0.916257	13.8062	4.85653	0.000635223	0.025234	-0.1313	20656	ENSMUSG00000006818	Sod2	0
Q9CXZ1	-0.655761	-0.95744	-0.354082	12.8581	-4.83302	0.00065823	0.0257744	-0.166919	17993	NA	NA	0
Q91YP2	0.632061	0.338612	0.925509	6.14278	4.789	0.000703716	0.0271674	-0.233822	75805	ENSMUSG00000021710	Nln	0
Q8BMF4	0.702794	0.375439	1.03015	14.7248	4.7734	0.000720626	0.0274338	-0.2576	235339	ENSMUSG00000000168	Dlat	0
Q91WK1	0.753858	0.401946	1.10577	10.3579	4.76292	0.00073222	0.0274933	-0.273582	66701	ENSMUSG00000051346	Spryd4	+
P20108	0.507613	0.268821	0.746405	13.0579	4.7264	0.000774226	0.0286778	-0.329447	11757	ENSMUSG00000024997	Prdx3	0
Q9D7J9	0.621163	0.327753	0.914572	8.69921	4.70705	0.000797511	0.0290575	-0.359124	67856	ENSMUSG00000039063	Echdc3	0
Q9CRB9	0.637834	0.33537	0.940298	12.8252	4.68869	0.000820292	0.0290575	-0.387332	66075	ENSMUSG00000053768	Chchd3	0
Q9CXV1	0.589635	0.309978	0.869293	8.59712	4.68786	0.000821337	0.0290575	-0.388608	66925	ENSMUSG00000000171	Sdhd	0
Q9QXC1	1.33372	0.700557	1.96688	6.02326	4.68348	0.000826883	0.0290575	-0.395348	59083	ENSMUSG00000022871	Fetub	+
Q8K2B3	0.539566	0.281782	0.79735	14.6365	4.65379	0.000865523	0.0299247	-0.441094	66945	ENSMUSG00000021577	Sdha	0
Q9D6J6	-0.60007	-0.887123	-0.313017	12.8223	-4.64791	0.000873396	0.0299247	-0.450164	72900	ENSMUSG00000024099	Ndufv2	0
P54797	0.716442	0.371329	1.06155	7.84307	4.6157	0.000917915	0.0308184	-0.499962	NA	NA	NA	0
P70336	0.552691	0.286293	0.81909	6.54117	4.61285	0.000921965	0.0308184	-0.504373	19878	NA	NA	0
Q5M8N4	0.518362	0.267292	0.769432	9.72451	4.59046	0.000954476	0.0312369	-0.539088	654795	ENSMUSG00000022223	Sdr39u1	0
Q9D3D9	0.893429	0.460515	1.32634	10.1995	4.58856	0.000957279	0.0312369	-0.542025	66043	ENSMUSG00000003072	Atp5d	+
P18155	0.755954	0.388748	1.12316	7.96062	4.57724	0.000974232	0.031266	-0.55961	17768	ENSMUSG00000005667	Mthfd2	+
P06797	0.77753	0.399172	1.15589	10.9078	4.56911	0.000986594	0.031266	-0.572241	13039	ENSMUSG00000021477	Ctsl	+
Q8BKZ9	0.568814	0.291791	0.845836	13.6594	4.56534	0.00099239	0.031266	-0.57811	27402	ENSMUSG00000010914	Pdhx	0
Q8R1X6	0.514589	0.263106	0.766073	7.82919	4.54956	0.00101703	0.0316782	-0.602679	229285	ENSMUSG00000036580	Spg20	0
Q9CQJ8	-0.512298	-0.763095	-0.261501	11.8831	-4.5417	0.00102954	0.0317075	-0.614923	66218	ENSMUSG00000022354	Ndufb9	0
Q6GQT1	0.751568	0.382945	1.12019	10.7069	4.53319	0.00104326	0.0317351	-0.628189	232345	ENSMUSG00000030111	A2m	+
E9PV24	0.626698	0.318643	0.934753	11.5377	4.52322	0.00105959	0.0317351	-0.64375	14161	ENSMUSG00000028001	Fga	0
O08749	0.475458	0.241571	0.709345	14.4198	4.51985	0.00106517	0.0317351	-0.649007	13382	ENSMUSG00000020664	Dld	0
P05202	0.623757	0.316286	0.931227	15.2411	4.51055	0.00108074	0.0318528	-0.663546	14719	ENSMUSG00000031672	Got2	0
Q99M87	0.601882	0.304045	0.89972	12.4018	4.49314	0.00111053	0.0321699	-0.690781	83945	ENSMUSG00000004069	Dnaja3	0
Q64522	0.917465	0.462779	1.37215	6.36532	4.48638	0.00112233	0.0321699	-0.70137	621893	ENSMUSG00000063689	H2ac21	+
Q6P3A8	0.632081	0.318468	0.945695	10.6272	4.48122	0.00113142	0.0321699	-0.709449	12040	ENSMUSG00000032263	Bckdhb	0
Q9CPQ8	0.517046	0.260282	0.773811	11.5237	4.47726	0.00113845	0.0321699	-0.715654	27425	ENSMUSG00000038717	Atp5l	0
Q99N94	0.519779	0.261217	0.77834	5.9925	4.46965	0.00115211	0.0322237	-0.727604	78523	ENSMUSG00000028140	Mrpl9	0
Q9CZL5	0.654999	0.326652	0.983346	9.12392	4.43532	0.00121583	0.0332153	-0.781534	72562	ENSMUSG00000021496	Pcbd2	0
Q9CQ75	-0.614113	-0.922174	-0.306052	12.11	-4.4323	0.00122162	0.0332153	-0.786288	17991	ENSMUSG00000014294	Ndufa2	0
Q8C494	-0.507327	-0.761889	-0.252765	12.6599	-4.43111	0.00122391	0.0332153	-0.788169	NA	NA	NA	0
Q920A7	0.840379	0.41653	1.26423	7.34402	4.40841	0.0012684	0.0340852	-0.823937	114896	ENSMUSG00000031967	Afg3l1	+
P51174	0.561761	0.276704	0.846818	14.4442	4.38165	0.00132306	0.035064	-0.866197	11363	NA	NA	0
Q8BGY7	0.726662	0.356063	1.09726	10.5277	4.35959	0.00136997	0.035064	-0.901095	108654	ENSMUSG00000038121	Fam210a	0
P18242	0.48417	0.237032	0.731308	12.9268	4.35588	0.00137804	0.035064	-0.906978	13033	ENSMUSG00000007891	Ctsd	0
O35129	0.595094	0.291289	0.898899	13.3468	4.3552	0.00137953	0.035064	-0.908058	12034	ENSMUSG00000004264	Phb2	0
Q9D0S9	0.51391	0.251198	0.776622	11.405	4.34936	0.00139234	0.035064	-0.917318	68917	ENSMUSG00000028470	Hint2	0
Q9Z2I9	0.571787	0.279287	0.864287	14.6524	4.34636	0.00139895	0.035064	-0.922062	20916	ENSMUSG00000022110	Sucla2	0
Q61838	0.542937	0.265089	0.820785	13.6553	4.3447	0.00140264	0.035064	-0.924698	NA	ENSMUSG00000030359	Pzp	0
Q9DCT2	-0.58274	-0.881097	-0.284383	12.6583	-4.34267	0.00140716	0.035064	-0.927924	68349	ENSMUSG00000005510	Ndufs3	0
Q9DCT2	-0.58274	-0.881097	-0.284383	12.6583	-4.34267	0.00140716	0.035064	-0.927924	68349	ENSMUSG00000111727	Ndufs3	0
A2AQP0	-0.507542	-0.768051	-0.247032	10.2148	-4.33178	0.00143165	0.0353528	-0.945205	668940	ENSMUSG00000074652	Myh7b	0
Q7TSH2	-0.427452	-0.648006	-0.206897	13.6146	-4.30912	0.00148405	0.0363195	-0.981205	102093	ENSMUSG00000036879	Phkb	0
Q9D338	0.498012	0.240128	0.755896	6.738	4.29372	0.00152083	0.0368298	-1.00572	56284	ENSMUSG00000030045	Mrpl19	0
P09813	0.478545	0.230027	0.727064	9.56808	4.28137	0.00155102	0.0368298	-1.02541	11807	ENSMUSG00000005681	Apoa2	0
P63038	0.548737	0.263362	0.834112	15.2126	4.27529	0.00156609	0.0368298	-1.03509	15510	ENSMUSG00000025980	Hspd1	0
P50136	0.556852	0.267089	0.846615	11.3259	4.27282	0.00157227	0.0368298	-1.03903	NA	NA	NA	0
Q8K009	0.640824	0.306985	0.974664	7.83927	4.26794	0.00158454	0.0368298	-1.04682	216188	ENSMUSG00000020256	Aldh1l2	0
Q9DB20	0.450161	0.215626	0.684695	12.8527	4.26755	0.00158552	0.0368298	-1.04744	28080	ENSMUSG00000022956	Atp5o	0
Q3TBW2	0.634919	0.302749	0.967089	7.20379	4.24987	0.00163089	0.0375653	-1.07569	107732	ENSMUSG00000001445	Mrpl10	0
Q8C0S0	-0.619801	-0.94588	-0.293722	8.62469	-4.22617	0.00169382	0.0386896	-1.11359	237029	ENSMUSG00000058670	4932411N23Rik	0
Q8BH95	0.542662	0.255243	0.830081	13.5093	4.1979	0.00177227	0.0400455	-1.15892	93747	ENSMUSG00000025465	Echs1	0
Q8BGQ7	0.43143	0.202731	0.660129	11.9323	4.19435	0.0017824	0.0400455	-1.16463	234734	ENSMUSG00000031960	Aars	0
Q6P8J7	0.862546	0.404143	1.32095	15.5286	4.18362	0.00181333	0.0404093	-1.18185	76722	ENSMUSG00000021622	Ckmt2	+
P35486	0.512385	0.239572	0.785197	14.2936	4.1759	0.00183596	0.0405837	-1.19427	18597	ENSMUSG00000031299	Pdha1	0
Q5SSK3	0.492594	0.229911	0.755278	8.02164	4.16941	0.00185521	0.0406811	-1.20471	68550	ENSMUSG00000046909	Tefm	0
P70236	-0.364598	-0.559718	-0.169478	12.5558	-4.15461	0.00189989	0.0413302	-1.22852	26399	ENSMUSG00000020623	Map2k6	0
Q9DCA2	0.758566	0.351453	1.16568	7.87434	4.14282	0.00193627	0.04179	-1.24751	NA	NA	NA	+
Q8BMF3	0.426647	0.195904	0.657391	10.4818	4.11109	0.00203793	0.0436405	-1.29872	109264	ENSMUSG00000030621	Me3	0
P56383	0.911045	0.415093	1.407	9.48815	4.08431	0.0021281	0.0445276	-1.34203	67942	ENSMUSG00000062683	Atp5g2	+
P56384	0.911045	0.415093	1.407	9.48815	4.08431	0.0021281	0.0445276	-1.34203	228033	ENSMUSG00000018770	Atp5g3	+
Q9CR84	0.911045	0.415093	1.407	9.48815	4.08431	0.0021281	0.0445276	-1.34203	11951	ENSMUSG00000006057	Atp5g1	+
P07724	0.480111	0.218115	0.742107	16.9484	4.07442	0.00216245	0.0449036	-1.35805	11657	ENSMUSG00000029368	Alb	0
O09131	0.82735	0.373766	1.28093	12.0408	4.05555	0.00222959	0.0458571	-1.38864	14873	ENSMUSG00000025068	Gsto1	+
Q9Z1P6	-0.635791	-0.984646	-0.286937	11.8184	-4.05217	0.00224183	0.0458571	-1.39412	66416	ENSMUSG00000041881	Ndufa7	0
Q99M04	0.54588	0.245276	0.846484	9.2194	4.03757	0.00229559	0.046609	-1.41782	79464	ENSMUSG00000029199	Lias	0
Q8CC88	0.470495	0.210464	0.730526	12.6772	4.02297	0.00235071	0.0473772	-1.44155	219189	ENSMUSG00000058997	Vwa8	0
Q9CZU6	0.440998	0.196677	0.68532	13.6341	4.01322	0.0023883	0.0477835	-1.45741	12974	ENSMUSG00000005683	Cs	0
Q9DCJ5	-0.63129	-0.983824	-0.278755	12.6257	-3.98149	0.00251504	0.0499544	-1.50911	68375	ENSMUSG00000026895	Ndufa8	0
P53702	0.692374	0.305101	1.07965	8.62589	3.97504	0.00254164	0.0501196	-1.51963	15159	ENSMUSG00000031352	Hccs	0
Q8R0F8	0.420193	0.184799	0.655587	10.0806	3.96891	0.0025672	0.0502622	-1.52964	68636	ENSMUSG00000045316	Fahd1	0
Q9ERI6	0.443705	0.194734	0.692677	9.33582	3.96244	0.00259448	0.0504359	-1.5402	105014	ENSMUSG00000020621	Rdh14	0
Q8R4E4	-0.391068	-0.610923	-0.171213	12.2548	-3.95488	0.00262672	0.050703	-1.55254	170947	NA	NA	0
Q3V0E1	-0.530901	-0.830595	-0.231208	7.77862	-3.93871	0.00269709	0.0516975	-1.57897	67317	ENSMUSG00000028451	1700022I11Rik	0
P22599	0.510328	0.221727	0.798929	10.5451	3.9316	0.00272867	0.0519395	-1.5906	20701	ENSMUSG00000071178	Serpina1b	0
Q9CRB8	0.97495	0.422918	1.52698	8.31928	3.92678	0.00275033	0.0519906	-1.5985	67900	ENSMUSG00000004748	Mtfp1	0
Q7TPW1	-0.459767	-0.722595	-0.196938	12.1158	-3.8894	0.00292422	0.0548992	-1.65975	68810	ENSMUSG00000039103	Nexn	0
Q03265	0.518178	0.220109	0.816247	16.1832	3.86527	0.00304256	0.055383	-1.69938	11946	ENSMUSG00000025428	Atp5a1	0
Q03265	0.518178	0.220109	0.816247	16.1832	3.86527	0.00304256	0.055383	-1.69938	11946	ENSMUSG00000116276	Atp5a1	0
Q9CQZ5	-0.682329	-1.07485	-0.289805	11.8821	-3.86496	0.00304411	0.055383	-1.69989	67130	ENSMUSG00000022450	Ndufa6	0
Q60875	0.598018	0.253947	0.942089	7.42244	3.86441	0.00304686	0.055383	-1.70079	16800	ENSMUSG00000028059	Arhgef2	0
Q3UIZ8	-0.435657	-0.686681	-0.184632	10.331	-3.85875	0.00307539	0.055383	-1.71009	213435	ENSMUSG00000031698	Mylk3	0
Q9DB73	0.805351	0.341299	1.2694	9.35615	3.85866	0.00307585	0.055383	-1.71024	72017	ENSMUSG00000026456	Cyb5r1	0
Q8R4S0	-0.512721	-0.808451	-0.21699	11.0481	-3.85481	0.00309542	0.055383	-1.71658	76142	ENSMUSG00000040653	Ppp1r14c	0
P23927	0.745227	0.315092	1.17536	13.5726	3.85214	0.00310906	0.055383	-1.72097	12955	ENSMUSG00000032060	Cryab	0
P56480	0.472873	0.199791	0.745956	16.4759	3.85007	0.00311965	0.055383	-1.72436	11947	ENSMUSG00000025393	Atp5b	0
Q4KMM3	-0.363939	-0.574242	-0.153637	10.0916	-3.84771	0.00313184	0.055383	-1.72826	170719	ENSMUSG00000022307	Oxr1	0
Q8R4N0	0.409489	0.172614	0.646364	11.837	3.84363	0.00315295	0.0553989	-1.73496	69634	ENSMUSG00000025545	Clybl	0
Q9R1B9	-0.823305	-1.30147	-0.345142	9.15008	-3.82827	0.00323381	0.0564577	-1.76024	20563	ENSMUSG00000031558	Slit2	0
Q9D051	0.506786	0.212024	0.801547	14.7425	3.82271	0.00326365	0.0566181	-1.76941	68263	ENSMUSG00000021748	Pdhb	0
Q62159	0.370368	0.154584	0.586153	8.69136	3.81621	0.00329886	0.056869	-1.78012	11853	ENSMUSG00000002233	Rhoc	0
Q99LC5	0.65753	0.273706	1.04135	14.609	3.80891	0.00333886	0.0571988	-1.79216	110842	ENSMUSG00000032314	Etfa	0
Q9JHI5	0.420933	0.174295	0.667572	13.2081	3.79464	0.00341858	0.0582008	-1.8157	56357	ENSMUSG00000027332	Ivd	0
Q91YE8	-0.413299	-0.655973	-0.170626	14.3583	-3.7867	0.00346378	0.0586062	-1.82881	NA	ENSMUSG00000050315	Synpo2	0
Q99KI0	0.495867	0.204134	0.787601	16.0779	3.77917	0.0035072	0.0589769	-1.84124	11429	ENSMUSG00000022477	Aco2	0
P08071	0.602257	0.246487	0.958026	7.85471	3.76384	0.00359743	0.0598888	-1.86658	17002	ENSMUSG00000032496	Ltf	0
P47934	0.446638	0.18232	0.710955	13.995	3.75705	0.00363812	0.0598888	-1.8778	12908	ENSMUSG00000026853	Crat	0
Q8BTM8	0.363794	0.148472	0.579116	12.1373	3.75651	0.00364141	0.0598888	-1.8787	192176	ENSMUSG00000031328	Flna	0
Q61703	0.382507	0.156035	0.608978	8.96998	3.75528	0.00364882	0.0598888	-1.88073	16425	NA	NA	0
Q6S9I3	0.421997	0.17159	0.672404	11.083	3.74698	0.00369943	0.0601907	-1.89447	385643	ENSMUSG00000060459	Kng2	0
P97807	0.46971	0.190553	0.748867	14.6346	3.7411	0.00373568	0.0601907	-1.90419	14194	ENSMUSG00000026526	Fh1	0
P09528	0.345318	0.139777	0.550858	11.7698	3.73541	0.00377113	0.0601907	-1.91361	14319	ENSMUSG00000024661	Fth1	0
Q8CI12	-0.446431	-0.712304	-0.180558	11.2422	-3.73334	0.00378412	0.0601907	-1.91704	276829	ENSMUSG00000045667	Smtnl2	0
Q9CQZ6	-0.594933	-0.949366	-0.2405	10.8731	-3.73209	0.00379204	0.0601907	-1.91913	66495	ENSMUSG00000026032	Ndufb3	0
Q5SUV5	-0.625948	-0.999017	-0.25288	5.94475	-3.7305	0.00380201	0.0601907	-1.92174	NA	NA	NA	0
Q8BMS1	0.616846	0.248908	0.984784	15.3083	3.72752	0.00382093	0.0601907	-1.92669	97212	ENSMUSG00000025745	Hadha	0
Q8CAQ8	0.509453	0.204457	0.814448	14.7955	3.71388	0.00390851	0.0611456	-1.94929	76614	ENSMUSG00000052337	Immt	0
Q8C0L9	-0.369476	-0.591158	-0.147794	10.0917	-3.70572	0.00396194	0.0611456	-1.96282	74182	ENSMUSG00000027346	Gpcpd1	0
O35387	0.465837	0.186129	0.745544	6.72666	3.70295	0.00398027	0.0611456	-1.96742	23897	ENSMUSG00000027944	Hax1	0
P38060	0.388261	0.155074	0.621449	12.0461	3.70201	0.00398652	0.0611456	-1.96899	15356	ENSMUSG00000028672	Hmgcl	0
F8VPN4	-0.326351	-0.522407	-0.130294	15.546	-3.70102	0.00399309	0.0611456	-1.97063	77559	ENSMUSG00000033400	Agl	0
G5E869	0.828812	0.329375	1.32825	9.781	3.68972	0.00406891	0.0619604	-1.98937	77264	ENSMUSG00000026135	Zfp142	0
Q8BUZ1	0.75275	0.297937	1.20756	8.51172	3.67989	0.00413608	0.0625911	-2.00569	223513	ENSMUSG00000042895	Abra	0
Q8BH59	0.404983	0.1601	0.649866	14.1068	3.67701	0.004156	0.0625911	-2.01048	78830	ENSMUSG00000027010	Slc25a12	0
Q8VHX6	0.469642	0.184842	0.754441	16.9037	3.66645	0.00422987	0.0630813	-2.02803	68794	ENSMUSG00000068699	Flnc	0
Q921U8	-0.541806	-0.870649	-0.212962	8.68066	-3.66329	0.0042522	0.0630813	-2.03328	29856	ENSMUSG00000020439	Smtn	0
Q8R404	0.508913	0.199969	0.817858	11.2077	3.66253	0.00425759	0.0630813	-2.03454	224904	ENSMUSG00000049760	Micos13	0
Q91VK1	0.320777	0.125747	0.515807	11.8104	3.65696	0.00429739	0.0633287	-2.04381	66912	ENSMUSG00000020547	Bzw2	0
Q8BK72	0.423023	0.165024	0.681022	9.57808	3.64556	0.00437997	0.0642005	-2.06277	218506	ENSMUSG00000041632	Mrps27	0
Q99J39	0.494189	0.191646	0.796731	10.926	3.63182	0.00448172	0.0653426	-2.08564	56690	ENSMUSG00000074064	Mlycd	0
Q9CQL5	0.725934	0.280573	1.1713	8.43146	3.62412	0.00453984	0.0658397	-2.09846	67681	ENSMUSG00000057388	Mrpl18	0
Q99P30	0.529405	0.203853	0.854958	8.31675	3.61564	0.00460471	0.065945	-2.11259	67528	ENSMUSG00000031767	Nudt7	0
P51880	0.663027	0.255226	1.07083	11.5731	3.61494	0.00461008	0.065945	-2.11375	12140	ENSMUSG00000019874	Fabp7	0
Q8K0D5	0.474428	0.182097	0.76676	12.5599	3.60838	0.00466098	0.065945	-2.12468	28030	ENSMUSG00000027774	Gfm1	0
Q8R3Q6	0.64069	0.245765	1.03561	9.07199	3.60704	0.00467145	0.065945	-2.12691	381045	ENSMUSG00000075229	Ccdc58	0
Q99JY0	0.580406	0.222612	0.938201	13.6666	3.60675	0.00467372	0.065945	-2.12739	231086	ENSMUSG00000059447	Hadhb	0
Q9CQC7	-0.413275	-0.6682	-0.15835	8.51183	-3.60449	0.00469146	0.065945	-2.13117	100042503	ENSMUSG00000022820	Ndufb4	0
Q9CQC7	-0.413275	-0.6682	-0.15835	8.51183	-3.60449	0.00469146	0.065945	-2.13117	68194	ENSMUSG00000022820	Ndufb4	0
O08677	0.336823	0.128821	0.544826	13.3018	3.6004	0.00472368	0.0660592	-2.13798	16644	ENSMUSG00000022875	Kng1	0
Q9ES70	-0.369063	-0.597703	-0.140424	9.24262	-3.58895	0.00481526	0.0669981	-2.15709	59126	ENSMUSG00000026749	Nek6	0
Q80ZK0	0.744419	0.281457	1.20738	8.30822	3.57512	0.00492828	0.0682243	-2.18017	NA	NA	NA	0
Q8BX10	0.431185	0.162458	0.699912	8.45537	3.56755	0.00499128	0.0687493	-2.19281	72542	ENSMUSG00000029500	Pgam5	0
Q6PB66	0.443617	0.166777	0.720457	14.3865	3.56284	0.00503085	0.0689477	-2.20066	72416	ENSMUSG00000024120	Lrpprc	0
Q8VEE1	0.652762	0.244962	1.06056	13.4925	3.55898	0.00506365	0.069052	-2.20712	30937	ENSMUSG00000057604	Lmcd1	0
Q8JZQ2	0.610325	0.225774	0.994875	7.79346	3.52878	0.0053273	0.0722877	-2.25759	69597	ENSMUSG00000024527	Afg3l2	0
Q8R1K4	0.476308	0.174937	0.777678	9.67483	3.51402	0.00546133	0.0737414	-2.28229	72947	ENSMUSG00000020359	Phykpl	0
Q3TJD7	-0.349188	-0.570384	-0.127993	12.3686	-3.50995	0.00549892	0.073885	-2.2891	67399	ENSMUSG00000021493	Pdlim7	0
Q9WTQ8	0.500391	0.182974	0.817808	8.57982	3.50507	0.00554428	0.0740347	-2.29726	NA	NA	NA	0
Q3UQS2	-0.426619	-0.697475	-0.155764	8.49978	-3.50204	0.00557272	0.0740347	-2.30235	380755	ENSMUSG00000071342	Lsmem1	0
P18826	-0.378248	-0.618528	-0.137969	14.3388	-3.50009	0.00559109	0.0740347	-2.30562	18679	ENSMUSG00000034055	Phka1	0
O89114	-0.362935	-0.59439	-0.131479	9.98967	-3.48642	0.00572145	0.0753966	-2.32851	56323	ENSMUSG00000036052	Dnajb5	0
Q9D023	0.776091	0.280558	1.27162	10.0316	3.48223	0.00576198	0.0754461	-2.33552	70456	ENSMUSG00000026568	Mpc2	0
Q9D2G2	0.575264	0.207349	0.943179	13.9998	3.47646	0.00581837	0.0754461	-2.3452	78920	ENSMUSG00000004789	Dlst	0
Q8BWM0	0.385215	0.138741	0.631689	12.1689	3.47496	0.00583311	0.0754461	-2.34771	96979	ENSMUSG00000026820	Ptges2	0
Q9JLT4	0.441036	0.158828	0.723245	11.3281	3.47474	0.00583531	0.0754461	-2.34808	26462	NA	NA	0
Q3UW53	0.497472	0.178094	0.816851	9.05243	3.46323	0.00594985	0.0765659	-2.36738	63913	ENSMUSG00000026483	Niban1	0
Q2TPA8	0.572279	0.204241	0.940317	12.0049	3.45727	0.00601004	0.0766088	-2.37738	72479	ENSMUSG00000028383	Hsdl2	0
Q7TMF3	-0.696236	-1.14409	-0.248382	11.6434	-3.45651	0.00601775	0.0766088	-2.37865	66414	ENSMUSG00000020022	Ndufa12	0
Q8R3Z5	-0.335639	-0.551658	-0.119621	13.0875	-3.45461	0.00603703	0.0766088	-2.38183	12295	ENSMUSG00000020882	Cacnb1	0
Q8BU85	-0.400699	-0.659252	-0.142145	9.71091	-3.44576	0.00612805	0.0774055	-2.39668	320183	NA	NA	0
P45952	0.614618	0.216899	1.01234	14.1576	3.43595	0.00623055	0.077806	-2.41314	11364	ENSMUSG00000062908	Acadm	0
Q8BWF0	0.371811	0.131135	0.612486	9.56566	3.43485	0.00624221	0.077806	-2.41499	214579	ENSMUSG00000035936	Aldh5a1	0
P99029	0.561075	0.19786	0.924289	13.2977	3.43459	0.00624492	0.077806	-2.41543	54683	ENSMUSG00000024953	Prdx5	0
Q9Z2I0	0.392543	0.137586	0.647499	10.4135	3.42325	0.00636593	0.0787042	-2.43447	56384	ENSMUSG00000005299	Letm1	0
Q99KR7	0.585084	0.204718	0.96545	11.6566	3.42006	0.00640036	0.0787042	-2.43982	105675	ENSMUSG00000021868	Ppif	0
Q9JLM9	-0.51862	-0.855803	-0.181437	8.59057	-3.4198	0.00640315	0.0787042	-2.44025	50915	ENSMUSG00000026888	Grb14	0
Q99JT1	0.487636	0.169266	0.806005	5.84968	3.40551	0.00656009	0.0792707	-2.46426	229487	ENSMUSG00000028085	Gatb	0
Q60759	0.37018	0.128371	0.61199	10.9028	3.40375	0.00657966	0.0792707	-2.46722	270076	ENSMUSG00000003809	Gcdh	0
A0A1Y7VP24	-0.342754	-0.566715	-0.118793	7.96788	-3.40273	0.00659101	0.0792707	-2.46893	NA	ENSMUSG00000113255	Tes3-ps	0
Q9QZ73	-0.342754	-0.566715	-0.118793	7.96788	-3.40273	0.00659101	0.0792707	-2.46893	114893	ENSMUSG00000027708	Dcun1d1	0
Q9D1B9	0.312772	0.108387	0.517158	9.214	3.40248	0.00659384	0.0792707	-2.46935	68611	ENSMUSG00000024181	Mrpl28	0
Q9ESB3	0.412114	0.141931	0.682298	10.25	3.39138	0.00671908	0.0801839	-2.48801	94175	NA	NA	0
Q8BJU0	-0.403495	-0.668091	-0.138899	8.64734	-3.39057	0.00672831	0.0801839	-2.48937	52551	ENSMUSG00000004937	Sgta	0
Q9CQF4	0.514772	0.176786	0.852758	10.4765	3.38637	0.00677645	0.080408	-2.49644	67851	ENSMUSG00000019797	Mtres1	0
Q9Z2Q5	0.756355	0.259232	1.25348	7.6894	3.38282	0.00681729	0.0804245	-2.50239	18100	ENSMUSG00000022706	Mrpl40	0
P29699	0.414945	0.14202	0.687869	12.9121	3.38038	0.00684556	0.0804245	-2.50649	11625	ENSMUSG00000022868	Ahsg	0
Q9ERS2	-0.49038	-0.813231	-0.167528	9.53693	-3.37713	0.00688344	0.0804245	-2.51196	67184	ENSMUSG00000036199	Ndufa13	0
Q9QZ23	0.564325	0.192517	0.936132	11.2633	3.37465	0.00691246	0.0804245	-2.51613	56748	ENSMUSG00000029993	Nfu1	0
Q9CQ54	-0.38229	-0.634713	-0.129867	8.57167	-3.3673	0.0069992	0.0804245	-2.52849	68197	ENSMUSG00000030647	Ndufc2	0
Q9CQR6	0.303311	0.1029	0.503722	6.12335	3.36499	0.0070267	0.0804245	-2.53237	67857	ENSMUSG00000026753	Ppp6c	0
Q9Z2Y3	-0.450718	-0.748616	-0.152821	10.5885	-3.364	0.00703859	0.0804245	-2.53405	26556	ENSMUSG00000007617	Homer1	0
Q8BGM7	-0.351893	-0.58462	-0.119166	7.45109	-3.36188	0.00706398	0.0804245	-2.53762	241113	ENSMUSG00000006542	Prkag3	0
Q9JKF7	0.400372	0.135576	0.665168	9.48751	3.36178	0.00706514	0.0804245	-2.53778	27393	ENSMUSG00000022889	Mrpl39	0
P0C5K1	-0.477772	-0.793807	-0.161737	8.368	-3.36127	0.00707125	0.0804245	-2.53864	381836	ENSMUSG00000030433	Sbk2	0
D3YZP9	-0.326498	-0.543067	-0.109929	8.22071	-3.35199	0.00718368	0.0810429	-2.55426	76551	ENSMUSG00000048701	Ccdc6	0
Q8VCM7	0.363432	0.122358	0.604506	12.2169	3.3519	0.00718476	0.0810429	-2.55441	99571	ENSMUSG00000033860	Fgg	0
D3Z7H8	0.500963	0.167867	0.834058	7.34593	3.34391	0.00728296	0.0816117	-2.56786	68709	ENSMUSG00000044006	Cilp2	0
Q9QUI0	0.327313	0.109534	0.545093	9.09424	3.34167	0.00731066	0.0816117	-2.57162	11848	ENSMUSG00000007815	Rhoa	0
Q91YM4	0.468654	0.156729	0.78058	10.0863	3.34056	0.00732451	0.0816117	-2.57349	21379	ENSMUSG00000000384	Tbrg4	0
Q61941	0.49331	0.164544	0.822075	12.4691	3.33619	0.00737912	0.0818873	-2.58084	NA	NA	NA	0
Q9WUB3	-0.312666	-0.522016	-0.103316	16.9484	-3.32067	0.00757647	0.0837383	-2.60697	19309	ENSMUSG00000032648	Pygm	0
Q9WUB3	-0.312666	-0.522016	-0.103316	16.9484	-3.32067	0.00757647	0.0837383	-2.60697	19309	ENSMUSG00000106877	Pygm	0
Q8BG02	-0.350691	-0.586027	-0.115355	7.91577	-3.31325	0.0076728	0.0844624	-2.61948	269643	ENSMUSG00000029120	Ppp2r2c	0
P14094	0.746739	0.245002	1.24848	9.04436	3.30911	0.0077271	0.0847199	-2.62645	11931	ENSMUSG00000026576	Atp1b1	0
Q9CZR8	0.391559	0.127426	0.655692	9.49647	3.29604	0.007901	0.0862726	-2.64847	66399	ENSMUSG00000040521	Tsfm	0
Q3TRM8	0.430537	0.13991	0.721164	8.16707	3.29376	0.00793166	0.0862726	-2.6523	212032	ENSMUSG00000025877	Hk3	0
Q9DCV4	0.450439	0.145719	0.755159	11.2028	3.28665	0.00802844	0.0869036	-2.6643	66302	ENSMUSG00000028229	Rmdn1	0
Q06185	0.669203	0.216242	1.12216	12.029	3.28485	0.00805308	0.0869036	-2.66733	11958	ENSMUSG00000050856	Atp5k	0
Q61425	0.631764	0.201717	1.06181	14.2755	3.26631	0.00831169	0.0893426	-2.69858	15107	ENSMUSG00000027984	Hadh	0
Q8VE38	0.494335	0.157064	0.831606	8.54486	3.25882	0.00841864	0.0901387	-2.71122	218885	ENSMUSG00000021906	Oxnad1	0
P56565	0.524978	0.166352	0.883604	12.4122	3.25475	0.00847726	0.0904132	-2.71807	20193	NA	NA	0
Q6PDM2	-0.631597	-1.06392	-0.199274	10.1133	-3.24825	0.00857179	0.091067	-2.72903	110809	ENSMUSG00000018379	Srsf1	0
Q6PDM2	-0.631597	-1.06392	-0.199274	10.1133	-3.24825	0.00857179	0.091067	-2.72903	110809	ENSMUSG00000098301	Srsf1	0
Q8VEE0	0.59042	0.185786	0.995053	7.05089	3.24427	0.00863026	0.0911223	-2.73575	66646	ENSMUSG00000026005	Rpe	0
O08528	0.514771	0.161885	0.867658	14.3644	3.24337	0.00864349	0.0911223	-2.73726	15277	ENSMUSG00000000628	Hk2	0
Q3U0B3	0.452457	0.141509	0.763405	10.508	3.23524	0.00876432	0.0920422	-2.75097	192970	ENSMUSG00000034449	Dhrs11	0
Q3UTJ2	-0.343889	-0.580722	-0.107057	10.926	-3.22846	0.00886654	0.0924216	-2.76242	234214	ENSMUSG00000031626	Sorbs2	0
P41216	0.512743	0.159613	0.865872	14.8507	3.22837	0.00886789	0.0924216	-2.76257	14081	ENSMUSG00000018796	Acsl1	0
Q921I1	0.367877	0.114096	0.621657	15.3996	3.22301	0.00894939	0.0927934	-2.77161	22041	ENSMUSG00000032554	Trf	0
Q9CQ40	0.641054	0.198441	1.08367	8.49251	3.22024	0.00899192	0.0927934	-2.77629	18120	ENSMUSG00000007338	Mrpl49	0
Q3UMR5	0.420661	0.13014	0.711182	9.01633	3.21938	0.00900513	0.0927934	-2.77774	215999	ENSMUSG00000009647	Mcu	0
Q1HFZ0	0.428093	0.132172	0.724014	7.41145	3.21648	0.00904993	0.0929058	-2.78264	28114	ENSMUSG00000021595	Nsun2	0
Q9CR59	0.612834	0.18814	1.03753	8.87336	3.20837	0.0091762	0.0936134	-2.79631	102060	ENSMUSG00000033751	Gadd45gip1	0
Q9WUM5	0.418257	0.128342	0.708171	13.8092	3.20767	0.00918716	0.0936134	-2.79749	56451	ENSMUSG00000052738	Suclg1	0
D3Z7P3	0.458727	0.140499	0.776955	9.87215	3.20504	0.00922864	0.0936878	-2.80194	14660	ENSMUSG00000026103	Gls	0
Q8BP47	0.276453	0.0828165	0.470089	10.9714	3.17433	0.00972661	0.0964631	-2.85378	70223	ENSMUSG00000024587	Nars	0
P34928	0.631952	0.188245	1.07566	10.0356	3.16669	0.00985473	0.0964631	-2.86668	11812	ENSMUSG00000040564	Apoc1	0
D3Z5G7	0.483476	0.143748	0.823203	9.85974	3.16418	0.0098971	0.0964631	-2.87091	382044	ENSMUSG00000078964	Ces1b	0
Q91VW5	0.600488	0.178318	1.02266	6.07905	3.16253	0.0099252	0.0964631	-2.8737	54214	ENSMUSG00000038708	Golga4	0
O70423	0.41809	0.124091	0.712088	8.36642	3.16185	0.00993669	0.0964631	-2.87484	11754	ENSMUSG00000019326	Aoc3	0
Q812C9	0.41809	0.124091	0.712088	8.36642	3.16185	0.00993669	0.0964631	-2.87484	237940	ENSMUSG00000078651	Aoc2	0
Q8VCW8	0.526332	0.156173	0.89649	7.1294	3.16147	0.00994319	0.0964631	-2.87549	264895	ENSMUSG00000076435	Acsf2	0
Q6X6Z7	-0.489378	-0.833634	-0.145121	8.09909	-3.16067	0.00995677	0.0964631	-2.87683	71062	ENSMUSG00000042189	Tekt3	0
Q00623	0.444342	0.131037	0.757648	13.1953	3.15332	0.0100831	0.0964631	-2.88926	11806	ENSMUSG00000032083	Apoa1	0
Q60631	-0.321345	-0.548125	-0.0945657	9.5541	-3.15055	0.010131	0.0964631	-2.89393	14784	ENSMUSG00000059923	Grb2	0
P10853	0.277051	0.081515	0.472587	12.7463	3.15029	0.0101355	0.0964631	-2.89437	319180	ENSMUSG00000095217	H2bc15	0
P10853	0.277051	0.081515	0.472587	12.7463	3.15029	0.0101355	0.0964631	-2.89437	319180	ENSMUSG00000094338	H2bc13	0
P10853	0.277051	0.081515	0.472587	12.7463	3.15029	0.0101355	0.0964631	-2.89437	319180	ENSMUSG00000069268	H2bc7	0
P10853	0.277051	0.081515	0.472587	12.7463	3.15029	0.0101355	0.0964631	-2.89437	319180	ENSMUSG00000069300	H2bc11	0
P10853	0.277051	0.081515	0.472587	12.7463	3.15029	0.0101355	0.0964631	-2.89437	319180	ENSMUSG00000069303	H2bc24	0
P10853	0.277051	0.081515	0.472587	12.7463	3.15029	0.0101355	0.0964631	-2.89437	319180	ENSMUSG00000069307	H2bc23	0
P10853	0.277051	0.081515	0.472587	12.7463	3.15029	0.0101355	0.0964631	-2.89437	319183	ENSMUSG00000095217	H2bc15	0
P10853	0.277051	0.081515	0.472587	12.7463	3.15029	0.0101355	0.0964631	-2.89437	319183	ENSMUSG00000094338	H2bc13	0
P10853	0.277051	0.081515	0.472587	12.7463	3.15029	0.0101355	0.0964631	-2.89437	319183	ENSMUSG00000069268	H2bc7	0
P10853	0.277051	0.081515	0.472587	12.7463	3.15029	0.0101355	0.0964631	-2.89437	319183	ENSMUSG00000069300	H2bc11	0
P10853	0.277051	0.081515	0.472587	12.7463	3.15029	0.0101355	0.0964631	-2.89437	319183	ENSMUSG00000069303	H2bc24	0
P10853	0.277051	0.081515	0.472587	12.7463	3.15029	0.0101355	0.0964631	-2.89437	319183	ENSMUSG00000069307	H2bc23	0
P10853	0.277051	0.081515	0.472587	12.7463	3.15029	0.0101355	0.0964631	-2.89437	319185	ENSMUSG00000095217	H2bc15	0
P10853	0.277051	0.081515	0.472587	12.7463	3.15029	0.0101355	0.0964631	-2.89437	319185	ENSMUSG00000094338	H2bc13	0
P10853	0.277051	0.081515	0.472587	12.7463	3.15029	0.0101355	0.0964631	-2.89437	319185	ENSMUSG00000069268	H2bc7	0
P10853	0.277051	0.081515	0.472587	12.7463	3.15029	0.0101355	0.0964631	-2.89437	319185	ENSMUSG00000069300	H2bc11	0
P10853	0.277051	0.081515	0.472587	12.7463	3.15029	0.0101355	0.0964631	-2.89437	319185	ENSMUSG00000069303	H2bc24	0
P10853	0.277051	0.081515	0.472587	12.7463	3.15029	0.0101355	0.0964631	-2.89437	319185	ENSMUSG00000069307	H2bc23	0
P10853	0.277051	0.081515	0.472587	12.7463	3.15029	0.0101355	0.0964631	-2.89437	319187	ENSMUSG00000095217	H2bc15	0
P10853	0.277051	0.081515	0.472587	12.7463	3.15029	0.0101355	0.0964631	-2.89437	319187	ENSMUSG00000094338	H2bc13	0
P10853	0.277051	0.081515	0.472587	12.7463	3.15029	0.0101355	0.0964631	-2.89437	319187	ENSMUSG00000069268	H2bc7	0
P10853	0.277051	0.081515	0.472587	12.7463	3.15029	0.0101355	0.0964631	-2.89437	319187	ENSMUSG00000069300	H2bc11	0
P10853	0.277051	0.081515	0.472587	12.7463	3.15029	0.0101355	0.0964631	-2.89437	319187	ENSMUSG00000069303	H2bc24	0
P10853	0.277051	0.081515	0.472587	12.7463	3.15029	0.0101355	0.0964631	-2.89437	319187	ENSMUSG00000069307	H2bc23	0
P10853	0.277051	0.081515	0.472587	12.7463	3.15029	0.0101355	0.0964631	-2.89437	665596	ENSMUSG00000095217	H2bc15	0
P10853	0.277051	0.081515	0.472587	12.7463	3.15029	0.0101355	0.0964631	-2.89437	665596	ENSMUSG00000094338	H2bc13	0
P10853	0.277051	0.081515	0.472587	12.7463	3.15029	0.0101355	0.0964631	-2.89437	665596	ENSMUSG00000069268	H2bc7	0
P10853	0.277051	0.081515	0.472587	12.7463	3.15029	0.0101355	0.0964631	-2.89437	665596	ENSMUSG00000069300	H2bc11	0
P10853	0.277051	0.081515	0.472587	12.7463	3.15029	0.0101355	0.0964631	-2.89437	665596	ENSMUSG00000069303	H2bc24	0
P10853	0.277051	0.081515	0.472587	12.7463	3.15029	0.0101355	0.0964631	-2.89437	665596	ENSMUSG00000069307	H2bc23	0
P10853	0.277051	0.081515	0.472587	12.7463	3.15029	0.0101355	0.0964631	-2.89437	665622	ENSMUSG00000095217	H2bc15	0
P10853	0.277051	0.081515	0.472587	12.7463	3.15029	0.0101355	0.0964631	-2.89437	665622	ENSMUSG00000094338	H2bc13	0
P10853	0.277051	0.081515	0.472587	12.7463	3.15029	0.0101355	0.0964631	-2.89437	665622	ENSMUSG00000069268	H2bc7	0
P10853	0.277051	0.081515	0.472587	12.7463	3.15029	0.0101355	0.0964631	-2.89437	665622	ENSMUSG00000069300	H2bc11	0
P10853	0.277051	0.081515	0.472587	12.7463	3.15029	0.0101355	0.0964631	-2.89437	665622	ENSMUSG00000069303	H2bc24	0
P10853	0.277051	0.081515	0.472587	12.7463	3.15029	0.0101355	0.0964631	-2.89437	665622	ENSMUSG00000069307	H2bc23	0
P10854	0.277051	0.081515	0.472587	12.7463	3.15029	0.0101355	0.0964631	-2.89437	319186	ENSMUSG00000114279	H2bc14	0
Q64475	0.277051	0.081515	0.472587	12.7463	3.15029	0.0101355	0.0964631	-2.89437	319178	ENSMUSG00000075031	H2bc3	0
Q64478	0.277051	0.081515	0.472587	12.7463	3.15029	0.0101355	0.0964631	-2.89437	319182	ENSMUSG00000114456	H2bc9	0
Q64525	0.277051	0.081515	0.472587	12.7463	3.15029	0.0101355	0.0964631	-2.89437	319189	ENSMUSG00000105827	H2bc18	0
Q6ZWY9	0.277051	0.081515	0.472587	12.7463	3.15029	0.0101355	0.0964631	-2.89437	319179	ENSMUSG00000018102	H2bc4	0
Q6ZWY9	0.277051	0.081515	0.472587	12.7463	3.15029	0.0101355	0.0964631	-2.89437	319179	ENSMUSG00000047246	H2bc6	0
Q6ZWY9	0.277051	0.081515	0.472587	12.7463	3.15029	0.0101355	0.0964631	-2.89437	319179	ENSMUSG00000058385	H2bc8	0
Q6ZWY9	0.277051	0.081515	0.472587	12.7463	3.15029	0.0101355	0.0964631	-2.89437	319181	ENSMUSG00000018102	H2bc4	0
Q6ZWY9	0.277051	0.081515	0.472587	12.7463	3.15029	0.0101355	0.0964631	-2.89437	319181	ENSMUSG00000047246	H2bc6	0
Q6ZWY9	0.277051	0.081515	0.472587	12.7463	3.15029	0.0101355	0.0964631	-2.89437	319181	ENSMUSG00000058385	H2bc8	0
Q6ZWY9	0.277051	0.081515	0.472587	12.7463	3.15029	0.0101355	0.0964631	-2.89437	68024	ENSMUSG00000018102	H2bc4	0
Q6ZWY9	0.277051	0.081515	0.472587	12.7463	3.15029	0.0101355	0.0964631	-2.89437	68024	ENSMUSG00000047246	H2bc6	0
Q6ZWY9	0.277051	0.081515	0.472587	12.7463	3.15029	0.0101355	0.0964631	-2.89437	68024	ENSMUSG00000058385	H2bc8	0
Q8CGP1	0.277051	0.081515	0.472587	12.7463	3.15029	0.0101355	0.0964631	-2.89437	319184	ENSMUSG00000062727	H2bc12	0
Q8CGP2	0.277051	0.081515	0.472587	12.7463	3.15029	0.0101355	0.0964631	-2.89437	319188	ENSMUSG00000069308	H2bc22	0
Q8CHT0	0.300038	0.0877297	0.512346	13.3173	3.14215	0.0102779	0.0974798	-2.90811	212647	ENSMUSG00000028737	Aldh4a1	0
Q8BWA5	-0.398564	-0.681466	-0.115661	10.5827	-3.13241	0.0104509	0.0987792	-2.92455	244923	NA	NA	0
Q8K3R3	-0.323595	-0.553545	-0.0936442	8.02747	-3.12885	0.010515	0.0988728	-2.93057	18802	ENSMUSG00000026173	Plcd4	0
O88441	0.463415	0.134002	0.792829	11.0021	3.12785	0.010533	0.0988728	-2.93226	53375	ENSMUSG00000027099	Mtx2	0
P16125	0.759492	0.219097	1.29989	13.6519	3.12485	0.0105873	0.0989003	-2.93733	16832	ENSMUSG00000030246	Ldhb	0
Q9CQV1	0.599188	0.172417	1.02596	9.46633	3.12166	0.0106454	0.0989003	-2.94271	66449	ENSMUSG00000014301	Pam16	0
Q9CQV1	0.599188	0.172417	1.02596	9.46633	3.12166	0.0106454	0.0989003	-2.94271	66449	ENSMUSG00000045886	Gm9803	0
Q9JMA2	0.565236	0.162442	0.96803	9.03784	3.12007	0.0106745	0.0989003	-2.9454	60507	ENSMUSG00000002825	Qtrt1	0
P09541	0.521996	0.149978	0.894013	9.98936	3.11976	0.0106802	0.0989003	-2.94592	NA	NA	NA	0
Q8K3A0	0.320271	0.091567	0.548976	8.78071	3.11359	0.0107939	0.0996164	-2.95635	100900	NA	NA	0
Q14C51	0.422259	0.120076	0.724442	8.66928	3.10689	0.0109187	0.10043	-2.96766	69956	ENSMUSG00000063884	Ptcd3	0
Q9ER88	0.305945	0.0859784	0.525911	10.0033	3.09246	0.0111925	0.102586	-2.99203	65111	ENSMUSG00000068921	Dap3	0
Q9D404	0.290995	0.0816529	0.500338	10.4579	3.09063	0.0112279	0.102586	-2.99513	71147	ENSMUSG00000021786	Oxsm	0
Q9QXS1	-0.268589	-0.462727	-0.0744509	17.272	-3.07606	0.0115123	0.104835	-3.01973	18810	ENSMUSG00000022565	Plec	0
Q9WUR2	0.346322	0.095469	0.597174	9.59519	3.06958	0.0116413	0.10553	-3.03068	23986	ENSMUSG00000021417	Eci2	0
Q9CQV7	0.336137	0.092565	0.579709	9.21401	3.06836	0.0116657	0.10553	-3.03274	67713	ENSMUSG00000027679	Dnajc19	0
Q9D783	-0.288329	-0.498618	-0.0780401	12.541	-3.04852	0.0120704	0.108152	-3.06624	72330	NA	NA	0
Q9WV95	0.524976	0.142074	0.907878	7.97698	3.04839	0.0120732	0.108152	-3.06648	27280	ENSMUSG00000041801	Phlda3	0
Q8BH86	0.323306	0.0873927	0.55922	10.1779	3.04705	0.0121011	0.108152	-3.06874	217830	ENSMUSG00000021185	Dglucy	0
Q5FW52	-0.299474	-0.518099	-0.0808487	11.5846	-3.04563	0.0121307	0.108152	-3.07114	69642	ENSMUSG00000032355	Mlip	0
Q8VE91	0.480952	0.12972	0.832183	6.7118	3.04457	0.0121528	0.108152	-3.07293	66270	ENSMUSG00000022270	Retreg1	0
P62073	0.548625	0.147311	0.949939	10.5788	3.03955	0.0122581	0.108277	-3.0814	30059	ENSMUSG00000027076	Timm10	0
Q9QZH6	0.415292	0.111441	0.719143	10.4482	3.03886	0.0122727	0.108277	-3.08257	26940	NA	NA	0
P20029	0.318714	0.0854792	0.55195	14.286	3.03826	0.0122853	0.108277	-3.08358	14828	ENSMUSG00000026864	Hspa5	0
Q8JZR0	0.49846	0.133389	0.863531	12.4887	3.03578	0.0123378	0.108391	-3.08776	433256	ENSMUSG00000024981	Acsl5	0
Q9DC50	-0.322129	-0.559172	-0.0850851	8.60953	-3.02147	0.0126453	0.110735	-3.11193	74114	ENSMUSG00000003623	Crot	0
Q9D172	0.360997	0.0951893	0.626804	13.9282	3.01963	0.0126855	0.110735	-3.11504	28295	ENSMUSG00000053329	Gatd3a	0
P50462	0.948497	0.249654	1.64734	12.3319	3.01769	0.012728	0.110754	-3.11833	13009	ENSMUSG00000030470	Csrp3	0
Q9Z2G9	0.410798	0.107475	0.71412	8.71228	3.01121	0.0128706	0.111596	-3.12926	53415	ENSMUSG00000039745	Htatip2	0
Q9Z0X1	0.360642	0.0942115	0.627073	13.2447	3.00961	0.0129062	0.111596	-3.13196	26926	ENSMUSG00000036932	Aifm1	0
Q9CY16	0.422463	0.110043	0.734882	9.94711	3.00655	0.0129744	0.111703	-3.13713	66230	ENSMUSG00000040269	Mrps28	0
F8VQC1	-0.363427	-0.632291	-0.0945627	6.45371	-3.0054	0.0130001	0.111703	-3.13908	66661	ENSMUSG00000036323	Srp72	0
P47757	-0.289455	-0.504101	-0.0748092	13.7327	-2.99831	0.0131598	0.112492	-3.15105	12345	ENSMUSG00000028745	Capzb	0
Q91VR2	0.550898	0.142293	0.959502	13.9134	2.99768	0.0131739	0.112492	-3.1521	11949	ENSMUSG00000025781	Atp5c1	0
Q9DC69	-0.513258	-0.895342	-0.131175	12.1649	-2.98673	0.0134248	0.113264	-3.1706	66108	ENSMUSG00000000399	Ndufa9	0
P60605	0.329217	0.0840408	0.574394	7.25047	2.98553	0.0134526	0.113264	-3.17262	22213	ENSMUSG00000009293	Ube2g2	0
Q8C5Q4	0.443185	0.112923	0.773447	5.44804	2.98362	0.0134968	0.113264	-3.17584	231413	ENSMUSG00000044221	Grsf1	0
Q8QZS1	0.448063	0.113989	0.782136	12.914	2.98204	0.0135336	0.113264	-3.1785	227095	ENSMUSG00000041426	Hibch	0
Q8BFR5	0.367834	0.0934648	0.642204	13.8443	2.98081	0.0135624	0.113264	-3.18059	233870	ENSMUSG00000073838	Tufm	0
Q8K3J1	-0.612524	-1.06957	-0.155473	12.5345	-2.97972	0.0135878	0.113264	-3.18242	225887	ENSMUSG00000059734	Ndufs8	0
Q8BWB1	-0.295321	-0.515695	-0.0749461	13.3976	-2.97955	0.0135919	0.113264	-3.18272	68760	ENSMUSG00000039376	Synpo2l	0
O89086	0.427947	0.108531	0.747364	10.8649	2.97886	0.0136079	0.113264	-3.18387	19652	ENSMUSG00000031167	Rbm3	0
O88200	-0.34642	-0.605227	-0.0876121	8.77658	-2.97607	0.0136736	0.113264	-3.18858	20256	ENSMUSG00000004473	Clec11a	0
P08249	0.466809	0.117922	0.815695	15.5731	2.9749	0.0137011	0.113264	-3.19056	17448	ENSMUSG00000019179	Mdh2	0
P60843	0.311713	0.0786839	0.544743	10.4271	2.97415	0.013719	0.113264	-3.19183	13681	ENSMUSG00000059796	Eif4a1	0
Q8K0E8	0.360878	0.0907958	0.630961	12.2073	2.97086	0.0137969	0.113498	-3.19738	110135	ENSMUSG00000033831	Fgb	0
O09111	-0.371735	-0.650073	-0.0933966	10.8605	-2.96946	0.0138301	0.113498	-3.19974	104130	ENSMUSG00000031059	Ndufb11	0
Q8R5A0	-0.395924	-0.692978	-0.09887	10.7214	-2.96343	0.0139748	0.11374	-3.20993	226830	ENSMUSG00000026603	Smyd2	0
O08715	0.346888	0.0864661	0.607311	7.90733	2.96162	0.0140183	0.11374	-3.21298	11640	ENSMUSG00000018428	Akap1	0
Q80Y81	0.411236	0.102498	0.719973	7.07414	2.96155	0.0140201	0.11374	-3.2131	68626	ENSMUSG00000020549	Elac2	0
O88990	-0.29954	-0.52444	-0.0746412	17.4046	-2.96132	0.0140256	0.11374	-3.21348	11474	ENSMUSG00000006457	Actn3	0
Q8K411	0.36446	0.0906424	0.638277	10.6927	2.95942	0.0140716	0.113777	-3.21669	69617	ENSMUSG00000021193	Pitrm1	0
P58281	0.343886	0.0842158	0.603557	12.9664	2.94449	0.0144385	0.1164	-3.24188	74143	ENSMUSG00000038084	Opa1	0
P52825	0.489355	0.119096	0.859614	13.15	2.93857	0.0145865	0.116658	-3.25186	12896	ENSMUSG00000028607	Cpt2	0
Q9CZN7	0.613195	0.149034	1.07736	9.96583	2.9373	0.0146186	0.116658	-3.25402	108037	ENSMUSG00000025403	Shmt2	0
Q8R0S4	-0.40853	-0.717806	-0.0992535	11.3463	-2.93694	0.0146277	0.116658	-3.25462	12298	ENSMUSG00000017412	Cacnb4	0
Q64669	0.264391	0.0641028	0.46468	9.83017	2.93501	0.0146765	0.116658	-3.25788	18104	ENSMUSG00000003849	Nqo1	0
Q8BIF0	-0.413727	-0.727173	-0.100281	9.14845	-2.93474	0.0146833	0.116658	-3.25834	171486	ENSMUSG00000035776	Cd99l2	0
P10711	0.576332	0.139412	1.01325	7.22889	2.93284	0.0147314	0.116702	-3.26153	21399	ENSMUSG00000033813	Tcea1	0
P42232	-0.334514	-0.588493	-0.0805343	7.86329	-2.92842	0.0148442	0.117256	-3.26899	20851	ENSMUSG00000020919	Stat5b	0
Q8BZ71	-0.41032	-0.722413	-0.0982264	13.314	-2.92318	0.0149789	0.117898	-3.27783	237611	ENSMUSG00000040287	Stac3	0
Q9ER72	0.576234	0.137756	1.01471	7.77495	2.92192	0.0150115	0.117898	-3.27995	27267	ENSMUSG00000010755	Cars	0
P13542	-0.315205	-0.555408	-0.0750014	13.9506	-2.91764	0.0151228	0.118359	-3.28717	17885	ENSMUSG00000055775	Myh8	0
P09542	0.882364	0.209357	1.55537	15.1393	2.91505	0.0151905	0.118359	-3.29154	17897	ENSMUSG00000059741	Myl3	0
Q8VCR8	-0.312315	-0.550557	-0.0740735	14.1503	-2.9147	0.0151997	0.118359	-3.29214	228785	ENSMUSG00000027470	Mylk2	0
Q9DC70	-0.473425	-0.835572	-0.111278	11.5029	-2.90659	0.0154138	0.119686	-3.30581	75406	ENSMUSG00000020153	Ndufs7	0
Q8BGK2	0.314141	0.0736507	0.55463	10.4831	2.90432	0.0154742	0.119792	-3.30962	234072	ENSMUSG00000031448	Adprhl1	0
O54786	-0.280819	-0.495912	-0.0657257	7.32057	-2.9028	0.0155148	0.119792	-3.31219	13347	ENSMUSG00000028974	Dffa	0
Q9DBC7	-0.295684	-0.523032	-0.0683356	11.7568	-2.8917	0.0158148	0.121765	-3.3309	19084	ENSMUSG00000020612	Prkar1a	0
Q9DCX2	0.420978	0.0970752	0.744881	13.8706	2.88976	0.0158679	0.121831	-3.33417	71679	ENSMUSG00000034566	Atp5h	0
Q6P6M7	0.606972	0.139478	1.07447	10.1961	2.88676	0.0159503	0.122123	-3.33923	211006	ENSMUSG00000029173	Sepsecs	0
Q9WUZ7	-0.329597	-0.583929	-0.0752648	14.0017	-2.88137	0.0160993	0.12292	-3.34831	50795	ENSMUSG00000040666	Sh3bgr	0
Q9EPX2	0.539968	0.122261	0.957675	4.88721	2.87418	0.0163005	0.123564	-3.36043	170721	ENSMUSG00000021223	Papln	0
Q9EQI8	0.347436	0.0785539	0.616318	8.72028	2.87297	0.0163346	0.123564	-3.36247	67308	ENSMUSG00000030612	Mrpl46	0
Q9QZ57	-0.319768	-0.567296	-0.0722403	10.2784	-2.87229	0.0163537	0.123564	-3.3636	56534	ENSMUSG00000051456	Hspb3	0
Q9QYB1	0.845006	0.190816	1.4992	5.39316	2.87193	0.016364	0.123564	-3.36422	29876	ENSMUSG00000037242	Clic4	0
Q9Z2I8	0.445942	0.10027	0.791614	12.004	2.86835	0.0164654	0.123988	-3.37025	20917	ENSMUSG00000061838	Suclg2	0
Q8BJW6	-0.286832	-0.509927	-0.0637369	9.33859	-2.85861	0.0167445	0.125745	-3.38665	229317	ENSMUSG00000027810	Eif2a	0
Q9JIQ3	0.809929	0.179554	1.4403	7.93365	2.85671	0.0167998	0.125754	-3.38986	66593	ENSMUSG00000029433	Diablo	0
Q7TPR4	-0.278027	-0.494603	-0.0614499	13.0155	-2.85425	0.0168711	0.125754	-3.39399	109711	ENSMUSG00000015143	Actn1	0
O08600	-0.251864	-0.44819	-0.0555377	8.59369	-2.85237	0.0169261	0.125754	-3.39716	13804	ENSMUSG00000015337	Endog	0
P08030	0.245411	0.0541073	0.436714	11.5713	2.85226	0.0169293	0.125754	-3.39735	11821	ENSMUSG00000006589	Aprt	0
Q91WQ3	0.311655	0.0678247	0.555484	13.6384	2.84187	0.0172357	0.127684	-3.41483	107271	ENSMUSG00000028811	Yars	0
Q8VEL0	0.371467	0.0800543	0.662879	7.96192	2.83419	0.0174657	0.129039	-3.42775	70380	ENSMUSG00000023074	Mospd1	0
Q9R062	0.269967	0.0580578	0.481877	12.913	2.83256	0.0175152	0.129057	-3.43051	27357	ENSMUSG00000019528	Gyg	0
Q9D6R2	0.352383	0.0747121	0.630055	13.4356	2.82164	0.0178485	0.129789	-3.44887	67834	ENSMUSG00000032279	Idh3a	0
P35700	0.245045	0.0518612	0.438229	13.8833	2.82028	0.0178905	0.129789	-3.45115	18477	ENSMUSG00000028691	Prdx1	0
Q9CQA3	0.509199	0.107762	0.910635	13.5303	2.82025	0.0178914	0.129789	-3.45121	67680	ENSMUSG00000009863	Sdhb	0
Q64524	0.441044	0.0933095	0.788778	12.3305	2.82002	0.0178987	0.129789	-3.4516	319190	ENSMUSG00000068854	H2bc21	0
Q8CGP0	0.441044	0.0933095	0.788778	12.3305	2.82002	0.0178987	0.129789	-3.4516	NA	NA	NA	0
Q9D2U9	0.441044	0.0933095	0.788778	12.3305	2.82002	0.0178987	0.129789	-3.4516	78303	ENSMUSG00000056895	H2bu2	0
Q3TC72	0.314566	0.066322	0.56281	9.48874	2.81742	0.0179793	0.13003	-3.45598	68126	NA	NA	0
Q921G7	0.453401	0.0947979	0.812005	13.8351	2.81116	0.0181746	0.130436	-3.46649	66841	ENSMUSG00000027809	Etfdh	0
Q8BWJ3	-0.336626	-0.602882	-0.070371	10.0082	-2.81104	0.0181784	0.130436	-3.4667	110094	ENSMUSG00000031295	Phka2	0
Q99KV1	0.32726	0.068301	0.586219	8.60193	2.80983	0.0182166	0.130436	-3.46874	67838	ENSMUSG00000004460	Dnajb11	0
P05201	0.388546	0.0809322	0.696161	15.5736	2.80837	0.0182625	0.130436	-3.47119	14718	ENSMUSG00000025190	Got1	0
P15105	-0.31828	-0.570295	-0.0662653	8.86583	-2.80803	0.0182734	0.130436	-3.47177	14645	ENSMUSG00000026473	Glul	0
Q9WTP7	0.289465	0.0600865	0.518843	11.8591	2.80583	0.0183428	0.130591	-3.47546	56248	ENSMUSG00000024782	Ak3	0
Q8R016	-0.451916	-0.810695	-0.0931376	10.9511	-2.80059	0.0185097	0.131415	-3.48427	104184	ENSMUSG00000020840	Blmh	0
Q3URE1	0.322599	0.0663584	0.57884	8.90541	2.79919	0.0185544	0.131415	-3.48662	257633	ENSMUSG00000015016	Acsf3	0
P49813	-0.272973	-0.490695	-0.055251	13.4801	-2.78763	0.0189288	0.133721	-3.50605	21916	ENSMUSG00000028328	Tmod1	0
Q01768	0.310337	0.0626607	0.558014	13.8809	2.78591	0.0189852	0.133775	-3.50894	18103	ENSMUSG00000020857	Nme2	0
P62254	-0.423927	-0.76324	-0.0846138	5.63195	-2.77785	0.0192515	0.135304	-3.52248	67128	ENSMUSG00000020794	Ube2g1	0
P10605	0.281924	0.0558569	0.50799	11.8554	2.77276	0.0194214	0.136149	-3.53102	13030	ENSMUSG00000021939	Ctsb	0
P11930	0.326211	0.0644123	0.58801	7.46837	2.77044	0.0194995	0.136347	-3.53492	110959	ENSMUSG00000034875	Nudt19	0
Q9D7N6	0.493605	0.0971292	0.89008	8.21471	2.76809	0.0195788	0.136553	-3.53886	107734	ENSMUSG00000026087	Mrpl30	0
Q9JJW6	-0.360041	-0.649554	-0.0705278	9.05396	-2.76504	0.0196823	0.136927	-3.54398	56009	NA	NA	0
Q8R010	-0.264866	-0.478172	-0.0515607	10.9894	-2.76085	0.0198255	0.137574	-3.55102	231872	ENSMUSG00000029610	Aimp2	0
Q3V1D3	-0.406283	-0.733846	-0.0787199	15.3413	-2.75773	0.0199326	0.137968	-3.55626	229665	ENSMUSG00000070385	Ampd1	0
Q8QZT1	0.377298	0.0726553	0.681941	14.2332	2.75367	0.020073	0.138341	-3.56307	110446	ENSMUSG00000032047	Acat1	0
Q64191	-0.255966	-0.462779	-0.0491522	5.70558	-2.75182	0.020137	0.138341	-3.56616	11593	ENSMUSG00000031521	Aga	0
Q61207	0.34441	0.0660719	0.622747	12.9816	2.75119	0.020159	0.138341	-3.56722	19156	ENSMUSG00000004207	Psap	0
Q8K0L0	-0.243373	-0.440117	-0.0466287	10.0769	-2.75035	0.0201884	0.138341	-3.56863	65256	ENSMUSG00000021200	Asb2	0
Q8K2Q2	0.52525	0.0981138	0.952386	9.48084	2.73412	0.0207627	0.141922	-3.59585	68214	ENSMUSG00000025069	Gsto2	0
Q8BLY2	-0.258132	-0.46816	-0.0481034	10.677	-2.73263	0.0208161	0.141933	-3.59834	272396	ENSMUSG00000030515	Tarsl2	0
Q9D8S4	0.380202	0.0706803	0.689725	8.06782	2.73112	0.0208706	0.141951	-3.60088	104444	ENSMUSG00000032026	Rexo2	0
P35385	0.693385	0.128372	1.2584	12.1922	2.72856	0.0209631	0.142228	-3.60517	29818	ENSMUSG00000006221	Hspb7	0
P07934	-0.306388	-0.556539	-0.0562361	13.2846	-2.72324	0.0211568	0.143187	-3.61408	18682	ENSMUSG00000025537	Phkg1	0
Q8VEM8	0.604642	0.110478	1.09881	12.6079	2.72048	0.0212581	0.143278	-3.61871	18674	ENSMUSG00000061904	Slc25a3	0
Q9D786	-0.785546	-1.42772	-0.143373	10.246	-2.7198	0.0212828	0.143278	-3.61984	71909	ENSMUSG00000078762	Haus5	0
P36993	0.305687	0.0556821	0.555692	11.158	2.71861	0.021327	0.143278	-3.62185	19043	ENSMUSG00000061130	Ppm1b	0
Q9D1Z3	-0.248355	-0.452018	-0.0446925	11.6609	-2.71131	0.0215975	0.14474	-3.63406	68073	ENSMUSG00000039065	Atpsckmt	0
Q925I1	0.510595	0.0909967	0.930194	10.7374	2.70558	0.0218125	0.145486	-3.64366	108888	ENSMUSG00000029036	Atad3a	0
Q9EQ80	0.321147	0.0572273	0.585066	8.46682	2.70552	0.021815	0.145486	-3.64377	65102	ENSMUSG00000026036	Nif3l1	0
P28658	-0.73278	-1.33619	-0.129373	8.56366	-2.70011	0.0220199	0.146496	-3.65282	54138	ENSMUSG00000016541	Atxn10	0
P56393	0.388775	0.0683522	0.709198	8.69651	2.69769	0.0221119	0.146752	-3.65686	66142	ENSMUSG00000031231	Cox7b	0
Q9JHW2	0.314098	0.054397	0.573798	11.4807	2.68912	0.0224422	0.148433	-3.67121	52633	ENSMUSG00000022751	Nit2	0
Q8VCT4	-0.453458	-0.828495	-0.0784198	13.0637	-2.68831	0.0224734	0.148433	-3.67256	104158	ENSMUSG00000056973	Ces1d	0
Q80VP5	0.394903	0.0677269	0.72208	6.58813	2.68365	0.022655	0.149272	-3.68034	72650	ENSMUSG00000047635	2810006K23Rik	0
Q3UHX0	-0.386926	-0.70834	-0.0655122	7.81318	-2.67659	0.0229334	0.150745	-3.69216	70930	ENSMUSG00000021392	Nol8	0
Q91VA7	0.424907	0.0714178	0.778397	13.4475	2.67261	0.0230916	0.151204	-3.69881	170718	ENSMUSG00000027406	Idh3b	0
P34022	0.572773	0.0961727	1.04937	9.98937	2.67206	0.0231136	0.151204	-3.69973	19385	ENSMUSG00000005732	Ranbp1	0
P34022	0.572773	0.0961727	1.04937	9.98937	2.67206	0.0231136	0.151204	-3.69973	19385	ENSMUSG00000099164	Ranbp1	0
P13634	0.5001	0.0836436	0.916557	9.23223	2.66996	0.0231975	0.151291	-3.70323	12346	ENSMUSG00000027556	Car1	0
P47754	-0.23703	-0.434605	-0.0394554	14.1704	-2.66741	0.0233	0.151291	-3.70749	12343	ENSMUSG00000015733	Capza2	0
O08756	0.384688	0.0639885	0.705388	12.0812	2.66703	0.0233153	0.151291	-3.70813	NA	NA	NA	0
P62821	0.342218	0.0568379	0.627598	9.79812	2.66623	0.0233478	0.151291	-3.70947	19324	ENSMUSG00000020149	Rab1a	0
Q9EPR2	0.318194	0.0520881	0.584299	6.84536	2.65861	0.0236569	0.152933	-3.72218	66350	ENSMUSG00000027999	Pla2g12a	0
Q8CC27	-0.367629	-0.676713	-0.0585451	10.7998	-2.64455	0.024239	0.155683	-3.74566	12296	ENSMUSG00000057914	Cacnb2	0
D3Z7X0	0.362254	0.0575039	0.667004	10.1431	2.64294	0.0243064	0.155683	-3.74834	338350	ENSMUSG00000042647	Acad12	0
Q8CHH9	0.353863	0.0560545	0.651672	7.3152	2.6419	0.0243503	0.155683	-3.75008	20362	ENSMUSG00000018398	Septin8	0
Q9Z1E4	-0.341843	-0.629598	-0.0540871	14.351	-2.64132	0.0243747	0.155683	-3.75105	14936	ENSMUSG00000003865	Gys1	0
Q9WVL0	0.429851	0.0679347	0.791767	9.42385	2.64075	0.0243985	0.155683	-3.75199	14874	ENSMUSG00000021033	Gstz1	0
Q8BP40	0.285849	0.0450675	0.526631	10.1843	2.63956	0.0244488	0.155683	-3.75398	66659	ENSMUSG00000028093	Acp6	0
P30412	-0.321352	-0.592114	-0.0505893	8.83824	-2.63882	0.02448	0.155683	-3.75521	19038	ENSMUSG00000024538	Ppic	0
Q8C7E7	0.344859	0.0541249	0.635592	11.6318	2.63732	0.0245434	0.155726	-3.75771	52331	ENSMUSG00000047963	Stbd1	0
Q99JR6	0.239324	0.0371932	0.441455	10.2979	2.63252	0.024748	0.156661	-3.76572	74080	ENSMUSG00000032456	Nmnat3	0
Q9CRD2	-0.357202	-0.660806	-0.0535969	9.39187	-2.61591	0.0254684	0.160709	-3.7934	66736	ENSMUSG00000022337	Emc2	0
P70696	0.937419	0.140406	1.73443	10.6546	2.61509	0.0255047	0.160709	-3.79477	319177	ENSMUSG00000050799	H2bc1	0
P56695	0.528163	0.0781115	0.978214	8.05375	2.6093	0.025761	0.16166	-3.80441	22393	ENSMUSG00000039474	Wfs1	0
Q9ESN9	-0.492769	-0.912771	-0.0727665	8.34579	-2.60861	0.0257915	0.16166	-3.80555	30957	ENSMUSG00000024163	Mapk8ip3	0
Q8CHP5	-0.329814	-0.611024	-0.0486041	9.14092	-2.60769	0.0258325	0.16166	-3.80708	78428	ENSMUSG00000064030	Pym1	0
Q99JB2	0.5582	0.0815892	1.03481	9.28338	2.60402	0.025997	0.162319	-3.81319	66592	ENSMUSG00000028455	Stoml2	0
Q8CGK3	0.364102	0.0527675	0.675437	13.1007	2.60024	0.0261671	0.163009	-3.81948	74142	ENSMUSG00000041168	Lonp1	0
O55126	0.328023	0.0473472	0.608698	13.437	2.59847	0.0262475	0.163139	-3.82243	NA	NA	NA	0
Q9D8Y0	0.348139	0.0498323	0.646446	7.21472	2.59482	0.0264132	0.163798	-3.82849	NA	NA	NA	0
P00342	-0.330828	-0.614931	-0.0467253	11.7102	-2.58908	0.0266766	0.164429	-3.83804	16833	ENSMUSG00000030851	Ldhc	0
Q9CR95	-0.31518	-0.585862	-0.0444981	6.62632	-2.58891	0.0266842	0.164429	-3.83832	67602	ENSMUSG00000030327	Necap1	0
P23953	0.416688	0.0587419	0.774635	12.5759	2.58828	0.0267133	0.164429	-3.83937	13884	ENSMUSG00000057400	Ces1c	0
Q9CR09	-0.342051	-0.635985	-0.0481177	9.55112	-2.58738	0.0267549	0.164429	-3.84087	66155	ENSMUSG00000062963	Ufc1	0
Q9R059	-0.412358	-0.767059	-0.0576576	12.4787	-2.58482	0.0268733	0.164787	-3.84511	14201	ENSMUSG00000032643	Fhl3	0
B1AR69	-0.300668	-0.559706	-0.04163	15.1823	-2.58072	0.0270641	0.165587	-3.85192	544791	ENSMUSG00000060180	Myh13	0
Q9ES74	-0.235361	-0.438448	-0.0322743	10.7833	-2.57674	0.0272509	0.166358	-3.85854	59125	ENSMUSG00000026393	Nek7	0
P42230	-0.319219	-0.595696	-0.0427416	10.3391	-2.56712	0.0277071	0.168767	-3.87451	20850	ENSMUSG00000004043	Stat5a	0
Q6IRU2	0.402169	0.0534634	0.750875	11.552	2.56429	0.0278429	0.169218	-3.87921	326618	ENSMUSG00000031799	Tpm4	0
Q14BI5	-0.227706	-0.425635	-0.029778	17.3725	-2.55791	0.0281514	0.170057	-3.8898	17930	ENSMUSG00000031461	Myom2	0
Q9DBB8	-0.305332	-0.570843	-0.0398217	11.1044	-2.55687	0.0282019	0.170057	-3.89152	71755	ENSMUSG00000011382	Dhdh	0
Q9D880	0.417335	0.0541499	0.780519	9.98369	2.5549	0.0282978	0.170057	-3.89478	66525	ENSMUSG00000003438	Timm50	0
O70209	-0.26534	-0.496277	-0.0344027	12.8745	-2.55462	0.0283116	0.170057	-3.89525	53318	ENSMUSG00000031636	Pdlim3	0
Q9CXI5	0.46821	0.0606886	0.875732	8.57651	2.55451	0.0283169	0.170057	-3.89543	NA	NA	NA	0
A2AAJ9	-0.235069	-0.439783	-0.0303552	16.8276	-2.55309	0.0283865	0.170057	-3.89779	NA	ENSMUSG00000061462	Obscn	0
P14602	0.429415	0.0553661	0.803464	13.4686	2.55251	0.0284152	0.170057	-3.89876	15507	ENSMUSG00000004951	Hspb1	0
Q6Y7W8	-0.270894	-0.507487	-0.0343009	6.18399	-2.54575	0.0287486	0.171024	-3.90996	227331	ENSMUSG00000048000	Gigyf2	0
Q9CQH3	-0.282598	-0.529428	-0.0357685	12.4257	-2.5456	0.028756	0.171024	-3.91021	66046	ENSMUSG00000027673	Ndufb5	0
Q8CI70	-0.230667	-0.432151	-0.0291829	11.3435	-2.54544	0.0287639	0.171024	-3.91047	216011	ENSMUSG00000037151	Lrrc20	0
P62257	-0.263212	-0.493476	-0.0329468	9.64908	-2.54153	0.0289585	0.171808	-3.91694	22214	ENSMUSG00000039159	Ube2h	0
Q8K285	-1.02168	-1.91665	-0.126702	8.97614	-2.53817	0.0291269	0.172434	-3.92251	74015	ENSMUSG00000070000	Fcho1	0
Q9Z2Z6	0.382873	0.0470187	0.718727	9.32959	2.53467	0.0293033	0.173088	-3.9283	57279	ENSMUSG00000032602	Slc25a20	0
A0A087WS79	-0.425395	-0.798725	-0.0520649	9.05498	-2.53348	0.0293636	0.173088	-3.93028	NA	ENSMUSG00000102045	NA	0
P70297	0.307259	0.0366089	0.57791	7.2839	2.52414	0.0298403	0.17552	-3.94572	20844	ENSMUSG00000026718	Stam	0
Q99PR8	-0.349092	-0.65721	-0.040975	10.7803	-2.51908	0.0301021	0.176681	-3.9541	69253	ENSMUSG00000038086	Hspb2	0
B1AXP6	0.317352	0.0368135	0.59789	7.94968	2.51517	0.030306	0.177451	-3.96057	68512	ENSMUSG00000078713	Tomm5	0
Q9CR62	0.393393	0.0454844	0.741302	12.7276	2.51408	0.0303628	0.177451	-3.96236	67863	ENSMUSG00000014606	Slc25a11	0
Q60932	0.314797	0.0358213	0.593773	15.0864	2.50889	0.0306357	0.178665	-3.97093	22333	ENSMUSG00000020402	Vdac1	0
Q61699	0.336609	0.0376975	0.63552	11.4345	2.50381	0.0309055	0.17953	-3.97933	15505	ENSMUSG00000029657	Hsph1	0
Q9WTP6	0.286499	0.0320674	0.540932	12.2297	2.50363	0.030915	0.17953	-3.97963	11637	ENSMUSG00000028792	Ak2	0
P62849	-0.298484	-0.564592	-0.032377	7.75274	-2.49392	0.0314368	0.182174	-3.99565	20088	ENSMUSG00000025290	Rps24	0
Q99MZ7	0.222589	0.0240018	0.421176	8.62915	2.49213	0.0315341	0.182309	-3.99861	111175	ENSMUSG00000026189	Pecr	0
Q91XD6	-0.743473	-1.40707	-0.07988	8.94472	-2.49104	0.0315931	0.182309	-4.0004	70160	ENSMUSG00000031479	Vps36	0
Q61171	0.234335	0.0249759	0.443695	13.7887	2.48865	0.0317239	0.182679	-4.00435	21672	ENSMUSG00000005161	Prdx2	0
P46425	0.260346	0.0273833	0.493309	13.0972	2.48475	0.0319377	0.18318	-4.01078	14869	ENSMUSG00000038155	Gstp2	0
P46425	0.260346	0.0273833	0.493309	13.0972	2.48475	0.0319377	0.18318	-4.01078	14869	ENSMUSG00000097808	Gstp2	0
P97470	-0.395843	-0.750069	-0.0416173	10.2109	-2.48462	0.0319445	0.18318	-4.01099	56420	ENSMUSG00000030697	Ppp4c	0
Q9D0M3	0.362045	0.0375682	0.686521	11.4444	2.48083	0.0321541	0.183997	-4.01724	66445	ENSMUSG00000022551	Cyc1	0
Q9EQ20	0.275611	0.0278141	0.523407	13.8089	2.47297	0.0325926	0.185526	-4.03019	104776	ENSMUSG00000021238	Aldh6a1	0
P08226	0.338152	0.0340156	0.642289	9.32538	2.47207	0.0326429	0.185526	-4.03166	11816	ENSMUSG00000002985	Apoe	0
P02089	0.744564	0.0748418	1.41429	14.0619	2.47187	0.0326545	0.185526	-4.032	15130	NA	NA	0
P26443	0.230466	0.0230432	0.437889	12.9504	2.47041	0.0327368	0.185526	-4.03441	14661	ENSMUSG00000021794	Glud1	0
Q811J3	0.264091	0.026329	0.501853	9.58191	2.46961	0.0327815	0.185526	-4.03571	64602	ENSMUSG00000032293	Ireb2	0
Q03173	0.439187	0.0436554	0.834718	7.39496	2.4688	0.0328274	0.185526	-4.03705	13800	ENSMUSG00000022995	Enah	0
O88653	0.262204	0.0253506	0.499058	9.97086	2.46137	0.0332502	0.187466	-4.04928	56692	ENSMUSG00000091512	Lamtor3	0
Q62087	-0.301801	-0.574535	-0.0290679	9.61022	-2.46037	0.0333076	0.187466	-4.05092	269823	ENSMUSG00000029759	Pon3	0
Q9CWU6	0.338564	0.0315328	0.645595	9.60742	2.45175	0.0338058	0.188823	-4.0651	56046	ENSMUSG00000005882	Uqcc1	0
P55302	-0.263321	-0.502136	-0.0245065	12.2051	-2.45156	0.0338168	0.188823	-4.06541	16976	ENSMUSG00000029103	Lrpap1	0
P56135	0.471552	0.0435946	0.89951	8.86216	2.44989	0.0339141	0.188823	-4.06815	57423	ENSMUSG00000038690	Atp5j2	0
Q7TMB8	0.257068	0.0237458	0.49039	5.60261	2.44968	0.0339263	0.188823	-4.0685	20430	ENSMUSG00000030447	Cyfip1	0
Q61584	-0.258392	-0.492932	-0.0238509	13.189	-2.4495	0.0339368	0.188823	-4.06879	14359	ENSMUSG00000027680	Fxr1	0
Q9D8Y1	0.295167	0.0271984	0.563136	9.44912	2.44907	0.0339619	0.188823	-4.0695	66271	ENSMUSG00000030615	Tmem126a	0
Q8BWT1	0.423331	0.038337	0.808325	14.4555	2.4448	0.0342125	0.189831	-4.07651	52538	ENSMUSG00000036880	Acaa2	0
Q80SZ7	0.629153	0.0553444	1.20296	7.92687	2.43785	0.0346244	0.191728	-4.08793	14707	ENSMUSG00000068523	Gng5	0
P19783	0.409522	0.035242	0.783801	10.5512	2.43276	0.0349293	0.192968	-4.09629	12857	ENSMUSG00000031818	Cox4i1	0
O70468	-0.316303	-0.605505	-0.0271019	8.75623	-2.43176	0.0349891	0.192968	-4.09792	NA	NA	NA	0
P15532	0.469505	0.039988	0.899021	11.5783	2.4304	0.0350712	0.193032	-4.10015	18102	ENSMUSG00000037601	Nme1	0
Q6PD03	-0.26684	-0.511392	-0.0222887	9.41317	-2.42604	0.035335	0.194095	-4.10729	226849	ENSMUSG00000026626	Ppp2r5a	0
P97450	0.384547	0.0316665	0.737427	13.4075	2.42292	0.0355253	0.194636	-4.11241	11957	ENSMUSG00000022890	Atp5j	0
P31230	-0.242254	-0.464786	-0.0197221	12.1111	-2.42045	0.0356766	0.194636	-4.11646	NA	ENSMUSG00000028029	Aimp1	0
Q8BRK9	-0.441041	-0.846271	-0.0358107	5.40752	-2.41989	0.0357113	0.194636	-4.11739	140481	ENSMUSG00000038886	Man2a2	0
D3Z2H9	0.42542	0.0345261	0.816313	10.3757	2.41979	0.0357175	0.194636	-4.11755	NA	ENSMUSG00000058126	Tpm3-rs7	0
Q8VDI7	-0.236946	-0.455044	-0.0188483	10.2655	-2.41555	0.0359786	0.195563	-4.12449	98766	ENSMUSG00000036352	Ubac1	0
Q8VCE1	0.251344	0.0199017	0.482787	7.14253	2.41459	0.036038	0.195563	-4.12606	246738	ENSMUSG00000039763	Dnajc28	0
Q62407	-0.217197	-0.41728	-0.0171127	14.3205	-2.41356	0.0361017	0.195563	-4.12774	11790	ENSMUSG00000026207	Speg	0
Q8K1L5	0.661293	0.0512096	1.27138	8.60336	2.41003	0.0363217	0.196367	-4.13353	76497	NA	NA	0
A8DUK4	0.764478	0.0582882	1.47067	15.8548	2.40692	0.0365166	0.197032	-4.13862	100503605	ENSMUSG00000052305	Hbb-b1	0
A8DUK4	0.764478	0.0582882	1.47067	15.8548	2.40692	0.0365166	0.197032	-4.13862	100503605	ENSMUSG00000073940	Hbb-bt	0
A8DUK4	0.764478	0.0582882	1.47067	15.8548	2.40692	0.0365166	0.197032	-4.13862	101488143	ENSMUSG00000052305	Hbb-b1	0
A8DUK4	0.764478	0.0582882	1.47067	15.8548	2.40692	0.0365166	0.197032	-4.13862	101488143	ENSMUSG00000073940	Hbb-bt	0
Q6ZQ73	-0.239744	-0.461448	-0.0180405	13.4336	-2.40432	0.0366799	0.197524	-4.14286	67088	ENSMUSG00000030319	Cand2	0
Q9DCS9	-0.29459	-0.567473	-0.0217066	13.0505	-2.40026	0.0369369	0.198518	-4.1495	68342	ENSMUSG00000040048	Ndufb10	0
Q9Z1K5	-0.229915	-0.443065	-0.0167647	9.22227	-2.39828	0.0370632	0.198806	-4.15275	23806	ENSMUSG00000025234	Arih1	0
P62897	0.498075	0.0352458	0.960905	13.7154	2.39272	0.0374188	0.200322	-4.16183	13063	ENSMUSG00000058927	NA	0
P62897	0.498075	0.0352458	0.960905	13.7154	2.39272	0.0374188	0.200322	-4.16183	13063	ENSMUSG00000063694	Cycs	0
O55234	0.201345	0.0140726	0.388618	11.8724	2.39048	0.0375632	0.200562	-4.16549	19173	ENSMUSG00000022193	Psmb5	0
Q3TXU5	0.273542	0.0189975	0.528086	7.21714	2.38934	0.0376367	0.200562	-4.16735	330817	ENSMUSG00000060038	Dhps	0
Q149B8	0.570523	0.0394635	1.10158	9.12136	2.38862	0.0376831	0.200562	-4.16852	74183	ENSMUSG00000078486	Perm1	0
Q99MS7	-0.253215	-0.489604	-0.0168264	12.0296	-2.38166	0.0381363	0.20258	-4.17988	114601	NA	NA	0
Q8JZS7	0.326573	0.0213299	0.631816	10.225	2.37877	0.0383265	0.203065	-4.18461	208982	ENSMUSG00000007908	Hmgcll1	0
Q8K1R7	-0.233882	-0.45262	-0.015144	9.92653	-2.37733	0.038421	0.203065	-4.18695	217718	ENSMUSG00000034290	Nek9	0
P01027	0.305097	0.019703	0.59049	13.6452	2.3769	0.0384497	0.203065	-4.18765	12266	ENSMUSG00000024164	C3	0
P00920	0.525826	0.0334789	1.01817	11.947	2.37459	0.0386026	0.20348	-4.19142	12349	ENSMUSG00000027562	Car2	0
E9Q963	0.448529	0.0267838	0.870275	9.96282	2.3646	0.0392701	0.206522	-4.20769	381544	ENSMUSG00000060268	Armh1	0
Q505F5	-0.397788	-0.771963	-0.0236124	9.96237	-2.36371	0.0393304	0.206522	-4.20915	72946	ENSMUSG00000029028	Lrrc47	0
Q9Z1K6	-0.235997	-0.458569	-0.0134254	8.86736	-2.35751	0.0397507	0.20833	-4.21923	23807	ENSMUSG00000064145	Arih2	0
Q80X68	0.319157	0.0177764	0.620538	12.2751	2.35454	0.0399539	0.208917	-4.22407	71832	ENSMUSG00000046934	Csl	0
Q62523	0.349912	0.0193642	0.68046	4.4294	2.35365	0.040015	0.208917	-4.22552	22793	ENSMUSG00000029860	Zyx	0
Q8K1E6	0.322405	0.0171063	0.627704	5.81031	2.34798	0.0404063	0.210558	-4.23474	69113	ENSMUSG00000040174	Alkbh3	0
Q6GQT9	-0.300684	-0.585948	-0.015419	10.3348	-2.34358	0.0407125	0.211751	-4.24189	211548	ENSMUSG00000030835	Nomo1	0
Q9WV06	0.553958	0.0274348	1.08048	13.0011	2.33925	0.0410156	0.212545	-4.24892	56642	ENSMUSG00000025172	Ankrd2	0
Q6ZWY6	-0.241545	-0.471133	-0.0119562	10.4052	-2.33919	0.0410202	0.212545	-4.24902	73318	ENSMUSG00000063447	Ube2d2b	0
Q3U1J4	-0.225801	-0.440691	-0.0109115	12.7868	-2.3363	0.0412239	0.213197	-4.25371	13194	ENSMUSG00000024740	Ddb1	0
Q922B2	-0.23602	-0.460812	-0.0112273	13.0271	-2.33445	0.0413548	0.213359	-4.25672	226414	ENSMUSG00000026356	Dars	0
Q99JW4	0.224509	0.0105268	0.438491	10.9403	2.33278	0.0414733	0.213359	-4.25942	110829	NA	NA	0
Q91Z83	0.55019	0.0257491	1.07463	16.4344	2.33257	0.0414886	0.213359	-4.25977	140781	ENSMUSG00000053093	Myh7	0
P14231	-0.300773	-0.58822	-0.0133253	9.01712	-2.32647	0.0419242	0.214997	-4.26966	11932	ENSMUSG00000041329	Atp1b2	0
Q60605	-0.218349	-0.427075	-0.00962395	15.455	-2.32592	0.041964	0.214997	-4.27055	17904	ENSMUSG00000090841	Myl6	0
O54946	0.302031	0.0129544	0.591107	7.60287	2.32304	0.0421715	0.215657	-4.27522	23950	ENSMUSG00000029131	Dnajb6	0
Q8BHL8	-0.380627	-0.74526	-0.0159941	6.84256	-2.32093	0.0423243	0.216035	-4.27864	228769	ENSMUSG00000032869	Psmf1	0
P61957	0.668465	0.0252015	1.31173	7.5325	2.31051	0.0430864	0.219516	-4.29551	170930	ENSMUSG00000020738	Sumo2	0
Q60866	0.213161	0.0079201	0.418401	9.60392	2.3092	0.043183	0.2196	-4.29763	19212	ENSMUSG00000026730	Pter	0
Q8CGC7	-0.234657	-0.461678	-0.00763479	14.4602	-2.29817	0.0440058	0.22337	-4.31545	107508	ENSMUSG00000026615	Eprs	0
P54071	0.596774	0.0184862	1.17506	13.4234	2.29448	0.0442851	0.224225	-4.32142	269951	ENSMUSG00000030541	Idh2	0
Q9CQ86	0.379041	0.0116303	0.746453	9.21895	2.29378	0.0443378	0.224225	-4.32255	103742	ENSMUSG00000002580	Mien1	0
Q02566	-0.293544	-0.578365	-0.00872228	7.81676	-2.29149	0.044512	0.224529	-4.32625	17888	ENSMUSG00000040752	Myh6	0
P17426	-0.234378	-0.461856	-0.00689931	8.88945	-2.29084	0.0445618	0.224529	-4.3273	11771	ENSMUSG00000060279	Ap2a1	0
P06728	0.250981	0.0071372	0.494825	11.5552	2.28848	0.0447418	0.225023	-4.3311	11808	ENSMUSG00000032080	Apoa4	0
Q60902	0.289632	0.00769453	0.57157	7.17938	2.28408	0.0450796	0.226306	-4.3382	13859	ENSMUSG00000006276	Eps15l1	0
P43275	-0.378479	-0.747098	-0.00986007	9.54432	-2.28287	0.0451728	0.226359	-4.34014	80838	ENSMUSG00000049539	H1f1	0
P97315	0.502424	0.0113321	0.993517	11.9103	2.27471	0.0458079	0.229123	-4.3533	13007	ENSMUSG00000026421	Csrp1	0
Q8K010	-0.222909	-0.440915	-0.00490254	12.1591	-2.2734	0.0459103	0.229217	-4.35541	75475	ENSMUSG00000022562	Oplah	0
Q99PP7	-0.369206	-0.731115	-0.00729688	10.6026	-2.26823	0.0463178	0.230387	-4.36373	94093	NA	NA	0
P08905	0.456762	0.00883049	0.904693	10.3831	2.26723	0.0463967	0.230387	-4.36533	17105	ENSMUSG00000069516	Lyz2	0
P17897	0.456762	0.00883049	0.904693	10.3831	2.26723	0.0463967	0.230387	-4.36533	17110	ENSMUSG00000069515	Lyz1	0
Q99PG2	0.47008	0.00758428	0.932576	6.77681	2.25986	0.0469846	0.232884	-4.37719	72075	ENSMUSG00000049401	Ogfr	0
P26369	-0.262556	-0.521286	-0.00382531	8.63504	-2.25627	0.0472734	0.233892	-4.38295	22185	ENSMUSG00000030435	U2af2	0
Q9D855	-0.331915	-0.659332	-0.00449691	12.5916	-2.25394	0.0474622	0.234404	-4.3867	NA	NA	NA	0
Q9D1I5	0.335849	0.00423134	0.667466	10.1541	2.25177	0.0476382	0.234849	-4.39018	73724	ENSMUSG00000033429	Mcee	0
Q5EBG6	0.463427	0.00527758	0.921577	13.1086	2.24901	0.047863	0.235534	-4.39461	243912	ENSMUSG00000036854	Hspb6	0
Q8BQZ5	-0.445046	-0.885622	-0.00447033	8.06881	-2.24596	0.0481129	0.23623	-4.39951	54188	ENSMUSG00000029625	Cpsf4	0
Q9D7P6	0.710415	0.00669629	1.41413	8.01405	2.24456	0.0482282	0.23623	-4.40176	66383	ENSMUSG00000025825	Iscu	0
P24547	0.295542	0.00273066	0.588353	9.80519	2.24414	0.048263	0.23623	-4.40243	23918	ENSMUSG00000062867	Impdh2	0
Q91YP0	-0.215345	-0.428966	-0.00172506	9.20748	-2.24136	0.0484925	0.236745	-4.40689	217666	ENSMUSG00000020988	L2hgdh	0
Q9JIY5	0.286265	0.0022189	0.57031	11.1001	2.24077	0.048541	0.236745	-4.40783	64704	ENSMUSG00000068329	Htra2	0
P41317	0.785343	0.00564317	1.56504	5.94394	2.23949	0.0486468	0.23684	-4.40988	17195	ENSMUSG00000024863	Mbl2	0
Q8R2H9	0.318527	0.0016775	0.635377	11.1659	2.23517	0.0490066	0.238169	-4.4168	237928	ENSMUSG00000050860	Phospho1	0
Q5XKE0	-0.231276	-0.461445	-0.00110716	17.2788	-2.2341	0.0490967	0.238184	-4.41852	233199	ENSMUSG00000038670	Mybpc2	0
Q6NVE9	0.389884	0.00167882	0.77809	9.16855	2.23302	0.0491871	0.238201	-4.42025	320717	ENSMUSG00000038582	Pptc7	0
Q9QXX4	0.343149	0.00127381	0.685024	9.78821	2.23169	0.0492989	0.238321	-4.42238	50799	ENSMUSG00000015112	Slc25a13	0
Q78IK4	0.351783	0.000718959	0.702848	10.7902	2.22795	0.0496135	0.239203	-4.42835	68117	ENSMUSG00000025525	Apool	0
Q9DBL9	-0.286837	-0.573153	-0.000521918	7.66423	-2.22745	0.0496558	0.239203	-4.42915	67469	ENSMUSG00000032540	Abhd5	0
Q8R0W0	-0.198042	-0.395915	-0.000169111	10.146	-2.2253	0.0498383	0.239661	-4.4326	223650	NA	NA	0
Q8BYL4	0.315098	-0.00023557	0.630432	5.55698	2.22174	0.0501417	0.240698	-4.43829	70120	ENSMUSG00000022792	Yars2	0
Q9CXI0	0.31723	-0.000855243	0.635315	11.7853	2.21742	0.0505119	0.241623	-4.44519	52064	ENSMUSG00000041733	Coq5	0
Q9ERU9	-0.196573	-0.393679	0.000532334	5.29237	-2.2174	0.0505142	0.241623	-4.44523	19386	ENSMUSG00000003226	Ranbp2	0
Q811D0	-0.221638	-0.444026	0.000749379	10.0313	-2.21591	0.0506423	0.241623	-4.44761	13383	ENSMUSG00000022770	Dlg1	0
O08739	-0.29711	-0.595359	0.00113845	10.4436	-2.21491	0.0507282	0.241623	-4.4492	11717	ENSMUSG00000005686	Ampd3	0
Q8CC36	-0.23789	-0.47686	0.00107957	11.2278	-2.21336	0.050863	0.241623	-4.45168	227526	ENSMUSG00000039496	Cdnf	0
Q8CBY0	0.288894	-0.00131162	0.579099	8.45118	2.21335	0.0508634	0.241623	-4.45169	384281	ENSMUSG00000029536	Gatc	0
O08911	-0.191782	-0.385049	0.00148396	11.9672	-2.20633	0.0514753	0.243955	-4.4629	29857	ENSMUSG00000022610	Mapk12	0
D3Z1D3	-0.545239	-1.09486	0.00438074	8.15373	-2.20568	0.0515322	0.243955	-4.46393	100504518	ENSMUSG00000071540	3425401B19Rik	0
Q99K82	-0.830623	-1.67017	0.00892035	8.52052	-2.19978	0.0520525	0.245993	-4.47334	228608	ENSMUSG00000027333	Smox	0
Q9JK37	-0.193147	-0.388485	0.00219208	15.5583	-2.19845	0.0521702	0.246125	-4.47545	59011	ENSMUSG00000068697	Myoz1	0
P01942	0.59992	-0.00781265	1.20765	15.1104	2.19482	0.0524935	0.247225	-4.48124	NA	NA	NA	0
Q8BFP9	0.208812	-0.00295522	0.420579	8.55207	2.19237	0.0527123	0.247544	-4.48513	228026	ENSMUSG00000006494	Pdk1	0
Q9JJC6	0.221939	-0.00317494	0.447053	9.04331	2.19204	0.0527419	0.247544	-4.48565	75695	ENSMUSG00000029392	Rilpl1	0
P49138	-0.179337	-0.361447	0.00277214	10.3926	-2.18956	0.0529655	0.248168	-4.48961	17164	ENSMUSG00000016528	Mapkapk2	0
Q8R3F5	0.225688	-0.00382027	0.455197	10.1665	2.18639	0.0532512	0.249081	-4.49464	223722	ENSMUSG00000048755	Mcat	0
P50431	0.423719	-0.00740536	0.854843	9.95524	2.18521	0.0533583	0.249157	-4.49652	20425	ENSMUSG00000020534	Shmt1	0
A2A5N3	0.282422	-0.00523052	0.570074	9.19127	2.18297	0.0535617	0.24943	-4.50008	381404	ENSMUSG00000054582	Pabpc1l	0
P63328	-0.260044	-0.524954	0.0048657	12.566	-2.18256	0.0535989	0.24943	-4.50073	19055	ENSMUSG00000028161	Ppp3ca	0
Q9DBL1	0.199617	-0.00387574	0.403109	11.2982	2.18105	0.0537365	0.249647	-4.50313	66885	ENSMUSG00000030861	Acadsb	0
Q8R2U6	-0.240331	-0.485512	0.00485063	9.32035	-2.17941	0.0538865	0.249672	-4.50573	71207	ENSMUSG00000020029	Nudt4	0
P47963	0.342283	-0.00697408	0.691541	11.1613	2.179	0.0539241	0.249672	-4.50638	270106	ENSMUSG00000000740	Rpl13	0
P62737	-0.276227	-0.558485	0.00603032	13.8679	-2.1759	0.0542093	0.250148	-4.51131	11475	ENSMUSG00000035783	Acta2	0
P63268	-0.276227	-0.558485	0.00603032	13.8679	-2.1759	0.0542093	0.250148	-4.51131	11468	ENSMUSG00000059430	Actg2	0
Q99L13	0.356986	-0.00957072	0.723542	12.0551	2.16535	0.0551894	0.254242	-4.52804	58875	ENSMUSG00000029776	Hibadh	0
Q8K0Z7	0.253773	-0.00717523	0.514722	11.2877	2.16226	0.055479	0.255148	-4.53293	70207	ENSMUSG00000001983	Taco1	0
P04370	0.283582	-0.00837928	0.575542	9.77115	2.15959	0.0557315	0.255715	-4.53716	17196	ENSMUSG00000041607	Mbp	0
A2AUC9	-0.251729	-0.511069	0.00761155	15.0135	-2.15814	0.0558683	0.255715	-4.53945	228003	ENSMUSG00000075307	Klhl41	0
Q9D154	-0.272065	-0.552376	0.00824573	6.77794	-2.158	0.0558823	0.255715	-4.53969	66222	ENSMUSG00000044734	Serpinb1a	0
P27612	0.237106	-0.00787057	0.482083	11.6146	2.15197	0.0564568	0.257728	-4.54922	18786	ENSMUSG00000028577	Plaa	0
P51667	0.773763	-0.0258919	1.57342	14.707	2.15141	0.0565103	0.257728	-4.5501	17906	ENSMUSG00000013936	Myl2	0
Q61129	0.233329	-0.00803296	0.47469	10.0734	2.1494	0.056703	0.258178	-4.55328	12630	ENSMUSG00000058952	Cfi	0
Q9JHU9	-0.513427	-1.04552	0.0186672	8.62539	-2.1454	0.0570892	0.259113	-4.5596	71780	ENSMUSG00000019139	Isyna1	0
Q8BMA6	0.454687	-0.0165505	0.925924	6.06109	2.14531	0.0570976	0.259113	-4.55974	217337	ENSMUSG00000020780	Srp68	0
Q9JLH8	-0.222652	-0.453546	0.0082416	13.3705	-2.14404	0.057221	0.259244	-4.56175	50874	ENSMUSG00000005628	Tmod4	0
P16332	0.187735	-0.00748057	0.382951	10.688	2.1382	0.0577898	0.261389	-4.57096	17850	ENSMUSG00000023921	Mmut	0
P14152	0.281351	-0.0115632	0.574264	14.5471	2.13563	0.0580423	0.262099	-4.57502	17449	ENSMUSG00000020321	Mdh1	0
Q60649	0.388582	-0.0162338	0.793398	10.504	2.13424	0.0581791	0.262284	-4.57721	20480	ENSMUSG00000001829	Clpb	0
Q05816	0.349688	-0.0151657	0.714542	9.87236	2.13098	0.0585009	0.263302	-4.58234	16592	ENSMUSG00000027533	Fabp5	0
Q99K51	0.465436	-0.0208384	0.95171	8.20871	2.12812	0.058785	0.264147	-4.58685	102866	ENSMUSG00000016382	Pls3	0
P32921	0.30776	-0.0148684	0.630388	10.8927	2.12094	0.0595043	0.266942	-4.59816	22375	ENSMUSG00000021266	Wars	0
Q64521	0.24399	-0.0120829	0.500063	14.1157	2.11849	0.0597511	0.267072	-4.60201	14571	ENSMUSG00000026827	Gpd2	0
Q9WTX6	0.507477	-0.0252108	1.04017	5.04659	2.11817	0.0597831	0.267072	-4.6025	26965	ENSMUSG00000029686	Cul1	0
P63147	-0.245661	-0.503738	0.0124153	11.2451	-2.11644	0.0599586	0.267072	-4.60523	22210	ENSMUSG00000020390	Ube2b	0
P06909	0.220007	-0.0111276	0.451141	10.2338	2.11636	0.0599668	0.267072	-4.60535	12628	ENSMUSG00000026365	Cfh	0
Q9DCU6	0.286709	-0.0145932	0.588012	8.71671	2.11571	0.0600323	0.267072	-4.60637	66163	ENSMUSG00000003299	Mrpl4	0
P21107	0.865489	-0.0444148	1.77539	12.7005	2.11487	0.0601179	0.267072	-4.60769	59069	ENSMUSG00000027940	Tpm3	0
Q8K3H0	0.42638	-0.0224718	0.875232	7.46595	2.11209	0.0604017	0.267898	-4.61206	72993	ENSMUSG00000040760	Appl1	0
Q60692	0.19267	-0.0102496	0.395589	10.519	2.1111	0.060503	0.267914	-4.61362	19175	ENSMUSG00000018286	Psmb6	0
A2ASS6	-0.202262	-0.415403	0.0108802	21.1939	-2.1099	0.060625	0.268021	-4.61549	NA	ENSMUSG00000051747	Ttn	0
P97765	0.28823	-0.0157906	0.592251	8.73308	2.10792	0.0608287	0.268245	-4.61861	22378	ENSMUSG00000034341	Wbp2	0
Q7TNE3	-0.551547	-1.13343	0.030331	8.70971	-2.1075	0.0608715	0.268245	-4.61926	216873	ENSMUSG00000018287	Spag7	0
P62996	-0.43018	-0.885171	0.0248103	7.60641	-2.10216	0.0614236	0.270244	-4.62764	20462	ENSMUSG00000022858	Tra2b	0
Q80UW8	0.211906	-0.0124515	0.436263	4.74983	2.10001	0.0616477	0.270795	-4.63101	66420	ENSMUSG00000004667	Polr2e	0
P61080	-0.275643	-0.567741	0.0164548	9.37938	-2.09815	0.0618412	0.271211	-4.63392	216080	ENSMUSG00000019927	Ube2d1	0
Q99JY9	-0.226357	-0.466615	0.0139021	10.6636	-2.09475	0.0621975	0.272338	-4.63925	74117	ENSMUSG00000026341	Actr3	0
Q5SX39	-0.2583	-0.533207	0.0166075	20.5273	-2.08908	0.0627952	0.274516	-4.64811	17884	ENSMUSG00000057003	Myh4	0
Q8K1Z0	0.250794	-0.0163324	0.51792	13.1347	2.08746	0.0629675	0.274831	-4.65065	67914	ENSMUSG00000031782	Coq9	0
Q8VCP8	-0.18573	-0.383898	0.0124385	7.22983	-2.08384	0.0633528	0.276073	-4.6563	102216272	ENSMUSG00000078941	Taf9	0
P47802	0.376232	-0.0265281	0.778993	8.65984	2.07696	0.0640932	0.278856	-4.66706	NA	NA	NA	0
Q9DB70	0.230021	-0.0165483	0.476589	7.7274	2.07418	0.0643939	0.279721	-4.67139	72018	ENSMUSG00000025040	Fundc1	0
Q60876	0.450116	-0.0331159	0.933348	8.61465	2.07103	0.0647364	0.280397	-4.67629	13685	ENSMUSG00000031490	Eif4ebp1	0
Q9QY06	-0.512694	-1.06316	0.0377708	8.28744	-2.07084	0.0647573	0.280397	-4.67659	NA	NA	NA	0
Q8CGB3	-0.293499	-0.608758	0.0217608	8.5267	-2.06993	0.0648566	0.280397	-4.67801	72565	NA	NA	0
Q5BKP2	-0.190752	-0.395875	0.0143707	7.95767	-2.06763	0.0651083	0.281042	-4.68159	72607	ENSMUSG00000056900	Usp13	0
Q9WV85	0.183964	-0.0141975	0.382125	6.18207	2.0641	0.0654965	0.282273	-4.68708	79059	ENSMUSG00000073435	Nme3	0
Q3THS6	-0.245672	-0.510682	0.0193378	11.6538	-2.06116	0.065822	0.282957	-4.69166	232087	ENSMUSG00000053907	Mat2a	0
Q3THS6	-0.245672	-0.510682	0.0193378	11.6538	-2.06116	0.065822	0.282957	-4.69166	232087	ENSMUSG00000104463	Mat2a	0
E9PZQ0	-0.185404	-0.38548	0.0146726	15.3352	-2.06035	0.0659119	0.282957	-4.69293	20190	ENSMUSG00000030592	Ryr1	0
Q99P88	-0.270026	-0.561488	0.0214367	6.8721	-2.05987	0.0659648	0.282957	-4.69367	170762	ENSMUSG00000022142	Nup155	0
P19157	0.235875	-0.018882	0.490632	13.6612	2.05861	0.0661054	0.283117	-4.69563	14870	ENSMUSG00000060803	Gstp1	0
P19157	0.235875	-0.018882	0.490632	13.6612	2.05861	0.0661054	0.283117	-4.69563	14870	ENSMUSG00000097830	Gstp1	0
Q8CHS7	-0.326099	-0.67929	0.0270928	6.33247	-2.05285	0.0667494	0.285429	-4.70458	68460	ENSMUSG00000033044	Dhrs7c	0
Q9Z1T2	-0.31422	-0.655017	0.0265762	12.0914	-2.05001	0.0670683	0.286346	-4.70898	21828	ENSMUSG00000021702	Thbs4	0
Q9WV98	0.260679	-0.0222257	0.543584	11.1069	2.04872	0.0672139	0.286521	-4.71098	30056	ENSMUSG00000021079	Timm9	0
Q9CZX8	0.248265	-0.0218272	0.518357	10.5562	2.04372	0.067782	0.288495	-4.71875	20085	ENSMUSG00000040952	Rps19	0
O55131	0.258497	-0.0232155	0.540209	10.6446	2.04017	0.0681872	0.28934	-4.72424	235072	NA	NA	0
P70699	0.350456	-0.0314817	0.732393	9.64982	2.04013	0.0681917	0.28934	-4.7243	14387	ENSMUSG00000025579	Gaa	0
Q9CQ65	-0.279467	-0.5853	0.026365	10.6373	-2.03173	0.0691616	0.293002	-4.73732	66902	ENSMUSG00000062937	Mtap	0
Q921H9	0.279639	-0.0266289	0.585906	10.89	2.03008	0.0693529	0.293358	-4.73986	69893	ENSMUSG00000048351	Coa7	0
P26350	0.302422	-0.0290918	0.633935	10.8538	2.02829	0.0695623	0.293791	-4.74264	19231	ENSMUSG00000026238	Ptma	0
O54781	-0.18466	-0.387269	0.0179491	8.34885	-2.02643	0.0697795	0.294255	-4.74551	20817	NA	NA	0
E0CYV9	-0.255937	-0.537212	0.0253392	10.1262	-2.0231	0.0701704	0.295448	-4.75065	NA	ENSMUSG00000090066	1110002E22Rik	0
Q9D1P4	-0.408497	-0.859082	0.0420874	8.15622	-2.01572	0.0710445	0.297655	-4.76203	66917	ENSMUSG00000001774	Chordc1	0
P50096	0.34046	-0.0350836	0.716004	8.73605	2.01569	0.0710484	0.297655	-4.76208	23917	ENSMUSG00000003500	Impdh1	0
Q3UGR5	0.198071	-0.0204122	0.416553	10.5296	2.01567	0.0710501	0.297655	-4.76211	76987	ENSMUSG00000025421	Hdhd2	0
P17183	-0.472641	-0.994161	0.0488792	10.9878	-2.01501	0.0711289	0.297655	-4.76312	13807	ENSMUSG00000004267	Eno2	0
Q05BC3	-0.195543	-0.411953	0.0208665	9.89516	-2.00902	0.0718474	0.300204	-4.77236	68519	ENSMUSG00000058070	Eml1	0
P07309	0.307817	-0.0331771	0.648812	12.3644	2.00708	0.0720817	0.300235	-4.77535	22139	ENSMUSG00000061808	Ttr	0
Q60597	0.29792	-0.0322368	0.628077	15.6176	2.00631	0.0721746	0.300235	-4.77653	18293	ENSMUSG00000020456	Ogdh	0
P20918	0.183287	-0.019976	0.386549	11.8772	2.00489	0.0723457	0.300235	-4.77871	18815	ENSMUSG00000059481	Plg	0
Q8K3K8	0.26773	-0.0292603	0.564721	6.4529	2.00435	0.0724119	0.300235	-4.77955	71648	ENSMUSG00000026672	Optn	0
Q9D1X0	0.218938	-0.0240222	0.461898	12.384	2.00357	0.0725066	0.300235	-4.78075	78688	ENSMUSG00000014776	Nol3	0
D3YYU8	-0.314462	-0.663436	0.0345113	10.2342	-2.00352	0.0725121	0.300235	-4.78082	98733	ENSMUSG00000026211	Obsl1	0
O09110	-0.185537	-0.391798	0.0207242	9.38703	-2	0.0729404	0.301166	-4.78623	26397	ENSMUSG00000018932	Map2k3	0
Q6P542	-0.208698	-0.440724	0.0233267	9.45354	-1.99987	0.0729567	0.301166	-4.78643	224742	ENSMUSG00000038762	Abcf1	0
P50518	0.214745	-0.0243211	0.453811	9.7595	1.99721	0.0732829	0.302058	-4.79052	11973	ENSMUSG00000019210	Atp6v1e1	0
Q9D6F9	0.295525	-0.033814	0.624864	9.66697	1.99512	0.0735392	0.302659	-4.79373	22153	ENSMUSG00000062591	Tubb4a	0
Q8CI51	-0.225051	-0.476048	0.025945	14.3916	-1.99357	0.0737299	0.302989	-4.7961	56376	ENSMUSG00000028273	Pdlim5	0
O88346	0.831493	-0.0976787	1.76066	12.0619	1.98967	0.0742131	0.304399	-4.80209	21955	ENSMUSG00000064179	Tnnt1	0
Q9D1H6	0.333301	-0.0392776	0.705879	9.14416	1.98901	0.074295	0.304399	-4.8031	68493	ENSMUSG00000028261	Ndufaf4	0
Q8VH51	-0.273048	-0.578758	0.0326627	8.26618	-1.98585	0.0746886	0.305554	-4.80794	170791	ENSMUSG00000027620	Rbm39	0
Q8K4F5	0.303088	-0.0371493	0.643325	11.8108	1.98064	0.0753422	0.307441	-4.81593	68758	ENSMUSG00000040532	Abhd11	0
E9PV66	-0.213538	-0.453279	0.0262038	10.1204	-1.98038	0.075374	0.307441	-4.81631	74376	ENSMUSG00000072720	Myo18b	0
Q91WS0	0.312427	-0.0392482	0.664103	10.6767	1.97526	0.0760217	0.309622	-4.82414	52637	ENSMUSG00000037710	Cisd1	0
P19123	0.676572	-0.0855485	1.43869	11.7317	1.97382	0.0762045	0.309781	-4.82634	21924	ENSMUSG00000091898	Tnnc1	0
Q9JKS4	-0.173794	-0.369665	0.0220771	15.596	-1.9728	0.0763353	0.309781	-4.82791	24131	ENSMUSG00000021798	Ldb3	0
O08997	0.220608	-0.0280878	0.469304	11.2525	1.97229	0.0763999	0.309781	-4.82869	11927	ENSMUSG00000018585	Atox1	0
O88696	0.224805	-0.0290027	0.478613	8.13637	1.96933	0.076778	0.310855	-4.8332	53895	ENSMUSG00000002660	Clpp	0
Q8VE62	-0.247323	-0.526805	0.0321587	8.62991	-1.96756	0.0770049	0.311313	-4.8359	218693	ENSMUSG00000025451	Paip1	0
A0A087WR34	0.262748	-0.0344907	0.559987	8.73572	1.9654	0.077283	0.311519	-4.8392	NA	ENSMUSG00000100622	NA	0
P09602	0.262748	-0.0344907	0.559987	8.73572	1.9654	0.077283	0.311519	-4.8392	15331	ENSMUSG00000070713	Gm10282	0
P09602	0.262748	-0.0344907	0.559987	8.73572	1.9654	0.077283	0.311519	-4.8392	15331	ENSMUSG00000003038	Hmgn2	0
Q9WUZ5	0.818537	-0.108696	1.74577	11.522	1.96276	0.0776247	0.312142	-4.84323	21952	ENSMUSG00000026418	Tnni1	0
P11404	0.438434	-0.0583605	0.935228	15.1985	1.96221	0.077696	0.312142	-4.84407	14077	ENSMUSG00000028773	Fabp3	0
Q9D6S7	0.297507	-0.039712	0.634727	9.07911	1.96157	0.0777793	0.312142	-4.84505	67871	ENSMUSG00000026887	Mrrf	0
P40124	0.225197	-0.0307418	0.481136	10.921	1.95634	0.07846	0.314414	-4.85301	12331	ENSMUSG00000028656	Cap1	0
P21765	0.351977	-0.0487355	0.75269	9.16945	1.95299	0.0788998	0.315714	-4.85811	14780	ENSMUSG00000004344	Gpx5	0
A3KG59	0.23987	-0.0336449	0.513386	8.77835	1.9499	0.0793062	0.316878	-4.8628	242377	ENSMUSG00000054659	Pm20d2	0
Q9WUD1	0.238275	-0.0344498	0.511	9.05676	1.94255	0.0802833	0.319909	-4.87397	56424	ENSMUSG00000039615	Stub1	0
P28652	-0.230881	-0.495268	0.0335053	9.30524	-1.94163	0.0804057	0.319909	-4.87535	12323	ENSMUSG00000057897	Camk2b	0
Q91VU8	-0.524847	-1.12616	0.0764668	6.67369	-1.94066	0.080536	0.319909	-4.87683	84113	ENSMUSG00000038502	Ptov1	0
Q78IK2	0.352056	-0.0513333	0.755446	11.9025	1.94046	0.0805625	0.319909	-4.87713	66477	ENSMUSG00000071528	Atp5md	0
O35215	0.206771	-0.0302918	0.443833	10.8787	1.9393	0.080719	0.319909	-4.8789	13202	ENSMUSG00000001666	Ddt	0
Q9WUL7	0.290903	-0.0426761	0.624483	8.66447	1.93895	0.0807651	0.319909	-4.87942	56350	ENSMUSG00000025035	Arl3	0
O35685	0.226583	-0.03343	0.486597	11.9278	1.93754	0.0809554	0.3202	-4.88156	18221	ENSMUSG00000028851	Nudc	0
Q8CJF9	0.308624	-0.0457719	0.66302	9.21351	1.93624	0.0811306	0.320431	-4.88353	214150	ENSMUSG00000028842	Ago3	0
Q00897	0.32187	-0.0483187	0.692059	14.3941	1.93319	0.0815426	0.321594	-4.88815	20703	ENSMUSG00000071177	Serpina1d	0
Q99L04	0.167726	-0.0252745	0.360726	7.21979	1.93223	0.0816727	0.321645	-4.8896	52585	ENSMUSG00000002332	Dhrs1	0
Q3THG9	0.198452	-0.0300559	0.42696	9.22676	1.93095	0.0818465	0.321867	-4.89153	69684	ENSMUSG00000075528	Aarsd1	0
P63254	0.318384	-0.0485716	0.685341	10.6638	1.9291	0.0820987	0.322193	-4.89433	12925	ENSMUSG00000006360	Crip1	0
Q9QZH3	0.185605	-0.0283688	0.399579	7.04513	1.92862	0.0821646	0.322193	-4.89506	56031	ENSMUSG00000028651	Ppie	0
Q9CZ13	-0.256407	-0.552202	0.0393886	14.0498	-1.92733	0.0823411	0.322424	-4.89702	22273	ENSMUSG00000025651	Uqcrc1	0
Q9CZ13	-0.256407	-0.552202	0.0393886	14.0498	-1.92733	0.0823411	0.322424	-4.89702	22273	ENSMUSG00000107235	Uqcrc1	0
Q923T9	-0.221012	-0.476102	0.0340782	12.8854	-1.92637	0.0824724	0.322478	-4.89847	12325	ENSMUSG00000021820	Camk2g	0
P17665	0.419361	-0.065492	0.904215	8.85617	1.92307	0.0829254	0.323787	-4.90345	12867	ENSMUSG00000017778	Cox7c	0
Q9CPT4	0.240672	-0.0377759	0.51912	10.1591	1.92176	0.0831062	0.323962	-4.90543	28106	ENSMUSG00000019579	Mydgf	0
P35564	0.404615	-0.0638423	0.873073	9.64966	1.92039	0.0832954	0.323962	-4.9075	12330	ENSMUSG00000020368	Canx	0
P62852	0.261095	-0.0412304	0.56342	10.0999	1.92018	0.0833249	0.323962	-4.90782	75617	ENSMUSG00000009927	Rps25	0
P47738	0.209218	-0.0331666	0.451603	13.8218	1.91916	0.0834655	0.32405	-4.90935	11669	ENSMUSG00000029455	Aldh2	0
Q8K370	0.354465	-0.0582129	0.767143	9.89447	1.90976	0.0847772	0.328677	-4.92352	71985	ENSMUSG00000029456	Acad10	0
Q9JJW5	0.437757	-0.0734888	0.949003	12.3344	1.9038	0.0856198	0.331474	-4.93249	59006	ENSMUSG00000028116	Myoz2	0
P98083	0.227844	-0.0386718	0.49436	7.22822	1.90078	0.0860488	0.332665	-4.93703	20416	ENSMUSG00000042626	Shc1	0
P50171	0.245415	-0.0423208	0.533151	11.5095	1.89638	0.0866788	0.334318	-4.94364	14979	ENSMUSG00000073422	H2-Ke6	0
O88746	0.197129	-0.0342256	0.428483	10.8839	1.89448	0.0869516	0.334318	-4.94649	21968	ENSMUSG00000042870	Tom1	0
Q8BZJ7	-0.215661	-0.468808	0.0374852	9.3092	-1.89417	0.0869968	0.334318	-4.94696	102323	ENSMUSG00000038506	Dcun1d2	0
Q7TQH0	0.369874	-0.0643635	0.804111	6.68689	1.89384	0.0870432	0.334318	-4.94744	233871	ENSMUSG00000032637	Atxn2l	0
O55028	0.189762	-0.0330564	0.412581	10.3936	1.89355	0.087086	0.334318	-4.94789	12041	ENSMUSG00000030802	Bckdk	0
P48455	-0.216758	-0.471677	0.0381598	10.7544	-1.89057	0.0875161	0.335045	-4.95235	19057	ENSMUSG00000022092	Ppp3cc	0
Q922Q9	0.250918	-0.0442123	0.546049	6.28658	1.89032	0.087552	0.335045	-4.95272	68038	ENSMUSG00000025512	Chid1	0
P00397	0.323396	-0.0571083	0.7039	8.8172	1.8897	0.0876422	0.335045	-4.95366	17708	ENSMUSG00000064351	COX1	0
Q3UV17	0.471063	-0.0849896	1.02712	9.57562	1.88357	0.0885358	0.337949	-4.96284	77055	ENSMUSG00000075402	Krt76	0
Q9R1P4	0.178188	-0.0322349	0.388611	12.4829	1.8828	0.0886485	0.337949	-4.96399	26440	ENSMUSG00000030751	Psma1	0
P61211	0.189739	-0.0347447	0.414222	7.62141	1.87927	0.0891665	0.339069	-4.96926	104303	ENSMUSG00000060904	Arl1	0
Q78JN3	0.218187	-0.0399757	0.47635	6.77651	1.87911	0.0891897	0.339069	-4.9695	69123	ENSMUSG00000021416	Eci3	0
Q8CJ40	-0.245529	-0.536302	0.0452436	9.14216	-1.87744	0.0894361	0.339501	-4.97199	230872	ENSMUSG00000040860	Crocc	0
O35593	0.177435	-0.0327829	0.387652	11.2022	1.87667	0.0895509	0.339501	-4.97315	59029	ENSMUSG00000026914	Psmd14	0
Q8BJF9	0.216322	-0.0403195	0.472963	9.27985	1.87409	0.0899323	0.340476	-4.977	68942	ENSMUSG00000004843	Chmp2b	0
Q64310	0.401039	-0.0753068	0.877384	8.42126	1.8719	0.0902591	0.341242	-4.98027	20932	ENSMUSG00000014867	Surf4	0
Q9D4H8	-0.222774	-0.487638	0.0420899	7.6085	-1.87008	0.0905308	0.341797	-4.98299	71745	ENSMUSG00000024231	Cul2	0
Q5U458	0.511079	-0.0972462	1.1194	7.60972	1.86797	0.090846	0.342516	-4.98613	230935	ENSMUSG00000039768	Dnajc11	0
P46664	-0.358919	-0.786338	0.0685006	10.7872	-1.86707	0.0909817	0.342556	-4.98748	11566	ENSMUSG00000015961	Adss	0
Q9WUA2	-0.179324	-0.393094	0.0344453	11.9831	-1.86514	0.0912715	0.343176	-4.99035	23874	ENSMUSG00000026245	Farsb	0
Q9WUP7	0.243349	-0.0471515	0.533849	6.97141	1.86252	0.091667	0.344191	-4.99425	56207	ENSMUSG00000018189	Uchl5	0
Q8BGB7	0.169053	-0.0329671	0.371074	9.85615	1.86057	0.0919616	0.344681	-4.99714	67870	ENSMUSG00000029326	Enoph1	0
P70404	0.298188	-0.05826	0.654635	13.5132	1.85999	0.092049	0.344681	-4.998	15929	ENSMUSG00000002010	Idh3g	0
Q62000	-0.236796	-0.52	0.0464071	13.4374	-1.85906	0.0921904	0.344739	-4.99939	18295	ENSMUSG00000021390	Ogn	0
Q9CQF9	-0.235877	-0.518646	0.0468914	10.5419	-1.8547	0.0928564	0.346754	-5.00588	66881	ENSMUSG00000029998	Pcyox1	0
Q9D9A7	-0.216887	-0.477006	0.0432315	9.85363	-1.85387	0.0929821	0.346754	-5.0071	73635	ENSMUSG00000097487	Ptges3l	0
Q8VED9	0.333309	-0.0669058	0.733523	9.51936	1.8517	0.093315	0.347522	-5.01032	216551	ENSMUSG00000042363	Lgalsl	0
P52760	0.349551	-0.0705683	0.769671	5.904	1.84993	0.0935877	0.347952	-5.01295	15473	ENSMUSG00000022323	Rida	0
Q9QY93	0.223948	-0.0453024	0.493198	6.11679	1.84931	0.0936843	0.347952	-5.01388	66422	ENSMUSG00000042462	Dctpp1	0
P21126	0.319997	-0.0654214	0.705415	7.7975	1.846	0.0941956	0.349122	-5.01878	100169864	ENSMUSG00000015290	Ubl4a	0
P21126	0.319997	-0.0654214	0.705415	7.7975	1.846	0.0941956	0.349122	-5.01878	27643	ENSMUSG00000015290	Ubl4a	0
P36552	0.221466	-0.0453318	0.488264	9.51191	1.84562	0.094254	0.349122	-5.01934	12892	ENSMUSG00000022742	Cpox	0
Q9QYY8	-0.280079	-0.617838	0.0576796	5.55708	-1.84371	0.0945513	0.349588	-5.02217	50850	ENSMUSG00000024068	Spast	0
Q8K3W0	0.187369	-0.0386565	0.413395	7.59396	1.84314	0.0946397	0.349588	-5.02301	107976	ENSMUSG00000052139	Babam2	0
Q9QYI3	0.238676	-0.0493648	0.526716	8.75262	1.84235	0.0947625	0.349588	-5.02418	56354	ENSMUSG00000014195	Dnajc7	0
Q9ES28	0.340128	-0.0715355	0.751791	6.54918	1.83704	0.0955942	0.35145	-5.03204	54126	ENSMUSG00000031511	Arhgef7	0
Q91VM9	0.167418	-0.0352314	0.370068	11.6679	1.83685	0.0956229	0.35145	-5.03231	74776	ENSMUSG00000028013	Ppa2	0
P21460	-0.323339	-0.714761	0.0680827	8.69573	-1.83667	0.0956519	0.35145	-5.03258	13010	ENSMUSG00000027447	Cst3	0
Q8CHW4	0.202284	-0.0428105	0.447379	9.27357	1.83504	0.0959082	0.351656	-5.03499	224045	ENSMUSG00000003235	Eif2b5	0
Q64691	-0.16554	-0.366255	0.0351752	11.6424	-1.83375	0.0961118	0.351656	-5.0369	12335	ENSMUSG00000079110	Capn3	0
Q80XN0	0.438658	-0.0934969	0.970812	10.8633	1.83276	0.0962682	0.351656	-5.03836	71911	ENSMUSG00000046598	Bdh1	0
Q80X50	-0.187664	-0.415546	0.0402171	11.2173	-1.83101	0.0965455	0.351656	-5.04094	74383	ENSMUSG00000042520	Ubap2l	0
O70551	0.342713	-0.0735994	0.759026	7.06319	1.83033	0.0966536	0.351656	-5.04195	20815	ENSMUSG00000004865	Srpk1	0
Q9Z0G2	0.342713	-0.0735994	0.759026	7.06319	1.83033	0.0966536	0.351656	-5.04195	56504	ENSMUSG00000002007	Srpk3	0
Q68FF6	0.209227	-0.0449552	0.463409	7.07186	1.83017	0.0966795	0.351656	-5.04219	216963	ENSMUSG00000011877	Git1	0
Q9QYG0	-0.172854	-0.382942	0.037234	13.5421	-1.82935	0.0968096	0.351656	-5.0434	29811	ENSMUSG00000004558	Ndrg2	0
Q8CI94	-0.173548	-0.384519	0.0374221	10.5372	-1.82901	0.0968627	0.351656	-5.04389	110078	ENSMUSG00000033059	Pygb	0
Q9QWV4	-0.207941	-0.461632	0.0457496	10.7025	-1.82244	0.097913	0.354966	-5.05358	17349	ENSMUSG00000048416	Mlf1	0
P21614	0.227233	-0.050108	0.504574	13.0636	1.82169	0.0980334	0.354966	-5.05468	14473	ENSMUSG00000035540	Gc	0
P58321	0.211588	-0.0467842	0.469959	9.72653	1.8208	0.0981765	0.355016	-5.05599	93841	ENSMUSG00000035337	Uchl4	0
P01867	0.304131	-0.0675872	0.67585	9.86033	1.81913	0.0984456	0.35552	-5.05844	NA	NA	NA	0
Q8R1T1	-0.351162	-0.780745	0.0784206	6.84829	-1.81752	0.0987068	0.355994	-5.06082	105513	ENSMUSG00000034190	Chmp7	0
P56391	-0.231662	-0.515996	0.0526725	12.8447	-1.81152	0.099682	0.358975	-5.06963	110323	ENSMUSG00000036751	Cox6b1	0
A0A571BF58	-0.167961	-0.374272	0.0383494	19.1313	-1.81011	0.0999122	0.358975	-5.0717	17996	ENSMUSG00000026950	Neb	0
O88851	0.295145	-0.0674442	0.657734	7.83719	1.80983	0.0999578	0.358975	-5.07211	26450	ENSMUSG00000027428	Rbbp9	0
Q9JHS4	0.227352	-0.052165	0.506868	10.3383	1.80846	0.100183	0.358975	-5.07413	270166	ENSMUSG00000015357	Clpx	0
Q8K2C6	0.169269	-0.0388417	0.37738	10.4898	1.80843	0.100188	0.358975	-5.07417	68346	ENSMUSG00000054021	Sirt5	0
Q9D1C3	-0.293886	-0.65544	0.0676668	8.77522	-1.80728	0.100377	0.359181	-5.07586	66459	ENSMUSG00000043162	Pyurf	0
O35343	-0.302702	-0.675494	0.0700894	10.6205	-1.80537	0.10069	0.359832	-5.07865	16649	ENSMUSG00000027782	Kpna4	0
P05132	0.203119	-0.0472205	0.453459	10.9003	1.80401	0.100915	0.360032	-5.08064	18747	ENSMUSG00000005469	Prkaca	0
Q6PDI5	-0.204603	-0.456852	0.0476447	11.7154	-1.80344	0.101009	0.360032	-5.08147	230249	ENSMUSG00000050812	Ecpas	0
Q07417	0.276013	-0.0646769	0.616703	13.3677	1.80131	0.101362	0.360823	-5.0846	11409	ENSMUSG00000029545	Acads	0
P62702	0.20666	-0.0489902	0.46231	9.71981	1.79733	0.102024	0.362707	-5.09042	20102	ENSMUSG00000031320	Rps4x	0
P63158	0.481149	-0.114729	1.07703	7.20839	1.79531	0.102361	0.363435	-5.09337	15289	ENSMUSG00000066551	Hmgb1	0
Q99MN9	0.16127	-0.0385935	0.361134	12.6421	1.79406	0.10257	0.363706	-5.0952	66904	ENSMUSG00000032527	Pccb	0
P59325	0.182186	-0.0446396	0.409011	11.1852	1.78583	0.103959	0.367894	-5.10721	217869	ENSMUSG00000021282	Eif5	0
Q3TJZ6	-0.233399	-0.524045	0.0572466	8.98912	-1.78547	0.10402	0.367894	-5.10773	72722	ENSMUSG00000002017	Fam98a	0
Q8BRK8	-0.15399	-0.345946	0.0379661	11.4309	-1.78365	0.10433	0.368087	-5.11039	108079	ENSMUSG00000028518	Prkaa2	0
Q8R0H9	0.230397	-0.056886	0.517681	7.20387	1.78314	0.104417	0.368087	-5.11113	106039	ENSMUSG00000033128	Gga1	0
Q9D8B4	-0.288183	-0.647591	0.0712249	10.6195	-1.78278	0.104477	0.368087	-5.11165	NA	NA	NA	0
Q8VHL1	-0.21384	-0.480722	0.0530427	10.615	-1.7815	0.104696	0.368269	-5.11352	73251	ENSMUSG00000037111	Setd7	0
O55142	0.401962	-0.100031	0.903955	9.35635	1.78035	0.104893	0.368269	-5.1152	57808	ENSMUSG00000060636	Rpl35a	0
Q61696	0.270539	-0.0673686	0.608446	12.1813	1.78012	0.104932	0.368269	-5.11552	193740	ENSMUSG00000091971	Hspa1a	0
P97443	-0.181862	-0.409195	0.0454704	14.3202	-1.77868	0.105178	0.36838	-5.11762	12180	ENSMUSG00000055027	Smyd1	0
Q9D0I9	-0.165843	-0.373484	0.0417976	12.5728	-1.77584	0.105668	0.36838	-5.12176	104458	ENSMUSG00000018848	Rars	0
Q8CI43	0.582227	-0.147014	1.31147	12.1305	1.77517	0.105783	0.36838	-5.12273	216459	ENSMUSG00000039824	Myl6b	0
Q8R2Y8	0.242408	-0.0612113	0.546027	9.55029	1.77515	0.105786	0.36838	-5.12275	217057	ENSMUSG00000072582	Ptrh2	0
P47809	-0.197763	-0.445496	0.0499702	10.1822	-1.77492	0.105826	0.36838	-5.12309	26398	ENSMUSG00000033352	Map2k4	0
P02088	0.407302	-0.10304	0.917644	9.82641	1.77449	0.1059	0.36838	-5.12372	100503605	NA	NA	0
P02088	0.407302	-0.10304	0.917644	9.82641	1.77449	0.1059	0.36838	-5.12372	101488143	NA	NA	0
P02088	0.407302	-0.10304	0.917644	9.82641	1.77449	0.1059	0.36838	-5.12372	15129	NA	NA	0
Q8BK84	-0.342603	-0.771885	0.0866782	9.9675	-1.77446	0.105904	0.36838	-5.12375	435391	ENSMUSG00000063821	Dupd1	0
Q91V76	0.161536	-0.0411622	0.364233	7.916	1.77189	0.106349	0.369459	-5.12749	70984	ENSMUSG00000031938	4931406C07Rik	0
Q8BIV3	0.226245	-0.0581687	0.51066	8.33403	1.76867	0.106909	0.370613	-5.13216	240614	ENSMUSG00000074909	Ranbp6	0
Q9WVK4	0.166612	-0.042866	0.376091	11.8762	1.76842	0.106952	0.370613	-5.13252	13660	ENSMUSG00000024772	Ehd1	0
Q9WVK4	0.166612	-0.042866	0.376091	11.8762	1.76842	0.106952	0.370613	-5.13252	13660	ENSMUSG00000107039	Ehd1	0
Q63932	-0.271119	-0.612231	0.069994	10.2243	-1.76717	0.107169	0.370898	-5.13433	26396	ENSMUSG00000035027	Map2k2	0
P82348	-0.272663	-0.616361	0.0710358	8.21768	-1.76387	0.107748	0.372127	-5.13912	24053	ENSMUSG00000035296	Sgcg	0
Q9DCL8	0.285137	-0.0743419	0.644617	10.5015	1.76359	0.107796	0.372127	-5.13952	66849	ENSMUSG00000047714	Ppp1r2	0
P23492	0.300342	-0.0789266	0.679611	8.68953	1.76071	0.108303	0.372446	-5.1437	18950	NA	NA	0
B2RPU8	-0.261108	-0.590965	0.0687477	10.1983	-1.76001	0.108427	0.372446	-5.14471	71970	ENSMUSG00000034173	Zbed5	0
Q9D1L0	-0.261108	-0.590965	0.0687477	10.1983	-1.76001	0.108427	0.372446	-5.14471	14004	ENSMUSG00000070493	Chchd2	0
Q9CWE0	0.199112	-0.0524287	0.450654	9.44938	1.75998	0.108432	0.372446	-5.14475	76824	ENSMUSG00000046671	Mtfr1l	0
P35283	0.21844	-0.0579134	0.494793	8.4383	1.75746	0.108877	0.373507	-5.14839	19328	ENSMUSG00000023460	Rab12	0
P11369	0.378701	-0.101177	0.85858	8.90617	1.75462	0.10938	0.374764	-5.15249	NA	NA	NA	0
Q9CYZ2	0.488629	-0.131188	1.10845	7.36652	1.7528	0.109704	0.374909	-5.15512	66314	ENSMUSG00000000827	Tpd52l2	0
P62315	-0.304664	-0.691444	0.0821164	8.67764	-1.75136	0.109962	0.374909	-5.15721	20641	ENSMUSG00000002477	Snrpd1	0
Q9Z172	0.354541	-0.0956904	0.804773	9.00029	1.75085	0.110053	0.374909	-5.15794	20610	ENSMUSG00000020265	Sumo3	0
P30275	0.352599	-0.0951679	0.800366	10.3054	1.75084	0.110054	0.374909	-5.15795	12716	ENSMUSG00000000308	Ckmt1	0
Q62234	-0.156742	-0.355844	0.0423601	17.4088	-1.75036	0.11014	0.374909	-5.15864	17929	ENSMUSG00000024049	Myom1	0
P99028	0.269758	-0.0730161	0.612533	12.0074	1.74978	0.110243	0.374909	-5.15948	66576	ENSMUSG00000063882	Uqcrh	0
O70622	-0.237205	-0.539443	0.0650333	11.0527	-1.74499	0.111105	0.377372	-5.16639	20167	ENSMUSG00000030401	Rtn2	0
Q8C3X4	0.191483	-0.0526253	0.435591	7.18475	1.74408	0.111269	0.377412	-5.1677	231279	ENSMUSG00000029208	Guf1	0
Q9EST5	0.26133	-0.0719514	0.594611	10.2062	1.7434	0.111392	0.377412	-5.16868	67628	ENSMUSG00000028333	Anp32b	0
V9GX31	0.616652	-0.17072	1.40402	10.15	1.74132	0.111768	0.378199	-5.17167	NA	ENSMUSG00000083780	NA	0
Q9WV54	0.255879	-0.0709766	0.582734	6.46741	1.74059	0.1119	0.378199	-5.17272	11886	ENSMUSG00000031591	Asah1	0
P47911	-0.183642	-0.418716	0.0514318	10.8222	-1.73694	0.112564	0.379973	-5.17796	19988	ENSMUSG00000029614	Rpl6	0
Q63918	0.253781	-0.0712888	0.57885	11.9035	1.7358	0.112773	0.380208	-5.1796	20324	ENSMUSG00000045954	Cavin2	0
P39447	0.195691	-0.0555823	0.446964	8.51592	1.73158	0.113547	0.381827	-5.18566	21872	ENSMUSG00000030516	Tjp1	0
Q3UHB1	0.213182	-0.0606171	0.486981	10.015	1.73116	0.113624	0.381827	-5.18626	103466	ENSMUSG00000054027	Nt5dc3	0
O54984	-0.191032	-0.436418	0.0543543	11.1793	-1.73091	0.113671	0.381827	-5.18662	56495	ENSMUSG00000052456	Get3	0
Q9D8X2	-0.267025	-0.61184	0.0777901	9.83322	-1.7218	0.115358	0.38702	-5.19966	234388	ENSMUSG00000007721	Ccdc124	0
Q9Z1M4	-0.209087	-0.479381	0.0612068	8.0411	-1.71992	0.115709	0.387723	-5.20234	58988	ENSMUSG00000024830	Rps6kb2	0
Q9Z1M4	-0.209087	-0.479381	0.0612068	8.0411	-1.71992	0.115709	0.387723	-5.20234	58988	ENSMUSG00000097721	Rps6kb2	0
P04186	0.165584	-0.0494711	0.38064	10.8894	1.71193	0.117212	0.392282	-5.21375	NA	ENSMUSG00000090231	Cfb	0
Q9CR29	-0.191202	-0.440112	0.0577075	10.6103	-1.70792	0.117973	0.394346	-5.21946	52715	ENSMUSG00000020925	Ccdc43	0
Q7TNC4	-0.33263	-0.766107	0.100847	8.95332	-1.70613	0.118315	0.394806	-5.22201	192196	ENSMUSG00000029823	Luc7l2	0
P24452	0.282732	-0.0858139	0.651277	8.00011	1.70569	0.118399	0.394806	-5.22263	NA	NA	NA	0
Q9Z1P4	0.409137	-0.124913	0.943186	8.71687	1.70335	0.118846	0.395817	-5.22596	14160	ENSMUSG00000020140	Lgr5	0
Q9R111	0.258536	-0.0797346	0.596806	7.69433	1.69932	0.119622	0.397918	-5.23169	14544	ENSMUSG00000058624	Gda	0
Q8CHG3	0.406376	-0.125917	0.938669	6.09316	1.69744	0.119984	0.398636	-5.23435	NA	NA	NA	0
Q9CYR6	0.226084	-0.070241	0.522408	6.78403	1.69636	0.120193	0.398847	-5.23588	109785	ENSMUSG00000056131	Pgm3	0
Q8BIJ7	0.195892	-0.0610547	0.452839	7.38478	1.69509	0.12044	0.399186	-5.2377	216724	ENSMUSG00000020375	Rufy1	0
Q9CPW2	0.211992	-0.0662223	0.490207	10.0618	1.69417	0.120617	0.399254	-5.23899	68165	ENSMUSG00000079677	Fdx2	0
P31324	-0.160481	-0.371232	0.0502695	10.2447	-1.69306	0.120833	0.399254	-5.24056	19088	ENSMUSG00000002997	Prkar2b	0
Q9DB05	-0.18735	-0.433437	0.0587367	11.1006	-1.69271	0.120901	0.399254	-5.24106	108124	ENSMUSG00000006024	Napa	0
Q9D7X3	-0.157198	-0.363768	0.0493726	11.9581	-1.69198	0.121043	0.399254	-5.24209	72349	ENSMUSG00000003518	Dusp3	0
P26039	0.177199	-0.0558554	0.410253	12.8146	1.69052	0.121328	0.399711	-5.24416	21894	ENSMUSG00000028465	Tln1	0
Q8BMK0	-0.213957	-0.495646	0.0677324	4.9709	-1.68878	0.121669	0.400353	-5.24663	70012	ENSMUSG00000037443	Cep85	0
Q8C7V8	-0.158136	-0.366952	0.0506808	9.25914	-1.68377	0.122653	0.403108	-5.25371	76457	ENSMUSG00000068114	Ccdc134	0
Q9JK42	0.225568	-0.072558	0.523693	11.5602	1.68227	0.12295	0.403599	-5.25583	18604	ENSMUSG00000038967	Pdk2	0
Q08857	0.188013	-0.0605978	0.436624	8.02296	1.68146	0.12311	0.403642	-5.25698	12491	ENSMUSG00000002944	Cd36	0
Q9DCL9	-0.153306	-0.35626	0.049649	11.857	-1.67949	0.1235	0.404165	-5.25975	67054	ENSMUSG00000029247	Paics	0
P48962	0.308422	-0.0999633	0.716808	15.029	1.67916	0.123565	0.404165	-5.26021	11739	ENSMUSG00000031633	Slc25a4	0
Q9DBG7	0.289876	-0.0942935	0.674046	8.48469	1.67767	0.123861	0.404651	-5.26231	67398	ENSMUSG00000032042	Srpr	0
Q8R0N6	0.23903	-0.0779847	0.556045	10.0297	1.67645	0.124104	0.404714	-5.26404	76187	ENSMUSG00000025911	Adhfe1	0
Q9CRB2	0.270216	-0.0882358	0.628668	6.65482	1.67609	0.124175	0.404714	-5.26454	52530	ENSMUSG00000001056	Nhp2	0
Q6ZWR4	-0.162848	-0.379089	0.0533929	10.7639	-1.67441	0.124511	0.405326	-5.26691	72930	ENSMUSG00000024500	Ppp2r2b	0
Q91V64	-0.166937	-0.389055	0.0551818	10.3114	-1.67103	0.125188	0.406718	-5.27167	66307	ENSMUSG00000024601	Isoc1	0
Q8QZR5	0.186208	-0.0615918	0.434007	10.5692	1.67076	0.125242	0.406718	-5.27204	76282	ENSMUSG00000022546	Gpt	0
Q91W97	0.364113	-0.120642	0.848868	10.4765	1.67006	0.125384	0.406718	-5.27303	216019	ENSMUSG00000020080	Hkdc1	0
Q9QZM0	-0.148479	-0.34632	0.0493611	8.46811	-1.66866	0.125665	0.407148	-5.275	54609	ENSMUSG00000050148	Ubqln2	0
P11798	-0.229446	-0.535974	0.0770817	10.5718	-1.66429	0.126549	0.40905	-5.28114	12322	ENSMUSG00000024617	Camk2a	0
Q8BY87	-0.254042	-0.593429	0.0853458	8.80461	-1.66428	0.12655	0.40905	-5.28115	74996	ENSMUSG00000059263	Usp47	0
Q8BGC4	0.167974	-0.0568154	0.392763	10.3868	1.66144	0.127128	0.410434	-5.28514	225791	ENSMUSG00000049090	Zadh2	0
Q6PAM0	-0.200902	-0.469983	0.0681781	10.9027	-1.66005	0.127412	0.410865	-5.28709	108097	ENSMUSG00000038205	Prkab2	0
P48771	-0.33242	-0.778938	0.114098	10.1237	-1.65526	0.128392	0.413539	-5.29379	12866	ENSMUSG00000032330	Cox7a2	0
Q9CQX2	0.342816	-0.117992	0.803624	8.79613	1.65409	0.128633	0.413829	-5.29543	66427	ENSMUSG00000031924	Cyb5b	0
Q8BTV2	0.149229	-0.0521584	0.350617	7.08233	1.64755	0.129984	0.417687	-5.30456	269061	ENSMUSG00000034820	Cpsf7	0
P67984	-0.264511	-0.622412	0.0933902	9.92926	-1.64323	0.130885	0.418902	-5.31059	19934	ENSMUSG00000028936	Rpl22	0
Q9JHJ0	0.306337	-0.108388	0.721061	6.55114	1.64232	0.131075	0.418902	-5.31186	50875	ENSMUSG00000058587	Tmod3	0
P46412	0.164194	-0.0581162	0.386503	10.8592	1.64216	0.131108	0.418902	-5.31208	14778	ENSMUSG00000018339	Gpx3	0
D3Z451	0.193039	-0.0685723	0.454651	9.18041	1.64061	0.131432	0.418902	-5.31423	238395	ENSMUSG00000079013	Serpina3j	0
Q03734	0.193039	-0.0685723	0.454651	9.18041	1.64061	0.131432	0.418902	-5.31423	20717	ENSMUSG00000079012	Serpina3m	0
Q6P4P1	0.193039	-0.0685723	0.454651	9.18041	1.64061	0.131432	0.418902	-5.31423	74069	ENSMUSG00000041536	Serpina3a	0
Q91WP6	0.193039	-0.0685723	0.454651	9.18041	1.64061	0.131432	0.418902	-5.31423	NA	NA	NA	0
Q925E7	-0.193375	-0.455743	0.0689921	11.1693	-1.63874	0.131827	0.419419	-5.31684	52432	ENSMUSG00000041769	Ppp2r2d	0
Q61553	0.192238	-0.0686609	0.453136	8.64884	1.63827	0.131926	0.419419	-5.3175	14086	ENSMUSG00000029581	Fscn1	0
Q6RHR9	0.944235	-0.337725	2.22619	8.33772	1.63766	0.132053	0.419419	-5.31834	14924	ENSMUSG00000045095	Magi1	0
P31001	-0.171276	-0.404101	0.0615485	15.286	-1.63563	0.132481	0.42029	-5.32116	13346	ENSMUSG00000026208	Des	0
Q5NBX1	-0.151997	-0.358916	0.0549219	10.5998	-1.63325	0.132985	0.421364	-5.32447	12808	ENSMUSG00000020173	Cobl	0
Q8BIJ6	0.212958	-0.077068	0.502984	10.322	1.63258	0.133127	0.421364	-5.3254	381314	ENSMUSG00000026618	Iars2	0
Q3UZA1	-0.191672	-0.453609	0.0702647	10.9873	-1.62697	0.134322	0.424656	-5.33318	226594	ENSMUSG00000040723	Rcsd1	0
Q9DCZ4	0.281698	-0.103456	0.666853	11.3868	1.62617	0.134493	0.424706	-5.33428	68316	ENSMUSG00000079508	Apoo	0
P97379	-0.212266	-0.502663	0.078131	10.7875	-1.6252	0.134702	0.424828	-5.33563	23881	ENSMUSG00000029405	G3bp2	0
Q9JI90	0.197824	-0.0730306	0.468678	7.35148	1.6239	0.134979	0.424828	-5.33742	56736	ENSMUSG00000060450	Rnf14	0
P14211	0.203967	-0.0753988	0.483332	13.8411	1.62332	0.135105	0.424828	-5.33823	12317	ENSMUSG00000003814	Calr	0
P56812	-0.20248	-0.479932	0.0749719	11.5028	-1.6226	0.135259	0.424828	-5.33922	56330	ENSMUSG00000030417	Pdcd5	0
D3YXK2	0.2071	-0.0767207	0.49092	6.721	1.62238	0.135306	0.424828	-5.33953	224903	ENSMUSG00000071054	Safb	0
Q99JI4	-0.205804	-0.488808	0.0772001	11.5111	-1.61688	0.136495	0.42807	-5.34713	66413	ENSMUSG00000021737	Psmd6	0
P61079	-0.173409	-0.412001	0.0651844	11.0101	-1.61596	0.136696	0.428209	-5.3484	66105	ENSMUSG00000078578	Ube2d3	0
Q91YE3	0.275771	-0.104626	0.656169	7.07079	1.61187	0.137587	0.430499	-5.35405	112405	ENSMUSG00000031987	Egln1	0
Q99L27	0.207111	-0.0787013	0.492924	10.3394	1.61117	0.137741	0.430499	-5.35501	105446	ENSMUSG00000002326	Gmpr2	0
Q62417	0.211727	-0.0807781	0.504231	9.78177	1.60939	0.13813	0.430618	-5.35746	20411	NA	NA	0
P00687	-0.165999	-0.395406	0.0634087	8.46998	-1.60885	0.138249	0.430618	-5.3582	11722	ENSMUSG00000074264	Amy1	0
Q6P1F6	-0.191563	-0.456434	0.0733082	11.3934	-1.60803	0.138428	0.430618	-5.35933	71978	ENSMUSG00000022052	Ppp2r2a	0
P26262	0.167385	-0.0641347	0.398904	8.43693	1.60748	0.138549	0.430618	-5.36008	16621	ENSMUSG00000109764	Klkb1	0
Q8VDQ1	0.21826	-0.0839065	0.520426	11.2248	1.606	0.138875	0.430618	-5.36212	77219	ENSMUSG00000072946	Ptgr2	0
Q9JJV2	-0.193567	-0.461795	0.0746603	11.6614	-1.60452	0.1392	0.430618	-5.36415	18645	ENSMUSG00000027805	Pfn2	0
O35367	-0.229211	-0.546983	0.0885603	12.5011	-1.60376	0.13937	0.430618	-5.3652	16545	ENSMUSG00000019932	Kera	0
Q9JJ28	0.172785	-0.0667871	0.412357	5.22697	1.60357	0.139411	0.430618	-5.36546	14248	ENSMUSG00000002812	Flii	0
Q61990	-0.261381	-0.623965	0.101204	10.5113	-1.60281	0.139579	0.430618	-5.36651	18521	ENSMUSG00000056851	Pcbp2	0
P15327	0.164889	-0.063853	0.393631	11.3368	1.60274	0.139594	0.430618	-5.3666	12183	ENSMUSG00000038871	Bpgm	0
Q9DCM0	0.214084	-0.0829481	0.511116	11.7449	1.6025	0.139647	0.430618	-5.36693	66071	ENSMUSG00000064254	Ethe1	0
P62838	-0.158967	-0.379658	0.0617249	11.3405	-1.60154	0.13986	0.430618	-5.36825	56550	ENSMUSG00000091896	Ube2d2a	0
Q9ERT9	-0.362966	-0.866881	0.14095	8.9719	-1.60149	0.139871	0.430618	-5.36831	58200	ENSMUSG00000022490	Ppp1r1a	0
Q5ND29	-0.183335	-0.438019	0.0713487	9.50343	-1.60052	0.140086	0.430618	-5.36964	280408	ENSMUSG00000038195	Rilp	0
P97300	-0.284129	-0.678887	0.11063	8.86866	-1.6003	0.140136	0.430618	-5.36995	20320	ENSMUSG00000032336	Nptn	0
P97298	-0.165528	-0.395789	0.0647332	10.4959	-1.59834	0.140572	0.431476	-5.37264	20317	ENSMUSG00000000753	Serpinf1	0
Q9CQ60	0.169083	-0.0665724	0.404738	11.682	1.59529	0.141252	0.432133	-5.37682	66171	ENSMUSG00000031807	Pgls	0
A2AWP8	-0.607262	-1.45362	0.239096	4.34533	-1.59529	0.141252	0.432133	-5.37682	72754	ENSMUSG00000040964	Arhgef10l	0
Q4KML4	0.195329	-0.0769116	0.467569	6.57726	1.59526	0.141259	0.432133	-5.37686	73112	NA	NA	0
Q9DCS3	0.294243	-0.116526	0.705011	10.7946	1.59267	0.141839	0.433424	-5.3804	26922	ENSMUSG00000028910	Mecr	0
P47811	-0.178697	-0.428638	0.0712439	9.66336	-1.58964	0.142522	0.434103	-5.38456	26416	ENSMUSG00000053436	Mapk14	0
P70266	0.216669	-0.0863887	0.519726	10.7823	1.5896	0.142529	0.434103	-5.3846	18639	ENSMUSG00000025271	Pfkfb1	0
Q61234	-0.146915	-0.352411	0.0585814	12.9813	-1.58957	0.142537	0.434103	-5.38464	NA	ENSMUSG00000027488	Snta1	0
P70122	-0.312169	-0.749083	0.124746	5.36893	-1.58859	0.142758	0.434256	-5.38599	66711	ENSMUSG00000025337	Sbds	0
P26041	0.203572	-0.0814647	0.488609	12.3659	1.58794	0.142904	0.434256	-5.38687	17698	ENSMUSG00000031207	Msn	0
Q9QX11	-0.166382	-0.39954	0.0667762	8.21548	-1.58662	0.143202	0.434682	-5.38867	19157	ENSMUSG00000017132	Cyth1	0
Q91WK5	0.632028	-0.255202	1.51926	7.03773	1.58386	0.143828	0.436098	-5.39244	68133	ENSMUSG00000034424	Gcsh	0
Q9Z2M7	-0.18895	-0.455196	0.0772966	10.8401	-1.5779	0.145188	0.438907	-5.40055	54128	ENSMUSG00000022711	Pmm2	0
P10833	0.265003	-0.108457	0.638462	5.33875	1.5777	0.145235	0.438907	-5.40083	20130	ENSMUSG00000038387	Rras	0
P62071	0.265003	-0.108457	0.638462	5.33875	1.5777	0.145235	0.438907	-5.40083	66922	ENSMUSG00000055723	Rras2	0
Q8C5W3	0.171899	-0.070629	0.414427	7.84107	1.5759	0.145647	0.439669	-5.40328	272589	ENSMUSG00000037287	Tbcel	0
Q9Z2X1	0.210968	-0.0869888	0.508926	11.0372	1.57428	0.146021	0.440313	-5.40548	98758	ENSMUSG00000042079	Hnrnpf	0
Q69ZP3	0.265175	-0.109649	0.64	7.36994	1.57298	0.14632	0.440323	-5.40725	56695	ENSMUSG00000026179	Pnkd	0
Q8QZY1	-0.214646	-0.518068	0.0887765	8.94814	-1.57287	0.146346	0.440323	-5.4074	223691	ENSMUSG00000033047	Eif3l	0
Q9DB76	-0.146727	-0.354232	0.0607778	8.07939	-1.57217	0.146507	0.440324	-5.40834	85308	ENSMUSG00000022217	Emc9	0
P39054	0.222119	-0.0931448	0.537382	10.9818	1.5665	0.147823	0.443793	-5.41604	13430	ENSMUSG00000033335	Dnm2	0
P28656	0.177067	-0.074859	0.428994	10.2012	1.56273	0.148703	0.445606	-5.42115	53605	ENSMUSG00000058799	Nap1l1	0
P50543	0.170853	-0.0724083	0.414114	9.90745	1.56159	0.148969	0.445606	-5.42268	20195	ENSMUSG00000027907	S100a11	0
Q9EPC1	0.182406	-0.077359	0.44217	9.129	1.56126	0.149046	0.445606	-5.42312	57342	ENSMUSG00000030770	Parva	0
Q9D358	-0.185713	-0.450258	0.0788315	11.6948	-1.56085	0.149142	0.445606	-5.42368	11431	ENSMUSG00000044573	Acp1	0
P62962	0.155609	-0.0662187	0.377437	12.4343	1.55968	0.149416	0.445606	-5.42526	18643	ENSMUSG00000018293	Pfn1	0
Q9QZD9	0.217074	-0.0925932	0.526741	9.89736	1.55858	0.149675	0.445606	-5.42675	54709	ENSMUSG00000028798	Eif3i	0
P17225	0.220784	-0.0941771	0.535745	6.85565	1.55858	0.149677	0.445606	-5.42675	NA	NA	NA	0
Q9R000	-0.236002	-0.572719	0.100715	9.97458	-1.55836	0.149728	0.445606	-5.42705	26549	ENSMUSG00000031312	Itgb1bp2	0
Q9Z2U1	0.150561	-0.0644987	0.365621	12.2167	1.55658	0.150147	0.446371	-5.42945	26442	ENSMUSG00000068749	Psma5	0
O35660	0.33262	-0.143026	0.808266	10.8523	1.55483	0.150562	0.447048	-5.43182	14867	ENSMUSG00000068762	Gstm6	0
Q9D0F9	-0.157563	-0.383078	0.0679517	15.974	-1.55345	0.150888	0.447048	-5.43367	72157	ENSMUSG00000025791	Pgm1	0
Q9D0F9	-0.157563	-0.383078	0.0679517	15.974	-1.55345	0.150888	0.447048	-5.43367	72157	ENSMUSG00000116466	Pgm1	0
Q9DBD0	0.169478	-0.0731385	0.412095	8.47065	1.55314	0.150961	0.447048	-5.43409	71775	ENSMUSG00000033688	1300017J02Rik	0
Q9CQ06	0.282273	-0.121888	0.686434	8.22795	1.55286	0.151028	0.447048	-5.43447	67707	ENSMUSG00000019710	Mrpl24	0
P46460	-0.169099	-0.41147	0.0732719	9.21786	-1.55124	0.151413	0.447705	-5.43665	18195	ENSMUSG00000034187	Nsf	0
Q8C1B7	0.160132	-0.0702401	0.390504	9.90224	1.54549	0.152785	0.450862	-5.44439	52398	ENSMUSG00000058013	Septin11	0
Q61739	0.232068	-0.101816	0.565952	6.45558	1.54539	0.152809	0.450862	-5.44452	16403	ENSMUSG00000027111	Itga6	0
P31786	0.167908	-0.0744314	0.410248	11.5902	1.54051	0.153982	0.453833	-5.45107	13167	ENSMUSG00000026385	Dbi	0
P03953	0.380546	-0.169605	0.930696	8.86912	1.53795	0.154601	0.455168	-5.4545	11537	ENSMUSG00000061780	Cfd	0
P48453	-0.315153	-0.771138	0.140832	9.42209	-1.5367	0.154905	0.455574	-5.45618	19056	ENSMUSG00000021816	Ppp3cb	0
Q61390	0.172087	-0.0774932	0.421667	10.6754	1.53305	0.155793	0.457516	-5.46106	12467	ENSMUSG00000020698	Cct6b	0
P32848	0.33679	-0.151917	0.825497	16.7351	1.53224	0.155989	0.457516	-5.46214	19293	ENSMUSG00000005716	Pvalb	0
P32020	0.261908	-0.118219	0.642035	11.6555	1.53193	0.156066	0.457516	-5.46256	20280	ENSMUSG00000028603	Scp2	0
Q9D7M8	-0.42008	-1.03017	0.190009	3.7136	-1.53093	0.156309	0.457738	-5.46389	69241	ENSMUSG00000024258	Polr2d	0
O35551	-0.289212	-0.710347	0.131923	8.74792	-1.52691	0.157296	0.460136	-5.46926	54189	ENSMUSG00000020817	Rabep1	0
Q8VBT9	0.158605	-0.072459	0.389669	7.24024	1.52617	0.157477	0.460177	-5.47025	68938	ENSMUSG00000025142	Aspscr1	0
P28666	0.356444	-0.164526	0.877414	11.6329	1.52124	0.158695	0.463241	-5.47682	17837	ENSMUSG00000030131	Mug2	0
O08992	0.235561	-0.10903	0.580151	6.43782	1.51991	0.159025	0.463579	-5.47859	53378	ENSMUSG00000028249	Sdcbp	0
P62858	-0.380505	-0.937311	0.176301	8.87873	-1.51941	0.159149	0.463579	-5.47925	54127	ENSMUSG00000067288	Rps28	0
Q3TVI8	-0.1996	-0.49194	0.0927393	11.8408	-1.51807	0.159482	0.464055	-5.48103	229534	ENSMUSG00000042613	Pbxip1	0
Q8VEH8	0.197962	-0.0923717	0.488295	5.71442	1.51601	0.159995	0.465054	-5.48377	66753	ENSMUSG00000020311	Erlec1	0
Q61792	0.225289	-0.105371	0.555949	10.7364	1.51487	0.160278	0.465384	-5.48527	16796	ENSMUSG00000038366	Lasp1	0
Q8BML9	-0.177577	-0.438689	0.0835341	10.0925	-1.5121	0.160974	0.466909	-5.48896	97541	ENSMUSG00000032604	Qars	0
Q6PGH1	0.180615	-0.0853082	0.446539	7.27472	1.51013	0.161467	0.467547	-5.49156	231889	ENSMUSG00000038722	Bud31	0
Q8BVE3	-0.237337	-0.586837	0.112162	5.22443	-1.50986	0.161535	0.467547	-5.49192	108664	ENSMUSG00000033793	Atp6v1h	0
Q9CZM2	-0.181109	-0.448157	0.0859381	9.30869	-1.50789	0.162031	0.468489	-5.49453	66480	ENSMUSG00000012405	Rpl15	0
P62317	0.218319	-0.103756	0.540394	7.40545	1.50714	0.162222	0.468547	-5.49553	107686	ENSMUSG00000040824	Snrpd2	0
Q9CWD8	-0.145715	-0.360825	0.0693939	7.56307	-1.50614	0.162475	0.468783	-5.49685	76826	ENSMUSG00000035142	Nubpl	0
P97447	0.392615	-0.187857	0.973088	14.7207	1.50385	0.163055	0.469962	-5.49988	14199	ENSMUSG00000023092	Fhl1	0
Q8K2H2	-0.152076	-0.377207	0.0730554	10.4691	-1.5019	0.163548	0.470887	-5.50244	72201	ENSMUSG00000040550	Otud6b	0
P17710	0.176928	-0.0852284	0.439084	9.31358	1.50056	0.16389	0.471322	-5.50422	15275	ENSMUSG00000037012	Hk1	0
Q9DBZ5	0.18951	-0.0914017	0.470422	9.84114	1.49996	0.164043	0.471322	-5.50501	73830	ENSMUSG00000053565	Eif3k	0
Q8BMJ2	0.175586	-0.0853486	0.436521	11.231	1.49615	0.165016	0.473622	-5.51002	107045	ENSMUSG00000024493	Lars	0
P70362	0.331637	-0.16195	0.825224	7.45941	1.49389	0.165598	0.474796	-5.51301	22230	ENSMUSG00000005262	Ufd1	0
D3YYQ8	0.487705	-0.239148	1.21456	5.51176	1.49186	0.166119	0.475792	-5.51567	56087	ENSMUSG00000038011	Dnah10	0
Q64G17	0.201589	-0.0991226	0.5023	10.2948	1.49051	0.166469	0.476295	-5.51745	NA	NA	NA	0
P28665	0.32688	-0.161713	0.815473	12.7727	1.48751	0.167245	0.477607	-5.52139	17836	ENSMUSG00000059908	Mug1	0
Q91Z38	-0.252582	-0.630151	0.124987	9.78926	-1.48739	0.167276	0.477607	-5.52155	66827	ENSMUSG00000041278	Ttc1	0
Q99LE6	-0.169148	-0.422123	0.0838263	9.82345	-1.48665	0.167468	0.477658	-5.52252	27407	ENSMUSG00000028953	Abcf2	0
Q60668	0.152558	-0.0757869	0.380904	10.2579	1.48546	0.167776	0.47804	-5.52407	11991	ENSMUSG00000000568	Hnrnpd	0
P20801	-0.143505	-0.35895	0.0719392	16.9374	-1.48098	0.168944	0.480867	-5.52994	21925	ENSMUSG00000017300	Tnnc2	0
Q8JZU0	0.223609	-0.11231	0.559528	6.18658	1.48004	0.169191	0.481072	-5.53117	67725	ENSMUSG00000021809	Nudt13	0
Q6ZQ58	-0.180915	-0.453499	0.0916702	8.99878	-1.47567	0.170338	0.483607	-5.53688	73158	ENSMUSG00000037331	Larp1	0
Q9CR98	0.225251	-0.11422	0.564722	11.3596	1.4753	0.170436	0.483607	-5.53736	66488	ENSMUSG00000057497	Fam136a	0
Q99J45	-0.15358	-0.386176	0.0790153	9.55414	-1.46809	0.172347	0.488087	-5.54677	192292	ENSMUSG00000029148	Nrbp1	0
O88951	-0.182523	-0.459337	0.0942908	9.12842	-1.46605	0.17289	0.488087	-5.54942	22342	ENSMUSG00000003872	Lin7b	0
O88952	-0.182523	-0.459337	0.0942908	9.12842	-1.46605	0.17289	0.488087	-5.54942	22343	ENSMUSG00000027162	Lin7c	0
Q8JZS0	-0.182523	-0.459337	0.0942908	9.12842	-1.46605	0.17289	0.488087	-5.54942	108030	ENSMUSG00000019906	Lin7a	0
P61514	0.353755	-0.182769	0.890278	8.1605	1.46599	0.172905	0.488087	-5.54949	19981	ENSMUSG00000046330	Rpl37a	0
Q5XPI3	-0.144734	-0.364356	0.0748873	10.5759	-1.46526	0.173101	0.488137	-5.55044	84585	ENSMUSG00000041528	Rnf123	0
Q58A65	-0.192356	-0.484425	0.0997138	9.35612	-1.46432	0.173351	0.488336	-5.55166	70834	ENSMUSG00000020859	Spag9	0
Q64133	-0.144649	-0.364503	0.0752056	10.738	-1.46284	0.173747	0.488336	-5.55358	17161	ENSMUSG00000025037	Maoa	0
Q19LI2	-0.82947	-2.09048	0.431535	8.4257	-1.46252	0.173834	0.488336	-5.554	117586	ENSMUSG00000022347	A1bg	0
Q9D711	-0.236916	-0.597136	0.123303	7.93414	-1.46233	0.173884	0.488336	-5.55424	69656	ENSMUSG00000031379	Pir	0
P51150	-0.190501	-0.480923	0.0999221	7.1046	-1.45842	0.174935	0.489774	-5.55931	19349	ENSMUSG00000079477	Rab7	0
Q9CR99	0.188902	-0.0993835	0.477187	7.04924	1.45691	0.175344	0.489774	-5.56128	67653	ENSMUSG00000036463	4930544G11Rik	0
Q60960	-0.198691	-0.50193	0.104548	8.668	-1.45684	0.175363	0.489774	-5.56137	16646	ENSMUSG00000022905	Kpna1	0
Q3U898	0.213725	-0.112461	0.539911	7.67462	1.45683	0.175366	0.489774	-5.56138	66915	ENSMUSG00000073616	Cops9	0
Q8BGH2	0.263026	-0.138609	0.664661	11.0134	1.45608	0.175567	0.489774	-5.56235	68653	ENSMUSG00000022437	Samm50	0
Q08874	-0.200486	-0.506824	0.105852	9.53579	-1.45513	0.175825	0.489774	-5.56358	17342	ENSMUSG00000035158	Mitf	0
Q64092	-0.200486	-0.506824	0.105852	9.53579	-1.45513	0.175825	0.489774	-5.56358	209446	ENSMUSG00000000134	Tfe3	0
Q9R210	-0.200486	-0.506824	0.105852	9.53579	-1.45513	0.175825	0.489774	-5.56358	21425	ENSMUSG00000023990	Tfeb	0
Q9DBP5	0.136099	-0.0722068	0.344406	10.8845	1.45269	0.176487	0.490712	-5.56674	66588	NA	NA	0
O55222	-0.175066	-0.443166	0.0930343	9.9691	-1.45185	0.176714	0.490712	-5.56782	16202	ENSMUSG00000030890	Ilk	0
P40630	0.180832	-0.0962525	0.457916	11.9248	1.45104	0.176934	0.490712	-5.56886	21780	ENSMUSG00000003923	Tfam	0
Q9R0Q6	-0.165689	-0.419595	0.0882172	9.2586	-1.4509	0.176972	0.490712	-5.56904	56443	ENSMUSG00000029621	Arpc1a	0
F6ZDS4	0.187636	-0.0999641	0.475236	9.17725	1.45059	0.177057	0.490712	-5.56944	108989	ENSMUSG00000006005	Tpr	0
Q8R2G4	0.147406	-0.0787481	0.37356	8.18913	1.4492	0.177436	0.491216	-5.57124	109979	ENSMUSG00000034842	Art3	0
P67871	-0.136128	-0.345065	0.0728094	11.3484	-1.4486	0.177599	0.491216	-5.57201	13001	ENSMUSG00000024387	Csnk2b	0
Q8BSY0	-0.17003	-0.431223	0.0911635	10.1152	-1.44737	0.177935	0.491216	-5.57359	65973	ENSMUSG00000028207	Asph	0
Q8C5Y2	-0.349015	-0.885186	0.187157	8.42274	-1.4473	0.177956	0.491216	-5.57369	NA	ENSMUSG00000056509	Gm9999	0
Q9QUH0	-0.268971	-0.682644	0.144703	11.5985	-1.44566	0.178406	0.491961	-5.57581	93692	ENSMUSG00000021591	Glrx	0
Q80Y14	0.251886	-0.136109	0.639882	8.58546	1.44343	0.179017	0.49315	-5.57868	73046	ENSMUSG00000021102	Glrx5	0
Q62425	0.209679	-0.113823	0.533181	13.1351	1.44111	0.179656	0.493982	-5.58166	17992	ENSMUSG00000029632	Ndufa4	0
Q07076	0.184039	-0.0999764	0.468054	12.6802	1.44074	0.179757	0.493982	-5.58213	11750	ENSMUSG00000021814	Anxa7	0
Q924D0	0.167973	-0.0913153	0.427261	9.91137	1.44037	0.179859	0.493982	-5.58261	170728	NA	NA	0
Q9Z1X4	0.257209	-0.140277	0.654695	8.47626	1.43874	0.180311	0.494726	-5.58471	16201	ENSMUSG00000032178	Ilf3	0
Q3UGC7	-0.167435	-0.42645	0.0915802	13.3249	-1.43727	0.180717	0.494849	-5.58659	78655	ENSMUSG00000027236	Eif3j1	0
Q66JS6	-0.167435	-0.42645	0.0915802	13.3249	-1.43727	0.180717	0.494849	-5.58659	100042807	ENSMUSG00000043424	Eif3j2	0
O35639	0.152305	-0.0836115	0.388221	11.05	1.4354	0.181235	0.495775	-5.58899	11745	ENSMUSG00000029484	Anxa3	0
P58252	-0.127789	-0.326171	0.0705929	14.83	-1.43222	0.182122	0.497703	-5.59307	13629	ENSMUSG00000034994	Eef2	0
Q62082	-0.34522	-0.881435	0.190995	9.74341	-1.43145	0.182337	0.497795	-5.59406	59310	ENSMUSG00000005474	Myl10	0
Q8VEK3	0.17856	-0.0993768	0.456497	10.6014	1.42842	0.183184	0.498105	-5.59792	51810	ENSMUSG00000039630	Hnrnpu	0
Q8VEK3	0.17856	-0.0993768	0.456497	10.6014	1.42842	0.183184	0.498105	-5.59792	51810	ENSMUSG00000111145	Hnrnpu	0
P63276	0.144066	-0.0804558	0.368588	9.87893	1.42666	0.183678	0.498105	-5.60017	20068	ENSMUSG00000061787	Rps17	0
Q8C0C7	-0.168792	-0.431908	0.0943239	10.8823	-1.42634	0.183769	0.498105	-5.60059	66590	ENSMUSG00000003808	Farsa	0
Q9D0F3	-0.15964	-0.408699	0.0894188	9.30242	-1.42514	0.184106	0.498105	-5.60211	70361	ENSMUSG00000041891	Lman1	0
Q8VCX5	0.168853	-0.0946931	0.4324	6.6691	1.42453	0.184279	0.498105	-5.6029	216001	ENSMUSG00000020111	Micu1	0
P10518	0.190056	-0.106739	0.48685	10.3775	1.42378	0.184489	0.498105	-5.60385	17025	ENSMUSG00000028393	Alad	0
F6TQW2	0.569909	-0.320461	1.46028	9.72076	1.42316	0.184665	0.498105	-5.60465	NA	ENSMUSG00000076612	Ighg2c	0
P01863	0.569909	-0.320461	1.46028	9.72076	1.42316	0.184665	0.498105	-5.60465	NA	NA	NA	0
P01864	0.569909	-0.320461	1.46028	9.72076	1.42316	0.184665	0.498105	-5.60465	NA	NA	NA	0
P01865	0.569909	-0.320461	1.46028	9.72076	1.42316	0.184665	0.498105	-5.60465	NA	NA	NA	0
O55029	-0.163656	-0.419348	0.0920359	10.0532	-1.42309	0.184683	0.498105	-5.60473	50797	ENSMUSG00000032458	Copb2	0
Q6DTY7	0.159341	-0.0896257	0.408308	10.1614	1.423	0.18471	0.498105	-5.60485	270198	ENSMUSG00000025648	Pfkfb4	0
P08032	0.206682	-0.116356	0.529719	5.77159	1.42255	0.184837	0.498105	-5.60542	20739	ENSMUSG00000026532	Spta1	0
Q78IS1	0.250736	-0.141311	0.642782	7.13645	1.42199	0.184995	0.498105	-5.60613	66111	ENSMUSG00000032353	Tmed3	0
Q9CQF0	0.141621	-0.0799268	0.363169	9.80964	1.42127	0.185197	0.49816	-5.60704	66419	ENSMUSG00000024902	Mrpl11	0
Q7TNP2	-0.206226	-0.529137	0.116686	10.9433	-1.41996	0.185569	0.49867	-5.60871	73699	ENSMUSG00000032058	Ppp2r1b	0
P24270	0.21273	-0.120587	0.546047	12.1605	1.41902	0.185836	0.498898	-5.60991	12359	ENSMUSG00000027187	Cat	0
P09411	0.131184	-0.07509	0.337459	16.3833	1.41402	0.187261	0.502233	-5.61627	18655	ENSMUSG00000062070	Pgk1	0
Q91VU6	-0.136984	-0.35282	0.0788514	8.22757	-1.41112	0.188089	0.503633	-5.61994	28199	ENSMUSG00000022214	Dcaf11	0
Q91Y97	-0.168886	-0.435027	0.0972554	12.5708	-1.41091	0.188151	0.503633	-5.62022	230163	ENSMUSG00000028307	Aldob	0
P0DP26	-0.155311	-0.400302	0.0896809	13.2765	-1.40951	0.188553	0.503941	-5.62199	12313	ENSMUSG00000019370	Calm3	0
P0DP26	-0.155311	-0.400302	0.0896809	13.2765	-1.40951	0.188553	0.503941	-5.62199	12313	ENSMUSG00000036438	Calm2	0
P0DP26	-0.155311	-0.400302	0.0896809	13.2765	-1.40951	0.188553	0.503941	-5.62199	12313	ENSMUSG00000001175	Calm1	0
P0DP26	-0.155311	-0.400302	0.0896809	13.2765	-1.40951	0.188553	0.503941	-5.62199	12314	ENSMUSG00000019370	Calm3	0
P0DP26	-0.155311	-0.400302	0.0896809	13.2765	-1.40951	0.188553	0.503941	-5.62199	12314	ENSMUSG00000036438	Calm2	0
P0DP26	-0.155311	-0.400302	0.0896809	13.2765	-1.40951	0.188553	0.503941	-5.62199	12314	ENSMUSG00000001175	Calm1	0
P0DP26	-0.155311	-0.400302	0.0896809	13.2765	-1.40951	0.188553	0.503941	-5.62199	12315	ENSMUSG00000019370	Calm3	0
P0DP26	-0.155311	-0.400302	0.0896809	13.2765	-1.40951	0.188553	0.503941	-5.62199	12315	ENSMUSG00000036438	Calm2	0
P0DP26	-0.155311	-0.400302	0.0896809	13.2765	-1.40951	0.188553	0.503941	-5.62199	12315	ENSMUSG00000001175	Calm1	0
Q78ZA7	0.140999	-0.0814972	0.363495	12.2012	1.409	0.188699	0.503941	-5.62264	17955	ENSMUSG00000059119	Nap1l4	0
P99026	0.176341	-0.102114	0.454796	10.3866	1.40805	0.188974	0.503941	-5.62385	19172	ENSMUSG00000005779	Psmb4	0
P04117	0.303094	-0.175698	0.781885	13.4663	1.4075	0.189131	0.503941	-5.62454	11770	ENSMUSG00000062515	Fabp4	0
Q9CRB6	-0.201281	-0.519427	0.116865	12.335	-1.40668	0.189368	0.503941	-5.62558	67971	ENSMUSG00000014846	Tppp3	0
Q811Q9	-0.244616	-0.631258	0.142026	7.0192	-1.40667	0.189369	0.503941	-5.62558	236899	ENSMUSG00000035246	Pcyt1b	0
Q7TNG8	0.193053	-0.113131	0.499236	6.93232	1.40188	0.190755	0.507138	-5.63164	52815	ENSMUSG00000031958	Ldhd	0
Q2NL51	0.163246	-0.0959389	0.422431	7.64996	1.4004	0.191187	0.507795	-5.63351	606496	ENSMUSG00000057177	Gsk3a	0
Q3U5Q7	0.311732	-0.183927	0.80739	6.27217	1.39835	0.191783	0.508604	-5.63609	22169	ENSMUSG00000020638	Cmpk2	0
P47955	0.223624	-0.13212	0.579368	10.8137	1.39765	0.191986	0.508604	-5.63697	56040	ENSMUSG00000007892	Rplp1	0
Q05512	0.675225	-0.399095	1.74954	7.6968	1.39744	0.192049	0.508604	-5.63724	13728	NA	NA	0
Q9D6J5	-0.163667	-0.424344	0.0970095	8.12211	-1.39597	0.192476	0.509245	-5.63908	67264	ENSMUSG00000025204	Ndufb8	0
Q01339	0.184058	-0.109634	0.47775	11.1689	1.39341	0.193226	0.510736	-5.64231	11818	ENSMUSG00000000049	Apoh	0
Q9DAU1	0.219236	-0.131767	0.570238	8.58763	1.38873	0.194604	0.513881	-5.64818	72029	ENSMUSG00000023973	Cnpy3	0
Q91VA6	-0.207448	-0.539806	0.12491	8.43108	-1.38778	0.194885	0.514116	-5.64938	67811	ENSMUSG00000001100	Poldip2	0
Q9DB60	-0.1747	-0.454717	0.105316	10.5161	-1.38716	0.195068	0.514116	-5.65015	66469	ENSMUSG00000029059	Prxl2b	0
Q8BG95	-0.233498	-0.608124	0.141129	12.919	-1.3858	0.19547	0.514338	-5.65186	NA	ENSMUSG00000073557	Ppp1r12b	0
P11276	-0.153763	-0.400496	0.0929705	10.3755	-1.38561	0.195527	0.514338	-5.6521	14268	ENSMUSG00000026193	Fn1	0
Q9D1G3	-0.324804	-0.846749	0.19714	10.066	-1.38361	0.19612	0.515402	-5.6546	74770	ENSMUSG00000032523	Hhatl	0
Q62393	-0.197994	-0.517413	0.121426	8.73185	-1.37819	0.197738	0.518196	-5.66138	21985	ENSMUSG00000027506	Tpd52	0
E9PV85	-0.12534	-0.327654	0.0769744	7.76763	-1.37747	0.197954	0.518196	-5.66228	NA	ENSMUSG00000070360	Amy2a1	0
P00688	-0.12534	-0.327654	0.0769744	7.76763	-1.37747	0.197954	0.518196	-5.66228	100043684	ENSMUSG00000096569	Amy2a2	0
P00688	-0.12534	-0.327654	0.0769744	7.76763	-1.37747	0.197954	0.518196	-5.66228	100043684	ENSMUSG00000074268	Amy2a5	0
P00688	-0.12534	-0.327654	0.0769744	7.76763	-1.37747	0.197954	0.518196	-5.66228	100043684	ENSMUSG00000093931	Amy2a3	0
P00688	-0.12534	-0.327654	0.0769744	7.76763	-1.37747	0.197954	0.518196	-5.66228	100043684	ENSMUSG00000096770	Amy2a4	0
P00688	-0.12534	-0.327654	0.0769744	7.76763	-1.37747	0.197954	0.518196	-5.66228	100043686	ENSMUSG00000096569	Amy2a2	0
P00688	-0.12534	-0.327654	0.0769744	7.76763	-1.37747	0.197954	0.518196	-5.66228	100043686	ENSMUSG00000074268	Amy2a5	0
P00688	-0.12534	-0.327654	0.0769744	7.76763	-1.37747	0.197954	0.518196	-5.66228	100043686	ENSMUSG00000093931	Amy2a3	0
P00688	-0.12534	-0.327654	0.0769744	7.76763	-1.37747	0.197954	0.518196	-5.66228	100043686	ENSMUSG00000096770	Amy2a4	0
P00688	-0.12534	-0.327654	0.0769744	7.76763	-1.37747	0.197954	0.518196	-5.66228	100043688	ENSMUSG00000096569	Amy2a2	0
P00688	-0.12534	-0.327654	0.0769744	7.76763	-1.37747	0.197954	0.518196	-5.66228	100043688	ENSMUSG00000074268	Amy2a5	0
P00688	-0.12534	-0.327654	0.0769744	7.76763	-1.37747	0.197954	0.518196	-5.66228	100043688	ENSMUSG00000093931	Amy2a3	0
P00688	-0.12534	-0.327654	0.0769744	7.76763	-1.37747	0.197954	0.518196	-5.66228	100043688	ENSMUSG00000096770	Amy2a4	0
P00688	-0.12534	-0.327654	0.0769744	7.76763	-1.37747	0.197954	0.518196	-5.66228	109959	ENSMUSG00000096569	Amy2a2	0
P00688	-0.12534	-0.327654	0.0769744	7.76763	-1.37747	0.197954	0.518196	-5.66228	109959	ENSMUSG00000074268	Amy2a5	0
P00688	-0.12534	-0.327654	0.0769744	7.76763	-1.37747	0.197954	0.518196	-5.66228	109959	ENSMUSG00000093931	Amy2a3	0
P00688	-0.12534	-0.327654	0.0769744	7.76763	-1.37747	0.197954	0.518196	-5.66228	109959	ENSMUSG00000096770	Amy2a4	0
Q9JLN9	-0.171324	-0.448089	0.10544	7.42102	-1.37634	0.198291	0.518196	-5.66368	56717	ENSMUSG00000028991	Mtor	0
Q99MI1	-0.141267	-0.369529	0.0869947	4.87187	-1.37602	0.198387	0.518196	-5.66408	111173	ENSMUSG00000030172	Erc1	0
Q60590	0.176707	-0.108957	0.46237	10.4395	1.37536	0.198586	0.518196	-5.66491	18405	ENSMUSG00000039196	Orm1	0
P01837	0.494251	-0.3052	1.2937	11.1532	1.37459	0.198816	0.518196	-5.66586	NA	NA	NA	0
Q60598	0.207742	-0.128518	0.544003	8.82956	1.37362	0.199108	0.518196	-5.66707	13043	ENSMUSG00000031078	Cttn	0
Q91XL1	0.163627	-0.101241	0.428496	9.25568	1.37355	0.199131	0.518196	-5.66716	76905	ENSMUSG00000037095	Lrg1	0
B1AR51	0.316692	-0.196202	0.829585	8.04865	1.37286	0.199336	0.518196	-5.66801	237806	ENSMUSG00000056752	Dnah9	0
Q69Z23	0.316692	-0.196202	0.829585	8.04865	1.37286	0.199336	0.518196	-5.66801	NA	NA	NA	0
Q8BT60	-0.139137	-0.364536	0.0862631	6.45944	-1.37248	0.199452	0.518196	-5.66849	70568	ENSMUSG00000028228	Cpne3	0
Q9R112	-0.194067	-0.508723	0.120589	8.62173	-1.37131	0.199806	0.518625	-5.66995	59010	ENSMUSG00000005803	Sqor	0
P70274	-0.291248	-0.765839	0.183343	7.71977	-1.36446	0.201881	0.523514	-5.67845	20363	ENSMUSG00000064373	Selenop	0
Q9D020	0.186256	-0.117393	0.489905	12.5482	1.36381	0.202078	0.52353	-5.67925	107569	ENSMUSG00000029780	Nt5c3	0
Q70KF4	-0.127723	-0.336214	0.0807677	14.3222	-1.36207	0.202609	0.524306	-5.68141	NA	NA	NA	0
Q8BUK6	-0.130842	-0.3446	0.0829145	10.8801	-1.36096	0.202948	0.524306	-5.68278	320191	ENSMUSG00000037234	Hook3	0
Q61879	0.191586	-0.121574	0.504746	6.30243	1.36024	0.203169	0.524306	-5.68368	77579	ENSMUSG00000020900	Myh10	0
Q80W21	0.174918	-0.111051	0.460888	12.0407	1.35998	0.203249	0.524306	-5.684	68312	ENSMUSG00000004035	Gstm7	0
Q3UIR3	0.201002	-0.127718	0.529722	4.92277	1.35954	0.203383	0.524306	-5.68454	209200	ENSMUSG00000049502	Dtx3l	0
Q9D1K2	0.222157	-0.141283	0.585597	8.23558	1.35908	0.203525	0.524306	-5.68511	66144	ENSMUSG00000004285	Atp6v1f	0
Q8R5H1	-0.147383	-0.389192	0.0944271	10.6581	-1.35516	0.204729	0.526853	-5.68995	14479	ENSMUSG00000020124	Usp15	0
A2AJI0	0.315611	-0.202419	0.833641	6.4192	1.35461	0.204898	0.526853	-5.69063	245877	ENSMUSG00000028849	Map7d1	0
E9PYF4	-0.241541	-0.638547	0.155465	10.1251	-1.35273	0.205478	0.52785	-5.69295	380928	ENSMUSG00000033060	Lmo7	0
Q570Y9	-0.155549	-0.412122	0.101025	10.14	-1.34794	0.206962	0.531164	-5.69884	97998	ENSMUSG00000022419	Deptor	0
Q9JI78	-0.114979	-0.304766	0.074808	7.54456	-1.34701	0.207254	0.531415	-5.69999	59007	ENSMUSG00000021785	Ngly1	0
Q9DCS2	-0.169327	-0.449228	0.110573	8.14975	-1.34506	0.207861	0.532011	-5.70238	68347	ENSMUSG00000025731	Mettl26	0
P63005	0.158572	-0.103695	0.42084	9.79372	1.34431	0.208094	0.532011	-5.7033	18472	ENSMUSG00000020745	Pafah1b1	0
Q99L47	0.157215	-0.103131	0.417561	12.4133	1.34264	0.208615	0.532011	-5.70534	70356	ENSMUSG00000022403	St13	0
Q9D1Q6	-0.118059	-0.31363	0.0775122	10.899	-1.34218	0.208759	0.532011	-5.70591	76299	ENSMUSG00000028343	Erp44	0
Q8BY89	-0.167141	-0.444046	0.109765	8.37528	-1.34205	0.208802	0.532011	-5.70608	68682	ENSMUSG00000057193	Slc44a2	0
Q9CQ79	-0.254594	-0.676407	0.167219	6.23307	-1.34198	0.208823	0.532011	-5.70616	98258	ENSMUSG00000058407	Txndc9	0
P56392	-0.275984	-0.733258	0.181291	11.715	-1.34191	0.208845	0.532011	-5.70624	12865	ENSMUSG00000074218	Cox7a1	0
Q9CPV4	0.139398	-0.0919317	0.370727	12.6209	1.33981	0.209504	0.533195	-5.70882	67201	ENSMUSG00000017286	Glod4	0
Q8R1Q8	-0.163103	-0.433925	0.107719	11.8901	-1.33905	0.209744	0.533197	-5.70975	235661	ENSMUSG00000032435	Dync1li1	0
Q64105	0.130675	-0.08638	0.34773	12.0735	1.33857	0.209894	0.533197	-5.71034	NA	NA	NA	0
Q8BKX6	-0.408908	-1.08886	0.27104	6.32321	-1.33711	0.210352	0.533866	-5.71212	233789	ENSMUSG00000030655	Smg1	0
P70195	0.165193	-0.10971	0.440097	12.1338	1.33607	0.21068	0.534203	-5.71338	19177	ENSMUSG00000026750	Psmb7	0
Q9DD18	0.220868	-0.147215	0.588952	10.0542	1.33415	0.211287	0.53475	-5.71573	66044	ENSMUSG00000027430	Dtd1	0
A6ZI47	-0.12936	-0.345006	0.0862867	10.8742	-1.33375	0.211414	0.53475	-5.71622	79459	ENSMUSG00000063129	Aldoart2	0
Q6ZWV7	-0.190993	-0.509659	0.127672	9.54582	-1.3326	0.211777	0.53475	-5.71762	66489	ENSMUSG00000062997	Rpl35	0
Q6ZWV7	-0.190993	-0.509659	0.127672	9.54582	-1.3326	0.211777	0.53475	-5.71762	66489	ENSMUSG00000078193	Gm2000	0
Q3ULQ2	0.226495	-0.151984	0.604974	7.48729	1.33056	0.212425	0.53475	-5.72011	241593	ENSMUSG00000074997	Pin1rt1	0
Q9QUR7	0.226495	-0.151984	0.604974	7.48729	1.33056	0.212425	0.53475	-5.72011	23988	ENSMUSG00000032171	Pin1	0
Q684R7	-0.57585	-1.53984	0.388141	11.7294	-1.32817	0.213185	0.53475	-5.72302	329872	ENSMUSG00000059049	Frem1	0
Q99JW2	0.132332	-0.0893782	0.354043	10.1885	1.32708	0.213533	0.53475	-5.72435	109652	NA	NA	0
Q78J03	0.161153	-0.108906	0.431212	9.24092	1.32678	0.213631	0.53475	-5.72472	76467	ENSMUSG00000023094	Msrb2	0
Q05D44	-0.139249	-0.372603	0.0941056	8.59899	-1.32676	0.213635	0.53475	-5.72473	226982	ENSMUSG00000026083	Eif5b	0
Q62148	0.129062	-0.087306	0.345429	10.7746	1.32624	0.213801	0.53475	-5.72536	19378	ENSMUSG00000013584	Aldh1a2	0
Q9CZS1	0.129062	-0.087306	0.345429	10.7746	1.32624	0.213801	0.53475	-5.72536	72535	ENSMUSG00000035561	Aldh1b1	0
Q9JHW9	0.129062	-0.087306	0.345429	10.7746	1.32624	0.213801	0.53475	-5.72536	56847	ENSMUSG00000015134	Aldh1a3	0
P57787	-0.144974	-0.388224	0.0982757	9.50743	-1.32512	0.214159	0.53475	-5.72673	80879	ENSMUSG00000025161	Slc16a3	0
Q3V132	0.245484	-0.166582	0.657551	12.4332	1.32457	0.214336	0.53475	-5.7274	73333	ENSMUSG00000069041	Slc25a31	0
Q3V132	0.245484	-0.166582	0.657551	12.4332	1.32457	0.214336	0.53475	-5.7274	73333	ENSMUSG00000116218	Slc25a31	0
O89020	0.205955	-0.139765	0.551675	9.14348	1.32454	0.214344	0.53475	-5.72743	280662	ENSMUSG00000029369	Afm	0
Q64514	-0.121432	-0.325441	0.0825777	11.1695	-1.32343	0.214702	0.53475	-5.72879	22019	ENSMUSG00000041763	Tpp2	0
Q99LD4	-0.125206	-0.335632	0.0852193	6.54914	-1.32296	0.214853	0.53475	-5.72936	NA	NA	NA	0
Q9D6P8	-0.145294	-0.389543	0.0989551	11.4696	-1.32261	0.214963	0.53475	-5.72977	70405	ENSMUSG00000063130	Calml3	0
Q9JJU8	-0.147303	-0.39501	0.100404	8.15927	-1.32218	0.215101	0.53475	-5.73029	56726	ENSMUSG00000031246	Sh3bgrl	0
Q61316	0.161373	-0.110002	0.432749	13.6701	1.32215	0.215113	0.53475	-5.73034	NA	NA	NA	0
Q91YS8	-0.175866	-0.471767	0.120034	9.9137	-1.32146	0.215332	0.53475	-5.73117	52163	ENSMUSG00000030272	Camk1	0
P62806	-0.266885	-0.716095	0.182325	11.8066	-1.32097	0.215491	0.53475	-5.73177	100041230	ENSMUSG00000067455	H4c11	0
P62806	-0.266885	-0.716095	0.182325	11.8066	-1.32097	0.215491	0.53475	-5.73177	100041230	ENSMUSG00000060093	H4c1	0
P62806	-0.266885	-0.716095	0.182325	11.8066	-1.32097	0.215491	0.53475	-5.73177	100041230	ENSMUSG00000069266	H4c2	0
P62806	-0.266885	-0.716095	0.182325	11.8066	-1.32097	0.215491	0.53475	-5.73177	100041230	ENSMUSG00000060678	H4c3	0
P62806	-0.266885	-0.716095	0.182325	11.8066	-1.32097	0.215491	0.53475	-5.73177	100041230	ENSMUSG00000061482	H4c4	0
P62806	-0.266885	-0.716095	0.182325	11.8066	-1.32097	0.215491	0.53475	-5.73177	100041230	ENSMUSG00000069274	H4c6	0
P62806	-0.266885	-0.716095	0.182325	11.8066	-1.32097	0.215491	0.53475	-5.73177	100041230	ENSMUSG00000060981	H4c8	0
P62806	-0.266885	-0.716095	0.182325	11.8066	-1.32097	0.215491	0.53475	-5.73177	100041230	ENSMUSG00000060639	H4c9	0
P62806	-0.266885	-0.716095	0.182325	11.8066	-1.32097	0.215491	0.53475	-5.73177	100041230	ENSMUSG00000069305	H4c18	0
P62806	-0.266885	-0.716095	0.182325	11.8066	-1.32097	0.215491	0.53475	-5.73177	100041230	ENSMUSG00000064288	H4c12	0
P62806	-0.266885	-0.716095	0.182325	11.8066	-1.32097	0.215491	0.53475	-5.73177	100041230	ENSMUSG00000069306	H4c17	0
P62806	-0.266885	-0.716095	0.182325	11.8066	-1.32097	0.215491	0.53475	-5.73177	100041230	ENSMUSG00000091405	H4c14	0
P62806	-0.266885	-0.716095	0.182325	11.8066	-1.32097	0.215491	0.53475	-5.73177	100041230	ENSMUSG00000096010	H4f16	0
P62806	-0.266885	-0.716095	0.182325	11.8066	-1.32097	0.215491	0.53475	-5.73177	319155	ENSMUSG00000067455	H4c11	0
P62806	-0.266885	-0.716095	0.182325	11.8066	-1.32097	0.215491	0.53475	-5.73177	319155	ENSMUSG00000060093	H4c1	0
P62806	-0.266885	-0.716095	0.182325	11.8066	-1.32097	0.215491	0.53475	-5.73177	319155	ENSMUSG00000069266	H4c2	0
P62806	-0.266885	-0.716095	0.182325	11.8066	-1.32097	0.215491	0.53475	-5.73177	319155	ENSMUSG00000060678	H4c3	0
P62806	-0.266885	-0.716095	0.182325	11.8066	-1.32097	0.215491	0.53475	-5.73177	319155	ENSMUSG00000061482	H4c4	0
P62806	-0.266885	-0.716095	0.182325	11.8066	-1.32097	0.215491	0.53475	-5.73177	319155	ENSMUSG00000069274	H4c6	0
P62806	-0.266885	-0.716095	0.182325	11.8066	-1.32097	0.215491	0.53475	-5.73177	319155	ENSMUSG00000060981	H4c8	0
P62806	-0.266885	-0.716095	0.182325	11.8066	-1.32097	0.215491	0.53475	-5.73177	319155	ENSMUSG00000060639	H4c9	0
P62806	-0.266885	-0.716095	0.182325	11.8066	-1.32097	0.215491	0.53475	-5.73177	319155	ENSMUSG00000069305	H4c18	0
P62806	-0.266885	-0.716095	0.182325	11.8066	-1.32097	0.215491	0.53475	-5.73177	319155	ENSMUSG00000064288	H4c12	0
P62806	-0.266885	-0.716095	0.182325	11.8066	-1.32097	0.215491	0.53475	-5.73177	319155	ENSMUSG00000069306	H4c17	0
P62806	-0.266885	-0.716095	0.182325	11.8066	-1.32097	0.215491	0.53475	-5.73177	319155	ENSMUSG00000091405	H4c14	0
P62806	-0.266885	-0.716095	0.182325	11.8066	-1.32097	0.215491	0.53475	-5.73177	319155	ENSMUSG00000096010	H4f16	0
P62806	-0.266885	-0.716095	0.182325	11.8066	-1.32097	0.215491	0.53475	-5.73177	319156	ENSMUSG00000067455	H4c11	0
P62806	-0.266885	-0.716095	0.182325	11.8066	-1.32097	0.215491	0.53475	-5.73177	319156	ENSMUSG00000060093	H4c1	0
P62806	-0.266885	-0.716095	0.182325	11.8066	-1.32097	0.215491	0.53475	-5.73177	319156	ENSMUSG00000069266	H4c2	0
P62806	-0.266885	-0.716095	0.182325	11.8066	-1.32097	0.215491	0.53475	-5.73177	319156	ENSMUSG00000060678	H4c3	0
P62806	-0.266885	-0.716095	0.182325	11.8066	-1.32097	0.215491	0.53475	-5.73177	319156	ENSMUSG00000061482	H4c4	0
P62806	-0.266885	-0.716095	0.182325	11.8066	-1.32097	0.215491	0.53475	-5.73177	319156	ENSMUSG00000069274	H4c6	0
P62806	-0.266885	-0.716095	0.182325	11.8066	-1.32097	0.215491	0.53475	-5.73177	319156	ENSMUSG00000060981	H4c8	0
P62806	-0.266885	-0.716095	0.182325	11.8066	-1.32097	0.215491	0.53475	-5.73177	319156	ENSMUSG00000060639	H4c9	0
P62806	-0.266885	-0.716095	0.182325	11.8066	-1.32097	0.215491	0.53475	-5.73177	319156	ENSMUSG00000069305	H4c18	0
P62806	-0.266885	-0.716095	0.182325	11.8066	-1.32097	0.215491	0.53475	-5.73177	319156	ENSMUSG00000064288	H4c12	0
P62806	-0.266885	-0.716095	0.182325	11.8066	-1.32097	0.215491	0.53475	-5.73177	319156	ENSMUSG00000069306	H4c17	0
P62806	-0.266885	-0.716095	0.182325	11.8066	-1.32097	0.215491	0.53475	-5.73177	319156	ENSMUSG00000091405	H4c14	0
P62806	-0.266885	-0.716095	0.182325	11.8066	-1.32097	0.215491	0.53475	-5.73177	319156	ENSMUSG00000096010	H4f16	0
P62806	-0.266885	-0.716095	0.182325	11.8066	-1.32097	0.215491	0.53475	-5.73177	319157	ENSMUSG00000067455	H4c11	0
P62806	-0.266885	-0.716095	0.182325	11.8066	-1.32097	0.215491	0.53475	-5.73177	319157	ENSMUSG00000060093	H4c1	0
P62806	-0.266885	-0.716095	0.182325	11.8066	-1.32097	0.215491	0.53475	-5.73177	319157	ENSMUSG00000069266	H4c2	0
P62806	-0.266885	-0.716095	0.182325	11.8066	-1.32097	0.215491	0.53475	-5.73177	319157	ENSMUSG00000060678	H4c3	0
P62806	-0.266885	-0.716095	0.182325	11.8066	-1.32097	0.215491	0.53475	-5.73177	319157	ENSMUSG00000061482	H4c4	0
P62806	-0.266885	-0.716095	0.182325	11.8066	-1.32097	0.215491	0.53475	-5.73177	319157	ENSMUSG00000069274	H4c6	0
P62806	-0.266885	-0.716095	0.182325	11.8066	-1.32097	0.215491	0.53475	-5.73177	319157	ENSMUSG00000060981	H4c8	0
P62806	-0.266885	-0.716095	0.182325	11.8066	-1.32097	0.215491	0.53475	-5.73177	319157	ENSMUSG00000060639	H4c9	0
P62806	-0.266885	-0.716095	0.182325	11.8066	-1.32097	0.215491	0.53475	-5.73177	319157	ENSMUSG00000069305	H4c18	0
P62806	-0.266885	-0.716095	0.182325	11.8066	-1.32097	0.215491	0.53475	-5.73177	319157	ENSMUSG00000064288	H4c12	0
P62806	-0.266885	-0.716095	0.182325	11.8066	-1.32097	0.215491	0.53475	-5.73177	319157	ENSMUSG00000069306	H4c17	0
P62806	-0.266885	-0.716095	0.182325	11.8066	-1.32097	0.215491	0.53475	-5.73177	319157	ENSMUSG00000091405	H4c14	0
P62806	-0.266885	-0.716095	0.182325	11.8066	-1.32097	0.215491	0.53475	-5.73177	319157	ENSMUSG00000096010	H4f16	0
P62806	-0.266885	-0.716095	0.182325	11.8066	-1.32097	0.215491	0.53475	-5.73177	319158	ENSMUSG00000067455	H4c11	0
P62806	-0.266885	-0.716095	0.182325	11.8066	-1.32097	0.215491	0.53475	-5.73177	319158	ENSMUSG00000060093	H4c1	0
P62806	-0.266885	-0.716095	0.182325	11.8066	-1.32097	0.215491	0.53475	-5.73177	319158	ENSMUSG00000069266	H4c2	0
P62806	-0.266885	-0.716095	0.182325	11.8066	-1.32097	0.215491	0.53475	-5.73177	319158	ENSMUSG00000060678	H4c3	0
P62806	-0.266885	-0.716095	0.182325	11.8066	-1.32097	0.215491	0.53475	-5.73177	319158	ENSMUSG00000061482	H4c4	0
P62806	-0.266885	-0.716095	0.182325	11.8066	-1.32097	0.215491	0.53475	-5.73177	319158	ENSMUSG00000069274	H4c6	0
P62806	-0.266885	-0.716095	0.182325	11.8066	-1.32097	0.215491	0.53475	-5.73177	319158	ENSMUSG00000060981	H4c8	0
P62806	-0.266885	-0.716095	0.182325	11.8066	-1.32097	0.215491	0.53475	-5.73177	319158	ENSMUSG00000060639	H4c9	0
P62806	-0.266885	-0.716095	0.182325	11.8066	-1.32097	0.215491	0.53475	-5.73177	319158	ENSMUSG00000069305	H4c18	0
P62806	-0.266885	-0.716095	0.182325	11.8066	-1.32097	0.215491	0.53475	-5.73177	319158	ENSMUSG00000064288	H4c12	0
P62806	-0.266885	-0.716095	0.182325	11.8066	-1.32097	0.215491	0.53475	-5.73177	319158	ENSMUSG00000069306	H4c17	0
P62806	-0.266885	-0.716095	0.182325	11.8066	-1.32097	0.215491	0.53475	-5.73177	319158	ENSMUSG00000091405	H4c14	0
P62806	-0.266885	-0.716095	0.182325	11.8066	-1.32097	0.215491	0.53475	-5.73177	319158	ENSMUSG00000096010	H4f16	0
P62806	-0.266885	-0.716095	0.182325	11.8066	-1.32097	0.215491	0.53475	-5.73177	319159	ENSMUSG00000067455	H4c11	0
P62806	-0.266885	-0.716095	0.182325	11.8066	-1.32097	0.215491	0.53475	-5.73177	319159	ENSMUSG00000060093	H4c1	0
P62806	-0.266885	-0.716095	0.182325	11.8066	-1.32097	0.215491	0.53475	-5.73177	319159	ENSMUSG00000069266	H4c2	0
P62806	-0.266885	-0.716095	0.182325	11.8066	-1.32097	0.215491	0.53475	-5.73177	319159	ENSMUSG00000060678	H4c3	0
P62806	-0.266885	-0.716095	0.182325	11.8066	-1.32097	0.215491	0.53475	-5.73177	319159	ENSMUSG00000061482	H4c4	0
P62806	-0.266885	-0.716095	0.182325	11.8066	-1.32097	0.215491	0.53475	-5.73177	319159	ENSMUSG00000069274	H4c6	0
P62806	-0.266885	-0.716095	0.182325	11.8066	-1.32097	0.215491	0.53475	-5.73177	319159	ENSMUSG00000060981	H4c8	0
P62806	-0.266885	-0.716095	0.182325	11.8066	-1.32097	0.215491	0.53475	-5.73177	319159	ENSMUSG00000060639	H4c9	0
P62806	-0.266885	-0.716095	0.182325	11.8066	-1.32097	0.215491	0.53475	-5.73177	319159	ENSMUSG00000069305	H4c18	0
P62806	-0.266885	-0.716095	0.182325	11.8066	-1.32097	0.215491	0.53475	-5.73177	319159	ENSMUSG00000064288	H4c12	0
P62806	-0.266885	-0.716095	0.182325	11.8066	-1.32097	0.215491	0.53475	-5.73177	319159	ENSMUSG00000069306	H4c17	0
P62806	-0.266885	-0.716095	0.182325	11.8066	-1.32097	0.215491	0.53475	-5.73177	319159	ENSMUSG00000091405	H4c14	0
P62806	-0.266885	-0.716095	0.182325	11.8066	-1.32097	0.215491	0.53475	-5.73177	319159	ENSMUSG00000096010	H4f16	0
P62806	-0.266885	-0.716095	0.182325	11.8066	-1.32097	0.215491	0.53475	-5.73177	319160	ENSMUSG00000067455	H4c11	0
P62806	-0.266885	-0.716095	0.182325	11.8066	-1.32097	0.215491	0.53475	-5.73177	319160	ENSMUSG00000060093	H4c1	0
P62806	-0.266885	-0.716095	0.182325	11.8066	-1.32097	0.215491	0.53475	-5.73177	319160	ENSMUSG00000069266	H4c2	0
P62806	-0.266885	-0.716095	0.182325	11.8066	-1.32097	0.215491	0.53475	-5.73177	319160	ENSMUSG00000060678	H4c3	0
P62806	-0.266885	-0.716095	0.182325	11.8066	-1.32097	0.215491	0.53475	-5.73177	319160	ENSMUSG00000061482	H4c4	0
P62806	-0.266885	-0.716095	0.182325	11.8066	-1.32097	0.215491	0.53475	-5.73177	319160	ENSMUSG00000069274	H4c6	0
P62806	-0.266885	-0.716095	0.182325	11.8066	-1.32097	0.215491	0.53475	-5.73177	319160	ENSMUSG00000060981	H4c8	0
P62806	-0.266885	-0.716095	0.182325	11.8066	-1.32097	0.215491	0.53475	-5.73177	319160	ENSMUSG00000060639	H4c9	0
P62806	-0.266885	-0.716095	0.182325	11.8066	-1.32097	0.215491	0.53475	-5.73177	319160	ENSMUSG00000069305	H4c18	0
P62806	-0.266885	-0.716095	0.182325	11.8066	-1.32097	0.215491	0.53475	-5.73177	319160	ENSMUSG00000064288	H4c12	0
P62806	-0.266885	-0.716095	0.182325	11.8066	-1.32097	0.215491	0.53475	-5.73177	319160	ENSMUSG00000069306	H4c17	0
P62806	-0.266885	-0.716095	0.182325	11.8066	-1.32097	0.215491	0.53475	-5.73177	319160	ENSMUSG00000091405	H4c14	0
P62806	-0.266885	-0.716095	0.182325	11.8066	-1.32097	0.215491	0.53475	-5.73177	319160	ENSMUSG00000096010	H4f16	0
P62806	-0.266885	-0.716095	0.182325	11.8066	-1.32097	0.215491	0.53475	-5.73177	319161	ENSMUSG00000067455	H4c11	0
P62806	-0.266885	-0.716095	0.182325	11.8066	-1.32097	0.215491	0.53475	-5.73177	319161	ENSMUSG00000060093	H4c1	0
P62806	-0.266885	-0.716095	0.182325	11.8066	-1.32097	0.215491	0.53475	-5.73177	319161	ENSMUSG00000069266	H4c2	0
P62806	-0.266885	-0.716095	0.182325	11.8066	-1.32097	0.215491	0.53475	-5.73177	319161	ENSMUSG00000060678	H4c3	0
P62806	-0.266885	-0.716095	0.182325	11.8066	-1.32097	0.215491	0.53475	-5.73177	319161	ENSMUSG00000061482	H4c4	0
P62806	-0.266885	-0.716095	0.182325	11.8066	-1.32097	0.215491	0.53475	-5.73177	319161	ENSMUSG00000069274	H4c6	0
P62806	-0.266885	-0.716095	0.182325	11.8066	-1.32097	0.215491	0.53475	-5.73177	319161	ENSMUSG00000060981	H4c8	0
P62806	-0.266885	-0.716095	0.182325	11.8066	-1.32097	0.215491	0.53475	-5.73177	319161	ENSMUSG00000060639	H4c9	0
P62806	-0.266885	-0.716095	0.182325	11.8066	-1.32097	0.215491	0.53475	-5.73177	319161	ENSMUSG00000069305	H4c18	0
P62806	-0.266885	-0.716095	0.182325	11.8066	-1.32097	0.215491	0.53475	-5.73177	319161	ENSMUSG00000064288	H4c12	0
P62806	-0.266885	-0.716095	0.182325	11.8066	-1.32097	0.215491	0.53475	-5.73177	319161	ENSMUSG00000069306	H4c17	0
P62806	-0.266885	-0.716095	0.182325	11.8066	-1.32097	0.215491	0.53475	-5.73177	319161	ENSMUSG00000091405	H4c14	0
P62806	-0.266885	-0.716095	0.182325	11.8066	-1.32097	0.215491	0.53475	-5.73177	319161	ENSMUSG00000096010	H4f16	0
P62806	-0.266885	-0.716095	0.182325	11.8066	-1.32097	0.215491	0.53475	-5.73177	320332	ENSMUSG00000067455	H4c11	0
P62806	-0.266885	-0.716095	0.182325	11.8066	-1.32097	0.215491	0.53475	-5.73177	320332	ENSMUSG00000060093	H4c1	0
P62806	-0.266885	-0.716095	0.182325	11.8066	-1.32097	0.215491	0.53475	-5.73177	320332	ENSMUSG00000069266	H4c2	0
P62806	-0.266885	-0.716095	0.182325	11.8066	-1.32097	0.215491	0.53475	-5.73177	320332	ENSMUSG00000060678	H4c3	0
P62806	-0.266885	-0.716095	0.182325	11.8066	-1.32097	0.215491	0.53475	-5.73177	320332	ENSMUSG00000061482	H4c4	0
P62806	-0.266885	-0.716095	0.182325	11.8066	-1.32097	0.215491	0.53475	-5.73177	320332	ENSMUSG00000069274	H4c6	0
P62806	-0.266885	-0.716095	0.182325	11.8066	-1.32097	0.215491	0.53475	-5.73177	320332	ENSMUSG00000060981	H4c8	0
P62806	-0.266885	-0.716095	0.182325	11.8066	-1.32097	0.215491	0.53475	-5.73177	320332	ENSMUSG00000060639	H4c9	0
P62806	-0.266885	-0.716095	0.182325	11.8066	-1.32097	0.215491	0.53475	-5.73177	320332	ENSMUSG00000069305	H4c18	0
P62806	-0.266885	-0.716095	0.182325	11.8066	-1.32097	0.215491	0.53475	-5.73177	320332	ENSMUSG00000064288	H4c12	0
P62806	-0.266885	-0.716095	0.182325	11.8066	-1.32097	0.215491	0.53475	-5.73177	320332	ENSMUSG00000069306	H4c17	0
P62806	-0.266885	-0.716095	0.182325	11.8066	-1.32097	0.215491	0.53475	-5.73177	320332	ENSMUSG00000091405	H4c14	0
P62806	-0.266885	-0.716095	0.182325	11.8066	-1.32097	0.215491	0.53475	-5.73177	320332	ENSMUSG00000096010	H4f16	0
P62806	-0.266885	-0.716095	0.182325	11.8066	-1.32097	0.215491	0.53475	-5.73177	326619	ENSMUSG00000067455	H4c11	0
P62806	-0.266885	-0.716095	0.182325	11.8066	-1.32097	0.215491	0.53475	-5.73177	326619	ENSMUSG00000060093	H4c1	0
P62806	-0.266885	-0.716095	0.182325	11.8066	-1.32097	0.215491	0.53475	-5.73177	326619	ENSMUSG00000069266	H4c2	0
P62806	-0.266885	-0.716095	0.182325	11.8066	-1.32097	0.215491	0.53475	-5.73177	326619	ENSMUSG00000060678	H4c3	0
P62806	-0.266885	-0.716095	0.182325	11.8066	-1.32097	0.215491	0.53475	-5.73177	326619	ENSMUSG00000061482	H4c4	0
P62806	-0.266885	-0.716095	0.182325	11.8066	-1.32097	0.215491	0.53475	-5.73177	326619	ENSMUSG00000069274	H4c6	0
P62806	-0.266885	-0.716095	0.182325	11.8066	-1.32097	0.215491	0.53475	-5.73177	326619	ENSMUSG00000060981	H4c8	0
P62806	-0.266885	-0.716095	0.182325	11.8066	-1.32097	0.215491	0.53475	-5.73177	326619	ENSMUSG00000060639	H4c9	0
P62806	-0.266885	-0.716095	0.182325	11.8066	-1.32097	0.215491	0.53475	-5.73177	326619	ENSMUSG00000069305	H4c18	0
P62806	-0.266885	-0.716095	0.182325	11.8066	-1.32097	0.215491	0.53475	-5.73177	326619	ENSMUSG00000064288	H4c12	0
P62806	-0.266885	-0.716095	0.182325	11.8066	-1.32097	0.215491	0.53475	-5.73177	326619	ENSMUSG00000069306	H4c17	0
P62806	-0.266885	-0.716095	0.182325	11.8066	-1.32097	0.215491	0.53475	-5.73177	326619	ENSMUSG00000091405	H4c14	0
P62806	-0.266885	-0.716095	0.182325	11.8066	-1.32097	0.215491	0.53475	-5.73177	326619	ENSMUSG00000096010	H4f16	0
P62806	-0.266885	-0.716095	0.182325	11.8066	-1.32097	0.215491	0.53475	-5.73177	326620	ENSMUSG00000067455	H4c11	0
P62806	-0.266885	-0.716095	0.182325	11.8066	-1.32097	0.215491	0.53475	-5.73177	326620	ENSMUSG00000060093	H4c1	0
P62806	-0.266885	-0.716095	0.182325	11.8066	-1.32097	0.215491	0.53475	-5.73177	326620	ENSMUSG00000069266	H4c2	0
P62806	-0.266885	-0.716095	0.182325	11.8066	-1.32097	0.215491	0.53475	-5.73177	326620	ENSMUSG00000060678	H4c3	0
P62806	-0.266885	-0.716095	0.182325	11.8066	-1.32097	0.215491	0.53475	-5.73177	326620	ENSMUSG00000061482	H4c4	0
P62806	-0.266885	-0.716095	0.182325	11.8066	-1.32097	0.215491	0.53475	-5.73177	326620	ENSMUSG00000069274	H4c6	0
P62806	-0.266885	-0.716095	0.182325	11.8066	-1.32097	0.215491	0.53475	-5.73177	326620	ENSMUSG00000060981	H4c8	0
P62806	-0.266885	-0.716095	0.182325	11.8066	-1.32097	0.215491	0.53475	-5.73177	326620	ENSMUSG00000060639	H4c9	0
P62806	-0.266885	-0.716095	0.182325	11.8066	-1.32097	0.215491	0.53475	-5.73177	326620	ENSMUSG00000069305	H4c18	0
P62806	-0.266885	-0.716095	0.182325	11.8066	-1.32097	0.215491	0.53475	-5.73177	326620	ENSMUSG00000064288	H4c12	0
P62806	-0.266885	-0.716095	0.182325	11.8066	-1.32097	0.215491	0.53475	-5.73177	326620	ENSMUSG00000069306	H4c17	0
P62806	-0.266885	-0.716095	0.182325	11.8066	-1.32097	0.215491	0.53475	-5.73177	326620	ENSMUSG00000091405	H4c14	0
P62806	-0.266885	-0.716095	0.182325	11.8066	-1.32097	0.215491	0.53475	-5.73177	326620	ENSMUSG00000096010	H4f16	0
P62806	-0.266885	-0.716095	0.182325	11.8066	-1.32097	0.215491	0.53475	-5.73177	69386	ENSMUSG00000067455	H4c11	0
P62806	-0.266885	-0.716095	0.182325	11.8066	-1.32097	0.215491	0.53475	-5.73177	69386	ENSMUSG00000060093	H4c1	0
P62806	-0.266885	-0.716095	0.182325	11.8066	-1.32097	0.215491	0.53475	-5.73177	69386	ENSMUSG00000069266	H4c2	0
P62806	-0.266885	-0.716095	0.182325	11.8066	-1.32097	0.215491	0.53475	-5.73177	69386	ENSMUSG00000060678	H4c3	0
P62806	-0.266885	-0.716095	0.182325	11.8066	-1.32097	0.215491	0.53475	-5.73177	69386	ENSMUSG00000061482	H4c4	0
P62806	-0.266885	-0.716095	0.182325	11.8066	-1.32097	0.215491	0.53475	-5.73177	69386	ENSMUSG00000069274	H4c6	0
P62806	-0.266885	-0.716095	0.182325	11.8066	-1.32097	0.215491	0.53475	-5.73177	69386	ENSMUSG00000060981	H4c8	0
P62806	-0.266885	-0.716095	0.182325	11.8066	-1.32097	0.215491	0.53475	-5.73177	69386	ENSMUSG00000060639	H4c9	0
P62806	-0.266885	-0.716095	0.182325	11.8066	-1.32097	0.215491	0.53475	-5.73177	69386	ENSMUSG00000069305	H4c18	0
P62806	-0.266885	-0.716095	0.182325	11.8066	-1.32097	0.215491	0.53475	-5.73177	69386	ENSMUSG00000064288	H4c12	0
P62806	-0.266885	-0.716095	0.182325	11.8066	-1.32097	0.215491	0.53475	-5.73177	69386	ENSMUSG00000069306	H4c17	0
P62806	-0.266885	-0.716095	0.182325	11.8066	-1.32097	0.215491	0.53475	-5.73177	69386	ENSMUSG00000091405	H4c14	0
P62806	-0.266885	-0.716095	0.182325	11.8066	-1.32097	0.215491	0.53475	-5.73177	69386	ENSMUSG00000096010	H4f16	0
P62806	-0.266885	-0.716095	0.182325	11.8066	-1.32097	0.215491	0.53475	-5.73177	97122	ENSMUSG00000067455	H4c11	0
P62806	-0.266885	-0.716095	0.182325	11.8066	-1.32097	0.215491	0.53475	-5.73177	97122	ENSMUSG00000060093	H4c1	0
P62806	-0.266885	-0.716095	0.182325	11.8066	-1.32097	0.215491	0.53475	-5.73177	97122	ENSMUSG00000069266	H4c2	0
P62806	-0.266885	-0.716095	0.182325	11.8066	-1.32097	0.215491	0.53475	-5.73177	97122	ENSMUSG00000060678	H4c3	0
P62806	-0.266885	-0.716095	0.182325	11.8066	-1.32097	0.215491	0.53475	-5.73177	97122	ENSMUSG00000061482	H4c4	0
P62806	-0.266885	-0.716095	0.182325	11.8066	-1.32097	0.215491	0.53475	-5.73177	97122	ENSMUSG00000069274	H4c6	0
P62806	-0.266885	-0.716095	0.182325	11.8066	-1.32097	0.215491	0.53475	-5.73177	97122	ENSMUSG00000060981	H4c8	0
P62806	-0.266885	-0.716095	0.182325	11.8066	-1.32097	0.215491	0.53475	-5.73177	97122	ENSMUSG00000060639	H4c9	0
P62806	-0.266885	-0.716095	0.182325	11.8066	-1.32097	0.215491	0.53475	-5.73177	97122	ENSMUSG00000069305	H4c18	0
P62806	-0.266885	-0.716095	0.182325	11.8066	-1.32097	0.215491	0.53475	-5.73177	97122	ENSMUSG00000064288	H4c12	0
P62806	-0.266885	-0.716095	0.182325	11.8066	-1.32097	0.215491	0.53475	-5.73177	97122	ENSMUSG00000069306	H4c17	0
P62806	-0.266885	-0.716095	0.182325	11.8066	-1.32097	0.215491	0.53475	-5.73177	97122	ENSMUSG00000091405	H4c14	0
P62806	-0.266885	-0.716095	0.182325	11.8066	-1.32097	0.215491	0.53475	-5.73177	97122	ENSMUSG00000096010	H4f16	0
Q6ZWY3	-0.139748	-0.375016	0.0955201	8.84121	-1.32069	0.215581	0.53475	-5.7321	67941	ENSMUSG00000036781	Rps27l	0
Q91VT4	0.236321	-0.161598	0.63424	8.38218	1.32046	0.215654	0.53475	-5.73238	234309	ENSMUSG00000031641	Cbr4	0
Q9CRA7	0.184079	-0.125961	0.49412	8.27748	1.32009	0.215773	0.53475	-5.73283	68055	ENSMUSG00000054894	Dmac2l	0
Q9CX86	-0.145656	-0.39121	0.0998981	10.1677	-1.31886	0.216169	0.535248	-5.73432	77134	ENSMUSG00000007836	Hnrnpa0	0
O08807	-0.148011	-0.397951	0.101929	9.10426	-1.31667	0.216877	0.536114	-5.73697	53381	ENSMUSG00000025289	Prdx4	0
Q9D9V3	0.186548	-0.128532	0.501627	10.1069	1.3164	0.216964	0.536114	-5.7373	52665	ENSMUSG00000019883	Echdc1	0
A0A0N4SVU1	0.338188	-0.233551	0.909927	11.6169	1.31516	0.217366	0.536114	-5.7388	NA	ENSMUSG00000108022	Gm7298	0
Q9CZB0	0.169632	-0.117382	0.456647	7.73955	1.31408	0.217714	0.536114	-5.7401	66052	ENSMUSG00000058076	Sdhc	0
O70435	0.138535	-0.0959025	0.372973	12.0434	1.31386	0.217785	0.536114	-5.74036	19167	ENSMUSG00000060073	Psma3	0
Q8R1A4	0.273943	-0.189648	0.737534	6.21809	1.31384	0.217792	0.536114	-5.74039	NA	NA	NA	0
Q64152	-0.146754	-0.39526	0.101753	11.4841	-1.31301	0.21806	0.536114	-5.74138	218490	ENSMUSG00000021660	Btf3	0
Q91VR5	-0.129042	-0.347567	0.0894837	12.693	-1.31294	0.218084	0.536114	-5.74147	104721	ENSMUSG00000037149	Ddx1	0
V9GX35	0.420427	-0.292228	1.13308	8.56098	1.31168	0.218493	0.536529	-5.74299	NA	ENSMUSG00000098640	Gm14214	0
Q9CQE8	-0.152208	-0.410302	0.105887	11.4403	-1.31122	0.218644	0.536529	-5.74355	68045	ENSMUSG00000021807	Rtraf	0
Q8R3U1	-0.142025	-0.383088	0.0990383	11.0057	-1.30994	0.219061	0.537071	-5.74509	225845	ENSMUSG00000060675	Plaat3	0
P60122	0.142735	-0.0999135	0.385383	9.95038	1.30789	0.21973	0.537413	-5.74756	56505	ENSMUSG00000030079	Ruvbl1	0
Q99PT1	-0.197457	-0.53317	0.138257	11.9716	-1.30774	0.21978	0.537413	-5.74775	192662	ENSMUSG00000025132	Arhgdia	0
Q9WUU7	0.337534	-0.236349	0.911416	7.18435	1.30771	0.219788	0.537413	-5.74778	64138	ENSMUSG00000016256	Ctsz	0
Q8BVQ5	-0.131281	-0.355224	0.0926609	8.91166	-1.30342	0.221193	0.540366	-5.75293	72590	ENSMUSG00000030718	Ppme1	0
Q6PDH0	0.23055	-0.163082	0.624181	7.08211	1.30224	0.221581	0.54067	-5.75435	102693	ENSMUSG00000048537	Phldb1	0
P11531	-0.127546	-0.345381	0.0902883	15.3171	-1.30184	0.221712	0.54067	-5.75483	13405	ENSMUSG00000045103	Dmd	0
P49722	0.125842	-0.0894074	0.341092	11.0581	1.29988	0.222361	0.54177	-5.75719	19166	ENSMUSG00000015671	Psma2	0
Q8BGF0	-0.177382	-0.481122	0.126357	7.24957	-1.29846	0.22283	0.542431	-5.75889	244810	ENSMUSG00000038112	AW551984	0
Q68FG2	0.296759	-0.2123	0.805819	8.06633	1.29615	0.223595	0.543377	-5.76165	20743	ENSMUSG00000067889	Sptbn2	0
Q9ER99	-0.142703	-0.387506	0.102101	6.53721	-1.29608	0.223615	0.543377	-5.76173	69994	ENSMUSG00000040715	Rsc1a1	0
Q9ER99	-0.142703	-0.387506	0.102101	6.53721	-1.29608	0.223615	0.543377	-5.76173	69994	ENSMUSG00000078515	Ddi2	0
P06801	-0.179727	-0.488205	0.12875	13.7567	-1.29541	0.223838	0.543436	-5.76253	17436	ENSMUSG00000032418	Me1	0
Q8BW96	-0.179747	-0.488648	0.129154	9.7498	-1.29378	0.224379	0.544268	-5.76448	227541	ENSMUSG00000039145	Camk1d	0
Q8VCF0	-0.142205	-0.387519	0.103108	10.4953	-1.28888	0.226014	0.54775	-5.77033	228607	ENSMUSG00000037523	Mavs	0
Q8VCT3	-0.138599	-0.378614	0.101416	10.3799	-1.28392	0.227676	0.550821	-5.77622	215615	ENSMUSG00000041926	Rnpep	0
Q9D7J7	0.637909	-0.466792	1.74261	8.61655	1.2839	0.227683	0.550821	-5.77624	69543	ENSMUSG00000078144	Capns2	0
Q9D8N0	-0.125666	-0.343436	0.0921039	13.3733	-1.28303	0.227976	0.551043	-5.77728	67160	ENSMUSG00000071644	Eef1g	0
O88844	0.163345	-0.120113	0.446804	11.7871	1.28125	0.228576	0.551231	-5.77939	15926	ENSMUSG00000025950	Idh1	0
Q8CDN6	0.14416	-0.106029	0.394349	11.8226	1.28113	0.228616	0.551231	-5.77953	53382	ENSMUSG00000024583	Txnl1	0
Q9CYT6	-0.135088	-0.369674	0.0994981	12.9064	-1.28036	0.228877	0.551231	-5.78045	67252	ENSMUSG00000021373	Cap2	0
Q9CR68	-0.177644	-0.486262	0.130974	13.6506	-1.27982	0.229062	0.551231	-5.78109	66694	ENSMUSG00000038462	Uqcrfs1	0
Q8VCC9	-0.174791	-0.478525	0.128943	7.87049	-1.27951	0.229166	0.551231	-5.78146	233744	ENSMUSG00000038156	Spon1	0
P07091	-0.297815	-0.815442	0.219812	10.3562	-1.27923	0.22926	0.551231	-5.78179	20198	ENSMUSG00000001020	S100a4	0
Q91VX2	0.196795	-0.146005	0.539594	8.56861	1.27641	0.230215	0.551289	-5.78512	68926	ENSMUSG00000028433	Ubap2	0
Q9D119	-0.304519	-0.835264	0.226226	6.60862	-1.27569	0.230459	0.551289	-5.78597	68701	ENSMUSG00000025129	Ppp1r27	0
Q60737	-0.149247	-0.40951	0.111017	10.5357	-1.275	0.230696	0.551289	-5.7868	12995	ENSMUSG00000074698	Csnk2a1	0
P13412	-0.134142	-0.368162	0.099877	16.4007	-1.27448	0.230872	0.551289	-5.78741	21953	ENSMUSG00000031097	Tnni2	0
Q8CJ53	0.124624	-0.0929208	0.342168	11.0663	1.27371	0.231134	0.551289	-5.78832	106628	ENSMUSG00000019487	Trip10	0
A7UAK5	0.164891	-0.122947	0.452728	7.9972	1.2737	0.231138	0.551289	-5.78833	170768	ENSMUSG00000026773	Pfkfb3	0
P70265	0.164891	-0.122947	0.452728	7.9972	1.2737	0.231138	0.551289	-5.78833	18640	NA	NA	0
K7N6A0	-0.804148	-2.20796	0.599664	9.95474	-1.27364	0.231159	0.551289	-5.7884	100503549	ENSMUSG00000072188	Gm10354	0
Q9D1F4	0.165606	-0.123652	0.454864	9.8482	1.27294	0.231396	0.551289	-5.78923	67605	ENSMUSG00000011096	Akt1s1	0
Q3UWQ3	-0.214985	-0.590636	0.160666	8.78205	-1.27245	0.231563	0.551289	-5.7898	NA	NA	NA	0
Q9CY34	-0.214985	-0.590636	0.160666	8.78205	-1.27245	0.231563	0.551289	-5.7898	67921	ENSMUSG00000034343	Ube2f	0
P12815	-0.105351	-0.289563	0.0788609	8.52901	-1.27157	0.231865	0.551289	-5.79085	18570	ENSMUSG00000021576	Pdcd6	0
Q9CQV8	0.141074	-0.105698	0.387846	11.2054	1.27107	0.232034	0.551289	-5.79143	54401	ENSMUSG00000018326	Ywhab	0
Q8CC35	-0.135122	-0.371518	0.101274	12.1661	-1.27088	0.2321	0.551289	-5.79166	NA	ENSMUSG00000043079	Synpo	0
Q62446	-0.133313	-0.367058	0.100433	12.2916	-1.26808	0.233058	0.553084	-5.79496	30795	ENSMUSG00000020949	Fkbp3	0
O08583	-0.161321	-0.444913	0.122271	9.50208	-1.26478	0.234192	0.555295	-5.79884	21681	ENSMUSG00000025134	Alyref	0
P51885	0.13651	-0.103642	0.376661	12.3783	1.26385	0.234511	0.555404	-5.79992	17022	ENSMUSG00000036446	Lum	0
P97823	0.136878	-0.103994	0.37775	11.6874	1.26347	0.234644	0.555404	-5.80038	18777	ENSMUSG00000025903	Lypla1	0
P16254	0.139851	-0.10663	0.386331	7.95317	1.26154	0.235311	0.556502	-5.80264	20813	ENSMUSG00000009549	Srp14	0
P97457	-0.154363	-0.426903	0.118178	18.107	-1.2593	0.236085	0.556627	-5.80527	17907	ENSMUSG00000030672	Mylpf	0
Q3UH68	-0.157746	-0.436436	0.120944	10.6491	-1.2585	0.236361	0.556627	-5.8062	77569	ENSMUSG00000037736	Limch1	0
Q9WVJ2	-0.140463	-0.38888	0.107953	12.4478	-1.25719	0.236818	0.556627	-5.80774	23997	ENSMUSG00000025487	Psmd13	0
P31750	0.159485	-0.122634	0.441605	5.9902	1.25691	0.236913	0.556627	-5.80806	11651	ENSMUSG00000001729	Akt1	0
Q60823	0.159485	-0.122634	0.441605	5.9902	1.25691	0.236913	0.556627	-5.80806	11652	ENSMUSG00000004056	Akt2	0
Q9WUA6	0.159485	-0.122634	0.441605	5.9902	1.25691	0.236913	0.556627	-5.80806	23797	ENSMUSG00000019699	Akt3	0
Q7TSV4	0.205955	-0.158593	0.570504	7.40943	1.25613	0.237184	0.556627	-5.80897	66681	ENSMUSG00000029171	Pgm2	0
P0DN34	0.370545	-0.285366	1.02646	8.14414	1.25607	0.237206	0.556627	-5.80905	NA	ENSMUSG00000113902	Ndufb1	0
Q99N84	0.1501	-0.115672	0.415873	8.44833	1.25571	0.237331	0.556627	-5.80946	66973	ENSMUSG00000024436	Mrps18b	0
Q9Z1Q5	0.125393	-0.0966635	0.347449	8.59462	1.25553	0.237394	0.556627	-5.80968	114584	ENSMUSG00000007041	Clic1	0
Q9CQ37	-0.207598	-0.575622	0.160426	10.4742	-1.25419	0.23786	0.556882	-5.81124	67196	ENSMUSG00000026429	Ube2t	0
Q9CQ69	-0.257984	-0.715382	0.199415	11.5467	-1.25405	0.237909	0.556882	-5.8114	22272	ENSMUSG00000044894	Uqcrq	0
Q9CXE7	0.145253	-0.112788	0.403295	8.63856	1.25157	0.238777	0.558437	-5.81431	73130	ENSMUSG00000063406	Tmed5	0
Q9WTM5	-0.141968	-0.3946	0.110663	9.7008	-1.24946	0.239515	0.559686	-5.81676	20174	ENSMUSG00000003868	Ruvbl2	0
Q8C7R4	0.156026	-0.121778	0.433831	7.31051	1.24875	0.239764	0.559789	-5.81759	231380	ENSMUSG00000035898	Uba6	0
P08003	0.152364	-0.119144	0.423872	11.0239	1.24772	0.240126	0.560157	-5.81879	12304	NA	NA	0
Q8BGY2	0.136207	-0.107013	0.379427	12.9263	1.24514	0.241033	0.561157	-5.82178	208691	ENSMUSG00000050192	Eif5a2	0
O08553	0.112775	-0.0886511	0.314201	11.9191	1.24484	0.241138	0.561157	-5.82213	12934	ENSMUSG00000022048	Dpysl2	0
Q9CPN9	0.121904	-0.0958427	0.339651	9.98305	1.24476	0.241169	0.561157	-5.82223	67373	ENSMUSG00000029882	2210010C04Rik	0
Q9D0R2	0.170651	-0.13457	0.475873	9.81841	1.24312	0.241748	0.56171	-5.82414	110960	ENSMUSG00000022241	Tars	0
Q6IRU5	0.163778	-0.129196	0.456751	11.0068	1.24292	0.241816	0.56171	-5.82436	74325	ENSMUSG00000047547	Cltb	0
O89112	-0.136557	-0.381211	0.108098	10.7164	-1.24102	0.24249	0.562799	-5.82657	14768	ENSMUSG00000026000	Lancl1	0
Q99PP9	0.136219	-0.108591	0.381028	7.99469	1.23716	0.243859	0.565326	-5.83103	94092	ENSMUSG00000047821	Trim16	0
P63073	0.124294	-0.0991744	0.347763	10.6378	1.23666	0.244036	0.565326	-5.83161	13684	ENSMUSG00000028156	Eif4e	0
P12970	0.16248	-0.129851	0.454811	10.1813	1.23579	0.244349	0.565326	-5.83262	27176	ENSMUSG00000062647	Rpl7a	0
Q8BIW1	0.142957	-0.11428	0.400193	10.5265	1.23563	0.244404	0.565326	-5.8328	229589	ENSMUSG00000015711	Prune1	0
P97821	-0.132621	-0.371446	0.106204	8.76214	-1.23467	0.244748	0.565527	-5.83392	13032	ENSMUSG00000030560	Ctsc	0
P70445	-0.170733	-0.478333	0.136866	7.46143	-1.2341	0.244951	0.565527	-5.83457	13688	ENSMUSG00000020091	Eif4ebp2	0
Q3SXD3	0.194961	-0.156415	0.546337	5.11592	1.23365	0.24511	0.565527	-5.83509	69692	ENSMUSG00000000295	Hddc2	0
Q8C0E2	-0.201007	-0.564168	0.162153	8.10575	-1.23064	0.246188	0.567537	-5.83856	69091	ENSMUSG00000031988	Vps26b	0
Q9DB77	-0.172935	-0.485873	0.140002	15.0049	-1.22869	0.246887	0.56867	-5.8408	67003	ENSMUSG00000030884	Uqcrc2	0
Q60865	-0.180158	-0.506952	0.146635	9.43526	-1.22574	0.24795	0.57064	-5.8442	53872	ENSMUSG00000027184	Caprin1	0
Q61166	-0.153059	-0.431019	0.124902	11.1321	-1.22431	0.248465	0.571345	-5.84583	13589	ENSMUSG00000027479	Mapre1	0
P13541	-0.283101	-0.797611	0.231409	11.8669	-1.22339	0.248799	0.571426	-5.84689	17883	ENSMUSG00000020908	Myh3	0
Q8BZF8	-0.119539	-0.336848	0.0977704	11.2033	-1.22306	0.248917	0.571426	-5.84727	226041	ENSMUSG00000041731	Pgm5	0
Q8CCJ3	-0.125982	-0.355446	0.103483	7.48816	-1.2207	0.249772	0.572909	-5.84997	67490	ENSMUSG00000040359	Ufl1	0
Q9CQ91	-0.151683	-0.428704	0.125339	9.2007	-1.21742	0.250966	0.575165	-5.85373	66091	ENSMUSG00000035674	Ndufa3	0
P04247	0.271107	-0.225139	0.767353	15.7516	1.21468	0.251965	0.576789	-5.85686	17189	ENSMUSG00000018893	Mb	0
Q9JII5	0.21321	-0.177173	0.603593	7.87676	1.21432	0.252095	0.576789	-5.85726	70248	ENSMUSG00000069565	Dazap1	0
P49817	0.171901	-0.143403	0.487205	9.31619	1.21218	0.25288	0.578102	-5.85971	12389	ENSMUSG00000007655	Cav1	0
Q60994	0.163214	-0.136418	0.462845	12.6813	1.21112	0.253269	0.578508	-5.86091	11450	ENSMUSG00000022878	Adipoq	0
P54775	0.134836	-0.112832	0.382505	12.4767	1.21047	0.253507	0.57857	-5.86165	23996	ENSMUSG00000030603	Psmc4	0
Q9WTL7	0.15712	-0.131641	0.445882	9.49435	1.20979	0.253756	0.578656	-5.86242	26394	ENSMUSG00000028670	Lypla2	0
Q9D5V6	-0.125833	-0.357931	0.106265	7.92706	-1.20543	0.255362	0.581544	-5.86738	67043	ENSMUSG00000031357	Syap1	0
O70624	-0.225617	-0.641843	0.190609	7.71999	-1.2052	0.255447	0.581544	-5.86764	17926	ENSMUSG00000026697	Myoc	0
Q9CQC9	-0.126724	-0.361226	0.107778	12.5138	-1.20152	0.25681	0.583898	-5.87181	66397	ENSMUSG00000020386	Sar1b	0
Q9CR57	0.342765	-0.291657	0.977186	8.7714	1.20126	0.256907	0.583898	-5.87211	67115	ENSMUSG00000025794	Rpl14	0
Q64213	0.123706	-0.1059	0.353312	9.60032	1.19791	0.25815	0.585925	-5.87589	NA	ENSMUSG00000024949	Sf1	0
Q64213	0.123706	-0.1059	0.353312	9.60032	1.19791	0.25815	0.585925	-5.87589	NA	ENSMUSG00000106722	Sf1	0
O35864	-0.13711	-0.3917	0.11748	10.9813	-1.19742	0.258335	0.585925	-5.87645	26754	ENSMUSG00000025917	Cops5	0
Q9CWS0	-0.337306	-0.964057	0.289445	8.00057	-1.19659	0.258642	0.585925	-5.87738	69219	ENSMUSG00000028194	Ddah1	0
Q99JX4	0.144548	-0.124075	0.413172	5.84136	1.19643	0.258703	0.585925	-5.87756	98221	ENSMUSG00000027170	Eif3m	0
P22315	-0.122448	-0.35014	0.105243	12.2148	-1.19571	0.258973	0.585925	-5.87838	NA	NA	NA	0
Q8VCG1	0.216381	-0.186074	0.618837	7.59097	1.19542	0.259081	0.585925	-5.8787	110074	ENSMUSG00000027203	Dut	0
Q5SW19	0.126554	-0.109128	0.362236	11.0331	1.19389	0.25965	0.586728	-5.88042	74148	NA	NA	0
P62492	0.157753	-0.136412	0.451918	10.1786	1.19235	0.260229	0.587291	-5.88216	53869	ENSMUSG00000004771	Rab11a	0
Q99KK9	0.124508	-0.107716	0.356732	6.86322	1.19209	0.260328	0.587291	-5.88245	70791	ENSMUSG00000019143	Hars2	0
P08228	0.11483	-0.0998252	0.329484	12.6628	1.18941	0.261333	0.588777	-5.88546	20655	ENSMUSG00000022982	Sod1	0
Q9CQT1	0.125264	-0.109003	0.359531	11.1204	1.18887	0.261537	0.588777	-5.88607	67873	ENSMUSG00000004996	Mri1	0
Q9Z130	-0.187439	-0.538096	0.163219	9.21056	-1.18849	0.26168	0.588777	-5.8865	NA	NA	NA	0
Q9DCB8	0.19102	-0.166469	0.548509	11.2012	1.18805	0.261846	0.588777	-5.88699	74316	ENSMUSG00000021241	Isca2	0
Q9EQU5	0.149896	-0.130827	0.430618	9.91767	1.18722	0.262159	0.588997	-5.88792	56086	ENSMUSG00000054766	Set	0
P62309	0.13613	-0.119058	0.391318	8.5565	1.18607	0.26259	0.589484	-5.88921	68011	ENSMUSG00000057278	Snrpg	0
O70325	0.118434	-0.103969	0.340837	11.6009	1.184	0.263373	0.590316	-5.89152	625249	ENSMUSG00000075706	Gpx4	0
Q9CYI4	-0.230285	-0.662748	0.202178	8.45702	-1.18395	0.263392	0.590316	-5.89158	66978	ENSMUSG00000024188	Luc7l	0
Q9QZQ8	-0.123848	-0.357041	0.109346	10.5679	-1.18084	0.264573	0.59248	-5.89506	26914	ENSMUSG00000015937	Macroh2a1	0
A2ABU4	0.248654	-0.219988	0.717295	14.7651	1.1797	0.265005	0.592963	-5.89633	242702	ENSMUSG00000037139	Myom3	0
Q8BVF2	0.313769	-0.278656	0.906194	7.96365	1.17759	0.265809	0.594061	-5.89869	68833	ENSMUSG00000026078	Pdcl3	0
Q792Z1	-0.215338	-0.622027	0.19135	10.5813	-1.17727	0.265929	0.594061	-5.89904	436522	ENSMUSG00000071521	Try10	0
Q9Z1Z2	-0.112844	-0.326165	0.100478	11.5733	-1.17614	0.266361	0.59454	-5.9003	20901	ENSMUSG00000030224	Strap	0
Q60996	-0.12716	-0.367987	0.113667	6.13938	-1.17399	0.267186	0.59473	-5.9027	26931	ENSMUSG00000017843	Ppp2r5c	0
Q61151	-0.12716	-0.367987	0.113667	6.13938	-1.17399	0.267186	0.59473	-5.9027	26932	ENSMUSG00000021051	Ppp2r5e	0
P63101	0.106423	-0.0951603	0.308006	12.9724	1.17381	0.267253	0.59473	-5.90289	22631	ENSMUSG00000022285	Ywhaz	0
P46638	0.154709	-0.138519	0.447938	10.2253	1.17308	0.267532	0.59473	-5.90371	19326	ENSMUSG00000077450	Rab11b	0
Q91X72	0.156904	-0.140535	0.454343	12.9728	1.17288	0.26761	0.59473	-5.90393	15458	ENSMUSG00000030895	Hpx	0
P10126	0.164907	-0.147911	0.477725	11.7093	1.1721	0.267908	0.59473	-5.90479	13627	ENSMUSG00000037742	Eef1a1	0
A0A338P6S8	-0.143824	-0.416684	0.129036	9.10043	-1.17195	0.267965	0.59473	-5.90496	320712	ENSMUSG00000035258	Abi3bp	0
P70349	0.109822	-0.0986864	0.31833	12.7264	1.17107	0.268304	0.594963	-5.90594	15254	ENSMUSG00000020267	Hint1	0
Q811I0	0.263663	-0.237152	0.764479	9.58308	1.17055	0.268504	0.594963	-5.90652	NA	ENSMUSG00000028710	Atpaf1	0
Q9ERK4	-0.108241	-0.314372	0.0978905	11.9224	-1.16752	0.269669	0.597063	-5.90987	110750	ENSMUSG00000002718	Cse1l	0
Q7TNC6	0.188146	-0.17074	0.547032	6.56797	1.16562	0.270404	0.59756	-5.91198	269152	ENSMUSG00000026494	Kif26b	0
P14148	-0.139976	-0.407085	0.127132	11.2105	-1.16516	0.270583	0.59756	-5.91249	19989	ENSMUSG00000043716	Rpl7	0
P70670	-0.119742	-0.348296	0.108812	15.9554	-1.16487	0.270694	0.59756	-5.91281	17938	ENSMUSG00000061315	Naca	0
Q6QD59	-0.211339	-0.614788	0.192111	9.47939	-1.16468	0.270766	0.59756	-5.91301	224630	ENSMUSG00000024191	Bnip1	0
Q9R0N0	0.144689	-0.131675	0.421053	8.42086	1.16405	0.27101	0.597618	-5.91371	14635	ENSMUSG00000020766	Galk1	0
Q9D0M5	-0.242573	-0.70647	0.221323	9.79938	-1.16262	0.271563	0.597939	-5.91529	68097	ENSMUSG00000020483	Dynll2	0
Q64378	-0.148965	-0.433862	0.135933	9.05297	-1.16255	0.271592	0.597939	-5.91537	14229	ENSMUSG00000024222	Fkbp5	0
P21550	0.115859	-0.106126	0.337845	17.3393	1.16045	0.272409	0.599256	-5.91769	13808	ENSMUSG00000060600	Eno3	0
Q64337	0.216151	-0.198528	0.630829	7.69624	1.15894	0.272994	0.599599	-5.91935	18412	ENSMUSG00000015837	Sqstm1	0
P32261	0.116371	-0.106905	0.339647	10.912	1.15883	0.273038	0.599599	-5.91947	11905	ENSMUSG00000026715	Serpinc1	0
P62320	0.269105	-0.247425	0.785636	8.32362	1.15836	0.273221	0.599599	-5.91999	67332	ENSMUSG00000020180	Snrpd3	0
Q8CGN5	-0.19272	-0.56305	0.177611	11.4593	-1.15706	0.273729	0.600234	-5.92142	103968	ENSMUSG00000030546	Plin1	0
Q06138	-0.113352	-0.331434	0.104729	11.7271	-1.15566	0.274275	0.600584	-5.92296	12283	ENSMUSG00000036707	Cab39	0
P97825	0.144688	-0.133713	0.42309	8.39792	1.15553	0.274327	0.600584	-5.92311	15374	ENSMUSG00000020737	Jpt1	0
Q80YX1	-0.186176	-0.544973	0.172621	11.7147	-1.1537	0.275042	0.601233	-5.92511	21923	ENSMUSG00000028364	Tnc	0
P70444	-0.250728	-0.733952	0.232495	7.72218	-1.15365	0.275062	0.601233	-5.92517	12122	ENSMUSG00000004446	Bid	0
Q61147	0.148909	-0.138816	0.436634	9.54584	1.1507	0.27622	0.602097	-5.9284	12870	ENSMUSG00000003617	Cp	0
E9QA15	0.175012	-0.163439	0.513464	11.9292	1.14971	0.276606	0.602097	-5.92948	NA	ENSMUSG00000029761	Cald1	0
Q9QZE7	0.152061	-0.142076	0.446199	6.78778	1.14944	0.276714	0.602097	-5.92978	53424	ENSMUSG00000056820	Tsnax	0
Q149F3	0.167211	-0.156268	0.49069	8.81615	1.14931	0.276765	0.602097	-5.92992	14853	ENSMUSG00000071723	Gspt2	0
Q8BMP6	-0.118796	-0.348618	0.111026	6.72591	-1.14929	0.276774	0.602097	-5.92995	170760	NA	NA	0
Q9EQH3	-0.133607	-0.392083	0.124869	10.9412	-1.14928	0.276775	0.602097	-5.92995	65114	ENSMUSG00000031696	Vps35	0
Q8CAK1	0.136033	-0.127502	0.399568	7.15335	1.14769	0.277405	0.602987	-5.9317	216792	ENSMUSG00000049287	Iba57	0
Q9JIF9	-0.136267	-0.400441	0.127908	14.8608	-1.14687	0.277726	0.603206	-5.93259	58916	ENSMUSG00000024471	Myot	0
Q99J09	0.113632	-0.106935	0.3342	9.88564	1.14546	0.278286	0.603944	-5.93414	70465	ENSMUSG00000000561	Wdr77	0
Q9CZA6	-0.136725	-0.402572	0.129121	6.18759	-1.1435	0.27906	0.605146	-5.93627	67203	ENSMUSG00000022678	Nde1	0
O35900	-0.136566	-0.402497	0.129365	8.8602	-1.14181	0.279732	0.60563	-5.93811	27756	ENSMUSG00000007050	Lsm2	0
P47856	0.149462	-0.141882	0.440806	5.84031	1.14063	0.2802	0.60563	-5.9394	14583	ENSMUSG00000029992	Gfpt1	0
Q9Z2Z9	0.149462	-0.141882	0.440806	5.84031	1.14063	0.2802	0.60563	-5.9394	14584	ENSMUSG00000020363	Gfpt2	0
Q64518	-0.209138	-0.616869	0.198592	14.4229	-1.14045	0.280268	0.60563	-5.93958	53313	ENSMUSG00000020788	Atp2a3	0
Q02357	-0.152213	-0.449043	0.144616	10.5732	-1.14015	0.280388	0.60563	-5.93991	11733	ENSMUSG00000031543	Ank1	0
Q99LM2	0.133503	-0.127203	0.394208	7.70223	1.13857	0.281019	0.606515	-5.94164	80280	ENSMUSG00000018669	Cdk5rap3	0
P68368	0.100205	-0.0958437	0.296255	14.3138	1.13643	0.28187	0.607853	-5.94395	22145	ENSMUSG00000026202	Tuba4a	0
A0A0N4SVP8	-0.25268	-0.747831	0.242471	10.2827	-1.13462	0.282594	0.607853	-5.94592	NA	ENSMUSG00000107906	Eif4a3l2	0
E9PV04	-0.25268	-0.747831	0.242471	10.2827	-1.13462	0.282594	0.607853	-5.94592	668137	ENSMUSG00000094973	Eif4a3l1	0
Q91VC3	-0.25268	-0.747831	0.242471	10.2827	-1.13462	0.282594	0.607853	-5.94592	192170	ENSMUSG00000025580	Eif4a3	0
P14206	-0.146241	-0.432913	0.14043	12.6073	-1.13424	0.282748	0.607853	-5.94633	16785	ENSMUSG00000032518	Rpsa	0
A0A087WR45	-0.108452	-0.32121	0.104306	11.3982	-1.13337	0.283097	0.608127	-5.94728	381148	ENSMUSG00000073600	Prob1	0
G5E870	0.150332	-0.144767	0.445431	5.61122	1.13266	0.283378	0.608254	-5.94804	14897	ENSMUSG00000026219	Trip12	0
Q8BL65	0.295461	-0.284857	0.875779	8.90019	1.13201	0.283639	0.608338	-5.94874	231148	ENSMUSG00000029095	Ablim2	0
O89053	0.237312	-0.229033	0.703657	5.1552	1.13144	0.283871	0.608357	-5.94936	12721	ENSMUSG00000030707	Coro1a	0
P53612	0.148121	-0.143598	0.439841	6.87103	1.12894	0.284876	0.61002	-5.95206	19352	ENSMUSG00000038975	Rabggtb	0
Q99LG2	0.122884	-0.119246	0.365013	8.61776	1.1284	0.285091	0.61002	-5.95264	212999	ENSMUSG00000031691	Tnpo2	0
O70373	0.247489	-0.2406	0.735578	13.0008	1.12739	0.285498	0.610285	-5.95373	NA	NA	NA	0
P70698	0.134328	-0.130769	0.399424	9.76073	1.12662	0.285808	0.610285	-5.95456	51797	ENSMUSG00000028633	Ctps	0
Q99MR9	-0.108593	-0.323033	0.105848	14.3002	-1.12593	0.28609	0.610285	-5.95531	140491	ENSMUSG00000042717	Ppp1r3a	0
P50580	0.212951	-0.207584	0.633485	10.5381	1.12589	0.286106	0.610285	-5.95535	18813	ENSMUSG00000025364	Pa2g4	0
Q9CQJ6	-0.223989	-0.666956	0.218977	9.54249	-1.12428	0.286757	0.611197	-5.95709	68184	ENSMUSG00000023106	Denr	0
Q80VJ3	0.192822	-0.189253	0.574897	8.11777	1.12208	0.287645	0.612362	-5.95944	381101	ENSMUSG00000040658	Dnph1	0
P27546	0.150218	-0.147506	0.447942	12.5224	1.12183	0.28775	0.612362	-5.95972	17758	ENSMUSG00000032479	Map4	0
P48193	-0.101238	-0.302406	0.0999304	10.7805	-1.11892	0.288929	0.614395	-5.96283	269587	ENSMUSG00000028906	Epb41	0
Q8K1J6	0.155586	-0.153793	0.464965	9.47393	1.11814	0.289248	0.614547	-5.96367	70047	ENSMUSG00000013736	Trnt1	0
Q60675	-0.190897	-0.57066	0.188865	14.4895	-1.11765	0.289449	0.614547	-5.9642	16773	ENSMUSG00000019899	Lama2	0
P62264	-0.10564	-0.316344	0.105065	10.1071	-1.11473	0.290639	0.615947	-5.96732	20044	ENSMUSG00000024608	Rps14	0
Q9JK92	0.158423	-0.15761	0.474457	12.159	1.11456	0.29071	0.615947	-5.96751	80888	ENSMUSG00000041548	Hspb8	0
Q6PER3	-0.100989	-0.30248	0.100503	11.0502	-1.11438	0.290783	0.615947	-5.9677	100732	ENSMUSG00000029166	Mapre3	0
Q8BRF7	0.146579	-0.146127	0.439285	6.60364	1.11342	0.291177	0.616307	-5.96873	76983	ENSMUSG00000020952	Scfd1	0
Q922B1	-0.115112	-0.345801	0.115578	11.0414	-1.10946	0.292804	0.619008	-5.97295	107227	ENSMUSG00000036278	Macrod1	0
[truncated: 1,679 more rows]

## Sheet: SAMC-MEFsfrac_datatable
UNIPROT	NAME	ENSEMBL	SYMBOL	logFC	padj	mito
[truncated: 7,252 more rows]
