# Supplementary material for: The mitochondrial methylation potential gates mitoribosome assembly
Source: Nat Commun. 2025 Jun 25;16:5388. doi: 10.1038/s41467-025-60977-x (PMC12198368; doi:10.1038/s41467-025-60977-x)
Supplement: Supplementary file 4 — Supplementary Data 2 [file 41467_2025_60977_MOESM4_ESM.xlsx]

## Sheet: Sheet1
Sample	Status	Reads	Bases	N50	Median Read Length	Median PHRED score	Genotype	Age
om_048_004	Pass Reads						Ctrl	MEF
om_048_005	Pass Reads						KO	MEF
om_058_011	Pass Reads	316.597	456,763,800	1810	1210	8.743	KO	MEF
om_058_012	Pass Reads	630.599	906,927,400	1820	1180	9.106	KO	MEF
om_058_013	Pass Reads	83.805	97,724,070	1440	962	9.109	KO	MEF
om_058_014	Pass Reads	807.718	1,039,917,000	1590	1080	10.911	Ctrl	MEF
om_058_015	Pass Reads	708.164	900,527,500	1600	1050	10.643	Ctrl	MEF
om_058_016	Pass Reads	267.915	294,120,100	1510	896	10.764	Ctrl	MEF
om_073_001	Pass Reads	1,272,413	1,063,318,000	1080	699	9.592	Ctrl	8w
om_073_002	Pass Reads	1,798,543	1,493,152,000	1020	687	10.039	KO	8w
om_073_003	Pass Reads	1,900,554	1,804,300,000	1170	766	9.332	KO	8w
om_073_004	Pass Reads	397.758	477,450,200	1380	1090	10.066	KO	8w
om_073_005	Pass Reads	710.889	632,904,000	1060	738	9.972	Ctrl	8w
om_073_006	Pass Reads	1,107,815	765,984,900	811	576	9.986	Ctrl	8w
om_073_007	Pass Reads	283.088	253,842,600	1020	755	10.097	KO	12w
om_073_008	Pass Reads	1,052,192	965,227,800	1100	754	10.136	KO	12w
om_073_009	Pass Reads	779.014	664,915,100	1030	711	10.353	Ctrl	12w
om_073_010	Pass Reads	559.311	606,756,300	1340	866	10.267	Ctrl	12w
om_073_011	Pass Reads	2,308,370	2,057,772,000	1120	735	10.558	Ctrl	12w
om_073_012	Pass Reads	2,646,048	2,511,234,000	1140	777	10.451	KO	12w
Sample	Status	Reads	Bases	N50	Median Read Length	Median PHRED score	Genotype	Age
om_048_004	All Reads						Ctrl	MEF
om_048_005	All Reads						KO	MEF
om_058_011	All Reads	373.318	509,008,000	1760	1100	8.537	KO	MEF
om_058_012	All Reads	711.078	981,527,100	1780	1110	8.955	KO	MEF
om_058_013	All Reads	95.929	107,314,200	1430	901	8.941	KO	MEF
om_058_014	All Reads	842.546	1,063,225,000	1580	1060	10.847	Ctrl	MEF
om_058_015	All Reads	735.857	918,011,000	1590	1020	10.590	Ctrl	MEF
om_058_016	All Reads	281.343	300,327,200	1490	869	10.692	Ctrl	MEF
om_073_001	All Reads	1,493,516	1,169,125,000	1040	660	9.280	Ctrl	8w
om_073_002	All Reads	2,003,493	1,560,022,000	995	653	9.840	KO	8w
om_073_003	All Reads	2,202,937	1,977,205,000	1130	734	9.066	KO	8w
om_073_004	All Reads	425.653	497,453,500	1370	1050	9.965	KO	8w
om_073_005	All Reads	783.585	665,373,500	1030	708	9.804	Ctrl	8w
om_073_006	All Reads	1,253,169	809,898,100	790	533	9.757	Ctrl	8w
om_073_007	All Reads	307.998	264,794,400	998	736	9.951	KO	12w
om_073_008	All Reads	1,135,078	1,002,835,000	1070	736	10.001	KO	12w
om_073_009	All Reads	853.578	693,292,200	1010	679	10.194	Ctrl	12w
om_073_010	All Reads	590.652	625,303,100	1330	840	10.179	Ctrl	12w
om_073_011	All Reads	2,503,783	2,128,644,000	1100	702	10.411	Ctrl	12w
om_073_012	All Reads	2,833,893	2,593,767,000	1120	757	10.329	KO	12w
