# Supplementary material for: The mitochondrial methylation potential gates mitoribosome assembly
Source: Nat Commun. 2025 Jun 25;16:5388. doi: 10.1038/s41467-025-60977-x (PMC12198368; doi:10.1038/s41467-025-60977-x)
Supplement: Supplementary file 5 — Supplementary Data 3-4 [file 41467_2025_60977_MOESM5_ESM.zip › Glasgow et al Supplementary Data 3 ONT MEF Ctrl mito reads.xlsx]

## Sheet: Sheet1
gene	start_pos	end_pos	md5	strand	ID	Genotype	Age
MT	0	206	97d97b8c-c717-4234-b460-ae4bacfed523	-	control_Replicate_2.sorted.bed	Ctrl	MEF
MT	0	305	e313b045-9d00-4a3b-9435-d96c9eafe674	+	control_Replicate_1.sorted.bed	Ctrl	MEF
MT	0	672	179d2cab-2d56-4754-8b51-14fc9c4e7d82	+	control_Replicate_2.sorted.bed	Ctrl	MEF
MT	0	703	81ba9fbe-5014-470b-a290-505d30c9277d	-	control_Replicate_3.sorted.bed	Ctrl	MEF
MT	0	704	d898b7f5-f865-49f7-9e28-a74bbc8bfdef	-	control_Replicate_3.sorted.bed	Ctrl	MEF
MT	0	758	5f8db28b-e990-48ba-b49b-948e1e4cee25	-	control_Replicate_2.sorted.bed	Ctrl	MEF
MT	0	1024	da06629b-69f5-43e9-aea2-da6fe5281da4	+	control_Replicate_2.sorted.bed	Ctrl	MEF
MT	0	1093	843ee786-a225-4b86-b313-d9d01a6212f3	-	control_Replicate_2.sorted.bed	Ctrl	MEF
MT	0	1233	a1099c31-59fe-4992-92e9-de506ed10812	-	control_Replicate_3.sorted.bed	Ctrl	MEF
MT	0	1387	37b35474-f89e-4d65-ab26-482db3eed54c	-	control_Replicate_4.sorted.bed	Ctrl	MEF
MT	0	2138	42611185-e563-437d-b09d-44be8cc4ad19	-	control_Replicate_3.sorted.bed	Ctrl	MEF
MT	0	2486	d00647a2-31d4-4554-bb8c-2af2fd8f1239	-	control_Replicate_3.sorted.bed	Ctrl	MEF
MT	0	2792	08a862c2-e506-44bf-856f-d4cb364a87b2	-	control_Replicate_3.sorted.bed	Ctrl	MEF
MT	0	3478	e28e3574-add8-458b-95f5-d5690e3830b3	-	control_Replicate_2.sorted.bed	Ctrl	MEF
MT	0	3754	fc8cc199-8b89-44ac-bdbe-223f498352d3	-	control_Replicate_2.sorted.bed	Ctrl	MEF
MT	0	3755	a948c4c5-b7c1-40b0-ac7b-7ddeaa3bb486	-	control_Replicate_2.sorted.bed	Ctrl	MEF
MT	0	4428	b193c1eb-af48-4a7c-9ec9-97cce7818787	-	control_Replicate_3.sorted.bed	Ctrl	MEF
MT	2	240	0f53e3f1-9550-4290-beb5-ac195d9e744f	-	control_Replicate_3.sorted.bed	Ctrl	MEF
MT	2	701	34856a74-68e5-4e1d-a9b5-ac90afa7cb8a	-	control_Replicate_3.sorted.bed	Ctrl	MEF
MT	2	1024	88baf9bf-f6a9-469f-a0e7-d7651d76db6c	+	control_Replicate_1.sorted.bed	Ctrl	MEF
MT	2	2488	53c13b5d-eecf-4fa4-ac77-5f102aecdb2f	-	control_Replicate_2.sorted.bed	Ctrl	MEF
MT	2	3434	b64e9889-7008-4813-b7e5-27e2a008705a	-	control_Replicate_3.sorted.bed	Ctrl	MEF
MT	4	701	2675ede3-ee85-4aae-bd5d-2a24fe52ab4a	-	control_Replicate_2.sorted.bed	Ctrl	MEF
MT	4	1613	587e1bc8-fa5e-420d-b793-1d6ef1e0ead1	-	control_Replicate_3.sorted.bed	Ctrl	MEF
MT	5	1613	7c84fcc5-382f-40f8-b948-b79b994dcded	-	control_Replicate_3.sorted.bed	Ctrl	MEF
MT	5	3706	bacf8f23-abdb-41bb-8131-657dea64177b	-	control_Replicate_3.sorted.bed	Ctrl	MEF
MT	6	2130	e24833b7-4a11-483f-a0f7-22e9fa64366e	-	control_Replicate_2.sorted.bed	Ctrl	MEF
MT	6	3760	7a1336b4-3f33-46ce-8083-90826946c767	-	control_Replicate_3.sorted.bed	Ctrl	MEF
MT	8	704	0e5c6f20-03bb-40db-9c95-e396e10882d0	-	control_Replicate_2.sorted.bed	Ctrl	MEF
MT	9	1091	49f8f9b8-0153-4e9b-be9a-044028a8fd2c	-	control_Replicate_2.sorted.bed	Ctrl	MEF
MT	11	1361	a515a4a0-0063-4c29-9bd4-af3e14634429	+	control_Replicate_4.sorted.bed	Ctrl	MEF
MT	12	718	4f8d30cc-ba98-4078-b1ff-4884a05166b7	+	control_Replicate_3.sorted.bed	Ctrl	MEF
MT	12	783	beffb1bb-baab-49d8-9435-402fc8962a6c	+	control_Replicate_3.sorted.bed	Ctrl	MEF
MT	12	1020	1b822e8e-7f1b-4787-a003-6d279c2088fc	+	control_Replicate_3.sorted.bed	Ctrl	MEF
MT	12	1023	95fe9a5c-9be8-47b1-a9f5-d4bc03b929fd	+	control_Replicate_3.sorted.bed	Ctrl	MEF
MT	12	1024	18653f9f-5ee3-484e-9423-ffead2a97e96	+	control_Replicate_3.sorted.bed	Ctrl	MEF
MT	12	1024	16ba9003-3cf1-4fbc-ae0e-90cb63a4bc7f	+	control_Replicate_3.sorted.bed	Ctrl	MEF
MT	12	1024	430487c9-3d08-4152-b668-be0ade8705ca	+	control_Replicate_3.sorted.bed	Ctrl	MEF
MT	12	1024	d0c3654f-35e2-4406-879d-473c276627f2	+	control_Replicate_3.sorted.bed	Ctrl	MEF
MT	12	1024	22ca6302-b314-4303-afd0-7c18e71034b8	+	control_Replicate_2.sorted.bed	Ctrl	MEF
MT	12	1024	c62763c2-cc4d-4851-9a99-3f0be32fc0f1	+	control_Replicate_2.sorted.bed	Ctrl	MEF
MT	12	1028	2bfb1cdb-a5c7-4053-9449-d95d0dba36bf	+	control_Replicate_2.sorted.bed	Ctrl	MEF
MT	12	1060	18c23110-dbfe-4732-b285-691515d3b0ac	+	control_Replicate_3.sorted.bed	Ctrl	MEF
MT	12	1502	135e7f9c-e53d-4786-9120-a0cdc0ccaa29	+	control_Replicate_2.sorted.bed	Ctrl	MEF
MT	12	2830	bfcd8c12-4d5d-41b1-9d1d-423472a903bf	+	control_Replicate_3.sorted.bed	Ctrl	MEF
MT	12	3706	0b4c64b6-b770-4901-9a50-be5406bdc5de	+	control_Replicate_2.sorted.bed	Ctrl	MEF
MT	12	3708	9680d1ff-9311-4685-9bec-7ec9c2d33ae0	+	control_Replicate_3.sorted.bed	Ctrl	MEF
MT	13	491	c76cf5f6-76d7-496e-b84d-52f36c95ec9f	+	control_Replicate_2.sorted.bed	Ctrl	MEF
MT	13	531	56024b42-d01d-4704-8264-a9449cac176b	+	control_Replicate_2.sorted.bed	Ctrl	MEF
MT	13	794	ea8176fe-668e-40cb-a7c2-e41409c7caeb	+	control_Replicate_3.sorted.bed	Ctrl	MEF
MT	13	1023	541a5deb-8fa8-4823-a8ca-67dab96d22bf	+	control_Replicate_3.sorted.bed	Ctrl	MEF
MT	13	1024	b81282b3-f0d1-449e-9cca-5427ba153159	+	control_Replicate_4.sorted.bed	Ctrl	MEF
MT	13	1024	7881a269-f69c-453d-b332-1d690d31b377	+	control_Replicate_3.sorted.bed	Ctrl	MEF
MT	13	1024	594e3896-37ac-47a6-9858-ea7b9a48186f	+	control_Replicate_2.sorted.bed	Ctrl	MEF
MT	13	2273	23d01344-c7e2-4c96-891e-98a332218b0c	+	control_Replicate_4.sorted.bed	Ctrl	MEF
MT	13	3710	af1d2e6f-1a35-4c1a-9e43-f045f3689004	+	control_Replicate_2.sorted.bed	Ctrl	MEF
MT	14	1024	fbdc3ca6-9829-49e4-998d-204dd51965cf	+	control_Replicate_3.sorted.bed	Ctrl	MEF
MT	14	1024	b3d7d1d0-33f2-4eaf-aff0-3fae470ae499	+	control_Replicate_3.sorted.bed	Ctrl	MEF
MT	14	1024	ec6d75b5-64d7-4d1c-9d40-ee13c38e555b	+	control_Replicate_2.sorted.bed	Ctrl	MEF
MT	14	2281	b1d1cdc2-33cf-40c9-837b-9154763ad002	+	control_Replicate_2.sorted.bed	Ctrl	MEF
MT	14	4335	7e906397-9e66-41ac-a1c5-ff0421facbb0	-	control_Replicate_2.sorted.bed	Ctrl	MEF
MT	16	314	6cd994c2-f90b-4d70-b6c4-ff57b68cb564	+	control_Replicate_1.sorted.bed	Ctrl	MEF
MT	16	536	7f3abc96-d440-4a37-820d-d1ab2608e904	+	control_Replicate_3.sorted.bed	Ctrl	MEF
MT	16	584	454c3f00-21d3-4297-9d36-324ef95c5cdc	+	control_Replicate_2.sorted.bed	Ctrl	MEF
MT	16	774	70e2e9ad-7263-4b2d-b53a-65fe10984d56	+	control_Replicate_3.sorted.bed	Ctrl	MEF
MT	16	1024	e9fb9dd8-9ecc-42c2-8ee1-cbe70f39a17e	+	control_Replicate_3.sorted.bed	Ctrl	MEF
MT	16	1024	12c4bd16-2b11-4a97-8324-d4210227ff06	+	control_Replicate_3.sorted.bed	Ctrl	MEF
MT	16	1024	9d73894d-1952-4553-b8cf-fb763caec1cd	+	control_Replicate_3.sorted.bed	Ctrl	MEF
MT	16	1024	2c0b56e9-d859-4a60-981f-d548cb647378	+	control_Replicate_3.sorted.bed	Ctrl	MEF
MT	16	1024	a5adc269-af5c-4582-bf46-2b4e1ec5b0a8	+	control_Replicate_3.sorted.bed	Ctrl	MEF
MT	16	1024	613dffcf-a9e3-44e4-9fef-30417b5dee28	+	control_Replicate_3.sorted.bed	Ctrl	MEF
MT	16	1024	863ea1d6-0122-434a-92fd-bc719fc34c63	+	control_Replicate_2.sorted.bed	Ctrl	MEF
MT	16	1024	d764ae89-f3ac-4f88-9ee5-2a487140e6af	+	control_Replicate_2.sorted.bed	Ctrl	MEF
MT	16	1024	b47816a1-449c-418a-b759-e45cf3f621ae	+	control_Replicate_2.sorted.bed	Ctrl	MEF
MT	16	1024	37c2f70e-80e7-44f6-9dec-a804ccbdcb02	+	control_Replicate_2.sorted.bed	Ctrl	MEF
MT	17	339	87ebd34e-07e8-458b-bbc7-4d6ae27255a4	+	control_Replicate_2.sorted.bed	Ctrl	MEF
MT	17	363	1dd4a409-a50f-4884-beef-0226d804eb2d	+	control_Replicate_2.sorted.bed	Ctrl	MEF
MT	17	375	4ed8434b-1500-4fe7-a494-42ce41856a3a	+	control_Replicate_2.sorted.bed	Ctrl	MEF
MT	17	423	21369c49-bb7b-4fff-92b2-4cafe3726ea6	+	control_Replicate_3.sorted.bed	Ctrl	MEF
MT	17	527	43f13747-d879-40ec-a600-eb14b993f3ff	+	control_Replicate_3.sorted.bed	Ctrl	MEF
MT	17	531	2d338fef-6996-4768-ab5b-bd572bf75ba3	+	control_Replicate_2.sorted.bed	Ctrl	MEF
MT	17	536	3e75b171-1aad-40d2-8a08-4eccd6f5d061	+	control_Replicate_3.sorted.bed	Ctrl	MEF
MT	17	536	d9ba9e4e-ca3e-48c6-9fe9-ee326f6af411	+	control_Replicate_2.sorted.bed	Ctrl	MEF
MT	17	536	963c2f55-b18e-47d1-939d-6435bb2053ca	+	control_Replicate_2.sorted.bed	Ctrl	MEF
MT	17	536	1086cf5a-94ff-4562-b46e-4601ffdc1693	+	control_Replicate_2.sorted.bed	Ctrl	MEF
MT	17	537	e6faf1e4-b516-4616-b926-8b8f893fd909	+	control_Replicate_2.sorted.bed	Ctrl	MEF
MT	17	551	a50c284b-fbfd-41af-ac75-ae4ed6be6077	+	control_Replicate_3.sorted.bed	Ctrl	MEF
MT	17	572	5220ab4c-4576-41dd-8d76-7a8743c9fc07	+	control_Replicate_3.sorted.bed	Ctrl	MEF
MT	17	573	52c712e6-1dca-48d8-8204-28e4dbb80391	+	control_Replicate_3.sorted.bed	Ctrl	MEF
MT	17	624	f929aadd-326c-447d-8ff1-3ff278b4ff61	+	control_Replicate_4.sorted.bed	Ctrl	MEF
MT	17	700	69f6becb-bd89-41f7-bb41-74e9f5c1a224	+	control_Replicate_3.sorted.bed	Ctrl	MEF
MT	17	718	0d121e81-09c9-4c03-81e2-4d261e0417e7	+	control_Replicate_4.sorted.bed	Ctrl	MEF
MT	17	718	3dead7bb-9c37-4648-85a5-4bc5ec94f946	+	control_Replicate_4.sorted.bed	Ctrl	MEF
MT	17	718	c754442b-0f6a-405a-bdf3-bc41b537eca5	+	control_Replicate_4.sorted.bed	Ctrl	MEF
MT	17	718	5a018a98-255b-4373-b5fe-5317bbc44170	+	control_Replicate_3.sorted.bed	Ctrl	MEF
MT	17	718	84717d5c-40d2-48f0-af90-26021e3acc6f	+	control_Replicate_3.sorted.bed	Ctrl	MEF
MT	17	718	20b2666e-58f4-43a9-81d1-b93230c007d9	+	control_Replicate_3.sorted.bed	Ctrl	MEF
MT	17	718	4de2367d-ea38-4db5-ba13-be2523c0b2bf	+	control_Replicate_2.sorted.bed	Ctrl	MEF
MT	17	718	9ccae367-d511-42e8-b8f4-6f2ff06163b8	+	control_Replicate_2.sorted.bed	Ctrl	MEF
MT	17	722	af5d5ee6-e2fe-4568-b933-cbe8cb7d95f8	+	control_Replicate_4.sorted.bed	Ctrl	MEF
MT	17	917	e908b3b8-079c-4b21-abf4-ea3c42cb32ad	+	control_Replicate_2.sorted.bed	Ctrl	MEF
MT	17	963	407f86db-21ae-4379-9bdc-52e336cfb3cd	+	control_Replicate_2.sorted.bed	Ctrl	MEF
MT	17	1020	c434bfa4-154d-4046-86e8-54c7e4b777ef	+	control_Replicate_4.sorted.bed	Ctrl	MEF
MT	17	1020	c5942e19-01f6-4418-bc96-5ba41e5ecef7	+	control_Replicate_4.sorted.bed	Ctrl	MEF
MT	17	1020	2f745c81-c4e1-4437-93f2-249dc985b1d3	+	control_Replicate_3.sorted.bed	Ctrl	MEF
MT	17	1021	fb4a20db-06c4-4bb1-bbab-af0b9d38c743	+	control_Replicate_2.sorted.bed	Ctrl	MEF
MT	17	1023	b580bdd0-dcf6-4493-a367-a1c843b313d8	+	control_Replicate_3.sorted.bed	Ctrl	MEF
MT	17	1023	f248254b-3347-4772-9c0b-db733f9d4734	+	control_Replicate_2.sorted.bed	Ctrl	MEF
MT	17	1023	4e0c6055-6a86-4ef5-b735-602236e386c9	+	control_Replicate_2.sorted.bed	Ctrl	MEF
MT	17	1023	fc60c60a-bf35-4333-aa47-9eecd2fbdf3a	+	control_Replicate_2.sorted.bed	Ctrl	MEF
MT	17	1024	9fa37877-f08e-482a-a3db-7a57bd3a2705	+	control_Replicate_4.sorted.bed	Ctrl	MEF
MT	17	1024	5c920b6c-f0d4-4968-8131-c1f90a15ffe2	+	control_Replicate_4.sorted.bed	Ctrl	MEF
MT	17	1024	d14467e6-ed6f-44da-97e8-1c81447f2d86	+	control_Replicate_4.sorted.bed	Ctrl	MEF
MT	17	1024	e50ca4df-9a93-49b9-a403-4bb2dff5c3fa	+	control_Replicate_4.sorted.bed	Ctrl	MEF
MT	17	1024	aae5c4d4-5a2a-4476-b886-aebadc70be29	+	control_Replicate_4.sorted.bed	Ctrl	MEF
MT	17	1024	6d4f5313-c3c8-4709-8d48-8e24f48ce7ca	+	control_Replicate_4.sorted.bed	Ctrl	MEF
MT	17	1024	600addc9-48a5-43db-b984-a6df91970757	+	control_Replicate_4.sorted.bed	Ctrl	MEF
MT	17	1024	e0afa1f1-5b45-4eb5-a868-acaa1819df18	+	control_Replicate_4.sorted.bed	Ctrl	MEF
MT	17	1024	bc1be741-c0ed-4d39-bb65-26775952acb3	+	control_Replicate_4.sorted.bed	Ctrl	MEF
MT	17	1024	4d3e728e-7b79-47f0-85e0-9b51628d5cfe	+	control_Replicate_4.sorted.bed	Ctrl	MEF
MT	17	1024	1d5cff73-04f7-4739-b085-daf587789a89	+	control_Replicate_3.sorted.bed	Ctrl	MEF
MT	17	1024	783490a7-5372-4f03-98d1-1baa75c85fc0	+	control_Replicate_3.sorted.bed	Ctrl	MEF
MT	17	1024	917208ad-b320-413a-ac49-015997bddc38	+	control_Replicate_3.sorted.bed	Ctrl	MEF
MT	17	1024	e3b5fbe7-1960-4a56-96d5-697f3d6137fa	+	control_Replicate_3.sorted.bed	Ctrl	MEF
MT	17	1024	04722309-8aad-47a6-a329-876ae7a3a48a	+	control_Replicate_3.sorted.bed	Ctrl	MEF
MT	17	1024	a9815de6-dbd5-4417-a8ff-da9c69c9823b	+	control_Replicate_3.sorted.bed	Ctrl	MEF
MT	17	1024	aa8aa0f9-52fa-422a-9d9d-da74fa8142c7	+	control_Replicate_3.sorted.bed	Ctrl	MEF
MT	17	1024	a078704c-06fd-4ca5-bd6a-91589915e36e	+	control_Replicate_3.sorted.bed	Ctrl	MEF
MT	17	1024	89595349-fa3d-4e71-8ab5-0354b035aa23	+	control_Replicate_3.sorted.bed	Ctrl	MEF
MT	17	1024	9431b546-1a84-4449-a5dd-86c55d4b6364	+	control_Replicate_3.sorted.bed	Ctrl	MEF
MT	17	1024	19168121-b65d-4923-a4e9-105066c4380f	+	control_Replicate_3.sorted.bed	Ctrl	MEF
MT	17	1024	ec254221-bf6a-48a4-8249-76473f69b43d	+	control_Replicate_3.sorted.bed	Ctrl	MEF
MT	17	1024	52fde148-2544-40a2-b714-6fc6c2bf7a15	+	control_Replicate_3.sorted.bed	Ctrl	MEF
MT	17	1024	a4db478d-f1c5-408f-bc82-4ccd19487cde	+	control_Replicate_3.sorted.bed	Ctrl	MEF
MT	17	1024	30b78156-0615-48c2-85c2-cb36997f5909	+	control_Replicate_3.sorted.bed	Ctrl	MEF
MT	17	1024	efcc4363-5c9e-444a-b2b8-41a762e08484	+	control_Replicate_2.sorted.bed	Ctrl	MEF
MT	17	1024	019d1d27-46a8-4f6f-8646-5a95a764b3fb	+	control_Replicate_2.sorted.bed	Ctrl	MEF
MT	17	1024	1502f09d-5ec3-4164-806d-d8d6407aa39d	+	control_Replicate_2.sorted.bed	Ctrl	MEF
MT	17	1024	ab419b19-979f-473b-a02a-a0a47a672667	+	control_Replicate_2.sorted.bed	Ctrl	MEF
MT	17	1024	a313a7ca-f29a-449e-bfe3-383be8a368ce	+	control_Replicate_2.sorted.bed	Ctrl	MEF
MT	17	1024	53b25fc9-9903-4e97-9b2f-509625ade500	+	control_Replicate_2.sorted.bed	Ctrl	MEF
MT	17	1024	a50e66d2-a5fa-48e1-b988-e7c2d578754a	+	control_Replicate_2.sorted.bed	Ctrl	MEF
MT	17	1024	4556ff64-6b9a-41c2-9d99-0babf0de9a25	+	control_Replicate_2.sorted.bed	Ctrl	MEF
MT	17	1024	98ac6d1e-bc20-4bf3-92e8-9f16eefd99a9	+	control_Replicate_2.sorted.bed	Ctrl	MEF
MT	17	1024	c6cb0a58-39b5-47f9-a38d-a54403feb0cb	+	control_Replicate_2.sorted.bed	Ctrl	MEF
MT	17	1024	8e31a5e4-bc26-4e27-a96a-92ee54bdb625	+	control_Replicate_2.sorted.bed	Ctrl	MEF
MT	17	1024	90ebe64b-886d-46db-9dbb-e13666dce8bb	+	control_Replicate_2.sorted.bed	Ctrl	MEF
MT	17	1024	dee6efe1-7d03-4de9-b8b6-56f4de742c20	+	control_Replicate_2.sorted.bed	Ctrl	MEF
MT	17	1024	5e2fd294-5398-4329-a71d-d83a356de85c	+	control_Replicate_2.sorted.bed	Ctrl	MEF
MT	17	1024	a344a173-31c5-4c2d-810d-f1cbf4236a88	+	control_Replicate_2.sorted.bed	Ctrl	MEF
MT	17	1024	1b02ccdd-fc6a-4eeb-a0c9-ed74bb904b0d	+	control_Replicate_2.sorted.bed	Ctrl	MEF
MT	17	1024	dd2da7cb-fd99-4223-98c5-3061e5c31d40	+	control_Replicate_2.sorted.bed	Ctrl	MEF
MT	17	1024	f08b8655-775c-495e-b20a-3a2b0ab22551	+	control_Replicate_2.sorted.bed	Ctrl	MEF
MT	17	1024	383698d1-fca7-4200-b0c7-4c2fb6f387c9	+	control_Replicate_1.sorted.bed	Ctrl	MEF
MT	18	281	3a3de1d8-23de-4fa7-980c-a4966aaa20ec	+	control_Replicate_2.sorted.bed	Ctrl	MEF
MT	18	508	82609b11-3d04-439a-974f-0d82d105d071	+	control_Replicate_3.sorted.bed	Ctrl	MEF
MT	18	535	6a20c824-9974-444c-b525-2e4c87025e03	+	control_Replicate_2.sorted.bed	Ctrl	MEF
MT	18	573	cefaceb1-6e6d-4163-bbc6-20a33751fffc	+	control_Replicate_3.sorted.bed	Ctrl	MEF
MT	18	666	fd1846f1-a15d-4dfe-8ac4-a3d9f965ac9d	+	control_Replicate_4.sorted.bed	Ctrl	MEF
MT	18	718	3fc41ec4-18aa-4a03-ae46-49293afa6e14	+	control_Replicate_3.sorted.bed	Ctrl	MEF
MT	18	718	0db0e7ad-df69-4bbe-9c33-94e4313aa1bc	+	control_Replicate_3.sorted.bed	Ctrl	MEF
MT	18	718	4ab14100-a7bf-4158-b96f-1fa892ecaf36	+	control_Replicate_3.sorted.bed	Ctrl	MEF
MT	18	718	1a0d75be-dc2e-40e1-848c-5131e9aaf56e	+	control_Replicate_3.sorted.bed	Ctrl	MEF
MT	18	952	c64e108a-08b1-45be-aa07-e75bf7779edf	+	control_Replicate_3.sorted.bed	Ctrl	MEF
MT	18	1020	d34ff1f5-508f-469e-95b2-88cdd4a0150b	+	control_Replicate_2.sorted.bed	Ctrl	MEF
MT	18	1020	73dd2fb4-738e-47c5-b36f-7acef60e9f68	+	control_Replicate_2.sorted.bed	Ctrl	MEF
MT	18	1023	99c77bdd-d878-4486-9a50-e3821d238e68	+	control_Replicate_4.sorted.bed	Ctrl	MEF
MT	18	1023	1f43d022-2305-4fb3-a225-d0c6865e6e7c	+	control_Replicate_2.sorted.bed	Ctrl	MEF
MT	18	1024	474bf094-39de-48ce-996e-67ce563ec849	+	control_Replicate_4.sorted.bed	Ctrl	MEF
MT	18	1024	74c97fb2-2614-427c-bb04-16f99144258c	+	control_Replicate_4.sorted.bed	Ctrl	MEF
MT	18	1024	3a55ed8f-d049-4d53-9919-0fb7f5f475ab	+	control_Replicate_3.sorted.bed	Ctrl	MEF
MT	18	1024	623a5a85-0d1f-4187-8080-25552b6d9b7e	+	control_Replicate_3.sorted.bed	Ctrl	MEF
MT	18	1024	6cd43406-b24f-415f-9802-b6e1b82300f4	+	control_Replicate_3.sorted.bed	Ctrl	MEF
MT	18	1024	a4042776-7a17-4232-9826-742e4b84772e	+	control_Replicate_3.sorted.bed	Ctrl	MEF
MT	18	1024	cba5b697-2230-4ef6-8818-515f5048df18	+	control_Replicate_3.sorted.bed	Ctrl	MEF
MT	18	1024	ab78f154-7062-4c46-a004-90de217c450c	+	control_Replicate_3.sorted.bed	Ctrl	MEF
MT	18	1024	88d078d4-24cd-412f-8043-2c1a418d78d2	+	control_Replicate_3.sorted.bed	Ctrl	MEF
MT	18	1024	b00c9395-0e3f-43fd-bd7e-7103e919d9ce	+	control_Replicate_3.sorted.bed	Ctrl	MEF
MT	18	1024	47c0486b-e0e6-43c6-9da2-11bbf5a6dc79	+	control_Replicate_2.sorted.bed	Ctrl	MEF
MT	18	1024	5a6ba0d0-c5f6-4bcf-a574-5324bbc5888d	+	control_Replicate_2.sorted.bed	Ctrl	MEF
MT	18	1024	631f50f4-ae39-49b7-ada4-1d061731d616	+	control_Replicate_2.sorted.bed	Ctrl	MEF
MT	18	1024	2d488eb4-053d-42db-8091-c67e39ceb7db	+	control_Replicate_2.sorted.bed	Ctrl	MEF
MT	18	1024	5fb277af-cc5c-499b-b37d-f0ebb6a513ca	+	control_Replicate_2.sorted.bed	Ctrl	MEF
MT	18	1024	944f8dfc-d0b8-4f02-986c-bb55d552cad1	+	control_Replicate_2.sorted.bed	Ctrl	MEF
MT	18	1024	296ebe10-70b6-40d6-bc34-33eb4f70c6cc	+	control_Replicate_2.sorted.bed	Ctrl	MEF
MT	18	1028	134c81fb-173e-441e-8b15-e75e668c8657	+	control_Replicate_2.sorted.bed	Ctrl	MEF
MT	18	3199	16dc0a16-a09e-401a-854e-3d03d5e21647	-	control_Replicate_2.sorted.bed	Ctrl	MEF
MT	19	316	a095510e-6b0b-4680-bc18-f16cba91c4d9	+	control_Replicate_3.sorted.bed	Ctrl	MEF
MT	19	316	f0c0c425-6a99-4ad7-925f-bfbe50e2dac4	+	control_Replicate_3.sorted.bed	Ctrl	MEF
MT	19	316	070e7d57-d082-42fe-a4e0-f25ef91c9da1	+	control_Replicate_3.sorted.bed	Ctrl	MEF
MT	19	316	347a7fb2-8170-45e6-b9f2-df810f24078a	+	control_Replicate_2.sorted.bed	Ctrl	MEF
MT	19	317	8bb77a20-bd30-456e-92b6-221378b8d34b	+	control_Replicate_2.sorted.bed	Ctrl	MEF
MT	19	339	32abb9d3-8248-4b9a-a1aa-2a97c6df9553	+	control_Replicate_4.sorted.bed	Ctrl	MEF
MT	19	347	c3e6318d-1fc5-4ee6-9db8-75d0b8331e1a	+	control_Replicate_4.sorted.bed	Ctrl	MEF
MT	19	383	0ba84ea9-ca5d-4ebb-a032-38bc4a772c67	+	control_Replicate_2.sorted.bed	Ctrl	MEF
MT	19	385	75a816e7-cb2e-41d7-95a6-fe7b81ba26ec	+	control_Replicate_3.sorted.bed	Ctrl	MEF
MT	19	404	44fad168-bb44-4833-b110-f242811210fc	+	control_Replicate_2.sorted.bed	Ctrl	MEF
MT	19	474	df0d29eb-b5be-4df9-8726-656a053491f6	+	control_Replicate_2.sorted.bed	Ctrl	MEF
MT	19	481	65ceb4b6-516b-4752-b7ba-7f3fae5e890a	+	control_Replicate_2.sorted.bed	Ctrl	MEF
MT	19	487	acb1cda0-0d0a-419c-b4ab-65d36733769f	+	control_Replicate_4.sorted.bed	Ctrl	MEF
MT	19	493	38b2d306-6d44-4019-88b2-7ea1935839ac	+	control_Replicate_1.sorted.bed	Ctrl	MEF
MT	19	509	3c2ecb15-229c-44ea-861b-c8b786af6452	+	control_Replicate_1.sorted.bed	Ctrl	MEF
MT	19	516	e25fe094-093e-49d9-9ad1-a8d9587b5daa	+	control_Replicate_2.sorted.bed	Ctrl	MEF
MT	19	535	18c036ef-cd20-4057-aab0-c43b4c795bd3	+	control_Replicate_3.sorted.bed	Ctrl	MEF
MT	19	536	a18835c1-4876-495a-8df1-591da2cbb515	+	control_Replicate_3.sorted.bed	Ctrl	MEF
MT	19	558	41261aa1-7230-46c7-b33e-835b529747d2	+	control_Replicate_4.sorted.bed	Ctrl	MEF
MT	19	558	cef98d58-70b5-4136-abf0-9a96c1da8d0c	+	control_Replicate_3.sorted.bed	Ctrl	MEF
MT	19	561	935e7003-1d52-4d1c-9b9e-ceaf5e120614	+	control_Replicate_2.sorted.bed	Ctrl	MEF
MT	19	672	6d030baf-040d-4cbc-a813-d97eee13313a	+	control_Replicate_2.sorted.bed	Ctrl	MEF
MT	19	694	63de9af0-30e7-4ffc-8922-ce455dcef96e	+	control_Replicate_3.sorted.bed	Ctrl	MEF
MT	19	700	2fcaef6e-8ece-4243-9faa-a4f1b78e542f	+	control_Replicate_2.sorted.bed	Ctrl	MEF
MT	19	704	d43b252b-0fc0-41a3-8432-bda6aedf4f8a	+	control_Replicate_4.sorted.bed	Ctrl	MEF
MT	19	718	250bf1eb-38eb-4a4c-997c-0d413943c062	+	control_Replicate_3.sorted.bed	Ctrl	MEF
MT	19	718	3274bac9-16a6-423a-972c-e9eacefc11d1	+	control_Replicate_3.sorted.bed	Ctrl	MEF
MT	19	718	5b797a87-3e96-4e7a-bbed-618108dc8f85	+	control_Replicate_3.sorted.bed	Ctrl	MEF
MT	19	718	f316a388-238f-4c0b-a901-5885ddb3bf91	+	control_Replicate_3.sorted.bed	Ctrl	MEF
MT	19	718	b5868947-a8ba-49d9-bfc6-1a4fa9c661ef	+	control_Replicate_3.sorted.bed	Ctrl	MEF
MT	19	718	2c755f5b-4e93-40cc-b981-0ab0bbbb66b2	+	control_Replicate_2.sorted.bed	Ctrl	MEF
MT	19	718	b94c72b9-14c2-47b7-90cb-201cda315c90	+	control_Replicate_2.sorted.bed	Ctrl	MEF
MT	19	718	62b1e6e2-c99d-4c8e-842b-7822b6b8c06f	+	control_Replicate_1.sorted.bed	Ctrl	MEF
MT	19	728	7f167ab0-2f94-4357-8eaa-af5e78951c55	+	control_Replicate_3.sorted.bed	Ctrl	MEF
MT	19	732	c5d01d46-3aca-4817-b992-ff77f84225a6	+	control_Replicate_2.sorted.bed	Ctrl	MEF
MT	19	736	50edc7e8-5b2a-4d91-bfbe-e4be04959ad4	+	control_Replicate_3.sorted.bed	Ctrl	MEF
MT	19	740	3af404cd-727b-4ddb-a62e-0ee96b062851	+	control_Replicate_1.sorted.bed	Ctrl	MEF
MT	19	744	4c3e4e7f-e9e7-412e-bc57-d6875fbc7e08	+	control_Replicate_2.sorted.bed	Ctrl	MEF
MT	19	761	b63713c3-6538-4b7e-9d23-25bf7518db84	+	control_Replicate_3.sorted.bed	Ctrl	MEF
MT	19	913	abf9060d-a1af-4e72-b417-8a3911f5243d	+	control_Replicate_2.sorted.bed	Ctrl	MEF
MT	19	1011	fb63c687-dccb-4484-822a-ec352c8446b4	+	control_Replicate_2.sorted.bed	Ctrl	MEF
MT	19	1015	4ad59169-5255-4865-a7d7-0f796232a1bf	+	control_Replicate_2.sorted.bed	Ctrl	MEF
MT	19	1019	926fc37d-0a38-4126-b454-dad453150832	+	control_Replicate_3.sorted.bed	Ctrl	MEF
MT	19	1020	b3391f53-edb3-4552-9e7b-a92515b0ba7c	+	control_Replicate_3.sorted.bed	Ctrl	MEF
MT	19	1020	809a9196-a94e-4de8-b5d9-5b55dfa5a7a5	+	control_Replicate_2.sorted.bed	Ctrl	MEF
MT	19	1022	28ac0297-954f-420b-be61-235ff23b490b	+	control_Replicate_4.sorted.bed	Ctrl	MEF
MT	19	1023	20458b8f-0572-4fc4-8e56-0d86190cc9e1	+	control_Replicate_4.sorted.bed	Ctrl	MEF
MT	19	1023	cb05e7f0-e569-414b-9a6a-094ca468c6cc	+	control_Replicate_4.sorted.bed	Ctrl	MEF
MT	19	1023	27b697ec-2548-4606-a45f-518c5d076499	+	control_Replicate_3.sorted.bed	Ctrl	MEF
MT	19	1023	99874dbb-3444-4a77-8e9b-b9a24255fdd0	+	control_Replicate_3.sorted.bed	Ctrl	MEF
MT	19	1023	4dcff79d-b5a0-41c7-8927-e8d9272b7707	+	control_Replicate_3.sorted.bed	Ctrl	MEF
MT	19	1023	b1287b9d-c160-4022-8042-1253d04749b0	+	control_Replicate_2.sorted.bed	Ctrl	MEF
MT	19	1023	3664909e-8f6c-4b9f-978d-dc8ebf0796f3	+	control_Replicate_2.sorted.bed	Ctrl	MEF
MT	19	1023	0acbee44-89f6-4b72-9806-3bfcb7232198	+	control_Replicate_2.sorted.bed	Ctrl	MEF
MT	19	1024	ef7d8237-8389-44c5-8f5c-e4248d2921be	+	control_Replicate_4.sorted.bed	Ctrl	MEF
MT	19	1024	95a1762e-08f7-49f9-bc00-e3f515d0212f	+	control_Replicate_4.sorted.bed	Ctrl	MEF
MT	19	1024	74d1801b-852b-4896-b4e5-e1f4bff387ba	+	control_Replicate_4.sorted.bed	Ctrl	MEF
MT	19	1024	7625a43f-59f8-4748-b4fe-9c752e1a39f9	+	control_Replicate_4.sorted.bed	Ctrl	MEF
MT	19	1024	4d8bfcfe-9907-4de3-b17c-64d5f7210229	+	control_Replicate_4.sorted.bed	Ctrl	MEF
MT	19	1024	f096131c-d90e-4249-a2be-58b29088321f	+	control_Replicate_4.sorted.bed	Ctrl	MEF
MT	19	1024	f4ab15e6-d260-461d-9053-213016984486	+	control_Replicate_4.sorted.bed	Ctrl	MEF
MT	19	1024	bf5321a6-5125-4d26-9dba-1453fb5eb81b	+	control_Replicate_4.sorted.bed	Ctrl	MEF
MT	19	1024	3511ebec-741a-4754-83e5-a478dee4e777	+	control_Replicate_4.sorted.bed	Ctrl	MEF
MT	19	1024	57d46005-a0a2-4967-a1c3-f9511a338472	+	control_Replicate_4.sorted.bed	Ctrl	MEF
MT	19	1024	a05a4568-461c-4ed8-ba4c-e4869e73e95b	+	control_Replicate_4.sorted.bed	Ctrl	MEF
MT	19	1024	49a8d8f2-99fd-4cff-bb97-3727a4299b71	+	control_Replicate_4.sorted.bed	Ctrl	MEF
MT	19	1024	87fa132e-4237-43d0-a348-880f101407a1	+	control_Replicate_4.sorted.bed	Ctrl	MEF
MT	19	1024	7af44723-7a97-416e-9add-f5c29ceb6e0a	+	control_Replicate_3.sorted.bed	Ctrl	MEF
MT	19	1024	a070660c-3023-4e37-ab45-134901d08da6	+	control_Replicate_3.sorted.bed	Ctrl	MEF
MT	19	1024	49f26e63-3757-484b-88a1-1883b3cb9783	+	control_Replicate_3.sorted.bed	Ctrl	MEF
MT	19	1024	f0cfaef1-8385-4310-8695-4826a9a05aa6	+	control_Replicate_3.sorted.bed	Ctrl	MEF
MT	19	1024	440ca8f4-2b77-4215-ad8e-d761835fcae3	+	control_Replicate_3.sorted.bed	Ctrl	MEF
MT	19	1024	773e1715-5e54-470e-89d4-301aec00f78e	+	control_Replicate_3.sorted.bed	Ctrl	MEF
MT	19	1024	d4b315f3-6660-4a21-86e5-2f2cf4020211	+	control_Replicate_3.sorted.bed	Ctrl	MEF
MT	19	1024	70530791-bd62-47df-9885-1203c6b106cb	+	control_Replicate_3.sorted.bed	Ctrl	MEF
MT	19	1024	2b4b08d2-3355-4d31-80fd-7c883980a142	+	control_Replicate_3.sorted.bed	Ctrl	MEF
MT	19	1024	bf09a119-fbd8-471f-be28-fa329bec54d5	+	control_Replicate_3.sorted.bed	Ctrl	MEF
MT	19	1024	14f72955-484f-482e-8c74-e861c3f1cab4	+	control_Replicate_3.sorted.bed	Ctrl	MEF
MT	19	1024	c1d65b16-45cc-4e5e-bf07-0e6b4a9ea2ee	+	control_Replicate_3.sorted.bed	Ctrl	MEF
MT	19	1024	9bff5bd1-3a05-4b7d-8fae-4153a3c7ffcc	+	control_Replicate_3.sorted.bed	Ctrl	MEF
MT	19	1024	e58b9abe-7247-4e0d-ae76-6b2e56d5a4d2	+	control_Replicate_3.sorted.bed	Ctrl	MEF
MT	19	1024	16a97ea1-237c-4354-9df2-7e5cef6367ca	+	control_Replicate_3.sorted.bed	Ctrl	MEF
MT	19	1024	7cc8fe0e-0557-4a3d-8f69-e26fa9b1882b	+	control_Replicate_3.sorted.bed	Ctrl	MEF
MT	19	1024	e41d383e-2fd5-46a9-ab56-97d3963ce8c7	+	control_Replicate_3.sorted.bed	Ctrl	MEF
MT	19	1024	011a33ed-ffd5-4bdc-a466-ae4058725617	+	control_Replicate_3.sorted.bed	Ctrl	MEF
MT	19	1024	a538c1cc-f13c-4353-a0ed-8819e7df3c51	+	control_Replicate_3.sorted.bed	Ctrl	MEF
MT	19	1024	38530e14-6135-45c7-b097-e33bf2d8750d	+	control_Replicate_3.sorted.bed	Ctrl	MEF
MT	19	1024	8e023458-d7dc-4b05-96a7-f364489003c3	+	control_Replicate_3.sorted.bed	Ctrl	MEF
MT	19	1024	3ede7b15-6c33-49e5-9713-ea2ded81f7f7	+	control_Replicate_2.sorted.bed	Ctrl	MEF
MT	19	1024	1350f289-ce29-4ec5-a3f7-6b54bf7ffa3b	+	control_Replicate_2.sorted.bed	Ctrl	MEF
MT	19	1024	14da8f6c-eaff-4c2d-93cf-be7de5eb0ade	+	control_Replicate_2.sorted.bed	Ctrl	MEF
MT	19	1024	732d7879-d2ca-4910-9af7-a2b84aed0966	+	control_Replicate_2.sorted.bed	Ctrl	MEF
MT	19	1024	c48f1b27-6f3f-48d7-ae70-37a3cc92e5d1	+	control_Replicate_2.sorted.bed	Ctrl	MEF
MT	19	1024	40f5b139-9c70-4da4-89e0-0170bd9f0ba7	+	control_Replicate_2.sorted.bed	Ctrl	MEF
MT	19	1024	05d0a1e7-b953-48ad-a112-65a954c4c447	+	control_Replicate_2.sorted.bed	Ctrl	MEF
MT	19	1024	2029ee16-19c3-47c3-ad83-13aa6dd0f9cd	+	control_Replicate_2.sorted.bed	Ctrl	MEF
MT	19	1024	4dd7bc91-922a-4d33-98f7-9c1a9a625645	+	control_Replicate_2.sorted.bed	Ctrl	MEF
MT	19	1024	ec7165b8-af62-4561-8c04-37410f7f69d1	+	control_Replicate_2.sorted.bed	Ctrl	MEF
MT	19	1024	82ad8d3d-91e6-4523-b23c-c23986c8c3e4	+	control_Replicate_2.sorted.bed	Ctrl	MEF
MT	19	1024	340e9290-4e3f-404f-86f8-859c099d8a92	+	control_Replicate_2.sorted.bed	Ctrl	MEF
MT	19	1024	df740371-9892-45c8-92da-f4058704d2f7	+	control_Replicate_2.sorted.bed	Ctrl	MEF
MT	19	1024	fd364b7c-ee0e-44b8-b962-ab4614afb073	+	control_Replicate_2.sorted.bed	Ctrl	MEF
MT	19	1024	8f875fe7-2ba9-402e-a41d-56965f990df9	+	control_Replicate_2.sorted.bed	Ctrl	MEF
MT	19	1024	951e9625-fa84-4185-978e-c0a3eb31f7b2	+	control_Replicate_2.sorted.bed	Ctrl	MEF
MT	19	1024	7375fd2d-92dd-4f62-9a36-f1d54028b370	+	control_Replicate_2.sorted.bed	Ctrl	MEF
MT	19	1024	a9e2f89e-049d-4b69-ab49-e47618b1250d	+	control_Replicate_2.sorted.bed	Ctrl	MEF
MT	19	1024	4567adee-c7ea-4fd1-b713-70ded7714e85	+	control_Replicate_2.sorted.bed	Ctrl	MEF
MT	19	1024	6b5c8081-3a59-4a1f-8127-e65606a8e357	+	control_Replicate_2.sorted.bed	Ctrl	MEF
MT	19	1024	7cd3213e-5e31-4dae-93fc-6c338ec4fc05	+	control_Replicate_2.sorted.bed	Ctrl	MEF
MT	19	1024	0bbf0568-b7ba-4fdf-ae9c-2bd6505ac3a6	+	control_Replicate_2.sorted.bed	Ctrl	MEF
MT	19	1024	b9deffef-52b3-4b66-ac59-a6d5bc031ca2	+	control_Replicate_1.sorted.bed	Ctrl	MEF
MT	19	1024	f778a8a1-3742-4080-97b3-237e582a0a1b	+	control_Replicate_1.sorted.bed	Ctrl	MEF
MT	19	1024	36ede4ca-7a40-4265-9e47-5e835827cc79	+	control_Replicate_1.sorted.bed	Ctrl	MEF
MT	19	6841	5ac607f9-2fdc-4326-93cc-aac97fd9c353	+	control_Replicate_4.sorted.bed	Ctrl	MEF
MT	20	244	89d61789-3bcb-434f-8079-073b21a1881e	+	control_Replicate_4.sorted.bed	Ctrl	MEF
MT	20	351	edb885eb-8021-42c8-bf80-815dce6a341f	-	control_Replicate_2.sorted.bed	Ctrl	MEF
MT	20	418	70dc1140-5390-4b79-a77f-19645968f6bc	+	control_Replicate_4.sorted.bed	Ctrl	MEF
MT	20	473	7331e5a5-f50b-4d94-8ab1-f9425e7d9bf0	+	control_Replicate_3.sorted.bed	Ctrl	MEF
MT	20	536	289abb1a-92a3-44e7-8a3a-2aa7d8901b54	+	control_Replicate_4.sorted.bed	Ctrl	MEF
MT	20	536	6056a44c-ecd0-4030-a8bc-524c4eb16c32	+	control_Replicate_3.sorted.bed	Ctrl	MEF
MT	20	536	2530ef2a-615f-41ab-a685-476bce3061c0	+	control_Replicate_3.sorted.bed	Ctrl	MEF
MT	20	536	6d29a038-da75-46ab-9430-a36c0934421c	+	control_Replicate_3.sorted.bed	Ctrl	MEF
MT	20	536	985a10b7-7bb7-4c5a-8dc4-0d8eb7bdbae0	+	control_Replicate_2.sorted.bed	Ctrl	MEF
MT	20	558	e7b380b2-6e31-4799-b59a-4a80967305df	+	control_Replicate_2.sorted.bed	Ctrl	MEF
MT	20	573	0125571a-b7af-4c85-82f1-76dfe2e492e7	+	control_Replicate_2.sorted.bed	Ctrl	MEF
MT	20	713	39a2dc46-dbff-4f44-bec0-e1b36ee8c1e0	+	control_Replicate_3.sorted.bed	Ctrl	MEF
MT	20	718	9e95d423-d8d0-40fd-83f0-7627da41616f	+	control_Replicate_4.sorted.bed	Ctrl	MEF
MT	20	718	f2971131-7933-41d3-9267-2ccf0babf258	+	control_Replicate_3.sorted.bed	Ctrl	MEF
MT	20	718	47e225fc-926c-4280-9e36-ba5b6ab053f4	+	control_Replicate_3.sorted.bed	Ctrl	MEF
MT	20	718	ba03b78f-3c79-4866-a91f-31b2fbec30d6	+	control_Replicate_2.sorted.bed	Ctrl	MEF
MT	20	718	8c1bb280-9faa-4d23-a345-bbd0636a2722	+	control_Replicate_2.sorted.bed	Ctrl	MEF
MT	20	718	3affcad1-bf5a-4f7f-8cf0-8c321eb19dd3	+	control_Replicate_2.sorted.bed	Ctrl	MEF
MT	20	718	e17aafb5-c106-4a65-8fa4-b87c90f777e8	+	control_Replicate_1.sorted.bed	Ctrl	MEF
MT	20	737	9c2b4b33-639d-40cb-87a1-364157e7a409	+	control_Replicate_2.sorted.bed	Ctrl	MEF
MT	20	742	e3847a4d-9415-4e59-a79f-27a1a6f6157a	+	control_Replicate_4.sorted.bed	Ctrl	MEF
MT	20	744	b13b4d16-75c0-48fe-b8f9-a5baa67658a3	+	control_Replicate_2.sorted.bed	Ctrl	MEF
MT	20	931	2e88a3b8-131b-4559-9dcd-ba49e748080e	+	control_Replicate_3.sorted.bed	Ctrl	MEF
MT	20	931	42db7181-0cd1-434a-be41-2814fd7dd55f	+	control_Replicate_1.sorted.bed	Ctrl	MEF
MT	20	1013	2ea8dbbd-f9c9-4255-b107-d20144633ed4	+	control_Replicate_2.sorted.bed	Ctrl	MEF
MT	20	1018	9df510c3-6f1e-4455-9015-5b43fdc4144e	+	control_Replicate_2.sorted.bed	Ctrl	MEF
MT	20	1020	0d2e83b1-a1e3-4877-bf7f-158a7b11dc4f	+	control_Replicate_3.sorted.bed	Ctrl	MEF
MT	20	1021	26f30544-322c-4dda-9849-b4d040d8de27	+	control_Replicate_4.sorted.bed	Ctrl	MEF
MT	20	1023	414cbea6-9331-4638-9fa4-e9a06a03b46e	+	control_Replicate_3.sorted.bed	Ctrl	MEF
MT	20	1023	ee30c1d5-3b31-4fcd-8c76-2cf7b9ce0a38	+	control_Replicate_3.sorted.bed	Ctrl	MEF
MT	20	1023	83ff9ac1-f485-4dff-a583-1604612ba4f6	+	control_Replicate_3.sorted.bed	Ctrl	MEF
MT	20	1023	94b8a16e-26ea-40a4-b2ce-c630f30f8ef8	+	control_Replicate_3.sorted.bed	Ctrl	MEF
MT	20	1023	233ba6a4-f02d-4630-bc8e-e2288e257303	+	control_Replicate_2.sorted.bed	Ctrl	MEF
MT	20	1023	d58bd9a3-5abb-4c1f-b067-6fa341c0e64e	+	control_Replicate_2.sorted.bed	Ctrl	MEF
MT	20	1024	da5f4f5b-9805-40f8-a2ac-a05631ea09e2	+	control_Replicate_4.sorted.bed	Ctrl	MEF
MT	20	1024	53f3c2d3-5927-4a2e-8282-997d806ad2c6	+	control_Replicate_4.sorted.bed	Ctrl	MEF
MT	20	1024	5253bc8f-090f-48b7-90e1-ca3d0d3a17ae	+	control_Replicate_4.sorted.bed	Ctrl	MEF
MT	20	1024	748b42b4-9582-4c67-881f-65e769dafb97	+	control_Replicate_4.sorted.bed	Ctrl	MEF
MT	20	1024	e4ad1df2-4535-4f63-895d-f11c01ddb45e	+	control_Replicate_4.sorted.bed	Ctrl	MEF
MT	20	1024	088b18d5-7952-437a-a46f-928cc9e544a9	+	control_Replicate_4.sorted.bed	Ctrl	MEF
MT	20	1024	f5c968a9-0496-49f4-8d37-c46137522ecc	+	control_Replicate_3.sorted.bed	Ctrl	MEF
MT	20	1024	1a57272f-5bd7-4c5a-a56b-b78d0e1bd4aa	+	control_Replicate_3.sorted.bed	Ctrl	MEF
MT	20	1024	39988be2-8082-4872-b0e2-8ce9f505ccc5	+	control_Replicate_3.sorted.bed	Ctrl	MEF
MT	20	1024	3d92330b-f317-45e2-af6f-d723080538ae	+	control_Replicate_3.sorted.bed	Ctrl	MEF
MT	20	1024	ca3dd119-07e7-4540-bdae-52b056ad7cb7	+	control_Replicate_3.sorted.bed	Ctrl	MEF
MT	20	1024	15c674b9-7e69-4d5f-8d12-f1b4b4df5ad8	+	control_Replicate_3.sorted.bed	Ctrl	MEF
MT	20	1024	4c13d969-e2bd-4b55-858c-cba7f7bfbae0	+	control_Replicate_3.sorted.bed	Ctrl	MEF
MT	20	1024	8980748a-f636-488c-90aa-b4687747f3ba	+	control_Replicate_3.sorted.bed	Ctrl	MEF
MT	20	1024	fd8df672-ce10-480c-a1eb-febcde395e0b	+	control_Replicate_3.sorted.bed	Ctrl	MEF
MT	20	1024	62ea4d19-f976-42c2-acf2-dd1d276d5650	+	control_Replicate_3.sorted.bed	Ctrl	MEF
MT	20	1024	96e550ad-d2b9-4fe7-a5e3-9ee7a58e6b1c	+	control_Replicate_2.sorted.bed	Ctrl	MEF
MT	20	1024	3eb4292f-a223-4263-8f15-5f7a0b5a8b68	+	control_Replicate_2.sorted.bed	Ctrl	MEF
MT	20	1024	5c9cc932-4548-45d6-a093-03cf7437eb26	+	control_Replicate_2.sorted.bed	Ctrl	MEF
MT	20	1024	83dc08c9-d597-416b-919f-9838c237f9eb	+	control_Replicate_2.sorted.bed	Ctrl	MEF
MT	20	1024	b316b491-d630-43a2-95b2-1bd41cc8e188	+	control_Replicate_2.sorted.bed	Ctrl	MEF
MT	20	1024	859ffa63-d0e3-4807-81f4-dbaaa5031ba1	+	control_Replicate_2.sorted.bed	Ctrl	MEF
MT	20	1024	2b3e411b-e3d8-4caf-8822-f6f4c3288a89	+	control_Replicate_2.sorted.bed	Ctrl	MEF
MT	20	1024	0d9a5e19-6e4a-48b9-b9cf-add958c7c1aa	+	control_Replicate_2.sorted.bed	Ctrl	MEF
MT	20	1024	23fdbc65-c30f-4fc1-bf08-a637cade811b	+	control_Replicate_2.sorted.bed	Ctrl	MEF
MT	20	1024	8a023a5c-1762-4cca-8cb1-b00715615b7f	+	control_Replicate_2.sorted.bed	Ctrl	MEF
MT	20	1024	fe99cf1b-99b1-4175-a0a2-cc30411e1c3b	+	control_Replicate_2.sorted.bed	Ctrl	MEF
MT	20	1024	479f6d1c-2d20-43ef-94ce-2aeb6056f153	+	control_Replicate_2.sorted.bed	Ctrl	MEF
MT	20	1024	c284887b-870b-4216-83ef-5c955004f9f9	+	control_Replicate_2.sorted.bed	Ctrl	MEF
MT	20	1024	11ca5f73-d414-4cba-ab12-ca00c97bb791	+	control_Replicate_2.sorted.bed	Ctrl	MEF
MT	20	1024	89e7bb68-4a5f-4610-965d-ba9983e08331	+	control_Replicate_2.sorted.bed	Ctrl	MEF
MT	20	1024	da13834a-40e4-4d1b-9cf3-09667b309ba1	+	control_Replicate_2.sorted.bed	Ctrl	MEF
MT	20	1024	6a1e7771-f7a6-48a4-ac7b-c2f16ebd1ca1	+	control_Replicate_1.sorted.bed	Ctrl	MEF
MT	21	536	fd702063-8bbc-4d6e-ba86-7b175c093164	+	control_Replicate_3.sorted.bed	Ctrl	MEF
MT	21	573	deba1ceb-89ca-49d5-a6fa-9d78d7e0a595	+	control_Replicate_2.sorted.bed	Ctrl	MEF
MT	21	701	5181fd3d-8115-469e-b115-89a5269652f4	-	control_Replicate_2.sorted.bed	Ctrl	MEF
MT	21	708	a5f6204b-b5fb-4307-9108-c31053bdf038	+	control_Replicate_2.sorted.bed	Ctrl	MEF
MT	21	1023	06318701-d870-428f-9df8-75aa21b1c9a8	+	control_Replicate_2.sorted.bed	Ctrl	MEF
MT	21	1024	478458af-b812-41c7-bdec-1d939adfeba8	+	control_Replicate_4.sorted.bed	Ctrl	MEF
MT	21	1024	9fdac192-26b0-4cc9-965d-b89d0e6e14f5	+	control_Replicate_2.sorted.bed	Ctrl	MEF
MT	21	1024	37c37921-8bf3-4ec5-9ab8-baa0960b2723	+	control_Replicate_1.sorted.bed	Ctrl	MEF
MT	22	250	5bdd37c9-cbe4-479e-bfaa-f81392789b2e	+	control_Replicate_3.sorted.bed	Ctrl	MEF
MT	22	1012	4e74ab61-f370-4131-bd90-40ca869a5fc1	+	control_Replicate_3.sorted.bed	Ctrl	MEF
MT	23	682	04c75c66-b3c2-4795-9112-88b7b6329160	+	control_Replicate_4.sorted.bed	Ctrl	MEF
MT	23	1007	147233c9-e734-4e93-b28e-ebe00f00e0c0	+	control_Replicate_2.sorted.bed	Ctrl	MEF
MT	23	1024	3228328a-4298-485a-82b4-51f84d4f49f6	+	control_Replicate_3.sorted.bed	Ctrl	MEF
MT	23	1024	3237b1df-3449-41c9-ba48-a4fe2ca3abdf	+	control_Replicate_2.sorted.bed	Ctrl	MEF
MT	24	1023	664f69d4-d9ff-4de7-b508-77af18d55622	+	control_Replicate_3.sorted.bed	Ctrl	MEF
MT	24	1023	e83ab765-d9d8-4c70-81a0-b5509640d9b2	+	control_Replicate_2.sorted.bed	Ctrl	MEF
MT	24	1024	8624b267-826b-4e28-b410-8afcbd9587a0	+	control_Replicate_4.sorted.bed	Ctrl	MEF
MT	24	1024	569f708b-2730-4928-8ffd-3f65a9836f17	+	control_Replicate_4.sorted.bed	Ctrl	MEF
MT	24	1024	45d645e8-f342-4604-837a-392062bb21b4	+	control_Replicate_3.sorted.bed	Ctrl	MEF
MT	24	1024	656c6b32-ec7b-488c-918d-cb1525947a41	+	control_Replicate_3.sorted.bed	Ctrl	MEF
MT	24	1024	de437e25-86d1-418a-a122-9f8efc9d8ce2	+	control_Replicate_3.sorted.bed	Ctrl	MEF
MT	24	1024	1b6e70c9-1df9-45c6-9bc6-2d974d9f154e	+	control_Replicate_2.sorted.bed	Ctrl	MEF
MT	24	1024	58b3f8e7-1d4a-45c0-a1ef-4fb936931dc6	+	control_Replicate_2.sorted.bed	Ctrl	MEF
MT	24	1024	ab6373a5-0076-441e-9a7f-598d3938626b	+	control_Replicate_2.sorted.bed	Ctrl	MEF
MT	24	1024	e530588d-219a-4f99-babb-6e3d7c0be5ac	+	control_Replicate_2.sorted.bed	Ctrl	MEF
MT	25	198	90d429cb-d4e2-490e-91eb-72bf3084527f	+	control_Replicate_2.sorted.bed	Ctrl	MEF
MT	25	719	510fed7a-d235-4fc5-ba56-973f84697b13	+	control_Replicate_3.sorted.bed	Ctrl	MEF
MT	25	805	3af5d576-6f61-4ad5-a1ab-1472f22d5bec	+	control_Replicate_2.sorted.bed	Ctrl	MEF
MT	25	1020	3fdc6d67-b4c3-4d6f-a791-f2592461eec6	+	control_Replicate_2.sorted.bed	Ctrl	MEF
MT	25	1023	b2c58706-cc3d-4cb4-bef3-89771e6a3ac3	+	control_Replicate_3.sorted.bed	Ctrl	MEF
MT	25	1028	f0493814-e29c-4a0d-90aa-f2e6cebe0d9a	+	control_Replicate_3.sorted.bed	Ctrl	MEF
MT	26	403	5d71c669-df56-4d34-aaff-be9f9e744fe2	+	control_Replicate_4.sorted.bed	Ctrl	MEF
MT	26	702	a3915d82-811c-4dd2-8c67-59c38e5cd96f	-	control_Replicate_3.sorted.bed	Ctrl	MEF
MT	26	1023	68ed3168-3ae1-4b22-9d64-491ba5d6712b	+	control_Replicate_3.sorted.bed	Ctrl	MEF
MT	26	1024	9ce279a7-16c1-4b9a-950e-7b292965ed90	+	control_Replicate_3.sorted.bed	Ctrl	MEF
MT	26	1024	579b8f4e-67de-452b-bcd8-2efc594e5fec	+	control_Replicate_3.sorted.bed	Ctrl	MEF
MT	26	1024	9d379cda-73f3-4f52-b460-c5a642d64d46	+	control_Replicate_3.sorted.bed	Ctrl	MEF
MT	27	1023	cd2970ce-b81b-47d4-a992-746db55d3f2c	+	control_Replicate_2.sorted.bed	Ctrl	MEF
MT	27	1024	de5e8c15-ca5b-4024-a669-8a860a6eaaaa	+	control_Replicate_4.sorted.bed	Ctrl	MEF
MT	29	807	7da12141-f3bb-4484-8f4a-bf835c20d879	+	control_Replicate_2.sorted.bed	Ctrl	MEF
MT	29	1023	d0a6d2ce-1712-4bd7-bf03-93b1395720e9	+	control_Replicate_3.sorted.bed	Ctrl	MEF
MT	29	1024	0b3fe7b9-4b1b-4c6a-83a8-bad04a4ac942	+	control_Replicate_2.sorted.bed	Ctrl	MEF
MT	31	1021	cdb229fd-9a8b-44a4-aace-545e39f567c3	+	control_Replicate_2.sorted.bed	Ctrl	MEF
MT	34	1024	190474fc-136a-4e2b-81bd-543476a6723f	+	control_Replicate_4.sorted.bed	Ctrl	MEF
MT	34	1024	237c1076-9ad1-42d1-98dd-11eae5855c2a	+	control_Replicate_3.sorted.bed	Ctrl	MEF
MT	34	1024	64d83502-2d9b-48a9-a577-fd5164798cbc	+	control_Replicate_3.sorted.bed	Ctrl	MEF
MT	35	314	629b9cbf-e6e2-49f2-bf27-f3bb4ce780f1	+	control_Replicate_2.sorted.bed	Ctrl	MEF
MT	35	1024	60d156c9-7673-48ef-82d6-0aa3ac08ca30	+	control_Replicate_2.sorted.bed	Ctrl	MEF
MT	36	1024	71bb107b-c7ca-4100-9776-f33ca259db57	+	control_Replicate_2.sorted.bed	Ctrl	MEF
MT	38	1009	8ecc7605-4ab9-4bf7-ba8c-f29ecb8d7d8b	+	control_Replicate_1.sorted.bed	Ctrl	MEF
MT	40	546	8df22306-950a-4c57-9e7a-875157a9bfbc	+	control_Replicate_2.sorted.bed	Ctrl	MEF
MT	40	1020	6cb13889-a1c4-4a42-9020-1e17bc3366c5	+	control_Replicate_2.sorted.bed	Ctrl	MEF
MT	40	1024	a2605261-92f2-4c22-9f63-c99addeb92f5	+	control_Replicate_3.sorted.bed	Ctrl	MEF
MT	41	1024	e41042f9-0099-436f-8e41-74a864da047a	+	control_Replicate_4.sorted.bed	Ctrl	MEF
MT	42	302	adef13e7-d04a-482c-a24f-d741d6f821c1	+	control_Replicate_3.sorted.bed	Ctrl	MEF
MT	42	709	010d8f40-78e3-42a7-9981-c3e9c1d93e56	+	control_Replicate_2.sorted.bed	Ctrl	MEF
MT	42	718	1a29df2d-4ac3-41d6-9a81-8a8eaa060669	+	control_Replicate_4.sorted.bed	Ctrl	MEF
MT	42	938	95e7dcdd-f301-4de5-a6d7-5095db3eac24	+	control_Replicate_2.sorted.bed	Ctrl	MEF
MT	42	1023	726cbf76-bbc4-4111-8b07-fee81d11b2d6	+	control_Replicate_3.sorted.bed	Ctrl	MEF
MT	42	1023	db0ad0c0-fe06-47d5-a995-12ce4f4a4246	+	control_Replicate_2.sorted.bed	Ctrl	MEF
MT	42	1023	d296221e-e585-4e11-a7f8-1a8854223cde	+	control_Replicate_2.sorted.bed	Ctrl	MEF
MT	42	1024	8117eb28-58df-492f-8a11-cc15cdb4762b	+	control_Replicate_3.sorted.bed	Ctrl	MEF
MT	42	1024	3e2410d9-e7ce-4062-a43a-0b0dda3988b3	+	control_Replicate_3.sorted.bed	Ctrl	MEF
MT	42	1024	4292930d-fa8f-40f7-bad1-962551ed2431	+	control_Replicate_2.sorted.bed	Ctrl	MEF
MT	42	1024	938ca87a-0903-4a29-8d81-e4fad260cf87	+	control_Replicate_2.sorted.bed	Ctrl	MEF
MT	42	1024	4a91172e-9f16-43a8-a7f8-e32ee55cc783	+	control_Replicate_2.sorted.bed	Ctrl	MEF
MT	42	1024	af2674e3-14e3-43bc-9118-35d90dd03fb5	+	control_Replicate_2.sorted.bed	Ctrl	MEF
MT	43	718	2791775f-0f4d-4d29-a60a-5e10df437a6b	+	control_Replicate_3.sorted.bed	Ctrl	MEF
MT	44	1024	a66d146b-313d-48c9-ae62-c75741714544	+	control_Replicate_2.sorted.bed	Ctrl	MEF
MT	48	1024	a25343f2-c314-4e83-bf4c-d2f708f015d0	+	control_Replicate_3.sorted.bed	Ctrl	MEF
MT	53	1024	36998fb5-6150-4130-b776-ec0d858dac25	+	control_Replicate_3.sorted.bed	Ctrl	MEF
MT	54	383	ee7d2be2-39fe-44d5-91d9-90b251d9b188	+	control_Replicate_3.sorted.bed	Ctrl	MEF
MT	54	1024	b36e97ca-2b92-47f7-94cb-fd4a78b21d35	+	control_Replicate_3.sorted.bed	Ctrl	MEF
MT	54	1024	11782f5a-527a-458c-adb9-24d4e28a46e2	+	control_Replicate_2.sorted.bed	Ctrl	MEF
MT	56	399	354f2e5d-7220-4fb6-81fe-767ea5801806	+	control_Replicate_2.sorted.bed	Ctrl	MEF
MT	59	1024	cf2250af-ec5d-4da2-90ae-a1c6d32106d7	+	control_Replicate_2.sorted.bed	Ctrl	MEF
MT	67	828	b67ec025-d74f-4ea4-89a5-bfb47ea62899	+	control_Replicate_2.sorted.bed	Ctrl	MEF
MT	67	1024	db162159-2a40-419f-bf4c-4a5042a135b0	+	control_Replicate_4.sorted.bed	Ctrl	MEF
MT	73	871	b9694e03-bc5b-4ab8-b954-6faa7fa3f87e	+	control_Replicate_3.sorted.bed	Ctrl	MEF
MT	74	1005	37339570-7345-4652-9e85-44fabaa55854	+	control_Replicate_2.sorted.bed	Ctrl	MEF
MT	75	718	8f3c3396-66ea-47c7-92db-2a3a4d0e18d1	+	control_Replicate_2.sorted.bed	Ctrl	MEF
MT	76	931	281d202b-276f-4fc2-b997-e6c1e04d92db	+	control_Replicate_1.sorted.bed	Ctrl	MEF
MT	78	1023	0b9a7ddb-e03f-400c-b7ae-a3357e9ec190	+	control_Replicate_3.sorted.bed	Ctrl	MEF
MT	78	1024	76770fe0-390b-41cf-a09c-aa0479441888	+	control_Replicate_2.sorted.bed	Ctrl	MEF
MT	79	359	494d1c6a-ed9c-4755-b29b-114643905369	+	control_Replicate_2.sorted.bed	Ctrl	MEF
MT	79	379	b1635dd3-fbfe-42cb-a8e9-20ffd074af11	+	control_Replicate_3.sorted.bed	Ctrl	MEF
MT	79	379	535321e5-afb8-4728-8895-09412808b4c7	+	control_Replicate_2.sorted.bed	Ctrl	MEF
MT	79	706	9f6b38e7-7cff-4753-8737-203046eb6823	+	control_Replicate_3.sorted.bed	Ctrl	MEF
MT	79	743	50c87ef0-d7ca-48be-a43f-69924e673a87	+	control_Replicate_2.sorted.bed	Ctrl	MEF
MT	79	941	fbcd7a0b-af07-4ef8-ad94-6121e5bc70be	+	control_Replicate_3.sorted.bed	Ctrl	MEF
MT	79	1023	7a624581-165e-46df-884e-84861884c2e1	+	control_Replicate_2.sorted.bed	Ctrl	MEF
MT	79	1024	ad890c24-8e49-424d-825d-e1a6436e94bc	+	control_Replicate_4.sorted.bed	Ctrl	MEF
MT	79	1024	645db584-7ec0-439d-890d-1351f227091b	+	control_Replicate_4.sorted.bed	Ctrl	MEF
MT	79	1024	26e910e3-2b49-47c6-96af-123bb6212e71	+	control_Replicate_4.sorted.bed	Ctrl	MEF
MT	79	1024	13e165f8-c529-40ce-bff7-92d7c9d34802	+	control_Replicate_3.sorted.bed	Ctrl	MEF
MT	79	1024	c7815273-ca06-48ad-8481-20bbb52a74a0	+	control_Replicate_3.sorted.bed	Ctrl	MEF
MT	79	1024	7a421840-a511-496b-8853-c3e315613343	+	control_Replicate_3.sorted.bed	Ctrl	MEF
MT	80	235	0c8a3f79-d5d0-423a-b2ce-644026ec7aa3	+	control_Replicate_3.sorted.bed	Ctrl	MEF
MT	80	247	c4f9fff6-b87e-4073-abe9-95174b4b5879	+	control_Replicate_3.sorted.bed	Ctrl	MEF
MT	80	271	e6e5491d-255e-49bf-b4f1-88bdf2b9ebe5	+	control_Replicate_4.sorted.bed	Ctrl	MEF
MT	80	314	774a6c5d-c2e4-42b6-ab00-3c95128938f0	+	control_Replicate_2.sorted.bed	Ctrl	MEF
MT	80	316	67766744-684e-4304-93d8-6efcd7399663	+	control_Replicate_3.sorted.bed	Ctrl	MEF
MT	80	316	57ed0c66-190b-4cdd-9c95-891ca4faee86	+	control_Replicate_2.sorted.bed	Ctrl	MEF
MT	80	317	13568e81-0760-4940-a789-ffd3a43575ac	+	control_Replicate_2.sorted.bed	Ctrl	MEF
MT	80	339	b71b3e8d-de02-4498-87c8-1f1ce22426c5	+	control_Replicate_3.sorted.bed	Ctrl	MEF
MT	80	346	1698a2bc-db32-4fe4-829b-32488d2e06a7	+	control_Replicate_4.sorted.bed	Ctrl	MEF
MT	80	347	b560fdee-f998-4d30-9627-83f75da5da0d	+	control_Replicate_2.sorted.bed	Ctrl	MEF
MT	80	349	6038139a-8673-4387-bbd9-9fcab89b29f6	+	control_Replicate_3.sorted.bed	Ctrl	MEF
MT	80	354	0886afb1-2caa-4f2e-97c8-d847c20d6eee	+	control_Replicate_2.sorted.bed	Ctrl	MEF
MT	80	367	596f342c-42a4-4d66-be97-ef4fe3f2e715	+	control_Replicate_4.sorted.bed	Ctrl	MEF
MT	80	373	f13b8ba3-5548-4e90-87b3-e6f2a10e7e03	+	control_Replicate_2.sorted.bed	Ctrl	MEF
MT	80	374	db9bfdd0-c200-4c5b-91ab-74496075225c	+	control_Replicate_4.sorted.bed	Ctrl	MEF
MT	80	374	e5b0261f-e94c-4e36-a4e9-71c882b21196	+	control_Replicate_1.sorted.bed	Ctrl	MEF
MT	80	375	8a1b54b4-840a-4c82-9141-9cbf2dce1e77	+	control_Replicate_4.sorted.bed	Ctrl	MEF
MT	80	378	b53a4e23-755b-47cc-abf5-89f3a2812d2e	+	control_Replicate_4.sorted.bed	Ctrl	MEF
MT	80	378	c7f25ac3-0f6a-4293-b012-f194af217560	+	control_Replicate_3.sorted.bed	Ctrl	MEF
MT	80	379	2e4907db-1122-427a-afc3-a458855092c4	+	control_Replicate_4.sorted.bed	Ctrl	MEF
MT	80	379	4dff46b4-8f9f-4210-a73d-64de43919bb8	+	control_Replicate_4.sorted.bed	Ctrl	MEF
MT	80	379	6e164c32-b1c3-498f-8e81-7e8e5fba945a	+	control_Replicate_4.sorted.bed	Ctrl	MEF
MT	80	379	29cb18f7-b532-4ab8-8fdd-3c9b434303b8	+	control_Replicate_4.sorted.bed	Ctrl	MEF
MT	80	379	e54f1136-1414-406f-921a-86814f062c20	+	control_Replicate_4.sorted.bed	Ctrl	MEF
MT	80	379	6f978c51-cbcf-47ac-a683-ae73d626a979	+	control_Replicate_4.sorted.bed	Ctrl	MEF
MT	80	379	3d0b99ec-bfd3-4109-8542-24f8ccacb580	+	control_Replicate_4.sorted.bed	Ctrl	MEF
MT	80	379	11338db2-642a-44a7-98a7-ae4ced29ae38	+	control_Replicate_4.sorted.bed	Ctrl	MEF
MT	80	379	850045cd-840d-430e-b217-264f0d63fb6f	+	control_Replicate_4.sorted.bed	Ctrl	MEF
MT	80	379	3f5cd65f-a532-4d2a-a5e2-0df5d191e0cf	+	control_Replicate_3.sorted.bed	Ctrl	MEF
MT	80	379	d65d257c-6d51-4261-a5e9-f6fd6fe6b415	+	control_Replicate_3.sorted.bed	Ctrl	MEF
MT	80	379	4bf89e78-9d76-41dd-9386-2d5f6728995d	+	control_Replicate_3.sorted.bed	Ctrl	MEF
MT	80	379	05e4e91f-410e-4fe7-942c-0d7629738336	+	control_Replicate_3.sorted.bed	Ctrl	MEF
MT	80	379	982fafe1-a9cd-4b46-a559-3094d82a7fd1	+	control_Replicate_3.sorted.bed	Ctrl	MEF
MT	80	379	119fc06b-3d8e-432b-bd8a-b936442ed3de	+	control_Replicate_3.sorted.bed	Ctrl	MEF
MT	80	379	a367b1ae-2fa4-45f0-892d-f5602bda1231	+	control_Replicate_3.sorted.bed	Ctrl	MEF
MT	80	379	1635a56b-ceac-4223-b202-67dd314eeb30	+	control_Replicate_3.sorted.bed	Ctrl	MEF
MT	80	379	8b578601-e379-4d2f-a75b-4967afe918de	+	control_Replicate_3.sorted.bed	Ctrl	MEF
MT	80	379	c5e168bc-44ba-4b8a-8141-57f83aaa0220	+	control_Replicate_3.sorted.bed	Ctrl	MEF
MT	80	379	11d7564d-23ce-419d-bc27-3dbf5f021d34	+	control_Replicate_3.sorted.bed	Ctrl	MEF
MT	80	379	49587079-32a6-4b0e-9ffa-f4b98b16bb86	+	control_Replicate_3.sorted.bed	Ctrl	MEF
MT	80	379	44a18f96-3bfe-45df-a12a-be5ee0087614	+	control_Replicate_3.sorted.bed	Ctrl	MEF
MT	80	379	10cc0246-e9f4-406c-8588-8793629860eb	+	control_Replicate_2.sorted.bed	Ctrl	MEF
MT	80	379	3ff321da-0674-4ab8-9c09-0b8f83bfb168	+	control_Replicate_2.sorted.bed	Ctrl	MEF
MT	80	379	ed79fa50-a48a-4074-a13b-5e9a64d53d27	+	control_Replicate_2.sorted.bed	Ctrl	MEF
MT	80	379	913d21c0-b62a-496b-8ad8-756ba2e4a8b0	+	control_Replicate_2.sorted.bed	Ctrl	MEF
MT	80	379	f0a3cd7b-6648-43d0-8945-2531b6762fee	+	control_Replicate_2.sorted.bed	Ctrl	MEF
MT	80	379	0d66e88f-68b2-43eb-8cc7-5377856681f0	+	control_Replicate_2.sorted.bed	Ctrl	MEF
MT	80	379	d80a0dac-b3d2-4945-a87d-87d30f03439b	+	control_Replicate_2.sorted.bed	Ctrl	MEF
MT	80	379	1ff95e25-6263-4e76-85e9-1117b61c248c	+	control_Replicate_1.sorted.bed	Ctrl	MEF
MT	80	379	39eddef7-67c1-4413-b2bf-8a3c1bcc0055	+	control_Replicate_1.sorted.bed	Ctrl	MEF
MT	80	379	26679483-fd83-4744-9d54-a9067ed46287	+	control_Replicate_1.sorted.bed	Ctrl	MEF
MT	80	379	5abd1e35-19ae-40b1-8b02-e9ac387e0d6f	+	control_Replicate_1.sorted.bed	Ctrl	MEF
MT	80	379	e5bdd52c-7c6b-462c-a717-99fd094d8071	+	control_Replicate_1.sorted.bed	Ctrl	MEF
MT	80	379	b99e8e0a-b7f5-416c-9c96-09f2d5f3c85e	+	control_Replicate_1.sorted.bed	Ctrl	MEF
MT	80	379	07671c35-e625-4d69-9c64-a6c995c6b25e	+	control_Replicate_1.sorted.bed	Ctrl	MEF
MT	80	379	321ea7e3-f4b9-4ecb-9807-11e20f72cf9e	+	control_Replicate_1.sorted.bed	Ctrl	MEF
MT	80	380	dcd1ffb4-122f-487a-a9f4-f0a7b24dda83	+	control_Replicate_3.sorted.bed	Ctrl	MEF
MT	80	381	e6cb21ac-9aec-411f-8b6c-333825b6467a	+	control_Replicate_3.sorted.bed	Ctrl	MEF
MT	80	381	3c8e7110-fc27-4d3d-8793-ce03a2395942	+	control_Replicate_2.sorted.bed	Ctrl	MEF
MT	80	382	f75db0ee-8550-49b3-a874-165f1fca9475	+	control_Replicate_2.sorted.bed	Ctrl	MEF
MT	80	383	c6235d5b-b1cd-414d-9207-991634db868c	+	control_Replicate_4.sorted.bed	Ctrl	MEF
MT	80	383	39f31851-788c-43d1-9a77-dbc0ea0aca23	+	control_Replicate_4.sorted.bed	Ctrl	MEF
MT	80	383	a0919810-b2f8-488b-87e4-8047d5487d93	+	control_Replicate_3.sorted.bed	Ctrl	MEF
MT	80	383	7373ee23-0dca-4cdb-af6f-f9723c6641e9	+	control_Replicate_3.sorted.bed	Ctrl	MEF
MT	80	383	c176936a-2437-4ef8-b8d1-f1ba2eccf6e1	+	control_Replicate_3.sorted.bed	Ctrl	MEF
MT	80	383	7a08658f-e99d-4fb8-99e4-c930926fd29f	+	control_Replicate_3.sorted.bed	Ctrl	MEF
MT	80	383	51799af5-aee7-497a-ba02-1b69b99cfd34	+	control_Replicate_3.sorted.bed	Ctrl	MEF
MT	80	383	edeb335b-4eb2-4be5-bb38-c541ef48aaa3	+	control_Replicate_3.sorted.bed	Ctrl	MEF
MT	80	383	6e7b1876-9da0-4d29-8c33-fd11b8ba5405	+	control_Replicate_2.sorted.bed	Ctrl	MEF
MT	80	383	3bfdfffe-9e81-4db3-83c7-549e0589868e	+	control_Replicate_2.sorted.bed	Ctrl	MEF
MT	80	383	ca1e9fcf-d98f-4374-adbc-18380cd3d6cc	+	control_Replicate_2.sorted.bed	Ctrl	MEF
MT	80	383	7323afd4-56fb-4f82-8a12-b679dda3c90e	+	control_Replicate_2.sorted.bed	Ctrl	MEF
MT	80	383	bd5f57d9-8b51-4534-a83c-0a3c9265a08c	+	control_Replicate_2.sorted.bed	Ctrl	MEF
MT	80	383	a0448203-d343-49f8-a5c4-1eb5f0ef54a6	+	control_Replicate_1.sorted.bed	Ctrl	MEF
MT	80	404	ad070c66-da22-4718-aebb-da9990a2a0cf	+	control_Replicate_4.sorted.bed	Ctrl	MEF
MT	80	405	f05e0fa3-a794-4c06-85e2-5c0c7005ffbe	+	control_Replicate_3.sorted.bed	Ctrl	MEF
MT	80	407	637aab4b-631e-4fac-87a8-b21736da6a92	+	control_Replicate_3.sorted.bed	Ctrl	MEF
MT	80	408	a07970e7-ecd4-4429-8068-78fd037a4bac	+	control_Replicate_2.sorted.bed	Ctrl	MEF
MT	80	412	4e821a70-4422-44ba-8d24-fd80246a4391	+	control_Replicate_4.sorted.bed	Ctrl	MEF
MT	80	412	bbdf19a2-86c6-423b-97f2-7fee42938593	+	control_Replicate_4.sorted.bed	Ctrl	MEF
MT	80	413	56f18730-0a53-4f1c-a505-612a7f5b2ac5	+	control_Replicate_4.sorted.bed	Ctrl	MEF
MT	80	413	78b323f0-266b-40e6-92e8-1b4d096655a6	+	control_Replicate_4.sorted.bed	Ctrl	MEF
MT	80	415	0bc662a1-c51b-4856-bdfb-03131389a139	+	control_Replicate_4.sorted.bed	Ctrl	MEF
MT	80	415	bfb8af25-d74e-4951-88ba-98b8cbbfb355	+	control_Replicate_4.sorted.bed	Ctrl	MEF
MT	80	415	714e871c-0778-4195-ad6b-85c8cfea1363	+	control_Replicate_3.sorted.bed	Ctrl	MEF
MT	80	415	c97859ba-9328-4f4a-a54c-17300c2e84ed	+	control_Replicate_1.sorted.bed	Ctrl	MEF
MT	80	417	b23a7376-ec9e-4aa0-90e9-d59e76e24c09	+	control_Replicate_4.sorted.bed	Ctrl	MEF
MT	80	417	9ff50d55-d323-4095-8985-b59e8a96ed24	+	control_Replicate_3.sorted.bed	Ctrl	MEF
MT	80	418	e2bcb8ad-31e4-4c8b-a03c-84d80b6e8024	+	control_Replicate_3.sorted.bed	Ctrl	MEF
MT	80	418	d1f96f71-fcbc-4ef8-8a8f-e070399962e9	+	control_Replicate_2.sorted.bed	Ctrl	MEF
MT	80	440	2f6ac0a7-abe8-40a8-a50e-7314a2619eb5	+	control_Replicate_2.sorted.bed	Ctrl	MEF
MT	80	445	2093015b-82d6-40ce-8681-29897b6faf5d	+	control_Replicate_2.sorted.bed	Ctrl	MEF
MT	80	452	aaf8e713-bc6f-4d46-b117-716e1451c936	+	control_Replicate_2.sorted.bed	Ctrl	MEF
MT	80	456	a8053a12-a409-419c-b437-357587ddf836	+	control_Replicate_2.sorted.bed	Ctrl	MEF
MT	80	462	cc0975ec-df04-474c-ba00-a63b4ac331de	+	control_Replicate_3.sorted.bed	Ctrl	MEF
MT	80	470	8bacbbed-a8b3-488c-9121-84c6b95fce01	+	control_Replicate_3.sorted.bed	Ctrl	MEF
MT	80	481	41fab83c-e93c-40d7-ac35-d68ef26f9667	+	control_Replicate_4.sorted.bed	Ctrl	MEF
MT	80	484	e2d95d68-bc55-4e2d-980f-fff562da6169	+	control_Replicate_3.sorted.bed	Ctrl	MEF
MT	80	498	260c9a88-0916-4657-a23b-034a9b55d7be	+	control_Replicate_3.sorted.bed	Ctrl	MEF
MT	80	498	6d7fdbd2-c1e2-4c7c-a620-f3efd08d264e	+	control_Replicate_2.sorted.bed	Ctrl	MEF
MT	80	502	7af19374-eeea-4fdb-97b5-0f6a99d7f56a	+	control_Replicate_3.sorted.bed	Ctrl	MEF
MT	80	505	1a1d532d-08a2-4b19-a325-824006601980	+	control_Replicate_4.sorted.bed	Ctrl	MEF
MT	80	510	b77fd2c0-13bf-49c8-a9ab-56a9f17ae3e0	+	control_Replicate_3.sorted.bed	Ctrl	MEF
MT	80	512	e5f1edf5-d5e1-421b-a539-c2fb81822e1a	+	control_Replicate_1.sorted.bed	Ctrl	MEF
MT	80	521	7f992d27-e9ea-4170-9eaa-210740693b29	+	control_Replicate_2.sorted.bed	Ctrl	MEF
MT	80	522	aa2e33b4-8ed5-4c04-a938-b25ed254710d	+	control_Replicate_2.sorted.bed	Ctrl	MEF
MT	80	522	025144df-2628-4be8-b228-93d577c16276	+	control_Replicate_2.sorted.bed	Ctrl	MEF
MT	80	529	200055b2-043c-4dd7-b87f-e1c570339d8a	+	control_Replicate_2.sorted.bed	Ctrl	MEF
MT	80	531	4e352342-47e8-4c08-bf71-fa1f78c7b450	+	control_Replicate_2.sorted.bed	Ctrl	MEF
MT	80	531	842ebc29-c2a2-4ab5-b5e1-fd61a17da5f2	+	control_Replicate_2.sorted.bed	Ctrl	MEF
MT	80	532	f7266cc8-a4b1-4004-b894-e4f9269022cc	+	control_Replicate_4.sorted.bed	Ctrl	MEF
MT	80	532	e44ae29b-280b-42fe-ac9a-15bafbd93e56	+	control_Replicate_4.sorted.bed	Ctrl	MEF
MT	80	535	ccdee2af-016b-4a7b-a663-22239c4adde7	+	control_Replicate_4.sorted.bed	Ctrl	MEF
MT	80	537	cacf710f-ddb7-4b1a-9085-a3909a70afc5	+	control_Replicate_2.sorted.bed	Ctrl	MEF
MT	80	541	41e2efa7-c36f-4478-8b0c-e09c5eb60cd8	+	control_Replicate_2.sorted.bed	Ctrl	MEF
MT	80	545	c2d3d914-6d82-4d3e-93bf-544fee1573e1	+	control_Replicate_4.sorted.bed	Ctrl	MEF
MT	80	545	d2a211d5-8412-40cb-a343-700f2ed0e416	+	control_Replicate_4.sorted.bed	Ctrl	MEF
MT	80	545	1f0c72f1-32f0-4949-aa1a-54c4a114bb69	+	control_Replicate_3.sorted.bed	Ctrl	MEF
MT	80	545	5e1c063a-2b5c-4427-9bf9-27322fb0928d	+	control_Replicate_2.sorted.bed	Ctrl	MEF
MT	80	546	b96b9ba0-976b-4659-96ad-bf2af8cc28c0	+	control_Replicate_3.sorted.bed	Ctrl	MEF
MT	80	546	0c84be36-f51a-4c65-bc08-932808da3a99	+	control_Replicate_2.sorted.bed	Ctrl	MEF
MT	80	546	09b0ff28-d97b-4907-a44e-e35e5fd879be	+	control_Replicate_2.sorted.bed	Ctrl	MEF
MT	80	549	d4d9435e-5e0a-4ca8-82b7-cd07346ac2de	+	control_Replicate_2.sorted.bed	Ctrl	MEF
MT	80	552	79debe8e-7d05-4e1c-a787-81a59abcfaed	+	control_Replicate_2.sorted.bed	Ctrl	MEF
MT	80	554	92b0f520-4f0a-40a9-8bcc-5e16d1955b7e	+	control_Replicate_4.sorted.bed	Ctrl	MEF
MT	80	556	0d1e113e-b14e-4e1c-88be-ac801f1b2ff7	+	control_Replicate_3.sorted.bed	Ctrl	MEF
MT	80	556	b82b3002-4495-4c8f-a74a-fb1c990f00d3	+	control_Replicate_2.sorted.bed	Ctrl	MEF
MT	80	558	dbc430f5-e438-43da-af95-2bba6e630d06	+	control_Replicate_3.sorted.bed	Ctrl	MEF
MT	80	558	79b1cd83-edc2-4e8c-b9a4-215eee9dc196	+	control_Replicate_2.sorted.bed	Ctrl	MEF
MT	80	560	7cbb790c-a862-4549-89f6-82061e4a314e	+	control_Replicate_4.sorted.bed	Ctrl	MEF
MT	80	572	3cf2c728-9eaf-47fd-b576-3199b32e297f	+	control_Replicate_2.sorted.bed	Ctrl	MEF
MT	80	580	7bf30e3a-5abe-467f-8ecc-f4f06e45ea48	+	control_Replicate_3.sorted.bed	Ctrl	MEF
MT	80	581	0fd52bdb-39cf-48ce-a3eb-8b017ef30332	+	control_Replicate_2.sorted.bed	Ctrl	MEF
MT	80	581	7f274c89-9a32-4898-ba82-2313c6e5b1bb	+	control_Replicate_2.sorted.bed	Ctrl	MEF
MT	80	587	e11d42c8-b4b2-4eb3-b3f1-fb2f9508d352	+	control_Replicate_3.sorted.bed	Ctrl	MEF
MT	80	604	eb5cf1cb-431d-41a2-b656-3390fd48e8f2	+	control_Replicate_3.sorted.bed	Ctrl	MEF
MT	80	607	5403012b-121f-49ad-98c0-50efd7dfb98b	+	control_Replicate_4.sorted.bed	Ctrl	MEF
MT	80	607	93aff9d6-5b59-48ca-9674-067dc0e91ccf	+	control_Replicate_4.sorted.bed	Ctrl	MEF
MT	80	607	0dc1aeeb-602c-488c-b9e8-437ed4ffc54b	+	control_Replicate_3.sorted.bed	Ctrl	MEF
MT	80	607	a36631ef-1301-41dd-b454-81a401197a8c	+	control_Replicate_2.sorted.bed	Ctrl	MEF
MT	80	610	d86e7499-48d7-4280-b181-c9981d366b65	+	control_Replicate_2.sorted.bed	Ctrl	MEF
MT	80	618	360cad82-2d4f-407f-94f2-cd534e6f9c1b	+	control_Replicate_4.sorted.bed	Ctrl	MEF
MT	80	625	e6d009d5-cffa-4ea0-a0fc-506433499ad6	+	control_Replicate_2.sorted.bed	Ctrl	MEF
MT	80	633	8736b1b8-0f6c-4954-8268-15cb3e3f2a67	+	control_Replicate_2.sorted.bed	Ctrl	MEF
MT	80	634	32de809a-11d0-4be7-84b1-aacc33a34177	+	control_Replicate_2.sorted.bed	Ctrl	MEF
MT	80	640	fa4c7647-55d1-45da-a11b-78450f3a6547	+	control_Replicate_4.sorted.bed	Ctrl	MEF
MT	80	651	6138d48a-461a-46bf-89e2-9b07b6c0abd8	+	control_Replicate_2.sorted.bed	Ctrl	MEF
MT	80	656	bf1d32f2-a5f1-4964-b4c4-2f406a76cc77	+	control_Replicate_3.sorted.bed	Ctrl	MEF
MT	80	670	e39c1673-970d-41e0-8f4e-f6db7c3d89ed	+	control_Replicate_2.sorted.bed	Ctrl	MEF
MT	80	675	f8321c87-ce47-4c22-b757-13a67d5a2276	+	control_Replicate_1.sorted.bed	Ctrl	MEF
MT	80	682	6dfd6c3a-7c18-4df6-9466-24cac472c077	+	control_Replicate_4.sorted.bed	Ctrl	MEF
MT	80	683	3c329867-13ea-4a46-aa9c-d2b29850c2ee	+	control_Replicate_3.sorted.bed	Ctrl	MEF
MT	80	683	f828e351-b31b-41ba-90f5-42ef0e4326a4	+	control_Replicate_3.sorted.bed	Ctrl	MEF
MT	80	687	c475f15f-9507-4aaf-b2df-340c2a1b7959	+	control_Replicate_4.sorted.bed	Ctrl	MEF
MT	80	689	efb5fc4b-4618-4f17-82f4-1ef85d52509b	+	control_Replicate_2.sorted.bed	Ctrl	MEF
MT	80	690	49ea5423-9bec-4b23-919e-0d8618eb0aca	+	control_Replicate_2.sorted.bed	Ctrl	MEF
MT	80	700	dcbb239f-30de-4c39-855f-8ca2da57813f	+	control_Replicate_2.sorted.bed	Ctrl	MEF
MT	80	701	1983078e-293d-4b2c-8199-0c1086ef121b	+	control_Replicate_3.sorted.bed	Ctrl	MEF
MT	80	702	e156f5a1-0105-4bf4-a7be-3dbe4ad5a4a1	+	control_Replicate_1.sorted.bed	Ctrl	MEF
MT	80	704	496ee0e3-bcc6-4da7-87e6-cb9b4664fbfa	+	control_Replicate_3.sorted.bed	Ctrl	MEF
MT	80	708	962f42a1-fe79-49e0-8dbb-7fa835ba2bc3	+	control_Replicate_2.sorted.bed	Ctrl	MEF
MT	80	709	4e8f040f-fe6b-4783-af05-77786394f2f8	+	control_Replicate_1.sorted.bed	Ctrl	MEF
MT	80	711	426c49d3-5882-40f7-903b-4b56c9499ae0	+	control_Replicate_2.sorted.bed	Ctrl	MEF
MT	80	715	78acd8d0-6a72-4a4e-9229-daff6efff4c6	+	control_Replicate_4.sorted.bed	Ctrl	MEF
MT	80	715	6df8fdd7-2429-4b6f-94dc-09ea76239c11	+	control_Replicate_3.sorted.bed	Ctrl	MEF
MT	80	717	6508caf0-0b58-44d3-b1e1-aba75bc41a1f	+	control_Replicate_2.sorted.bed	Ctrl	MEF
MT	80	717	288ea509-61a1-4f85-864a-613008fb8137	+	control_Replicate_1.sorted.bed	Ctrl	MEF
MT	80	718	c3595bef-d662-4613-9565-7df3c8734a2c	+	control_Replicate_4.sorted.bed	Ctrl	MEF
MT	80	718	b4ac7987-b1b3-44d8-8d43-1cb17d56f979	+	control_Replicate_4.sorted.bed	Ctrl	MEF
MT	80	718	b0fd2f7b-af0b-406f-81f3-9645e4640c6a	+	control_Replicate_4.sorted.bed	Ctrl	MEF
MT	80	718	623119d6-484c-4213-aca3-09670f2569e3	+	control_Replicate_4.sorted.bed	Ctrl	MEF
MT	80	718	f734a1e9-75c2-44a6-8547-19b175592d0c	+	control_Replicate_4.sorted.bed	Ctrl	MEF
MT	80	718	cbb552f9-3c4c-4577-a68a-f60610cf1f69	+	control_Replicate_4.sorted.bed	Ctrl	MEF
MT	80	718	aa971b08-43b4-48d6-934e-4bb6c9887c81	+	control_Replicate_4.sorted.bed	Ctrl	MEF
MT	80	718	6a99c438-d4cc-468a-bdc6-13127eabce02	+	control_Replicate_4.sorted.bed	Ctrl	MEF
MT	80	718	34bc949e-a367-4f87-bd60-1eb8ef1c20a9	+	control_Replicate_4.sorted.bed	Ctrl	MEF
MT	80	718	6299cf89-4bd1-4392-ba91-a6859c6f4483	+	control_Replicate_3.sorted.bed	Ctrl	MEF
MT	80	718	9fab5c9f-f082-485a-93ea-8c46ab907086	+	control_Replicate_3.sorted.bed	Ctrl	MEF
MT	80	718	5302079e-ab16-4877-aca0-a76011293221	+	control_Replicate_3.sorted.bed	Ctrl	MEF
MT	80	718	5967d145-1e83-4072-b292-6bff3c695932	+	control_Replicate_3.sorted.bed	Ctrl	MEF
MT	80	718	636e01ad-bc45-4c3b-bf95-1229eba7b809	+	control_Replicate_3.sorted.bed	Ctrl	MEF
MT	80	718	f79fcaa6-bf03-4c40-a0e8-1390287cec0b	+	control_Replicate_3.sorted.bed	Ctrl	MEF
MT	80	718	de1d8d0f-3cdd-4e39-9b86-97d5e099b185	+	control_Replicate_3.sorted.bed	Ctrl	MEF
MT	80	718	f777d522-a7a4-453a-89ac-120537e27ade	+	control_Replicate_3.sorted.bed	Ctrl	MEF
MT	80	718	1b7e8bbd-b997-49db-8246-07cebfd309b7	+	control_Replicate_3.sorted.bed	Ctrl	MEF
MT	80	718	5d49d59e-695b-4d4e-9d6e-2b3aff5438d5	+	control_Replicate_3.sorted.bed	Ctrl	MEF
MT	80	718	cfb547db-bbe1-45a1-94d2-5bdaa268cc85	+	control_Replicate_3.sorted.bed	Ctrl	MEF
MT	80	718	4ebdb356-8df2-40f3-8421-5f2ac5dfbcd6	+	control_Replicate_3.sorted.bed	Ctrl	MEF
MT	80	718	97d129ee-58e3-4f3e-a90c-724344c51881	+	control_Replicate_3.sorted.bed	Ctrl	MEF
MT	80	718	d8fe5883-b756-42da-ba4a-047c81a5378b	+	control_Replicate_3.sorted.bed	Ctrl	MEF
MT	80	718	03b72da7-222f-40da-8bd5-05c60e8aac1d	+	control_Replicate_3.sorted.bed	Ctrl	MEF
MT	80	718	3d5be709-adea-4faa-9e63-238732bac89d	+	control_Replicate_3.sorted.bed	Ctrl	MEF
MT	80	718	e7f1a309-9c98-4fe3-bcce-f5a1efe5db2d	+	control_Replicate_3.sorted.bed	Ctrl	MEF
MT	80	718	43bfc73c-b90b-4f0a-b643-96bbc7638530	+	control_Replicate_3.sorted.bed	Ctrl	MEF
MT	80	718	1698913f-b2f7-41d0-94c8-3bf52a50c4d5	+	control_Replicate_3.sorted.bed	Ctrl	MEF
MT	80	718	47605d1e-de4d-43da-a575-d4fde0f1b982	+	control_Replicate_3.sorted.bed	Ctrl	MEF
MT	80	718	ecdc7405-7bc2-4bb6-a72f-81e751c27336	+	control_Replicate_2.sorted.bed	Ctrl	MEF
MT	80	718	55270a98-ea39-42bd-a961-c4e32f0d2036	+	control_Replicate_2.sorted.bed	Ctrl	MEF
MT	80	718	1f61c002-74ab-4793-b3e9-dd4a52529431	+	control_Replicate_2.sorted.bed	Ctrl	MEF
MT	80	718	becb039a-d3b8-4130-85bd-531c536f6478	+	control_Replicate_2.sorted.bed	Ctrl	MEF
MT	80	718	2bbacbd8-0e11-44c7-8171-d9ee86285428	+	control_Replicate_2.sorted.bed	Ctrl	MEF
MT	80	718	1688c794-2005-41a2-bb75-b2eb03c314d6	+	control_Replicate_2.sorted.bed	Ctrl	MEF
MT	80	718	053a0f66-23a5-4875-a7ee-6c2a18cc0881	+	control_Replicate_2.sorted.bed	Ctrl	MEF
MT	80	718	dd4dc442-0255-431f-ac7c-fe19b778720d	+	control_Replicate_2.sorted.bed	Ctrl	MEF
MT	80	718	eaa4aa41-d730-4e28-81e3-7888803914a1	+	control_Replicate_2.sorted.bed	Ctrl	MEF
MT	80	718	56548ce3-c35c-497f-ac0f-42b5e0bdd44a	+	control_Replicate_2.sorted.bed	Ctrl	MEF
MT	80	718	167fcbb0-05a6-4065-b719-1905817b60dc	+	control_Replicate_2.sorted.bed	Ctrl	MEF
MT	80	718	621f9d51-6527-4bf1-809f-a186f301a4bb	+	control_Replicate_2.sorted.bed	Ctrl	MEF
MT	80	718	57ed9419-e1ee-4804-8b5b-c808ddff693e	+	control_Replicate_2.sorted.bed	Ctrl	MEF
MT	80	718	8f23baf0-4cd1-4866-84cc-c9f49f6584bf	+	control_Replicate_2.sorted.bed	Ctrl	MEF
MT	80	718	04c69db4-ba0a-4d77-90bb-5d4d07810794	+	control_Replicate_2.sorted.bed	Ctrl	MEF
MT	80	718	7b13c524-b6ff-474b-ae45-b60b6d07d2bc	+	control_Replicate_2.sorted.bed	Ctrl	MEF
MT	80	718	334bb221-34d3-49cd-9a6c-0fb7776d9e06	+	control_Replicate_2.sorted.bed	Ctrl	MEF
MT	80	718	4e57dd63-ba8d-446d-9881-e5187dec54b2	+	control_Replicate_2.sorted.bed	Ctrl	MEF
MT	80	718	cb735b56-c646-4b9e-83eb-b7fbef33cecc	+	control_Replicate_2.sorted.bed	Ctrl	MEF
MT	80	718	7e184074-2abb-427a-903c-eb2d290f75bc	+	control_Replicate_2.sorted.bed	Ctrl	MEF
MT	80	718	2425a346-9b71-4a5e-a563-3f8255c9cb68	+	control_Replicate_2.sorted.bed	Ctrl	MEF
MT	80	718	4ed41923-9ba0-49b4-aedb-d0e55710d608	+	control_Replicate_2.sorted.bed	Ctrl	MEF
MT	80	718	012d1a4b-65f8-434c-a53b-f19d5e4a9432	+	control_Replicate_2.sorted.bed	Ctrl	MEF
MT	80	718	a559cb54-1b12-49f8-8730-785247b34a9a	+	control_Replicate_2.sorted.bed	Ctrl	MEF
MT	80	718	9cfb388d-6914-40c0-a082-93bb84542cca	+	control_Replicate_2.sorted.bed	Ctrl	MEF
MT	80	719	16de4d86-8e68-40a0-abbd-f759d8de53ec	+	control_Replicate_3.sorted.bed	Ctrl	MEF
MT	80	719	527257df-8421-4a3e-b6fd-aa5da63b4442	+	control_Replicate_2.sorted.bed	Ctrl	MEF
MT	80	722	680ef3b8-5610-4729-b7a7-5ec8feb63cfa	+	control_Replicate_4.sorted.bed	Ctrl	MEF
MT	80	722	e25eca24-9bf9-4701-b127-3f721a771a98	+	control_Replicate_4.sorted.bed	Ctrl	MEF
MT	80	722	44e25fd7-bb2d-4fbf-828f-0d1a070d5796	+	control_Replicate_3.sorted.bed	Ctrl	MEF
MT	80	730	555fe9e2-05da-435c-9053-542ce84205df	+	control_Replicate_2.sorted.bed	Ctrl	MEF
MT	80	732	2f3ad362-1486-45f2-8518-f1d27ea01c00	+	control_Replicate_4.sorted.bed	Ctrl	MEF
MT	80	732	c7766ef3-6e8f-4141-958a-96f9489442a2	+	control_Replicate_3.sorted.bed	Ctrl	MEF
MT	80	732	b327a43f-b48f-47e4-9af1-3f5d4b424298	+	control_Replicate_3.sorted.bed	Ctrl	MEF
MT	80	733	2d01c037-b2e2-4ac0-87bf-26bea262e0e5	+	control_Replicate_4.sorted.bed	Ctrl	MEF
MT	80	733	06708503-345b-4dbf-9444-f7e134e5842d	+	control_Replicate_2.sorted.bed	Ctrl	MEF
MT	80	733	690cc49a-295a-4fe4-af1f-5aa787fd95d2	+	control_Replicate_1.sorted.bed	Ctrl	MEF
MT	80	735	cc199633-ac0a-415d-b8eb-f9de97268d80	+	control_Replicate_4.sorted.bed	Ctrl	MEF
MT	80	736	2e090f4c-878b-4dd1-a0e3-6053fd43db41	+	control_Replicate_4.sorted.bed	Ctrl	MEF
MT	80	736	baaab713-4b1b-43fb-95e7-8f441198dfd2	+	control_Replicate_4.sorted.bed	Ctrl	MEF
MT	80	736	9073b0d1-4034-42fe-bf2d-d593727c5d67	+	control_Replicate_4.sorted.bed	Ctrl	MEF
MT	80	736	67ee79b0-9f48-43c7-b764-9d0a39244494	+	control_Replicate_3.sorted.bed	Ctrl	MEF
MT	80	736	1ac92531-0067-4866-95dc-240b9fb6c534	+	control_Replicate_3.sorted.bed	Ctrl	MEF
MT	80	736	c478451b-2cae-4624-8968-d18c413aa264	+	control_Replicate_2.sorted.bed	Ctrl	MEF
MT	80	743	9c658b39-4c3b-4e31-95b2-c3afb84c4562	+	control_Replicate_2.sorted.bed	Ctrl	MEF
MT	80	771	93e32c4b-9168-4b36-845e-26c7eac7c7de	+	control_Replicate_4.sorted.bed	Ctrl	MEF
MT	80	772	b22c1920-cbd4-49f5-8b2a-a64566426c7e	+	control_Replicate_2.sorted.bed	Ctrl	MEF
MT	80	783	17b763e7-5089-4d66-a8d3-5be5b2576d09	+	control_Replicate_1.sorted.bed	Ctrl	MEF
MT	80	794	05b46479-4216-44c3-9bed-ce87af428a51	+	control_Replicate_2.sorted.bed	Ctrl	MEF
MT	80	803	c31df149-6c74-4f19-92ba-76d2ef1dc997	+	control_Replicate_3.sorted.bed	Ctrl	MEF
MT	80	803	e14049e7-f567-4dda-ad9e-2b3118ccc474	+	control_Replicate_2.sorted.bed	Ctrl	MEF
MT	80	803	4d19e760-fea8-4aa5-af27-e8b88cb6b18a	+	control_Replicate_1.sorted.bed	Ctrl	MEF
MT	80	805	02882548-b50b-4120-9c91-8accb55d1335	+	control_Replicate_4.sorted.bed	Ctrl	MEF
MT	80	807	9ab5106c-8dd2-47a6-bedc-1ba12067fe59	+	control_Replicate_3.sorted.bed	Ctrl	MEF
MT	80	808	570ebf11-9b54-450f-a0f3-2460a0b1afe6	+	control_Replicate_4.sorted.bed	Ctrl	MEF
MT	80	808	4740176f-d0eb-4e43-b706-896cd3caea03	+	control_Replicate_4.sorted.bed	Ctrl	MEF
MT	80	808	39f18070-13a9-49f9-af82-88b28410c114	+	control_Replicate_4.sorted.bed	Ctrl	MEF
MT	80	808	20cb7f55-d608-4a36-bb24-5fe904769c0f	+	control_Replicate_3.sorted.bed	Ctrl	MEF
MT	80	808	d3978cbb-ca4e-4e45-8059-0aeab6356841	+	control_Replicate_3.sorted.bed	Ctrl	MEF
MT	80	808	0e41e1db-2953-4ea2-9357-7e9b3ba02358	+	control_Replicate_2.sorted.bed	Ctrl	MEF
MT	80	808	74a3f58c-5fab-4846-8f85-4e09d5278306	+	control_Replicate_1.sorted.bed	Ctrl	MEF
MT	80	811	de6230b1-d622-4d51-82b4-bcb339878572	+	control_Replicate_3.sorted.bed	Ctrl	MEF
MT	80	828	b32ba30a-f7ac-41e1-8c2d-d1e11d53e46c	+	control_Replicate_3.sorted.bed	Ctrl	MEF
MT	80	828	96a8bf33-051f-4025-b6f6-e7cb22de4b04	+	control_Replicate_3.sorted.bed	Ctrl	MEF
MT	80	828	8d8aa1fa-808f-46cc-a108-53f319b1e8b7	+	control_Replicate_2.sorted.bed	Ctrl	MEF
MT	80	828	1896b2d5-446b-4411-9958-fda81504a9a1	+	control_Replicate_2.sorted.bed	Ctrl	MEF
MT	80	828	e43b0779-9efc-4dab-8324-9cf290cdb5df	+	control_Replicate_2.sorted.bed	Ctrl	MEF
MT	80	835	7012902b-9de8-4122-a6cf-5685f8ffb7c6	+	control_Replicate_3.sorted.bed	Ctrl	MEF
MT	80	840	466bb695-e5ea-4c8e-b039-eb5ae90ea94d	+	control_Replicate_4.sorted.bed	Ctrl	MEF
MT	80	840	30e515ad-2390-4711-bfba-fe1dd19151b2	+	control_Replicate_2.sorted.bed	Ctrl	MEF
MT	80	859	733f4a94-10fb-4e42-b09a-3c7d57d2100f	+	control_Replicate_4.sorted.bed	Ctrl	MEF
MT	80	865	0181d06a-efdd-41bf-b330-c877db604c34	+	control_Replicate_2.sorted.bed	Ctrl	MEF
MT	80	867	130fe251-88f7-4b55-9439-c3966a715b84	+	control_Replicate_2.sorted.bed	Ctrl	MEF
MT	80	867	5432d42d-0bf4-4dd4-8709-472b4b3d9d88	+	control_Replicate_2.sorted.bed	Ctrl	MEF
MT	80	869	81c508cc-dafe-4c6c-a0e7-b6c95bb7a3ba	+	control_Replicate_4.sorted.bed	Ctrl	MEF
MT	80	869	04571ec0-1444-4ccc-bc3f-8e86419d5380	+	control_Replicate_2.sorted.bed	Ctrl	MEF
MT	80	890	34e3d707-f81b-4d43-940d-f40019e56059	+	control_Replicate_3.sorted.bed	Ctrl	MEF
MT	80	895	3b85f282-deb4-4120-9b65-a4b49daec8a5	+	control_Replicate_3.sorted.bed	Ctrl	MEF
MT	80	901	01e80152-6bf8-414c-a0bd-f9e0f2271421	+	control_Replicate_4.sorted.bed	Ctrl	MEF
MT	80	905	2ef10ba3-0057-49cb-af77-47bbcbfca592	+	control_Replicate_2.sorted.bed	Ctrl	MEF
MT	80	907	76bd39f9-6205-4f77-8f8c-d1eefb11e707	+	control_Replicate_4.sorted.bed	Ctrl	MEF
MT	80	913	2acc1bbe-ae65-484b-903f-86f2307c173a	+	control_Replicate_3.sorted.bed	Ctrl	MEF
MT	80	914	a05eb38b-53cc-40eb-9c4a-1868fdd1e1d3	+	control_Replicate_2.sorted.bed	Ctrl	MEF
MT	80	920	6540c71f-a68b-4efb-83aa-ba034c90c31c	+	control_Replicate_4.sorted.bed	Ctrl	MEF
MT	80	920	3f7b9935-5700-4bda-a876-8931a342f8ef	+	control_Replicate_2.sorted.bed	Ctrl	MEF
MT	80	925	2c8b175c-a6b7-4136-a96c-319dcd490b4e	+	control_Replicate_4.sorted.bed	Ctrl	MEF
MT	80	925	3c13c7c3-538a-4d9d-931a-18deb5f3435c	+	control_Replicate_1.sorted.bed	Ctrl	MEF
MT	80	927	408e5a1c-0dba-4727-9bfb-d19b306b63f9	+	control_Replicate_2.sorted.bed	Ctrl	MEF
MT	80	930	9c93adaf-a5b9-4613-9fcc-0a27cc983028	+	control_Replicate_3.sorted.bed	Ctrl	MEF
MT	80	930	7818676c-baf9-4c6f-93bb-67639043af5e	+	control_Replicate_2.sorted.bed	Ctrl	MEF
MT	80	931	18603dba-22a2-40fc-afbf-4a87bedeed99	+	control_Replicate_4.sorted.bed	Ctrl	MEF
MT	80	931	90743691-b3f9-426b-a3f6-f77b3d670a38	+	control_Replicate_4.sorted.bed	Ctrl	MEF
MT	80	931	1ba3058d-90d8-4c9a-bb8e-51b27b4c599d	+	control_Replicate_4.sorted.bed	Ctrl	MEF
MT	80	931	98dd3a89-cee9-49f9-8518-4b69f59a5cd7	+	control_Replicate_4.sorted.bed	Ctrl	MEF
MT	80	931	9582f5f5-6363-40fc-b12f-52552ef765e1	+	control_Replicate_4.sorted.bed	Ctrl	MEF
MT	80	931	e35c2c15-711c-4f8b-bb49-f25913a937d5	+	control_Replicate_4.sorted.bed	Ctrl	MEF
MT	80	931	d31fc448-6cde-43c1-90dd-be1f872c6641	+	control_Replicate_3.sorted.bed	Ctrl	MEF
MT	80	931	57968b1e-c8a3-451d-a4af-f0c7a22fdf74	+	control_Replicate_3.sorted.bed	Ctrl	MEF
MT	80	931	8027e145-ba3e-4fa8-b14f-0fa9379a4920	+	control_Replicate_3.sorted.bed	Ctrl	MEF
MT	80	931	0f66e862-0d1f-461a-b446-afa21291ab03	+	control_Replicate_3.sorted.bed	Ctrl	MEF
MT	80	931	7943de1d-935b-4b6b-bc08-cb15e0c34206	+	control_Replicate_3.sorted.bed	Ctrl	MEF
MT	80	931	3aa99669-03aa-427f-9da8-d65af5bf8a14	+	control_Replicate_3.sorted.bed	Ctrl	MEF
MT	80	931	ffe24194-fa96-4c7d-a664-e6931895f71e	+	control_Replicate_2.sorted.bed	Ctrl	MEF
MT	80	931	9ebc0750-2150-4cbb-a9f3-cc02c1b041a8	+	control_Replicate_1.sorted.bed	Ctrl	MEF
MT	80	931	2c671663-a509-4618-a88a-e093ff8e0fd2	+	control_Replicate_1.sorted.bed	Ctrl	MEF
MT	80	931	24241970-1646-411f-8234-c13119cd0181	+	control_Replicate_1.sorted.bed	Ctrl	MEF
MT	80	931	272a929d-308b-4d53-b86d-c73e129710ea	+	control_Replicate_1.sorted.bed	Ctrl	MEF
MT	80	931	47c8b102-d3a9-4a52-b56f-cbba19fa32a7	+	control_Replicate_1.sorted.bed	Ctrl	MEF
MT	80	931	785c8737-c753-4766-a4d0-e31af9eda640	+	control_Replicate_1.sorted.bed	Ctrl	MEF
MT	80	931	ff4a4555-c5f7-4e33-a807-808d76323106	+	control_Replicate_1.sorted.bed	Ctrl	MEF
MT	80	931	ec83b4fa-fbc1-48b9-b3f3-a05f8f9ad851	+	control_Replicate_1.sorted.bed	Ctrl	MEF
MT	80	932	769798b7-8843-41e3-9e51-63d3e86b5160	+	control_Replicate_4.sorted.bed	Ctrl	MEF
MT	80	932	6e1e2860-85ec-4301-93fa-87d9933bce21	+	control_Replicate_3.sorted.bed	Ctrl	MEF
MT	80	932	669274fe-fb64-4934-b8e3-abea026fb960	+	control_Replicate_3.sorted.bed	Ctrl	MEF
MT	80	932	617d8724-cf0d-4d46-ac68-119d61d40e77	+	control_Replicate_2.sorted.bed	Ctrl	MEF
MT	80	932	6f7f0fc9-a55f-446f-ba21-c3f3fc4fa37b	+	control_Replicate_1.sorted.bed	Ctrl	MEF
MT	80	935	d51274d6-4cfc-4234-b4d4-abbba480f2d6	+	control_Replicate_4.sorted.bed	Ctrl	MEF
MT	80	936	219ffb8b-e9ee-4d43-87e9-7e8b4bb01c4e	+	control_Replicate_4.sorted.bed	Ctrl	MEF
MT	80	936	7d0fb86d-8810-4d9d-bef0-76bbcde6dcb4	+	control_Replicate_4.sorted.bed	Ctrl	MEF
MT	80	936	01bc8596-2cbc-4f19-be51-f9f50737cb94	+	control_Replicate_4.sorted.bed	Ctrl	MEF
MT	80	936	4989ad5d-c06b-47a4-b8ce-5ca59cd00e5e	+	control_Replicate_4.sorted.bed	Ctrl	MEF
MT	80	936	dccc9d6b-c6a4-41e6-a9bd-529fa28d4c18	+	control_Replicate_4.sorted.bed	Ctrl	MEF
MT	80	936	df9183cb-3443-40d2-bdb4-87439bb7a2ba	+	control_Replicate_4.sorted.bed	Ctrl	MEF
MT	80	936	3eefa50c-0c87-4495-af96-39da09c3f8bd	+	control_Replicate_4.sorted.bed	Ctrl	MEF
MT	80	936	37132ba9-7a8e-42fa-bff1-06042f615114	+	control_Replicate_4.sorted.bed	Ctrl	MEF
MT	80	936	e6c315a4-dce6-4875-93d0-70419d239565	+	control_Replicate_4.sorted.bed	Ctrl	MEF
MT	80	936	8144a88b-965c-41c3-ac06-208cc6b7fba9	+	control_Replicate_4.sorted.bed	Ctrl	MEF
MT	80	936	50c0e2bc-553d-420a-b9ad-088e4c871408	+	control_Replicate_4.sorted.bed	Ctrl	MEF
MT	80	936	80d6acd4-ca12-40a1-bec8-e228f985bb61	+	control_Replicate_3.sorted.bed	Ctrl	MEF
MT	80	936	0d1c89b9-79f0-4694-a5f2-277f46b7b89e	+	control_Replicate_3.sorted.bed	Ctrl	MEF
MT	80	936	be66982d-25c4-49a0-9e5f-82176aafa1fd	+	control_Replicate_3.sorted.bed	Ctrl	MEF
MT	80	936	cd89b6e8-a05e-4f3f-a65d-3f5a2586a106	+	control_Replicate_3.sorted.bed	Ctrl	MEF
MT	80	936	eebfbff8-c097-44db-ac23-7c51e1f6357f	+	control_Replicate_3.sorted.bed	Ctrl	MEF
MT	80	936	96795798-368e-4dbd-ad32-9968441ba6e6	+	control_Replicate_3.sorted.bed	Ctrl	MEF
MT	80	936	e27fb00c-78c5-4936-b083-b94c0c4e824d	+	control_Replicate_3.sorted.bed	Ctrl	MEF
MT	80	936	d5c3f08f-45ac-4887-8430-787f4b73b1b2	+	control_Replicate_3.sorted.bed	Ctrl	MEF
MT	80	936	69264283-c15c-4b72-85b4-c95036c89e33	+	control_Replicate_3.sorted.bed	Ctrl	MEF
MT	80	936	f2f814fb-a30c-404c-8a2c-88c04a02b750	+	control_Replicate_3.sorted.bed	Ctrl	MEF
MT	80	936	917f833d-8fe0-4aff-b947-21d2ec3fdd71	+	control_Replicate_3.sorted.bed	Ctrl	MEF
MT	80	936	d77f5e44-3b16-42a3-afe9-e323197862dc	+	control_Replicate_3.sorted.bed	Ctrl	MEF
MT	80	936	3b2b1c0d-d5a2-4186-82ee-9cbca3162c37	+	control_Replicate_3.sorted.bed	Ctrl	MEF
MT	80	936	231e8f35-cf1d-4dba-aba1-90614fd9ebbe	+	control_Replicate_3.sorted.bed	Ctrl	MEF
MT	80	936	2c091054-76b6-4eff-8aec-dfe42c867209	+	control_Replicate_3.sorted.bed	Ctrl	MEF
MT	80	936	744682e8-68f2-472f-9ff4-298a2e4c2af2	+	control_Replicate_3.sorted.bed	Ctrl	MEF
MT	80	936	5c504e34-d779-46cf-9288-ae38b12977fd	+	control_Replicate_3.sorted.bed	Ctrl	MEF
MT	80	936	4c395af5-9948-4816-b5b7-e7e982b0c8b0	+	control_Replicate_3.sorted.bed	Ctrl	MEF
MT	80	936	26ff021a-a35f-48a9-b7d2-654944898088	+	control_Replicate_3.sorted.bed	Ctrl	MEF
MT	80	936	5319c1cc-840b-4811-ae11-a8a09413b305	+	control_Replicate_3.sorted.bed	Ctrl	MEF
MT	80	936	601e6a11-c540-405c-b6e1-fbc7940774c8	+	control_Replicate_3.sorted.bed	Ctrl	MEF
MT	80	936	49eb4a07-33c6-468a-a18e-a4f9a6e2b184	+	control_Replicate_3.sorted.bed	Ctrl	MEF
MT	80	936	2dc2a6d4-134d-4a0f-a9f8-d732633d06b2	+	control_Replicate_3.sorted.bed	Ctrl	MEF
MT	80	936	5e4717b4-a2b6-46ad-9fd7-91ace4cc6a4e	+	control_Replicate_3.sorted.bed	Ctrl	MEF
MT	80	936	d26647ce-95ef-4427-bc92-b595b3cad498	+	control_Replicate_3.sorted.bed	Ctrl	MEF
MT	80	936	545147b8-3085-4c41-88c0-37fc9b7652e2	+	control_Replicate_3.sorted.bed	Ctrl	MEF
MT	80	936	5495d27a-2784-4134-b1ca-94415a37baa2	+	control_Replicate_3.sorted.bed	Ctrl	MEF
MT	80	936	bc0a73b7-0078-45b6-bc82-41549d05850d	+	control_Replicate_3.sorted.bed	Ctrl	MEF
MT	80	936	0345c19e-62d5-4702-9861-41480b9755d1	+	control_Replicate_2.sorted.bed	Ctrl	MEF
MT	80	936	1184b876-a57b-4f90-be1b-757f3e6bbec5	+	control_Replicate_2.sorted.bed	Ctrl	MEF
MT	80	936	615e0d0e-3153-4c46-961a-5466355ff4cd	+	control_Replicate_2.sorted.bed	Ctrl	MEF
MT	80	936	9b94f251-c55d-4915-bb8e-87fb8d82831a	+	control_Replicate_2.sorted.bed	Ctrl	MEF
MT	80	936	6c58546e-3f6b-45db-9137-b4142c538167	+	control_Replicate_2.sorted.bed	Ctrl	MEF
MT	80	936	c1f32420-c1d4-4f38-9e62-f7e9c740d1f2	+	control_Replicate_2.sorted.bed	Ctrl	MEF
MT	80	936	932adc74-c8b1-414e-b8e4-3fc7764501b7	+	control_Replicate_2.sorted.bed	Ctrl	MEF
MT	80	936	891a21c5-010a-4ccc-b5c2-10e4d1c0da44	+	control_Replicate_2.sorted.bed	Ctrl	MEF
MT	80	936	eefcaf2b-3c2c-4488-89ae-49ee01683e8e	+	control_Replicate_2.sorted.bed	Ctrl	MEF
MT	80	936	c956a8d7-2898-423a-b824-ac7c729814de	+	control_Replicate_2.sorted.bed	Ctrl	MEF
MT	80	936	e16a9bf0-ebf7-442b-9d6b-3343d9bd4bd4	+	control_Replicate_2.sorted.bed	Ctrl	MEF
MT	80	936	60f4534b-96d6-4e7b-9ce4-c8ea05078629	+	control_Replicate_2.sorted.bed	Ctrl	MEF
MT	80	936	6c9283d7-555d-404e-96e9-1758a454c1bc	+	control_Replicate_2.sorted.bed	Ctrl	MEF
MT	80	936	825a6475-fd76-4caf-9077-d2db3ffa5c68	+	control_Replicate_2.sorted.bed	Ctrl	MEF
MT	80	936	d7013b64-f04f-4f49-909a-89cf8d9846b0	+	control_Replicate_2.sorted.bed	Ctrl	MEF
MT	80	936	6154686d-3c56-41fe-861a-b5193340d1a0	+	control_Replicate_2.sorted.bed	Ctrl	MEF
MT	80	936	446a27e4-3346-4fdf-a7b0-001f83413809	+	control_Replicate_1.sorted.bed	Ctrl	MEF
MT	80	936	05c3dea0-1881-4614-8b46-e37ce2a5a181	+	control_Replicate_1.sorted.bed	Ctrl	MEF
MT	80	936	31c58a6d-abf0-4ee6-a1ea-4261b13d6ff6	+	control_Replicate_1.sorted.bed	Ctrl	MEF
MT	80	936	31ab88b5-982c-434f-99c8-1d3821e59dc2	+	control_Replicate_1.sorted.bed	Ctrl	MEF
MT	80	937	efe0ca6d-a833-41e1-be3b-34515328a61f	+	control_Replicate_2.sorted.bed	Ctrl	MEF
MT	80	937	caee5e2d-4170-42c5-912a-b49904cdf394	+	control_Replicate_2.sorted.bed	Ctrl	MEF
MT	80	938	53afafa7-61e4-4a6a-a6d9-bf986e218e6a	+	control_Replicate_4.sorted.bed	Ctrl	MEF
MT	80	938	afd5b0b1-7fb1-46d7-b92c-c0733bb1d9db	+	control_Replicate_4.sorted.bed	Ctrl	MEF
MT	80	938	03b41c92-84b9-44fd-8add-cb3f567b5033	+	control_Replicate_3.sorted.bed	Ctrl	MEF
MT	80	938	d620e9b3-96a5-48e1-848c-3a1d50d36751	+	control_Replicate_3.sorted.bed	Ctrl	MEF
MT	80	938	207b6edb-a306-4b05-bae5-0449183fd415	+	control_Replicate_2.sorted.bed	Ctrl	MEF
MT	80	938	19333a72-22a3-4071-8d49-54bf2b8d632e	+	control_Replicate_2.sorted.bed	Ctrl	MEF
MT	80	938	7f023935-e90f-4945-95f5-5c17e6c61f66	+	control_Replicate_2.sorted.bed	Ctrl	MEF
MT	80	938	244b8b5c-5b4a-467e-84b5-c2e17f305a04	+	control_Replicate_2.sorted.bed	Ctrl	MEF
MT	80	938	74067c32-c3c0-4fe0-8690-91a835a8d671	+	control_Replicate_2.sorted.bed	Ctrl	MEF
MT	80	938	b0aac686-17f4-4030-9010-dca527ea9f78	+	control_Replicate_2.sorted.bed	Ctrl	MEF
MT	80	938	5c3683d7-e351-4364-b227-02c5f4299a7d	+	control_Replicate_2.sorted.bed	Ctrl	MEF
MT	80	938	87704faa-1f5d-42e9-93aa-bb6d1ce06c0e	+	control_Replicate_1.sorted.bed	Ctrl	MEF
MT	80	939	729342e4-a00a-4885-9065-1c58a1c5398d	+	control_Replicate_2.sorted.bed	Ctrl	MEF
MT	80	940	3087637e-712e-4933-a204-7e710c23d233	+	control_Replicate_2.sorted.bed	Ctrl	MEF
MT	80	941	6882e6ff-63e3-4812-a0bf-f35384d74c7a	+	control_Replicate_4.sorted.bed	Ctrl	MEF
MT	80	941	02d54acd-57e8-46a7-a7e6-721b8e48c819	+	control_Replicate_4.sorted.bed	Ctrl	MEF
MT	80	941	aeff0dea-22ad-485e-923e-9469229037a3	+	control_Replicate_3.sorted.bed	Ctrl	MEF
MT	80	941	7d469811-e99e-4852-9b67-c8623af73ab3	+	control_Replicate_3.sorted.bed	Ctrl	MEF
MT	80	941	b45d5ec5-5bed-4e38-9fbb-6b8baafe8f0f	+	control_Replicate_3.sorted.bed	Ctrl	MEF
MT	80	941	0a68ce1b-1164-4efb-a623-8da5da18d3f1	+	control_Replicate_3.sorted.bed	Ctrl	MEF
MT	80	941	17da9ebc-d6d9-424d-8ec8-db5a99ff3db2	+	control_Replicate_3.sorted.bed	Ctrl	MEF
MT	80	941	6eb3dade-85ec-4d1a-8a4c-83849336681c	+	control_Replicate_2.sorted.bed	Ctrl	MEF
MT	80	941	4b51b3af-855f-46bc-85cd-1f728066a8f7	+	control_Replicate_2.sorted.bed	Ctrl	MEF
MT	80	941	b7e86e35-a168-4000-a621-fb1e41543ae6	+	control_Replicate_2.sorted.bed	Ctrl	MEF
MT	80	941	a9288619-34ce-45e8-b65a-736a2b6755ce	+	control_Replicate_2.sorted.bed	Ctrl	MEF
MT	80	941	1553851f-0fb1-469e-8e40-3b3851f98ead	+	control_Replicate_2.sorted.bed	Ctrl	MEF
MT	80	941	24246518-5e70-4698-9ca8-f3b50d24dab4	+	control_Replicate_2.sorted.bed	Ctrl	MEF
MT	80	941	a10205ad-c4ef-46fd-acc6-90df116a43d6	+	control_Replicate_2.sorted.bed	Ctrl	MEF
MT	80	941	a2fc093f-c571-470d-8694-db9dd4f17897	+	control_Replicate_2.sorted.bed	Ctrl	MEF
MT	80	941	1f183dba-29ba-4faf-aff5-9feaada0ebaf	+	control_Replicate_1.sorted.bed	Ctrl	MEF
MT	80	943	d8c51502-9d2c-4e2c-a637-d7f5624537c4	+	control_Replicate_2.sorted.bed	Ctrl	MEF
MT	80	944	e5eaa348-280d-43b7-8aa3-599b69ddb7f2	+	control_Replicate_2.sorted.bed	Ctrl	MEF
MT	80	945	52c1a8a0-b5de-4897-aa08-b1941b1b361a	+	control_Replicate_3.sorted.bed	Ctrl	MEF
MT	80	946	8dd0e55e-e502-4d9f-9a9c-23e0611c24aa	+	control_Replicate_3.sorted.bed	Ctrl	MEF
MT	80	946	23ef970e-646f-4dca-9f7b-3bbbcfb921d7	+	control_Replicate_2.sorted.bed	Ctrl	MEF
MT	80	947	594ae748-4f40-474c-9be6-dc269cf9b87c	+	control_Replicate_3.sorted.bed	Ctrl	MEF
MT	80	951	7f62d0a2-3ea6-4105-bff6-d946842e4fe9	+	control_Replicate_3.sorted.bed	Ctrl	MEF
MT	80	952	5fd049a1-c95a-46b1-982a-4fb6955e962f	+	control_Replicate_3.sorted.bed	Ctrl	MEF
MT	80	952	2f609035-2462-4b55-9d8e-14c9af83bd6e	+	control_Replicate_3.sorted.bed	Ctrl	MEF
MT	80	952	2f933fe2-9456-4ff7-83c2-aacbed3a5817	+	control_Replicate_3.sorted.bed	Ctrl	MEF
MT	80	952	3b81151b-25b8-4d08-af83-2d1ded9f1240	+	control_Replicate_2.sorted.bed	Ctrl	MEF
MT	80	956	35971bbc-dbc2-442c-9902-53ec337d958e	+	control_Replicate_4.sorted.bed	Ctrl	MEF
MT	80	958	843669a5-b0cb-41a6-97a2-38d8c0f7968a	+	control_Replicate_4.sorted.bed	Ctrl	MEF
MT	80	958	ca4679b4-e290-4a49-becd-3b15c6430446	+	control_Replicate_3.sorted.bed	Ctrl	MEF
MT	80	958	01f05e4d-457e-4624-8df6-74f2e22afaee	+	control_Replicate_3.sorted.bed	Ctrl	MEF
MT	80	958	be5b767e-78b2-426b-b32d-e7ae39bb621b	+	control_Replicate_3.sorted.bed	Ctrl	MEF
MT	80	959	f61229e0-b61f-47af-bee1-086e7f46bec1	+	control_Replicate_3.sorted.bed	Ctrl	MEF
MT	80	961	88e0a906-3109-468e-9c4c-567ab36a85d8	+	control_Replicate_4.sorted.bed	Ctrl	MEF
MT	80	961	20b53efd-8564-4e2d-a0fb-db3164cb3c44	+	control_Replicate_3.sorted.bed	Ctrl	MEF
MT	80	961	8a9117ad-dd4b-455b-ad01-04d1df2f7668	+	control_Replicate_3.sorted.bed	Ctrl	MEF
MT	80	961	0e98cf31-d0d9-46bc-b27c-a28492de163b	+	control_Replicate_2.sorted.bed	Ctrl	MEF
MT	80	961	5aa010de-83d8-4e7a-9480-37946a91cb6f	+	control_Replicate_1.sorted.bed	Ctrl	MEF
MT	80	962	fe781eb0-d74e-4ec4-aa3f-9659ab80f416	+	control_Replicate_2.sorted.bed	Ctrl	MEF
MT	80	981	bbef2bc4-cad1-4381-9b3d-beacc3d42b45	+	control_Replicate_3.sorted.bed	Ctrl	MEF
MT	80	983	d9193a3f-d9f3-4591-859e-f7e433eac910	+	control_Replicate_3.sorted.bed	Ctrl	MEF
MT	80	984	8363567e-8fdd-4180-acb5-77915bffb239	+	control_Replicate_3.sorted.bed	Ctrl	MEF
MT	80	987	050ab7fa-dc42-46ed-950d-aabd93b0ee08	+	control_Replicate_4.sorted.bed	Ctrl	MEF
MT	80	987	d4af5cb1-06c2-4bd6-8c6f-cc8e0a478b2a	+	control_Replicate_2.sorted.bed	Ctrl	MEF
MT	80	988	5db2a0f1-8d91-44e8-b976-ac942f80e301	+	control_Replicate_3.sorted.bed	Ctrl	MEF
MT	80	991	9265273a-d258-4785-a46c-4743cf596807	+	control_Replicate_2.sorted.bed	Ctrl	MEF
MT	80	998	e2a54e80-98e7-4e7f-8db3-8ed2f120e560	+	control_Replicate_4.sorted.bed	Ctrl	MEF
MT	80	999	89127777-0694-46eb-9b9a-f76bd86c51a8	+	control_Replicate_3.sorted.bed	Ctrl	MEF
MT	80	1000	fdc85f52-d0b2-4fea-8384-92df8a948066	+	control_Replicate_4.sorted.bed	Ctrl	MEF
MT	80	1001	cf3d951e-6c6b-4fd9-946a-72fd0b6f4fe6	+	control_Replicate_3.sorted.bed	Ctrl	MEF
MT	80	1007	4c01095b-9ab5-4a9e-a631-18dc7485f5ff	+	control_Replicate_2.sorted.bed	Ctrl	MEF
MT	80	1009	e98ffcdf-acee-46ed-a2aa-65cc4cb7e405	+	control_Replicate_1.sorted.bed	Ctrl	MEF
MT	80	1012	dbb313cb-edc8-4c3b-b8c9-857b17e1de98	+	control_Replicate_4.sorted.bed	Ctrl	MEF
MT	80	1012	64aa7215-c179-41e4-baf5-1a817f49ff17	+	control_Replicate_4.sorted.bed	Ctrl	MEF
MT	80	1012	638bb095-d53f-4479-a287-aeb78f530ed2	+	control_Replicate_2.sorted.bed	Ctrl	MEF
MT	80	1012	0e09f504-0bc1-46fd-ab83-c3dcc32d56a2	+	control_Replicate_2.sorted.bed	Ctrl	MEF
MT	80	1012	8121ea6b-d09c-43f7-8f91-eecb70dc5dde	+	control_Replicate_2.sorted.bed	Ctrl	MEF
MT	80	1012	c833b3b7-6795-47bd-bd0a-66d3506f1b39	+	control_Replicate_2.sorted.bed	Ctrl	MEF
MT	80	1013	50ffff4a-87f9-47e4-b8c7-42ff182b6e2b	+	control_Replicate_3.sorted.bed	Ctrl	MEF
MT	80	1017	05021639-5440-4872-a789-032be3abffec	+	control_Replicate_3.sorted.bed	Ctrl	MEF
MT	80	1019	309efc58-cb44-444b-b1a2-d549489f3936	+	control_Replicate_2.sorted.bed	Ctrl	MEF
MT	80	1020	133820ad-d654-4a86-ba26-96896c23e0c7	+	control_Replicate_4.sorted.bed	Ctrl	MEF
MT	80	1020	e1b3ee8e-82ce-4a4b-aea1-f7ec2c5f1b0e	+	control_Replicate_3.sorted.bed	Ctrl	MEF
MT	80	1020	76e9055f-a0d6-4847-873b-daeea15f9a9e	+	control_Replicate_3.sorted.bed	Ctrl	MEF
MT	80	1020	61ea7e99-3a85-4887-9d77-7d42729153c2	+	control_Replicate_3.sorted.bed	Ctrl	MEF
MT	80	1020	7be6a1f8-4d2e-4f3c-8bae-d9bdd7c2bc12	+	control_Replicate_3.sorted.bed	Ctrl	MEF
MT	80	1020	1362f1df-6559-4d5c-8451-447d23587994	+	control_Replicate_3.sorted.bed	Ctrl	MEF
MT	80	1020	55662285-a59e-48ee-bd04-8b8199ab866a	+	control_Replicate_3.sorted.bed	Ctrl	MEF
MT	80	1020	737d7cb8-7b29-43fb-acbe-d9ecb1eb75a1	+	control_Replicate_3.sorted.bed	Ctrl	MEF
MT	80	1020	9cd2092b-50c4-4e37-9863-7e59c56330f9	+	control_Replicate_3.sorted.bed	Ctrl	MEF
MT	80	1020	8a39d00c-96f3-421c-91a7-cf40b33a6fbc	+	control_Replicate_3.sorted.bed	Ctrl	MEF
MT	80	1020	b380157b-1188-4f43-a2c8-00935283dbe7	+	control_Replicate_2.sorted.bed	Ctrl	MEF
MT	80	1020	da7f9668-c086-4409-961c-a5c1510ee319	+	control_Replicate_2.sorted.bed	Ctrl	MEF
MT	80	1020	82baa990-2cc7-4019-8851-e3f5306a99cd	+	control_Replicate_2.sorted.bed	Ctrl	MEF
MT	80	1020	9b79cd98-0059-4000-8680-f62a03023ab6	+	control_Replicate_2.sorted.bed	Ctrl	MEF
MT	80	1021	56339669-6498-4793-8fb5-13b5ede6f4cb	+	control_Replicate_3.sorted.bed	Ctrl	MEF
MT	80	1022	ab938d37-d100-42ab-a1f7-edcb18bc0cfa	+	control_Replicate_4.sorted.bed	Ctrl	MEF
MT	80	1022	97429799-5922-459f-b2a1-46e9f1427f7e	+	control_Replicate_3.sorted.bed	Ctrl	MEF
MT	80	1022	aeb5b4f0-72e2-4b7e-94aa-122cd21892a8	+	control_Replicate_3.sorted.bed	Ctrl	MEF
MT	80	1022	572c228c-b589-42fc-8652-38acd8948953	+	control_Replicate_3.sorted.bed	Ctrl	MEF
MT	80	1023	41e2b5a7-4f13-43f8-8d83-c96f248d6485	+	control_Replicate_4.sorted.bed	Ctrl	MEF
MT	80	1023	0d4896ce-1095-428b-bffb-d8721191cfce	+	control_Replicate_4.sorted.bed	Ctrl	MEF
MT	80	1023	5c16563a-8630-43a1-9757-677bec8cee10	+	control_Replicate_3.sorted.bed	Ctrl	MEF
MT	80	1023	30394406-6843-45e7-b677-87bb989e170b	+	control_Replicate_3.sorted.bed	Ctrl	MEF
MT	80	1023	771358d8-99c0-45f6-8e47-e05ee68cc551	+	control_Replicate_3.sorted.bed	Ctrl	MEF
MT	80	1023	c6ad739c-0716-4e4e-8683-2ca6cd3b6223	+	control_Replicate_3.sorted.bed	Ctrl	MEF
MT	80	1023	ea9ce1e2-aeaf-4de5-bcc3-5c4f78aabb31	+	control_Replicate_3.sorted.bed	Ctrl	MEF
MT	80	1023	9df2f08b-b4f3-41ec-a668-4f54033d6738	+	control_Replicate_3.sorted.bed	Ctrl	MEF
MT	80	1023	bced88a2-8ca5-41b7-910c-fec2249d5952	+	control_Replicate_3.sorted.bed	Ctrl	MEF
MT	80	1023	cc353b09-af11-41da-9633-3cff3573f6f2	+	control_Replicate_3.sorted.bed	Ctrl	MEF
MT	80	1023	6cfa329c-75a2-4381-bb2d-153f06c8ebe9	+	control_Replicate_3.sorted.bed	Ctrl	MEF
MT	80	1023	6f6dad1d-f931-4e9f-85bd-aae38e2d3d93	+	control_Replicate_3.sorted.bed	Ctrl	MEF
MT	80	1023	83a6070e-a63c-4f74-b4a4-b51e39e4de29	+	control_Replicate_3.sorted.bed	Ctrl	MEF
MT	80	1023	58a09190-2f55-48de-b6e6-b61b31a6c2cb	+	control_Replicate_3.sorted.bed	Ctrl	MEF
MT	80	1023	56c0a778-5bd0-44b0-b22d-6dd530649c2d	+	control_Replicate_3.sorted.bed	Ctrl	MEF
MT	80	1023	1177fe96-c368-436a-8cbc-52d0d1605131	+	control_Replicate_3.sorted.bed	Ctrl	MEF
MT	80	1023	f60f6c80-b5c3-406b-9006-db63a6048941	+	control_Replicate_2.sorted.bed	Ctrl	MEF
MT	80	1023	3733e912-faec-4d09-82e8-01fbd88a9cca	+	control_Replicate_2.sorted.bed	Ctrl	MEF
MT	80	1023	302b7f3e-a754-46b5-b77d-db2867676aaa	+	control_Replicate_2.sorted.bed	Ctrl	MEF
MT	80	1023	7603b067-fe67-48b1-85de-940617a32795	+	control_Replicate_2.sorted.bed	Ctrl	MEF
MT	80	1023	b76e666f-610b-4474-a5f9-05d2ff2934a9	+	control_Replicate_2.sorted.bed	Ctrl	MEF
MT	80	1023	a7c639e6-65d9-47fe-9796-826ca78c2acd	+	control_Replicate_2.sorted.bed	Ctrl	MEF
MT	80	1023	a88dc121-90b6-4121-9c12-eb3aa0bb47ee	+	control_Replicate_2.sorted.bed	Ctrl	MEF
MT	80	1023	b02b43fe-bb99-448b-b7a7-eec77369b256	+	control_Replicate_2.sorted.bed	Ctrl	MEF
MT	80	1023	9c0823c4-7629-4fb1-8394-bfde29909f12	+	control_Replicate_2.sorted.bed	Ctrl	MEF
MT	80	1023	d0986ad9-a544-42b1-b3db-a3bd03457314	+	control_Replicate_2.sorted.bed	Ctrl	MEF
MT	80	1023	d5a228d6-ff85-415e-a0da-ad7437d1c8ff	+	control_Replicate_2.sorted.bed	Ctrl	MEF
MT	80	1023	0625b099-972c-496f-a079-c1d743568ed6	+	control_Replicate_2.sorted.bed	Ctrl	MEF
MT	80	1023	5c8e49d7-b3de-4ba3-a699-885e163d548a	+	control_Replicate_2.sorted.bed	Ctrl	MEF
MT	80	1023	bf412c1d-ee9f-4fe2-a8ea-1d784a9f35de	+	control_Replicate_2.sorted.bed	Ctrl	MEF
MT	80	1023	68d9da95-1661-40fb-8742-caecc662d5be	+	control_Replicate_2.sorted.bed	Ctrl	MEF
MT	80	1023	0d70c67e-72dc-42f2-bc2a-a5d46f15e8a6	+	control_Replicate_2.sorted.bed	Ctrl	MEF
MT	80	1023	22a43545-13c9-4ec6-b425-2e60258bd722	+	control_Replicate_2.sorted.bed	Ctrl	MEF
MT	80	1023	097068cb-d843-4585-8c3c-50865321bf0a	+	control_Replicate_2.sorted.bed	Ctrl	MEF
MT	80	1023	67f38dd5-33f0-4140-9fd5-1e580eab0783	+	control_Replicate_1.sorted.bed	Ctrl	MEF
MT	80	1023	2e78d451-cb25-46a1-88df-0f86e06cedc8	+	control_Replicate_1.sorted.bed	Ctrl	MEF
MT	80	1023	5c6ad9d3-7642-4940-a27e-85ac3f215793	+	control_Replicate_1.sorted.bed	Ctrl	MEF
MT	80	1024	a2f798b1-e2f8-4442-af76-4d20d27bb4dd	+	control_Replicate_4.sorted.bed	Ctrl	MEF
MT	80	1024	23800ddd-4ca2-4fba-b6bf-4f3821a6fe5a	+	control_Replicate_4.sorted.bed	Ctrl	MEF
MT	80	1024	536e5c0c-a1a6-474d-87a4-010cf302d79a	+	control_Replicate_4.sorted.bed	Ctrl	MEF
MT	80	1024	600543df-ae3a-4826-aa65-ed9e7a20664d	+	control_Replicate_4.sorted.bed	Ctrl	MEF
MT	80	1024	316045df-da3d-4ebb-a325-8eb6404fa491	+	control_Replicate_4.sorted.bed	Ctrl	MEF
MT	80	1024	92cc8bb1-40e9-4fe5-a47b-435de7063022	+	control_Replicate_4.sorted.bed	Ctrl	MEF
MT	80	1024	99c3e1fc-6087-4201-992b-2e0fa3b6c7e5	+	control_Replicate_4.sorted.bed	Ctrl	MEF
MT	80	1024	15b52262-7892-4490-acb9-c0076cfbfab6	+	control_Replicate_4.sorted.bed	Ctrl	MEF
MT	80	1024	64ee2c04-1448-4fa1-8f9c-0c17876a966e	+	control_Replicate_4.sorted.bed	Ctrl	MEF
MT	80	1024	76ab4591-e171-420e-9000-ccd32ab5c929	+	control_Replicate_4.sorted.bed	Ctrl	MEF
MT	80	1024	9c0293fb-7026-4a10-a1da-7850d1a3e536	+	control_Replicate_4.sorted.bed	Ctrl	MEF
MT	80	1024	b8c04948-eaa2-4893-b733-18cee7bc1f9b	+	control_Replicate_4.sorted.bed	Ctrl	MEF
MT	80	1024	fc0624f0-fc31-4df7-afb2-3b151b99d4a9	+	control_Replicate_4.sorted.bed	Ctrl	MEF
MT	80	1024	cca33ecd-83f4-4abe-b9b9-3d13856cc04d	+	control_Replicate_4.sorted.bed	Ctrl	MEF
MT	80	1024	a01178f3-93e0-4ba6-9c52-2d329a7c4795	+	control_Replicate_4.sorted.bed	Ctrl	MEF
MT	80	1024	d91b5b32-e65f-4b59-9b58-db5eebc085af	+	control_Replicate_4.sorted.bed	Ctrl	MEF
MT	80	1024	e0c1018e-7378-4167-830c-4fe5702578dc	+	control_Replicate_4.sorted.bed	Ctrl	MEF
MT	80	1024	9989c69b-eb30-485f-8d98-eef4740bdacb	+	control_Replicate_4.sorted.bed	Ctrl	MEF
MT	80	1024	61653abe-f28e-4179-a576-3ed05b749546	+	control_Replicate_4.sorted.bed	Ctrl	MEF
MT	80	1024	8449fa49-fe6d-4b0d-80c2-91139756ef07	+	control_Replicate_4.sorted.bed	Ctrl	MEF
MT	80	1024	5758ee9d-22df-4688-a120-833133ad7f9d	+	control_Replicate_4.sorted.bed	Ctrl	MEF
MT	80	1024	2abbd568-c076-4318-b8fa-09e8825d3201	+	control_Replicate_4.sorted.bed	Ctrl	MEF
MT	80	1024	3f4c0f15-8604-4d4e-8a2c-d04faa396841	+	control_Replicate_4.sorted.bed	Ctrl	MEF
MT	80	1024	c9fb9ca7-1b9c-4153-ae39-d6e541be5626	+	control_Replicate_4.sorted.bed	Ctrl	MEF
MT	80	1024	928665a5-c724-4b01-9e39-5a5c8d693dbe	+	control_Replicate_4.sorted.bed	Ctrl	MEF
MT	80	1024	22b115bb-7688-4902-ac5d-ac31289f91d2	+	control_Replicate_4.sorted.bed	Ctrl	MEF
MT	80	1024	49d882cb-b17f-4305-9360-c808c472fb0e	+	control_Replicate_4.sorted.bed	Ctrl	MEF
MT	80	1024	a90cce23-e503-4736-a68f-ee86b78374bd	+	control_Replicate_4.sorted.bed	Ctrl	MEF
MT	80	1024	c1a1a561-2a90-4d92-9f4c-0892201712bb	+	control_Replicate_4.sorted.bed	Ctrl	MEF
MT	80	1024	42e099b5-07d7-4e58-8aa1-1e60c7f72ca1	+	control_Replicate_4.sorted.bed	Ctrl	MEF
MT	80	1024	620de4c5-f261-45c8-89f7-972f49a0e22c	+	control_Replicate_4.sorted.bed	Ctrl	MEF
MT	80	1024	04309d4a-b1fd-4299-968a-84f84d977848	+	control_Replicate_4.sorted.bed	Ctrl	MEF
MT	80	1024	4038fafc-349d-457d-9760-7ea07bdd48fc	+	control_Replicate_4.sorted.bed	Ctrl	MEF
MT	80	1024	9971e15a-8b46-49c7-bfe9-e0f1f23f0311	+	control_Replicate_4.sorted.bed	Ctrl	MEF
MT	80	1024	aede8068-6dbf-4cca-a5b1-f563a56f85b7	+	control_Replicate_4.sorted.bed	Ctrl	MEF
MT	80	1024	ce58aade-36b7-44c8-9ca4-481773f20ce3	+	control_Replicate_4.sorted.bed	Ctrl	MEF
MT	80	1024	19f59160-6a67-4554-98f3-72805cf42392	+	control_Replicate_4.sorted.bed	Ctrl	MEF
MT	80	1024	6f616eed-2530-4608-880e-e840e22281b5	+	control_Replicate_4.sorted.bed	Ctrl	MEF
MT	80	1024	be59b490-a2c1-4280-94e1-ed2d6603c5b2	+	control_Replicate_4.sorted.bed	Ctrl	MEF
MT	80	1024	bf8c0019-2efd-4b30-8efb-9cbe31000b0c	+	control_Replicate_4.sorted.bed	Ctrl	MEF
MT	80	1024	a1e70f6d-a97d-4e75-acd1-3a30c3146c8b	+	control_Replicate_4.sorted.bed	Ctrl	MEF
MT	80	1024	b05a249c-9263-4dee-b469-55687c41625d	+	control_Replicate_4.sorted.bed	Ctrl	MEF
MT	80	1024	5eb8d4cb-7510-423d-90bf-db8c6fa8b31f	+	control_Replicate_4.sorted.bed	Ctrl	MEF
MT	80	1024	b6a53a75-9aee-4ecc-aa6e-3f1f8bf5551a	+	control_Replicate_4.sorted.bed	Ctrl	MEF
MT	80	1024	7fd2d6af-99bc-44c8-b674-e3f501db9d40	+	control_Replicate_4.sorted.bed	Ctrl	MEF
MT	80	1024	c4112657-0a74-41c4-835c-869ca7819587	+	control_Replicate_4.sorted.bed	Ctrl	MEF
MT	80	1024	a023f5e0-a328-4d13-9e67-ecbf62943a14	+	control_Replicate_4.sorted.bed	Ctrl	MEF
MT	80	1024	b223371b-7398-40fc-bbae-048ba9741bab	+	control_Replicate_4.sorted.bed	Ctrl	MEF
MT	80	1024	4af68367-b44b-429c-9783-90325598393d	+	control_Replicate_4.sorted.bed	Ctrl	MEF
MT	80	1024	cdb83fa3-0a8d-4625-bd93-3c782b857297	+	control_Replicate_3.sorted.bed	Ctrl	MEF
MT	80	1024	0a59c179-1c27-495b-ad94-d684fa16ded2	+	control_Replicate_3.sorted.bed	Ctrl	MEF
MT	80	1024	3c855ba8-2852-426c-86be-e79014ce9be1	+	control_Replicate_3.sorted.bed	Ctrl	MEF
MT	80	1024	9339e1d1-9e03-402f-a88d-588591351242	+	control_Replicate_3.sorted.bed	Ctrl	MEF
MT	80	1024	24eea155-e62a-4145-893b-4789afea8dc9	+	control_Replicate_3.sorted.bed	Ctrl	MEF
MT	80	1024	b1a8af10-aecf-4c29-bb5a-a10043a5c070	+	control_Replicate_3.sorted.bed	Ctrl	MEF
MT	80	1024	dee37395-144f-4fa7-9665-7cf5c63bd0bf	+	control_Replicate_3.sorted.bed	Ctrl	MEF
MT	80	1024	423d885b-662b-4708-97df-754e1422441a	+	control_Replicate_3.sorted.bed	Ctrl	MEF
MT	80	1024	cabb4329-d792-4a8c-8ae7-3b7c6ffd407a	+	control_Replicate_3.sorted.bed	Ctrl	MEF
MT	80	1024	5d4bc931-12f9-41fd-aa8f-26ab1f08bcc4	+	control_Replicate_3.sorted.bed	Ctrl	MEF
MT	80	1024	a35b9a04-e3d0-424d-912e-c26bc812faa8	+	control_Replicate_3.sorted.bed	Ctrl	MEF
MT	80	1024	ad8c7e64-2496-4d1e-91c2-f46f276acf1d	+	control_Replicate_3.sorted.bed	Ctrl	MEF
MT	80	1024	45593058-fcf8-460d-b73d-2ceaec11288b	+	control_Replicate_3.sorted.bed	Ctrl	MEF
MT	80	1024	81b9154a-c84e-4cb4-9412-9d941752e1b3	+	control_Replicate_3.sorted.bed	Ctrl	MEF
MT	80	1024	db737e96-51a8-49b2-bb08-8ed8e3c5c018	+	control_Replicate_3.sorted.bed	Ctrl	MEF
MT	80	1024	5103bbab-726d-4819-b30e-a3eff5e18954	+	control_Replicate_3.sorted.bed	Ctrl	MEF
MT	80	1024	978c054e-a588-49a3-abd7-b2f6eede326d	+	control_Replicate_3.sorted.bed	Ctrl	MEF
MT	80	1024	ab75d112-b277-4646-91f4-722439774104	+	control_Replicate_3.sorted.bed	Ctrl	MEF
MT	80	1024	28e23c34-ca4c-44e8-bff3-eab30c8990cb	+	control_Replicate_3.sorted.bed	Ctrl	MEF
MT	80	1024	ac063473-f2e2-488f-9202-7240a1c5bbfa	+	control_Replicate_3.sorted.bed	Ctrl	MEF
MT	80	1024	cf36de02-675a-4ab0-9788-aba0b9bf21b9	+	control_Replicate_3.sorted.bed	Ctrl	MEF
MT	80	1024	e0a4045f-8845-4df7-9799-6d12bf0da6e8	+	control_Replicate_3.sorted.bed	Ctrl	MEF
MT	80	1024	f5309a1c-e9ed-4ad5-82ce-a96635bf59b7	+	control_Replicate_3.sorted.bed	Ctrl	MEF
MT	80	1024	efc0412e-2268-4d26-a32c-58180a9dfc55	+	control_Replicate_3.sorted.bed	Ctrl	MEF
MT	80	1024	f11816fd-fd8e-47fb-a87c-b6922f7aa6d7	+	control_Replicate_3.sorted.bed	Ctrl	MEF
MT	80	1024	29e10c4d-b2f7-4781-89d0-5f3581db490f	+	control_Replicate_3.sorted.bed	Ctrl	MEF
MT	80	1024	f5f1fbfd-3078-475d-989d-f9eeb297aab2	+	control_Replicate_3.sorted.bed	Ctrl	MEF
MT	80	1024	28866e03-349d-41b2-ab2a-790c5c904994	+	control_Replicate_3.sorted.bed	Ctrl	MEF
MT	80	1024	cbb39833-4139-4c02-99f0-9931663dc56b	+	control_Replicate_3.sorted.bed	Ctrl	MEF
MT	80	1024	53a6b1a5-c6a1-4980-84dd-d02b2e89da86	+	control_Replicate_3.sorted.bed	Ctrl	MEF
MT	80	1024	83f93176-e347-4ad7-bc29-fe1ba1e84ca5	+	control_Replicate_3.sorted.bed	Ctrl	MEF
MT	80	1024	c496c0f8-fdce-4b98-aa99-af5f99bd7187	+	control_Replicate_3.sorted.bed	Ctrl	MEF
MT	80	1024	4d2ce2bb-1c56-41a9-a706-07fbb32e6184	+	control_Replicate_3.sorted.bed	Ctrl	MEF
MT	80	1024	5f6bb7f7-96de-4131-a99e-993fb8bf9a90	+	control_Replicate_3.sorted.bed	Ctrl	MEF
MT	80	1024	615c9420-e77d-4afd-8b62-017a296d3a77	+	control_Replicate_3.sorted.bed	Ctrl	MEF
MT	80	1024	6e3c5ed6-bd25-4d8e-8791-4a2611f35465	+	control_Replicate_3.sorted.bed	Ctrl	MEF
MT	80	1024	92f53001-5e76-4bef-9afb-6ac205f428f8	+	control_Replicate_3.sorted.bed	Ctrl	MEF
MT	80	1024	961aa464-fb4d-4fbb-ba86-cc80ed63a7a9	+	control_Replicate_3.sorted.bed	Ctrl	MEF
MT	80	1024	f3996e48-d145-4a83-ba5f-cf695e078181	+	control_Replicate_3.sorted.bed	Ctrl	MEF
MT	80	1024	76c5bfd8-66cf-4c85-bcc0-92b43ff91c1e	+	control_Replicate_3.sorted.bed	Ctrl	MEF
MT	80	1024	6e7c5b8a-9eaf-4e9f-b778-054b9e7dcc4e	+	control_Replicate_3.sorted.bed	Ctrl	MEF
MT	80	1024	abe575a8-3739-4acf-a152-5aac58d8d849	+	control_Replicate_3.sorted.bed	Ctrl	MEF
MT	80	1024	62a719ef-2dfc-41ad-9994-4de629446452	+	control_Replicate_3.sorted.bed	Ctrl	MEF
MT	80	1024	45a46f21-1283-49cb-a0e6-010568f85820	+	control_Replicate_3.sorted.bed	Ctrl	MEF
MT	80	1024	8cb5cee8-1a19-47d1-815e-e6aee618f4dc	+	control_Replicate_3.sorted.bed	Ctrl	MEF
MT	80	1024	0a9278db-3437-4ffa-997a-4ccfbb19215b	+	control_Replicate_3.sorted.bed	Ctrl	MEF
MT	80	1024	cd4142cf-4c44-4c9f-aacc-a3424935929c	+	control_Replicate_3.sorted.bed	Ctrl	MEF
MT	80	1024	947c3b99-32b0-4acc-8ac9-3dcfb3459fa7	+	control_Replicate_3.sorted.bed	Ctrl	MEF
MT	80	1024	ba02427a-17c9-4449-bd28-db6c338a606e	+	control_Replicate_3.sorted.bed	Ctrl	MEF
MT	80	1024	e12ec461-4be3-4a17-bada-5b0fc19ba0bb	+	control_Replicate_3.sorted.bed	Ctrl	MEF
MT	80	1024	0029cb73-d699-40e3-b337-4db922b7249a	+	control_Replicate_3.sorted.bed	Ctrl	MEF
MT	80	1024	035b64ca-bf91-480b-a357-d75e445d5fef	+	control_Replicate_3.sorted.bed	Ctrl	MEF
MT	80	1024	6e7c5d60-0e2c-4504-82fd-4e39e3d5b4a6	+	control_Replicate_3.sorted.bed	Ctrl	MEF
MT	80	1024	d4a9610b-857a-4233-b5ef-38fcc4f2d6eb	+	control_Replicate_3.sorted.bed	Ctrl	MEF
MT	80	1024	d842377d-fe6f-4660-84a1-27c44103b6e2	+	control_Replicate_3.sorted.bed	Ctrl	MEF
MT	80	1024	eb9d6b67-93b3-44c2-a3f5-fbf2c83223ca	+	control_Replicate_3.sorted.bed	Ctrl	MEF
MT	80	1024	05c492f9-6554-4908-ba25-d3dd1e992378	+	control_Replicate_3.sorted.bed	Ctrl	MEF
MT	80	1024	e9d357c5-0e2d-4066-990d-e88f0aa8fe20	+	control_Replicate_3.sorted.bed	Ctrl	MEF
MT	80	1024	8df56bbb-6b22-4274-bb41-1e7071db38de	+	control_Replicate_3.sorted.bed	Ctrl	MEF
MT	80	1024	06136223-f1a5-4102-9602-88f9297a9f54	+	control_Replicate_3.sorted.bed	Ctrl	MEF
MT	80	1024	405dd400-0533-4317-a255-e0b439ca491b	+	control_Replicate_3.sorted.bed	Ctrl	MEF
MT	80	1024	6f88e39b-3362-452a-979d-09a20cd8193a	+	control_Replicate_3.sorted.bed	Ctrl	MEF
MT	80	1024	7ff5cf99-c913-4780-b509-a29cfca3b46c	+	control_Replicate_3.sorted.bed	Ctrl	MEF
MT	80	1024	19d1bc3f-1a64-4a3c-91fc-9f938e018bc4	+	control_Replicate_3.sorted.bed	Ctrl	MEF
MT	80	1024	4b78e5a4-b6f2-4b7b-8184-17d91e9f5d60	+	control_Replicate_3.sorted.bed	Ctrl	MEF
MT	80	1024	7407f1da-e82a-4a5e-91e6-7025f53f1404	+	control_Replicate_3.sorted.bed	Ctrl	MEF
MT	80	1024	05b62715-2919-43ea-90dc-46bc8e5bb10b	+	control_Replicate_3.sorted.bed	Ctrl	MEF
MT	80	1024	9f73c2f7-448c-444b-ab30-90fdf16ef9a1	+	control_Replicate_3.sorted.bed	Ctrl	MEF
MT	80	1024	0e1ec4b5-7c96-4c91-aa8d-ceae366e67fc	+	control_Replicate_3.sorted.bed	Ctrl	MEF
MT	80	1024	8d7fb137-f143-4877-9993-9026903ae2dc	+	control_Replicate_3.sorted.bed	Ctrl	MEF
MT	80	1024	87d6c51a-1c2c-4582-a2d7-14efb18f31b0	+	control_Replicate_3.sorted.bed	Ctrl	MEF
MT	80	1024	96ee5896-d00c-4bc2-8bbb-329e614bbe28	+	control_Replicate_3.sorted.bed	Ctrl	MEF
MT	80	1024	c330d423-bef1-4c94-bfb2-572b57a0e2ee	+	control_Replicate_3.sorted.bed	Ctrl	MEF
MT	80	1024	e01363c3-7bea-4903-bea1-81394b0148b1	+	control_Replicate_3.sorted.bed	Ctrl	MEF
MT	80	1024	68e9ca29-91a2-4a94-90d3-cc0fc57cc85c	+	control_Replicate_3.sorted.bed	Ctrl	MEF
MT	80	1024	3f85b3eb-d2bb-4e50-bf74-ed8d3897955f	+	control_Replicate_3.sorted.bed	Ctrl	MEF
MT	80	1024	7006c415-ffef-4209-a865-710224cb76a0	+	control_Replicate_3.sorted.bed	Ctrl	MEF
MT	80	1024	518502ed-8ff5-4147-99cf-7ce353363c0f	+	control_Replicate_3.sorted.bed	Ctrl	MEF
MT	80	1024	f3990d14-57db-43cc-b77e-0983e865e5d0	+	control_Replicate_3.sorted.bed	Ctrl	MEF
MT	80	1024	d14f3164-94dd-4aad-9d40-498f0adae328	+	control_Replicate_3.sorted.bed	Ctrl	MEF
MT	80	1024	95049adf-f8d1-43f4-84ad-9fbf3ac97206	+	control_Replicate_3.sorted.bed	Ctrl	MEF
MT	80	1024	32b3dcf5-de36-4fec-8394-ca16286e36ab	+	control_Replicate_3.sorted.bed	Ctrl	MEF
MT	80	1024	0791d440-1e28-4177-a9e7-f5c63b4940e5	+	control_Replicate_3.sorted.bed	Ctrl	MEF
MT	80	1024	af218c14-2a34-4bb0-a031-681cee86cb8a	+	control_Replicate_3.sorted.bed	Ctrl	MEF
MT	80	1024	681c2c9e-7a42-4369-9be7-f1e0b5aead2f	+	control_Replicate_3.sorted.bed	Ctrl	MEF
MT	80	1024	ba20d0f6-1696-4b9e-9294-515305b0558f	+	control_Replicate_3.sorted.bed	Ctrl	MEF
MT	80	1024	32f260da-29ce-4186-ad95-45e92c344813	+	control_Replicate_3.sorted.bed	Ctrl	MEF
MT	80	1024	a3873a8b-a10e-49a3-9e0c-857de09e5858	+	control_Replicate_3.sorted.bed	Ctrl	MEF
MT	80	1024	1f781f4b-3852-4645-b467-7867609a0ce7	+	control_Replicate_3.sorted.bed	Ctrl	MEF
MT	80	1024	8ede5e2f-ef76-4cfd-bccf-673719fcf75f	+	control_Replicate_3.sorted.bed	Ctrl	MEF
MT	80	1024	a305b020-21d7-49ba-9942-7628021a9ecc	+	control_Replicate_3.sorted.bed	Ctrl	MEF
MT	80	1024	faf77aef-bdcd-46dc-a929-d091de4d62d6	+	control_Replicate_3.sorted.bed	Ctrl	MEF
MT	80	1024	32a5c45d-fee1-4625-a206-808b897f798a	+	control_Replicate_3.sorted.bed	Ctrl	MEF
MT	80	1024	94b1bdf1-e9b5-4346-8263-f9fbaf2270a0	+	control_Replicate_3.sorted.bed	Ctrl	MEF
MT	80	1024	c210fd3e-d59f-4e85-881c-20269301414c	+	control_Replicate_3.sorted.bed	Ctrl	MEF
MT	80	1024	b82fab86-b81c-4a3d-9e52-bba3aef0af6e	+	control_Replicate_3.sorted.bed	Ctrl	MEF
MT	80	1024	9efb636f-2a74-40dd-ad69-d7b59ff052dd	+	control_Replicate_3.sorted.bed	Ctrl	MEF
MT	80	1024	fc9c8700-18da-45d3-b746-ec4297eb69c7	+	control_Replicate_3.sorted.bed	Ctrl	MEF
MT	80	1024	4706ef15-cf06-47e9-8762-3f1bf0266a24	+	control_Replicate_3.sorted.bed	Ctrl	MEF
MT	80	1024	41105f52-2ccf-488b-9a17-2626cfffb496	+	control_Replicate_3.sorted.bed	Ctrl	MEF
MT	80	1024	3814b5ad-abe8-46da-9603-15347a9c4fb4	+	control_Replicate_3.sorted.bed	Ctrl	MEF
MT	80	1024	798ed7c0-4963-48aa-a690-ffaf63636e14	+	control_Replicate_3.sorted.bed	Ctrl	MEF
MT	80	1024	d16fe621-543d-4c1a-8eed-f85abb79a5f1	+	control_Replicate_3.sorted.bed	Ctrl	MEF
MT	80	1024	d745993c-936c-44cf-bda3-318648955666	+	control_Replicate_3.sorted.bed	Ctrl	MEF
MT	80	1024	efdc737f-9f4f-48b5-99f9-7b332a780360	+	control_Replicate_3.sorted.bed	Ctrl	MEF
MT	80	1024	a9e4ea97-933e-4876-92ac-97fc66c6fe7a	+	control_Replicate_3.sorted.bed	Ctrl	MEF
MT	80	1024	b84a6d9d-b297-46f5-b0e0-985a587ceb43	+	control_Replicate_3.sorted.bed	Ctrl	MEF
MT	80	1024	1ee295be-6f1d-42b3-a4a9-e31a2ced1d96	+	control_Replicate_3.sorted.bed	Ctrl	MEF
MT	80	1024	32d85ad9-b051-4f65-93cc-97f3a7ba37ee	+	control_Replicate_3.sorted.bed	Ctrl	MEF
MT	80	1024	84414648-7138-40d9-968f-43a1138434fc	+	control_Replicate_3.sorted.bed	Ctrl	MEF
MT	80	1024	3d13c6ba-b3cc-47f0-9378-4e5954ed0b35	+	control_Replicate_3.sorted.bed	Ctrl	MEF
MT	80	1024	79c51301-a263-4b6d-80d1-77523e1c82a2	+	control_Replicate_3.sorted.bed	Ctrl	MEF
MT	80	1024	050dd5d5-33d1-4df5-a624-95d4d035831b	+	control_Replicate_2.sorted.bed	Ctrl	MEF
MT	80	1024	95840a69-9f56-4e74-bc26-89f5c2bd6f04	+	control_Replicate_2.sorted.bed	Ctrl	MEF
MT	80	1024	a52f2f85-caaa-490e-b30d-09ddadbe5472	+	control_Replicate_2.sorted.bed	Ctrl	MEF
MT	80	1024	f32ab071-e601-4844-9239-85e0ad125c21	+	control_Replicate_2.sorted.bed	Ctrl	MEF
MT	80	1024	652a50bf-be74-4fc0-901b-249f688b5812	+	control_Replicate_2.sorted.bed	Ctrl	MEF
MT	80	1024	77a96589-e78b-462d-babd-d362d016c457	+	control_Replicate_2.sorted.bed	Ctrl	MEF
MT	80	1024	7620a9c7-5ef8-4611-8edc-32b1ecc1b04d	+	control_Replicate_2.sorted.bed	Ctrl	MEF
MT	80	1024	e779d21e-6c2f-49d6-9f4a-ddf8a9e70269	+	control_Replicate_2.sorted.bed	Ctrl	MEF
MT	80	1024	0d18321a-2ebb-4a19-a6f7-0038f6dbf103	+	control_Replicate_2.sorted.bed	Ctrl	MEF
MT	80	1024	2d5f97ea-4362-4f21-b1e8-2b60c2980f0f	+	control_Replicate_2.sorted.bed	Ctrl	MEF
MT	80	1024	7866045b-c687-4437-9fb2-f94d9f233986	+	control_Replicate_2.sorted.bed	Ctrl	MEF
MT	80	1024	87f72fa3-7707-4ed6-a491-4af8196a5a0b	+	control_Replicate_2.sorted.bed	Ctrl	MEF
MT	80	1024	1092f7f0-550b-4288-897a-83d4109c1fb3	+	control_Replicate_2.sorted.bed	Ctrl	MEF
MT	80	1024	9532a3e8-e91c-4f5a-8eeb-ced2e487681a	+	control_Replicate_2.sorted.bed	Ctrl	MEF
MT	80	1024	9d692e2e-0762-43ad-92a9-831ee8677366	+	control_Replicate_2.sorted.bed	Ctrl	MEF
MT	80	1024	beb58e29-e526-4a79-b323-93046b388e80	+	control_Replicate_2.sorted.bed	Ctrl	MEF
MT	80	1024	badc2694-c0e8-4124-9e63-7663cbeea832	+	control_Replicate_2.sorted.bed	Ctrl	MEF
MT	80	1024	1ecccb91-e3a9-4bff-96b7-881cfeb42e9d	+	control_Replicate_2.sorted.bed	Ctrl	MEF
MT	80	1024	6c973a32-a7a9-4bb9-83b9-db98e4db03e5	+	control_Replicate_2.sorted.bed	Ctrl	MEF
MT	80	1024	b081197f-0cf8-493f-8ddd-fdb595716626	+	control_Replicate_2.sorted.bed	Ctrl	MEF
MT	80	1024	91fc9ae3-29f0-4de5-9cec-ec996421d63d	+	control_Replicate_2.sorted.bed	Ctrl	MEF
MT	80	1024	266430d2-a284-43df-aae7-445c7f2f6bf5	+	control_Replicate_2.sorted.bed	Ctrl	MEF
MT	80	1024	904de43d-ec96-43e9-940c-25c510f19ff7	+	control_Replicate_2.sorted.bed	Ctrl	MEF
MT	80	1024	dbeba002-86ba-4cdc-8a4e-6ebe6355bb09	+	control_Replicate_2.sorted.bed	Ctrl	MEF
MT	80	1024	838e5e6d-e778-4a5f-8b2e-837d8a005815	+	control_Replicate_2.sorted.bed	Ctrl	MEF
MT	80	1024	07af8a54-acb7-4aa3-b438-82034e9aa291	+	control_Replicate_2.sorted.bed	Ctrl	MEF
MT	80	1024	1521f31c-3611-4e01-8c10-7a0690fbf91c	+	control_Replicate_2.sorted.bed	Ctrl	MEF
MT	80	1024	222f1d80-e68e-4ea6-bf60-403b4fe09e83	+	control_Replicate_2.sorted.bed	Ctrl	MEF
MT	80	1024	9699b914-cc96-462f-b68a-22f0d1116f65	+	control_Replicate_2.sorted.bed	Ctrl	MEF
MT	80	1024	1eb4895c-bb61-4207-b7ce-1497beb0e395	+	control_Replicate_2.sorted.bed	Ctrl	MEF
MT	80	1024	89eb2b7b-a26c-4fbc-954b-a6c6f87fd377	+	control_Replicate_2.sorted.bed	Ctrl	MEF
MT	80	1024	8687f24f-65b0-4cbd-a315-08655fd03323	+	control_Replicate_2.sorted.bed	Ctrl	MEF
MT	80	1024	b7e7c996-a762-4e4c-9fc7-cb1f033ca4c1	+	control_Replicate_2.sorted.bed	Ctrl	MEF
MT	80	1024	e5da5834-d8a4-4f65-b7d4-96ea74927c80	+	control_Replicate_2.sorted.bed	Ctrl	MEF
MT	80	1024	26b87566-aaef-4549-8039-06034cb61681	+	control_Replicate_2.sorted.bed	Ctrl	MEF
MT	80	1024	53bcdc24-9257-408e-91e8-7240a1a9e5fc	+	control_Replicate_2.sorted.bed	Ctrl	MEF
MT	80	1024	61be93bd-3638-41ed-96d6-52f24dd83240	+	control_Replicate_2.sorted.bed	Ctrl	MEF
MT	80	1024	87585fd0-a61d-4fc2-b60d-eb91a93efd92	+	control_Replicate_2.sorted.bed	Ctrl	MEF
MT	80	1024	6235370e-ce45-4b8b-9e06-333fb962b8f2	+	control_Replicate_2.sorted.bed	Ctrl	MEF
MT	80	1024	871911b7-a10a-4346-beb7-8514b06a1013	+	control_Replicate_2.sorted.bed	Ctrl	MEF
MT	80	1024	ce4600fa-d496-42a2-b051-24bc9414d476	+	control_Replicate_2.sorted.bed	Ctrl	MEF
MT	80	1024	39705e9d-9ebb-40ae-99db-a6cd0945ce54	+	control_Replicate_2.sorted.bed	Ctrl	MEF
MT	80	1024	4ca7e0ce-e8dd-43eb-80e8-8e29436859a0	+	control_Replicate_2.sorted.bed	Ctrl	MEF
MT	80	1024	a1d0ab4b-b08e-4f41-8ca3-f74338cc1679	+	control_Replicate_2.sorted.bed	Ctrl	MEF
MT	80	1024	4f66d985-9997-4fed-9953-261f15c60d81	+	control_Replicate_2.sorted.bed	Ctrl	MEF
MT	80	1024	4a9af8f1-5f76-40d0-95e4-2108887396a2	+	control_Replicate_2.sorted.bed	Ctrl	MEF
MT	80	1024	61b0486f-c8f8-43f1-90bc-4aaa327e5a95	+	control_Replicate_2.sorted.bed	Ctrl	MEF
MT	80	1024	75f816af-128b-4d9e-abd0-35162a35190c	+	control_Replicate_2.sorted.bed	Ctrl	MEF
MT	80	1024	b6fa4704-c9aa-4212-a930-73416ff5ca32	+	control_Replicate_2.sorted.bed	Ctrl	MEF
MT	80	1024	c3a23709-b1b6-4261-8b2d-f351b41209fd	+	control_Replicate_2.sorted.bed	Ctrl	MEF
MT	80	1024	f78bf015-a656-41da-a148-5ea2c7a903ac	+	control_Replicate_2.sorted.bed	Ctrl	MEF
MT	80	1024	1c5384e4-48f9-4fc8-a333-f123999cb107	+	control_Replicate_2.sorted.bed	Ctrl	MEF
MT	80	1024	b764b8fe-8702-4be1-b2d6-818530b5a10e	+	control_Replicate_2.sorted.bed	Ctrl	MEF
MT	80	1024	390c4603-b4e3-466b-b11f-79f98f8e08e1	+	control_Replicate_2.sorted.bed	Ctrl	MEF
MT	80	1024	4f225521-1d0f-4d12-a831-446913fd4efe	+	control_Replicate_2.sorted.bed	Ctrl	MEF
MT	80	1024	53ca8209-66cc-4cf5-ab05-c58aaf70ba35	+	control_Replicate_2.sorted.bed	Ctrl	MEF
MT	80	1024	0fc2ae9c-ad3c-4e78-b404-432301b640bd	+	control_Replicate_2.sorted.bed	Ctrl	MEF
MT	80	1024	e89c8478-f65b-4466-aa16-408eaa731dcd	+	control_Replicate_2.sorted.bed	Ctrl	MEF
MT	80	1024	4ae8a62d-bb5d-4601-95cb-34436e0138f8	+	control_Replicate_2.sorted.bed	Ctrl	MEF
MT	80	1024	1f10ceb3-4dd9-4674-bb4b-86b450f810a6	+	control_Replicate_2.sorted.bed	Ctrl	MEF
MT	80	1024	2deba75b-410c-4ddc-8e8f-26284de4e86b	+	control_Replicate_2.sorted.bed	Ctrl	MEF
MT	80	1024	a4f38a7c-6d4f-491d-9abd-e02e96f02fed	+	control_Replicate_2.sorted.bed	Ctrl	MEF
MT	80	1024	0c2a89c8-1c43-4bff-a805-c2900d4f1bbb	+	control_Replicate_2.sorted.bed	Ctrl	MEF
MT	80	1024	ccb0f771-163b-42f0-8ab8-08281bfd9c2f	+	control_Replicate_2.sorted.bed	Ctrl	MEF
MT	80	1024	ddf81a68-8a6e-4ccc-acb4-dde9991bf87c	+	control_Replicate_2.sorted.bed	Ctrl	MEF
MT	80	1024	c8fa0e57-b87b-412b-8fff-7df8facce5bf	+	control_Replicate_2.sorted.bed	Ctrl	MEF
MT	80	1024	b6935ddf-a91e-4a85-9c5a-ddc103ce2077	+	control_Replicate_2.sorted.bed	Ctrl	MEF
MT	80	1024	ea891ccf-e484-4c6f-a503-ae1164a103ac	+	control_Replicate_2.sorted.bed	Ctrl	MEF
MT	80	1024	3bf60a75-ed58-4c32-8d84-3ca1f346b3d5	+	control_Replicate_2.sorted.bed	Ctrl	MEF
MT	80	1024	6e5bf61f-3727-4c99-a5ff-f7e442a52f0f	+	control_Replicate_2.sorted.bed	Ctrl	MEF
MT	80	1024	82e47823-0d6d-4a2d-9bf2-6052be04bd68	+	control_Replicate_2.sorted.bed	Ctrl	MEF
MT	80	1024	ac1135bd-f441-4d83-9178-2e8b2438047d	+	control_Replicate_2.sorted.bed	Ctrl	MEF
MT	80	1024	8e47303e-50e5-4d9a-b81c-b1bd585e2fc4	+	control_Replicate_2.sorted.bed	Ctrl	MEF
MT	80	1024	f7058e3d-5c78-4645-aee8-108ab72ef663	+	control_Replicate_2.sorted.bed	Ctrl	MEF
MT	80	1024	06c245ca-87cf-4a19-9ee4-973f60698d79	+	control_Replicate_2.sorted.bed	Ctrl	MEF
MT	80	1024	705868f7-3e7c-4a22-9fdf-82129d2801dd	+	control_Replicate_2.sorted.bed	Ctrl	MEF
MT	80	1024	a4bb2ac6-f270-43d1-8be2-14096a801bbb	+	control_Replicate_2.sorted.bed	Ctrl	MEF
MT	80	1024	49ca36e5-9414-414f-be71-6d9c7fb17eac	+	control_Replicate_2.sorted.bed	Ctrl	MEF
MT	80	1024	fb12d55b-0465-4249-a5d0-1cc9dc6b13fe	+	control_Replicate_2.sorted.bed	Ctrl	MEF
MT	80	1024	8302ab13-47f9-4a86-af6f-31a9b2868792	+	control_Replicate_2.sorted.bed	Ctrl	MEF
MT	80	1024	889b757e-05a1-45e8-820b-7e4404bf5c25	+	control_Replicate_2.sorted.bed	Ctrl	MEF
MT	80	1024	1b52c152-19f2-4377-9c5f-8969e6dd536a	+	control_Replicate_2.sorted.bed	Ctrl	MEF
MT	80	1024	14f6205c-0b80-4be1-80c7-6b63fe525085	+	control_Replicate_2.sorted.bed	Ctrl	MEF
MT	80	1024	a26b9119-ec4b-4012-9a77-027ef4c468bf	+	control_Replicate_2.sorted.bed	Ctrl	MEF
MT	80	1024	28dee9dd-cc21-4b2d-ad95-4febc1053408	+	control_Replicate_2.sorted.bed	Ctrl	MEF
MT	80	1024	bad0d37e-53c8-4900-a58e-276eff0a0c2d	+	control_Replicate_2.sorted.bed	Ctrl	MEF
MT	80	1024	180583af-ce4a-4a46-b2e0-0f32437f7077	+	control_Replicate_2.sorted.bed	Ctrl	MEF
MT	80	1024	7bb83700-304e-4b51-b1fe-4d24f741ed03	+	control_Replicate_2.sorted.bed	Ctrl	MEF
MT	80	1024	8995c1b5-c135-4594-bd8a-ae6ac2452ae2	+	control_Replicate_2.sorted.bed	Ctrl	MEF
MT	80	1024	e75a7532-35c0-49fb-a9ae-b1bbcae28c66	+	control_Replicate_2.sorted.bed	Ctrl	MEF
MT	80	1024	5526378d-7ec7-4cff-89d5-73628fda4ff5	+	control_Replicate_2.sorted.bed	Ctrl	MEF
MT	80	1024	ffc39aa6-8b97-4772-9daf-bb989713fb2a	+	control_Replicate_2.sorted.bed	Ctrl	MEF
MT	80	1024	062bcebc-31c0-4956-91cc-ae500ed360c8	+	control_Replicate_2.sorted.bed	Ctrl	MEF
MT	80	1024	6069d499-d52a-4b17-abc6-8e3046b92873	+	control_Replicate_2.sorted.bed	Ctrl	MEF
MT	80	1024	9ee36c23-3f6b-4836-8d8b-8ba61770e24e	+	control_Replicate_2.sorted.bed	Ctrl	MEF
MT	80	1024	8932d240-b22e-42b4-9fce-76e49259b8bb	+	control_Replicate_2.sorted.bed	Ctrl	MEF
MT	80	1024	ac0935b3-4d9a-4322-b267-7a4189d8dc6c	+	control_Replicate_2.sorted.bed	Ctrl	MEF
MT	80	1024	f5c7186d-d269-432b-9e9a-30eaebc32296	+	control_Replicate_2.sorted.bed	Ctrl	MEF
MT	80	1024	dffb9c39-5f0f-40d6-87cc-835ec098f3e9	+	control_Replicate_2.sorted.bed	Ctrl	MEF
MT	80	1024	220c0857-45bc-4354-bdd3-8fe56c5eb898	+	control_Replicate_2.sorted.bed	Ctrl	MEF
MT	80	1024	22591b79-0276-4842-9760-76b715d1fade	+	control_Replicate_2.sorted.bed	Ctrl	MEF
MT	80	1024	97234d84-e5b1-4e78-93e7-ed3dcac1aca6	+	control_Replicate_2.sorted.bed	Ctrl	MEF
MT	80	1024	fb98629a-0913-487e-ad98-94965014cea4	+	control_Replicate_2.sorted.bed	Ctrl	MEF
MT	80	1024	de5ae933-b661-43a7-ad71-14da6aedf9cc	+	control_Replicate_2.sorted.bed	Ctrl	MEF
MT	80	1024	0b114d6b-974c-43bb-9673-29fe9473b7ea	+	control_Replicate_2.sorted.bed	Ctrl	MEF
MT	80	1024	c368de6e-ff01-4aa6-bd02-780cdac715b2	+	control_Replicate_2.sorted.bed	Ctrl	MEF
MT	80	1024	6c124594-c4c2-486c-88b8-2fb45822131f	+	control_Replicate_2.sorted.bed	Ctrl	MEF
MT	80	1024	18ef5ad3-c607-418a-90b2-153b8908ec7f	+	control_Replicate_2.sorted.bed	Ctrl	MEF
MT	80	1024	267ebb7c-140b-4aa4-9d7e-399d813e1a2d	+	control_Replicate_2.sorted.bed	Ctrl	MEF
MT	80	1024	83631527-f738-4a2c-94f5-a31c434b5024	+	control_Replicate_2.sorted.bed	Ctrl	MEF
MT	80	1024	aee1c8a6-3dfa-407f-bb65-ccc29ab20ce2	+	control_Replicate_2.sorted.bed	Ctrl	MEF
MT	80	1024	f10603d7-ece6-4852-8381-b0130005ef1d	+	control_Replicate_2.sorted.bed	Ctrl	MEF
MT	80	1024	3d35cef6-cada-43fe-ac61-65566523c50e	+	control_Replicate_2.sorted.bed	Ctrl	MEF
MT	80	1024	d5d51649-fcfe-4e76-bccd-cc4cbdaa847e	+	control_Replicate_2.sorted.bed	Ctrl	MEF
MT	80	1024	6090c500-91bd-465e-8e57-5ab183fc0736	+	control_Replicate_2.sorted.bed	Ctrl	MEF
MT	80	1024	bbb373dd-78b0-4681-b9d5-a48eeed008e5	+	control_Replicate_2.sorted.bed	Ctrl	MEF
MT	80	1024	df65b019-f2dd-40d5-aa86-51d9ae1ab45a	+	control_Replicate_2.sorted.bed	Ctrl	MEF
MT	80	1024	2325dd5b-6a2a-4bfc-bc3f-f52b328f25a0	+	control_Replicate_2.sorted.bed	Ctrl	MEF
MT	80	1024	96b89632-ca0e-4fc7-b21d-ea7995e3715c	+	control_Replicate_2.sorted.bed	Ctrl	MEF
MT	80	1024	70f542a1-d1ba-4c33-ab8e-ecf0fca46826	+	control_Replicate_2.sorted.bed	Ctrl	MEF
MT	80	1024	3f128661-b51a-4f36-80f8-1d0ece00899c	+	control_Replicate_2.sorted.bed	Ctrl	MEF
MT	80	1024	61cc42a9-3172-4aa3-b531-81385d407fa3	+	control_Replicate_2.sorted.bed	Ctrl	MEF
MT	80	1024	3acce6f9-7363-4669-b6d0-1a4cacac55c0	+	control_Replicate_2.sorted.bed	Ctrl	MEF
MT	80	1024	d72efad8-1f3c-49a9-9ffc-21141ae2bb56	+	control_Replicate_2.sorted.bed	Ctrl	MEF
MT	80	1024	28db3359-211a-4e58-bd01-605512a5738b	+	control_Replicate_2.sorted.bed	Ctrl	MEF
MT	80	1024	cf55048f-6b82-4e89-b7db-7702c3e7e52c	+	control_Replicate_2.sorted.bed	Ctrl	MEF
MT	80	1024	142ab47d-ef6d-46e2-b8e8-f6f7594a5212	+	control_Replicate_1.sorted.bed	Ctrl	MEF
MT	80	1024	3e3678a2-50ed-4311-bb89-ceb66b5aa741	+	control_Replicate_1.sorted.bed	Ctrl	MEF
MT	80	1024	89d0a974-f51b-4468-b9a8-ba5d02585b5e	+	control_Replicate_1.sorted.bed	Ctrl	MEF
MT	80	1024	92a65923-7b40-4695-b790-207e3fb29380	+	control_Replicate_1.sorted.bed	Ctrl	MEF
MT	80	1024	9ddebb07-fc43-4f7e-aa77-37f06c8d16f3	+	control_Replicate_1.sorted.bed	Ctrl	MEF
MT	80	1024	eef559e8-6548-452d-b494-0f3c516b6fc7	+	control_Replicate_1.sorted.bed	Ctrl	MEF
MT	80	1024	c499f31c-3604-4c15-9d0a-b3381b0a0908	+	control_Replicate_1.sorted.bed	Ctrl	MEF
MT	80	1024	e08a17c2-4920-4516-8d78-66a469214f50	+	control_Replicate_1.sorted.bed	Ctrl	MEF
MT	80	1024	ac72482e-94de-42ca-8187-ddd33e0102fc	+	control_Replicate_1.sorted.bed	Ctrl	MEF
MT	80	1024	ac750fb9-0053-4610-ae74-9e33dfa04739	+	control_Replicate_1.sorted.bed	Ctrl	MEF
MT	80	1028	eb2d7312-5352-4d9e-9c35-3384ce831f0d	+	control_Replicate_4.sorted.bed	Ctrl	MEF
MT	80	1028	efec921c-b8ea-44ce-ad25-04e1e33126a0	+	control_Replicate_4.sorted.bed	Ctrl	MEF
MT	80	1028	ca39e79f-9d8d-4ac6-9a81-25da26f85ebe	+	control_Replicate_4.sorted.bed	Ctrl	MEF
MT	80	1028	8f6c73bc-5d56-4704-a8cd-9197dfa9e0df	+	control_Replicate_3.sorted.bed	Ctrl	MEF
MT	80	1028	807c7937-9b8b-4949-994f-c9c5d7f41595	+	control_Replicate_3.sorted.bed	Ctrl	MEF
MT	80	1028	c7053dc0-5434-4b64-838d-dea910ff8dfb	+	control_Replicate_2.sorted.bed	Ctrl	MEF
MT	80	1028	8f8b9c85-6ac1-4f35-9835-467f0ac511c8	+	control_Replicate_2.sorted.bed	Ctrl	MEF
MT	80	1028	7568215d-9d28-4596-a23a-a3e5ef3ef2ab	+	control_Replicate_2.sorted.bed	Ctrl	MEF
MT	80	1028	3106f112-b166-4de9-8cef-aa38f24103bf	+	control_Replicate_2.sorted.bed	Ctrl	MEF
MT	80	1028	5745ee87-1121-45a3-b80e-045fbaed9cab	+	control_Replicate_2.sorted.bed	Ctrl	MEF
MT	80	1028	28e5def6-c1b9-4ab4-ba52-de6cda06a879	+	control_Replicate_2.sorted.bed	Ctrl	MEF
MT	80	1031	0b2e9c0d-82f3-4d97-9e42-d656dc47c03e	+	control_Replicate_3.sorted.bed	Ctrl	MEF
MT	80	1050	f21494a7-ac4a-442f-b6cc-45152e4f0533	+	control_Replicate_3.sorted.bed	Ctrl	MEF
MT	80	1050	5f029b8e-504a-4714-9514-8e30013448f2	+	control_Replicate_3.sorted.bed	Ctrl	MEF
MT	80	2281	209b18f7-8204-4029-8867-3f2652d1d285	+	control_Replicate_3.sorted.bed	Ctrl	MEF
MT	80	2281	a17b36fd-e2ac-4ab3-ad58-23dab50face3	+	control_Replicate_2.sorted.bed	Ctrl	MEF
MT	80	2672	c1fd2cd5-4f2f-4fd9-8809-954f1c2e0bee	+	control_Replicate_4.sorted.bed	Ctrl	MEF
MT	80	2681	25dd2b4b-0c19-4e56-9737-0fd77ebd911b	+	control_Replicate_3.sorted.bed	Ctrl	MEF
MT	80	3699	5c135c15-6bb1-4fa1-bd1d-18ff911896db	+	control_Replicate_3.sorted.bed	Ctrl	MEF
MT	80	3704	7d72ea7f-582a-4dfd-8aa9-fb869717e633	+	control_Replicate_3.sorted.bed	Ctrl	MEF
MT	80	3711	3fe985e0-dfa4-4a22-bb6f-5111f943a36c	+	control_Replicate_4.sorted.bed	Ctrl	MEF
MT	80	3711	083f3e00-00dc-4790-adfb-432533911d9f	+	control_Replicate_3.sorted.bed	Ctrl	MEF
MT	80	3845	727109e9-b358-4446-9127-2a78b07d9a9d	+	control_Replicate_2.sorted.bed	Ctrl	MEF
MT	81	205	4462c3db-53c9-4c8d-8b70-16e8792ba5bb	+	control_Replicate_4.sorted.bed	Ctrl	MEF
MT	81	205	8cbbde2f-eb81-4a3d-a1dd-a3e9b78c7ba6	+	control_Replicate_3.sorted.bed	Ctrl	MEF
MT	81	219	859f8ab6-a560-40c3-9d8c-0b1e65d5ad85	+	control_Replicate_3.sorted.bed	Ctrl	MEF
MT	81	221	1fc19a47-5994-465b-a8a4-96441e0914ea	+	control_Replicate_3.sorted.bed	Ctrl	MEF
MT	81	225	28003844-f736-45a5-a856-d771f005d2ed	+	control_Replicate_3.sorted.bed	Ctrl	MEF
MT	81	235	13bcbe24-0ea4-4c9d-b87a-c687f5ff814b	+	control_Replicate_2.sorted.bed	Ctrl	MEF
MT	81	235	a515751e-6cd8-4263-a4b8-ec012eccd7f5	+	control_Replicate_1.sorted.bed	Ctrl	MEF
MT	81	237	4a2077dc-1103-4d50-93c4-ba01e4f2c3e9	+	control_Replicate_3.sorted.bed	Ctrl	MEF
MT	81	248	74d74105-dfb5-4ae1-8363-328cf05178fb	+	control_Replicate_3.sorted.bed	Ctrl	MEF
MT	81	253	fe62eca7-738d-4980-a687-e11da7ddbd1f	+	control_Replicate_2.sorted.bed	Ctrl	MEF
MT	81	280	61ceb7aa-efe0-4c00-ac7a-7d8273597a40	+	control_Replicate_4.sorted.bed	Ctrl	MEF
MT	81	280	4d8ca07a-e587-477a-b062-b2aaab2514c1	+	control_Replicate_4.sorted.bed	Ctrl	MEF
MT	81	282	bfdca4bf-1714-4d8c-a606-250200e0883c	+	control_Replicate_3.sorted.bed	Ctrl	MEF
MT	81	301	5c72a280-4a18-4cce-b83a-5a4810ec32d0	+	control_Replicate_4.sorted.bed	Ctrl	MEF
MT	81	301	60c96ff3-1b8c-4db3-98c3-9269f17efd9a	+	control_Replicate_3.sorted.bed	Ctrl	MEF
MT	81	301	215b75c8-f2c6-4da7-8109-2a1c452c4a02	+	control_Replicate_2.sorted.bed	Ctrl	MEF
MT	81	301	3cef67bb-4fd0-4acf-b7a4-1966919df9fd	+	control_Replicate_2.sorted.bed	Ctrl	MEF
MT	81	301	00640e17-0c9b-4047-a1c7-211977881280	+	control_Replicate_2.sorted.bed	Ctrl	MEF
MT	81	302	ce595813-e996-4710-bb5f-70ea255925c0	+	control_Replicate_2.sorted.bed	Ctrl	MEF
MT	81	303	51afbfad-68cd-4d0a-8072-4b69bd757d93	+	control_Replicate_3.sorted.bed	Ctrl	MEF
MT	81	303	903c465d-73f0-4b2b-a859-b3256b8072f2	+	control_Replicate_2.sorted.bed	Ctrl	MEF
MT	81	308	8725fc32-a436-4284-aca6-1eb46a48ba85	+	control_Replicate_2.sorted.bed	Ctrl	MEF
MT	81	312	800b7246-0bc1-49fe-b6e3-d92a66dfa91d	+	control_Replicate_4.sorted.bed	Ctrl	MEF
MT	81	313	bfe638fe-a1ed-46a4-9054-2f7a3e07ecde	+	control_Replicate_3.sorted.bed	Ctrl	MEF
MT	81	313	21bba8a6-475b-4ab8-b485-b0499ecb6bdd	+	control_Replicate_2.sorted.bed	Ctrl	MEF
MT	81	314	1579a59f-fe7d-4ea5-a844-297fd07d4956	+	control_Replicate_3.sorted.bed	Ctrl	MEF
MT	81	314	97074893-6271-45b7-a0cd-27139dc0af02	+	control_Replicate_2.sorted.bed	Ctrl	MEF
MT	81	315	4b7dfe12-3f4d-4557-b1ef-eff584589271	+	control_Replicate_2.sorted.bed	Ctrl	MEF
MT	81	316	b2ded72a-2aed-4c32-a8be-56a5fcbb7ccc	+	control_Replicate_2.sorted.bed	Ctrl	MEF
MT	81	316	b29c5f8e-ba41-478c-a95e-4ec6313557b4	+	control_Replicate_2.sorted.bed	Ctrl	MEF
MT	81	317	ce7a6953-1cd0-43be-a5ab-41333bd1ccb5	+	control_Replicate_4.sorted.bed	Ctrl	MEF
MT	81	317	3ff447e8-7183-4506-8c0a-abbd959c4839	+	control_Replicate_3.sorted.bed	Ctrl	MEF
MT	81	317	5b144069-1261-433d-a6a5-146f217afba4	+	control_Replicate_2.sorted.bed	Ctrl	MEF
MT	81	317	b71863b7-29f8-48cf-b22e-6769e8a334cc	+	control_Replicate_2.sorted.bed	Ctrl	MEF
MT	81	318	6c94564e-69ed-45ff-9528-1a52cc9432df	+	control_Replicate_2.sorted.bed	Ctrl	MEF
MT	81	320	73a6c99d-ffc6-40a1-9684-4b5903107552	+	control_Replicate_3.sorted.bed	Ctrl	MEF
MT	81	321	09a3994b-8fc2-4e25-af92-979dd522e34c	+	control_Replicate_2.sorted.bed	Ctrl	MEF
MT	81	322	35b07403-f574-4184-a77f-32c204f64048	+	control_Replicate_3.sorted.bed	Ctrl	MEF
MT	81	322	3c595473-a787-4667-ace5-189323f47a89	+	control_Replicate_2.sorted.bed	Ctrl	MEF
MT	81	322	105241ac-7d41-4bfa-97a4-2ddf6a00fe5e	+	control_Replicate_2.sorted.bed	Ctrl	MEF
MT	81	324	e10a954c-0c05-4988-9618-cf49b0bf240b	+	control_Replicate_2.sorted.bed	Ctrl	MEF
MT	81	324	a0313e9f-cb63-4a37-a28c-2645ce8ab678	+	control_Replicate_2.sorted.bed	Ctrl	MEF
MT	81	326	ad63889d-186c-4b72-8dc3-018946ca0d45	+	control_Replicate_2.sorted.bed	Ctrl	MEF
MT	81	333	2425ce25-5b32-4efe-b15d-756925ec9e5e	+	control_Replicate_2.sorted.bed	Ctrl	MEF
MT	81	335	07f9baf1-a7ba-42ad-ad82-ca19821bd5e7	+	control_Replicate_2.sorted.bed	Ctrl	MEF
MT	81	337	151d53ca-5d7f-47f0-813c-0808c3f331cb	+	control_Replicate_3.sorted.bed	Ctrl	MEF
MT	81	337	39055b19-51fa-4f97-8179-b9efd0bdf11d	+	control_Replicate_2.sorted.bed	Ctrl	MEF
MT	81	339	9028442c-6fcc-4415-9798-4a3b78163654	+	control_Replicate_4.sorted.bed	Ctrl	MEF
MT	81	339	20e0a0fe-0c12-4b99-8915-2527bf6b07ec	+	control_Replicate_4.sorted.bed	Ctrl	MEF
MT	81	339	95a0a43d-2dd8-4c7d-a00f-9640456e34d4	+	control_Replicate_4.sorted.bed	Ctrl	MEF
MT	81	339	86e64aae-3516-4ada-9ebe-2d144f341716	+	control_Replicate_3.sorted.bed	Ctrl	MEF
MT	81	339	fa21bab6-29b1-41c3-a7ae-9ce011cb6aa9	+	control_Replicate_3.sorted.bed	Ctrl	MEF
MT	81	339	3d52edfe-47e9-4eac-89dc-12296a02d3a7	+	control_Replicate_3.sorted.bed	Ctrl	MEF
MT	81	339	b77447d5-8bb9-45d1-9a63-7444a5887389	+	control_Replicate_3.sorted.bed	Ctrl	MEF
MT	81	339	57e11aed-5882-4022-b0f9-a2dbaaa5c190	+	control_Replicate_3.sorted.bed	Ctrl	MEF
MT	81	339	7057d286-ec18-4d0c-ba0e-b6ed3e4d3c1d	+	control_Replicate_3.sorted.bed	Ctrl	MEF
MT	81	339	dfbd8823-3c86-49c5-8a17-b2752a44e100	+	control_Replicate_3.sorted.bed	Ctrl	MEF
MT	81	339	4b0b55bc-ffb9-4af4-9d7d-ae1b26c41061	+	control_Replicate_3.sorted.bed	Ctrl	MEF
MT	81	339	fe037829-46db-4e51-b4ac-a016b2cbe507	+	control_Replicate_3.sorted.bed	Ctrl	MEF
MT	81	339	69dd8c91-2a14-4404-8889-9db5e81d54cf	+	control_Replicate_2.sorted.bed	Ctrl	MEF
MT	81	339	32a04f09-7abb-4bbb-bde6-db090a01d35c	+	control_Replicate_2.sorted.bed	Ctrl	MEF
MT	81	339	f1d57732-8288-4cdf-8b35-d89914909643	+	control_Replicate_2.sorted.bed	Ctrl	MEF
MT	81	339	384c2328-1c28-4970-b7fe-ed9ccd84546f	+	control_Replicate_2.sorted.bed	Ctrl	MEF
MT	81	339	fd46e58b-4526-429d-bdae-76b12ec1cd16	+	control_Replicate_2.sorted.bed	Ctrl	MEF
MT	81	339	77ccc54e-fd63-4385-b855-365cef59ce0e	+	control_Replicate_2.sorted.bed	Ctrl	MEF
MT	81	339	bf69d64e-d364-4dd9-9413-6cbfc3cca9ac	+	control_Replicate_2.sorted.bed	Ctrl	MEF
MT	81	339	aefbfa01-a838-4613-8ee0-45641cab4b29	+	control_Replicate_2.sorted.bed	Ctrl	MEF
MT	81	340	56d2cecc-bd73-4cb3-be43-08641701c123	+	control_Replicate_4.sorted.bed	Ctrl	MEF
MT	81	340	822a9ddf-7278-480f-a40a-b8575aa3f904	+	control_Replicate_4.sorted.bed	Ctrl	MEF
MT	81	342	6d9639d9-3514-4c7b-9cf3-1cd7b6a5a36d	+	control_Replicate_3.sorted.bed	Ctrl	MEF
MT	81	343	b1a50d7b-a753-49b4-bea0-0c597564153c	+	control_Replicate_4.sorted.bed	Ctrl	MEF
MT	81	343	e35abd4c-41ab-4d75-8363-fe58663f675a	+	control_Replicate_3.sorted.bed	Ctrl	MEF
MT	81	343	902a73d6-eb69-42ea-bad1-3e4d450b3ee9	+	control_Replicate_3.sorted.bed	Ctrl	MEF
MT	81	344	c8f1b1f7-821e-4126-b0b9-11a121214a6e	+	control_Replicate_4.sorted.bed	Ctrl	MEF
MT	81	344	f7d1aeda-2227-44d8-86a9-d6c32d6e8eda	+	control_Replicate_3.sorted.bed	Ctrl	MEF
MT	81	344	06e02efd-9a5f-4161-a162-89d205945a57	+	control_Replicate_3.sorted.bed	Ctrl	MEF
MT	81	344	2fcc3f62-bef3-4d13-91f3-6f9a41c4ee63	+	control_Replicate_3.sorted.bed	Ctrl	MEF
MT	81	344	450db318-dd2c-475c-9cf8-f43432ac5c76	+	control_Replicate_2.sorted.bed	Ctrl	MEF
MT	81	344	a2cb3e98-243e-4cad-8d3b-3987f9c52e4f	+	control_Replicate_2.sorted.bed	Ctrl	MEF
MT	81	346	376057b2-3ed3-4659-ab3c-c5624a1748e7	+	control_Replicate_3.sorted.bed	Ctrl	MEF
MT	81	346	4b7572b5-2707-4b61-b2a0-b0b66495ce5e	+	control_Replicate_2.sorted.bed	Ctrl	MEF
MT	81	346	bb6cd879-be11-4f8d-b1f2-f8696302c110	+	control_Replicate_2.sorted.bed	Ctrl	MEF
MT	81	346	74f55ee8-6f1c-4385-b84d-3afba814011e	+	control_Replicate_2.sorted.bed	Ctrl	MEF
MT	81	347	865fd924-1648-4dec-afe7-34ad96543664	+	control_Replicate_3.sorted.bed	Ctrl	MEF
MT	81	348	30b1cf9b-e8fe-449d-a7f3-0e460fc760e7	+	control_Replicate_3.sorted.bed	Ctrl	MEF
MT	81	352	15038c7b-2bc9-476c-a340-3527c2aeff07	+	control_Replicate_3.sorted.bed	Ctrl	MEF
MT	81	352	b4e6ee2b-dbe8-4d41-b6b1-1e208867dc00	+	control_Replicate_2.sorted.bed	Ctrl	MEF
MT	81	358	e8c7fd8a-15e4-4a9e-80f1-dd3af9240a07	+	control_Replicate_1.sorted.bed	Ctrl	MEF
MT	81	359	865ed93f-e07b-40e8-bd0f-7858ebb23a5a	+	control_Replicate_3.sorted.bed	Ctrl	MEF
MT	81	359	1b1b8de1-fb55-4646-828c-ea121bcd89b7	+	control_Replicate_1.sorted.bed	Ctrl	MEF
MT	81	360	008c4eb7-3bc0-452a-a8a1-23e062e26d60	+	control_Replicate_3.sorted.bed	Ctrl	MEF
MT	81	360	e6dee056-3ccb-4805-95f4-61dfa8470b2e	+	control_Replicate_2.sorted.bed	Ctrl	MEF
MT	81	360	86311123-db54-4330-8fd5-3e144bae9644	+	control_Replicate_2.sorted.bed	Ctrl	MEF
MT	81	360	9e261328-5cfa-4e52-9694-9161f90fec19	+	control_Replicate_1.sorted.bed	Ctrl	MEF
MT	81	362	773b22b6-fe75-4ee5-bf87-27653e4ffb6e	+	control_Replicate_4.sorted.bed	Ctrl	MEF
MT	81	363	38844b04-bee8-4f75-a305-2f23bde291d0	+	control_Replicate_3.sorted.bed	Ctrl	MEF
MT	81	364	02c63823-1122-4630-b3f4-7f0dccc3bf89	+	control_Replicate_4.sorted.bed	Ctrl	MEF
MT	81	364	bacfea1a-12ba-4410-b261-24b12d424709	+	control_Replicate_1.sorted.bed	Ctrl	MEF
MT	81	365	87b5cd71-a8b4-452a-9174-317889744505	+	control_Replicate_4.sorted.bed	Ctrl	MEF
MT	81	365	33cd6a80-5d27-4621-9498-ee730470e105	+	control_Replicate_4.sorted.bed	Ctrl	MEF
MT	81	365	7d916a81-a2f3-4c67-b69c-a5bdb076df27	+	control_Replicate_3.sorted.bed	Ctrl	MEF
MT	81	366	9829adba-e47a-45a6-8d66-6ef046b0eeb3	+	control_Replicate_2.sorted.bed	Ctrl	MEF
MT	81	366	89708c06-b01b-46aa-bf64-e256f1d0e3d4	+	control_Replicate_1.sorted.bed	Ctrl	MEF
MT	81	367	5b415298-0f05-4ecc-a747-71253cc27347	+	control_Replicate_2.sorted.bed	Ctrl	MEF
MT	81	367	e1248e09-8b66-4e77-ab93-b6cc2f94086f	+	control_Replicate_1.sorted.bed	Ctrl	MEF
MT	81	368	e263f95f-5447-4bfb-a6a3-c837f9da81e0	+	control_Replicate_4.sorted.bed	Ctrl	MEF
MT	81	368	98e3afc4-be8b-4414-9099-f5acd0b2d3a9	+	control_Replicate_3.sorted.bed	Ctrl	MEF
MT	81	369	8a6fac36-c94e-43b6-b3f6-c8eac4287502	+	control_Replicate_4.sorted.bed	Ctrl	MEF
MT	81	371	84f92e38-c7b2-4f48-8156-651655bd81ed	+	control_Replicate_4.sorted.bed	Ctrl	MEF
MT	81	373	f4a220a7-2a27-48d3-82ab-daa2319edb31	+	control_Replicate_2.sorted.bed	Ctrl	MEF
MT	81	374	085c2557-7aa4-4b74-b770-19f45bb78e6c	+	control_Replicate_4.sorted.bed	Ctrl	MEF
MT	81	374	a2f9a0f4-6c5b-484f-9104-eec1f79edab0	+	control_Replicate_1.sorted.bed	Ctrl	MEF
MT	81	374	87d9940f-958b-4dd2-a346-bf9546336915	+	control_Replicate_1.sorted.bed	Ctrl	MEF
MT	81	375	9006531a-31b8-46d0-ba70-07e08fd4da6b	+	control_Replicate_4.sorted.bed	Ctrl	MEF
MT	81	375	6bda8ef2-5964-4500-961c-9142ac38e9a0	+	control_Replicate_2.sorted.bed	Ctrl	MEF
MT	81	376	ebcc521e-9c80-44fd-a6ae-9136974c9b15	+	control_Replicate_4.sorted.bed	Ctrl	MEF
MT	81	376	ca1f94fb-7e87-4cbb-b060-1e2d46e6b68e	+	control_Replicate_3.sorted.bed	Ctrl	MEF
MT	81	376	e21fd1bd-1937-4f0b-ab01-7518deabee02	+	control_Replicate_3.sorted.bed	Ctrl	MEF
MT	81	376	8dd38c16-e2c1-4534-95a2-3425b6420719	+	control_Replicate_3.sorted.bed	Ctrl	MEF
MT	81	376	6dbe3865-ebf5-4021-9dad-84e04401d780	+	control_Replicate_2.sorted.bed	Ctrl	MEF
MT	81	376	c7f54143-99af-41ef-b976-f9387bfeee95	+	control_Replicate_1.sorted.bed	Ctrl	MEF
MT	81	377	57617803-15e2-4c12-816e-aa25b8f98ee1	+	control_Replicate_3.sorted.bed	Ctrl	MEF
MT	81	377	c02956ce-2286-447d-99df-ff566d1b86b7	+	control_Replicate_2.sorted.bed	Ctrl	MEF
MT	81	377	33203a60-c4af-4d10-beb1-56bb7165b0e9	+	control_Replicate_1.sorted.bed	Ctrl	MEF
MT	81	378	31120fbb-1253-49d8-a2b1-2eeda5edd0f5	+	control_Replicate_4.sorted.bed	Ctrl	MEF
MT	81	378	c98877f4-852d-4c41-853e-022c3d51fdd8	+	control_Replicate_4.sorted.bed	Ctrl	MEF
MT	81	378	fe02b6cb-d9db-465b-9d92-f3d4b8134b52	+	control_Replicate_4.sorted.bed	Ctrl	MEF
MT	81	378	c40c98c1-9ff6-4b8a-a47b-8933e7418c06	+	control_Replicate_4.sorted.bed	Ctrl	MEF
MT	81	378	1459253f-20b7-4286-a11d-be13f592725e	+	control_Replicate_4.sorted.bed	Ctrl	MEF
MT	81	378	8157219c-04bc-4dd1-985c-744ec41340b2	+	control_Replicate_4.sorted.bed	Ctrl	MEF
MT	81	378	b0ca3638-7a27-4f09-8c1e-215a28768ad3	+	control_Replicate_4.sorted.bed	Ctrl	MEF
MT	81	378	79d68172-dfc5-4274-800e-39dff94b3c26	+	control_Replicate_4.sorted.bed	Ctrl	MEF
MT	81	378	1dd854fe-d687-42d4-b6e3-9286962c3089	+	control_Replicate_4.sorted.bed	Ctrl	MEF
MT	81	378	7324af11-aafc-453d-9798-357c0b76fdd2	+	control_Replicate_3.sorted.bed	Ctrl	MEF
MT	81	378	36c6e55d-7bb9-4279-b56c-f3a2c443f1fb	+	control_Replicate_3.sorted.bed	Ctrl	MEF
MT	81	378	8ee0e2af-120b-4e3d-b34e-9df97960d46a	+	control_Replicate_2.sorted.bed	Ctrl	MEF
MT	81	378	cf623313-438f-4bea-b588-5979801a2721	+	control_Replicate_2.sorted.bed	Ctrl	MEF
MT	81	378	838e4938-edf3-43fc-be66-61ce61b46424	+	control_Replicate_2.sorted.bed	Ctrl	MEF
MT	81	378	46bb6736-1891-46fd-80e5-abf7c0effdce	+	control_Replicate_2.sorted.bed	Ctrl	MEF
MT	81	379	3d713ba9-badd-4a0d-91f1-5917131a3e69	+	control_Replicate_4.sorted.bed	Ctrl	MEF
MT	81	379	846f6791-8078-41ce-b13c-f31d89386606	+	control_Replicate_4.sorted.bed	Ctrl	MEF
MT	81	379	7ccc9e98-0942-4182-b63c-23cb43adbda5	+	control_Replicate_4.sorted.bed	Ctrl	MEF
MT	81	379	09f12b9c-162e-4bb1-9cbe-b18d3783629d	+	control_Replicate_4.sorted.bed	Ctrl	MEF
MT	81	379	b860a9ba-152f-427c-befc-396effa94649	+	control_Replicate_4.sorted.bed	Ctrl	MEF
MT	81	379	2728b1d5-6fca-4d93-aab6-456fa259de2c	+	control_Replicate_4.sorted.bed	Ctrl	MEF
MT	81	379	8e7b184e-1bba-43b5-afbe-fd5197272b83	+	control_Replicate_4.sorted.bed	Ctrl	MEF
MT	81	379	e7c82f39-4164-4ff9-b42d-f748a8f82dea	+	control_Replicate_4.sorted.bed	Ctrl	MEF
MT	81	379	790e7c3b-6402-419e-81c1-cff8f5511616	+	control_Replicate_4.sorted.bed	Ctrl	MEF
MT	81	379	7b6821b3-a9fd-47dc-9fa3-3e302ba45f60	+	control_Replicate_4.sorted.bed	Ctrl	MEF
MT	81	379	9a9febd8-0fa8-45d0-b035-00f7369b30c1	+	control_Replicate_4.sorted.bed	Ctrl	MEF
MT	81	379	88da802e-fa8c-4e38-898d-86368c9c9b90	+	control_Replicate_4.sorted.bed	Ctrl	MEF
MT	81	379	21f3d9a5-9dbd-462d-b3ff-72d2eca2b5a1	+	control_Replicate_4.sorted.bed	Ctrl	MEF
MT	81	379	fc676f84-d715-4f7e-b4cf-5e495000fe69	+	control_Replicate_4.sorted.bed	Ctrl	MEF
MT	81	379	3e19e0e6-951f-4e51-b975-14bf40dc6585	+	control_Replicate_4.sorted.bed	Ctrl	MEF
MT	81	379	393721d3-b865-4100-9267-4e9de6a84160	+	control_Replicate_4.sorted.bed	Ctrl	MEF
MT	81	379	567eadc5-2af3-4ac4-b463-19f84a2711a0	+	control_Replicate_4.sorted.bed	Ctrl	MEF
MT	81	379	5dd994dc-f120-4cad-a066-471527b8ad31	+	control_Replicate_4.sorted.bed	Ctrl	MEF
MT	81	379	b922ec31-c879-4612-b8fc-ab0b255ad509	+	control_Replicate_4.sorted.bed	Ctrl	MEF
MT	81	379	9e96e1fd-877a-492f-b7c4-6f6a12aedfb3	+	control_Replicate_4.sorted.bed	Ctrl	MEF
MT	81	379	43185251-45a6-4929-b520-e7799831d8d2	+	control_Replicate_4.sorted.bed	Ctrl	MEF
MT	81	379	3be4ec4e-e1b3-451e-b602-9577d07c30fe	+	control_Replicate_4.sorted.bed	Ctrl	MEF
MT	81	379	72a9fb75-5a69-40b1-971b-3d0e870b0fad	+	control_Replicate_4.sorted.bed	Ctrl	MEF
MT	81	379	ab853368-04eb-46ee-a72b-b3789351bf05	+	control_Replicate_4.sorted.bed	Ctrl	MEF
MT	81	379	5e16d5b0-f1b3-49ab-81ae-14975e773a70	+	control_Replicate_4.sorted.bed	Ctrl	MEF
MT	81	379	1d2ea58a-1bdd-457b-b714-18cde168d3f0	+	control_Replicate_4.sorted.bed	Ctrl	MEF
MT	81	379	183abfbc-8cd3-4d39-b8d0-6f9ae8bb0ba8	+	control_Replicate_4.sorted.bed	Ctrl	MEF
MT	81	379	c0788d3e-a880-459d-a18b-82a8d14fbbea	+	control_Replicate_4.sorted.bed	Ctrl	MEF
MT	81	379	3b8123a7-355b-4271-994d-935c48f75e45	+	control_Replicate_4.sorted.bed	Ctrl	MEF
MT	81	379	6f639045-9555-4e92-b2c9-84bd1122746e	+	control_Replicate_4.sorted.bed	Ctrl	MEF
MT	81	379	9797c96a-84a7-4fb7-b52c-ec469135464b	+	control_Replicate_4.sorted.bed	Ctrl	MEF
MT	81	379	167b93e1-e329-4418-88e6-074acd1c26f1	+	control_Replicate_4.sorted.bed	Ctrl	MEF
MT	81	379	8dbb84f6-2ea5-44a4-b808-30f28be6ba5e	+	control_Replicate_4.sorted.bed	Ctrl	MEF
MT	81	379	0cf3b8b6-aa76-4bdc-a3d7-bbc1315234e3	+	control_Replicate_4.sorted.bed	Ctrl	MEF
MT	81	379	f7ea15bb-071d-43a0-afb5-6ad1a9db47b3	+	control_Replicate_4.sorted.bed	Ctrl	MEF
MT	81	379	b3ee4a29-f0e2-404a-8283-cffc424009d4	+	control_Replicate_4.sorted.bed	Ctrl	MEF
MT	81	379	49a824bd-7429-4b74-bf1e-09944a6d81b3	+	control_Replicate_4.sorted.bed	Ctrl	MEF
MT	81	379	5e2d6a49-a382-4e78-be5f-2f16d2910347	+	control_Replicate_4.sorted.bed	Ctrl	MEF
MT	81	379	0f3f9a9a-de77-4050-b559-814ef40e126e	+	control_Replicate_4.sorted.bed	Ctrl	MEF
MT	81	379	485489b9-d37e-4404-bc19-28e616f0045f	+	control_Replicate_4.sorted.bed	Ctrl	MEF
MT	81	379	54f9e755-23c0-47f4-be20-72300b0b672f	+	control_Replicate_4.sorted.bed	Ctrl	MEF
MT	81	379	f4273d13-c94d-44c4-a1f9-7bdbb0667f6a	+	control_Replicate_4.sorted.bed	Ctrl	MEF
MT	81	379	c3fe220a-4cc3-4c42-ac8e-d1fb345d1366	+	control_Replicate_3.sorted.bed	Ctrl	MEF
MT	81	379	e47b1d2a-8c91-467d-aeb0-69dff1ecce33	+	control_Replicate_3.sorted.bed	Ctrl	MEF
MT	81	379	8a3eaaa9-f7e6-486e-b733-78e2bd9f66e0	+	control_Replicate_3.sorted.bed	Ctrl	MEF
MT	81	379	0d8fabf7-396b-401a-a0c0-7d699e799aa9	+	control_Replicate_3.sorted.bed	Ctrl	MEF
MT	81	379	fbbb6b31-20b1-4f3b-9729-636fa3751691	+	control_Replicate_3.sorted.bed	Ctrl	MEF
MT	81	379	687142d0-2c5c-4630-bc94-699dd6be0f1f	+	control_Replicate_3.sorted.bed	Ctrl	MEF
MT	81	379	b6f135a5-0b0c-402c-86f1-4f7cc9583ba3	+	control_Replicate_3.sorted.bed	Ctrl	MEF
MT	81	379	e344bfc9-218d-4d3b-8878-a4900bbd935f	+	control_Replicate_3.sorted.bed	Ctrl	MEF
MT	81	379	71e8f6e3-c5b0-4122-b89e-87b954036f8a	+	control_Replicate_3.sorted.bed	Ctrl	MEF
MT	81	379	1d258e27-f96e-4075-8a55-fe3404860486	+	control_Replicate_3.sorted.bed	Ctrl	MEF
MT	81	379	07f65d43-a36d-4390-95bf-8b089fe3c339	+	control_Replicate_3.sorted.bed	Ctrl	MEF
MT	81	379	64260711-f69a-497a-8acc-8f9f17c7cb32	+	control_Replicate_3.sorted.bed	Ctrl	MEF
MT	81	379	d7646c11-3d2a-4ca6-a6d6-0ed2e8536409	+	control_Replicate_3.sorted.bed	Ctrl	MEF
MT	81	379	4b631db5-e624-4586-91a5-252602f397b3	+	control_Replicate_3.sorted.bed	Ctrl	MEF
MT	81	379	5686e56b-cb63-4269-b568-70d3182dc597	+	control_Replicate_3.sorted.bed	Ctrl	MEF
MT	81	379	c4b63062-b063-4c28-ac01-7cae05701a95	+	control_Replicate_3.sorted.bed	Ctrl	MEF
MT	81	379	c95578b5-91a5-40ae-884b-18835f1cf9b6	+	control_Replicate_3.sorted.bed	Ctrl	MEF
MT	81	379	a111cc11-0fa5-427d-8eb4-47f3178cb6c6	+	control_Replicate_3.sorted.bed	Ctrl	MEF
MT	81	379	df467aff-70a2-48a4-9837-caae5b3adfc5	+	control_Replicate_3.sorted.bed	Ctrl	MEF
MT	81	379	fe133156-fe33-445d-aabf-f2964655c9d8	+	control_Replicate_3.sorted.bed	Ctrl	MEF
MT	81	379	1f745321-33f2-4367-9e0c-f499f07373bd	+	control_Replicate_3.sorted.bed	Ctrl	MEF
MT	81	379	24faf442-27bf-4b6a-a559-efdb2e93a316	+	control_Replicate_3.sorted.bed	Ctrl	MEF
MT	81	379	b3e8d420-7e1a-405d-8783-12a8e0afe71b	+	control_Replicate_3.sorted.bed	Ctrl	MEF
MT	81	379	68773fdc-b5a6-4e6f-a9e2-9b27ebdcf2d8	+	control_Replicate_3.sorted.bed	Ctrl	MEF
MT	81	379	448c872c-51f9-415b-b67f-5b1163bbcea0	+	control_Replicate_3.sorted.bed	Ctrl	MEF
MT	81	379	59ea697e-fd1d-45db-ad62-26c40c296c00	+	control_Replicate_3.sorted.bed	Ctrl	MEF
MT	81	379	98d23f80-edab-463b-acb6-ddf1cfd705ac	+	control_Replicate_3.sorted.bed	Ctrl	MEF
MT	81	379	ece09d08-f11a-4188-999c-d2d37e4daefd	+	control_Replicate_3.sorted.bed	Ctrl	MEF
MT	81	379	1decf22d-633e-4fe6-9c5c-1cc3760bcb7e	+	control_Replicate_3.sorted.bed	Ctrl	MEF
MT	81	379	a8edc055-3e74-4c6a-a4c0-758bf87617a1	+	control_Replicate_3.sorted.bed	Ctrl	MEF
MT	81	379	d6899b26-878d-433e-b007-ca65fb72db04	+	control_Replicate_3.sorted.bed	Ctrl	MEF
MT	81	379	6ef16f78-c445-4fe2-842c-25ab051779a2	+	control_Replicate_3.sorted.bed	Ctrl	MEF
MT	81	379	66678ede-4ad6-4950-a328-92929ef0f555	+	control_Replicate_3.sorted.bed	Ctrl	MEF
MT	81	379	f1f3387c-7025-4414-8dc6-bc5564b1db6a	+	control_Replicate_3.sorted.bed	Ctrl	MEF
MT	81	379	fbf5a03a-8d5d-4c93-a4ca-9978674b89d5	+	control_Replicate_3.sorted.bed	Ctrl	MEF
MT	81	379	3b57d2b3-2758-45ba-9887-82113d3f93c2	+	control_Replicate_3.sorted.bed	Ctrl	MEF
MT	81	379	731095a4-65f8-4189-a9be-5c2b940de59c	+	control_Replicate_3.sorted.bed	Ctrl	MEF
MT	81	379	1466036f-3369-4fcb-a36e-d443757cba4c	+	control_Replicate_3.sorted.bed	Ctrl	MEF
MT	81	379	a170a7e2-05cc-44e0-952f-3fe6e17e14ed	+	control_Replicate_3.sorted.bed	Ctrl	MEF
MT	81	379	f72340a2-82dc-43b4-95bc-22e01a464bb4	+	control_Replicate_3.sorted.bed	Ctrl	MEF
MT	81	379	1ebb04ad-7d37-4d57-8f48-5ec374892cef	+	control_Replicate_3.sorted.bed	Ctrl	MEF
MT	81	379	5f64ef55-a87a-4c22-bfca-c59239f97490	+	control_Replicate_3.sorted.bed	Ctrl	MEF
MT	81	379	d8995415-d81a-43ef-8688-3f95fa6fc193	+	control_Replicate_3.sorted.bed	Ctrl	MEF
MT	81	379	fe801745-41e7-4ab9-92e7-542c5d3e5be7	+	control_Replicate_3.sorted.bed	Ctrl	MEF
MT	81	379	d3f4dd43-c6f2-487a-8217-5169d75f268f	+	control_Replicate_2.sorted.bed	Ctrl	MEF
MT	81	379	1fef5e16-8df7-4406-b74b-ef08203d5a75	+	control_Replicate_2.sorted.bed	Ctrl	MEF
MT	81	379	8d4444a8-21ec-410e-a857-d9a23a3592e0	+	control_Replicate_2.sorted.bed	Ctrl	MEF
MT	81	379	d7d59a8a-5890-4c54-8537-775dbddd2120	+	control_Replicate_2.sorted.bed	Ctrl	MEF
MT	81	379	20d32c48-11c7-47c6-bd7e-23263f5a7486	+	control_Replicate_2.sorted.bed	Ctrl	MEF
MT	81	379	2f6723b6-82a8-4c56-9889-775fe33ee78f	+	control_Replicate_2.sorted.bed	Ctrl	MEF
MT	81	379	2a597209-8277-42aa-a5b1-9a3c8d4d4d4c	+	control_Replicate_2.sorted.bed	Ctrl	MEF
MT	81	379	d3e57fc3-e533-4afa-9e9f-62e1d5d27b4f	+	control_Replicate_2.sorted.bed	Ctrl	MEF
MT	81	379	12a25369-f4b6-445a-a0aa-c066d40a88ce	+	control_Replicate_2.sorted.bed	Ctrl	MEF
MT	81	379	d40a3cf0-8716-4787-8e24-7de938dded6d	+	control_Replicate_2.sorted.bed	Ctrl	MEF
MT	81	379	ce1872f6-0873-4d62-bdcf-3d06d7c4063b	+	control_Replicate_2.sorted.bed	Ctrl	MEF
MT	81	379	521d6a1d-537d-4f1d-8d38-b1a11940ac29	+	control_Replicate_2.sorted.bed	Ctrl	MEF
MT	81	379	a2542f88-de55-4518-af3b-f312361757f2	+	control_Replicate_2.sorted.bed	Ctrl	MEF
MT	81	379	7383cfd0-40b9-48d5-b8c0-c1679a3435ee	+	control_Replicate_2.sorted.bed	Ctrl	MEF
MT	81	379	2b0d4d08-b988-4fbe-b841-6b4b465568e7	+	control_Replicate_2.sorted.bed	Ctrl	MEF
MT	81	379	016543c5-b0da-4db5-8853-dcb01859e17f	+	control_Replicate_2.sorted.bed	Ctrl	MEF
MT	81	379	08a8f12d-04b2-487c-b45e-041c229ea055	+	control_Replicate_2.sorted.bed	Ctrl	MEF
MT	81	379	9ffe94fb-e78c-4326-98ea-2951ac63a899	+	control_Replicate_2.sorted.bed	Ctrl	MEF
MT	81	379	e2363f9e-d1e3-4648-ade6-6d9f45ed00e4	+	control_Replicate_2.sorted.bed	Ctrl	MEF
MT	81	379	b1831c19-77f4-4088-9d8a-df57b6b460ae	+	control_Replicate_2.sorted.bed	Ctrl	MEF
MT	81	379	b3db37f3-d62e-412a-aaeb-b0eae81d9e0d	+	control_Replicate_2.sorted.bed	Ctrl	MEF
MT	81	379	0f0eed26-c491-49e0-9ed6-e6a8711d0663	+	control_Replicate_2.sorted.bed	Ctrl	MEF
MT	81	379	b736a176-d986-4b14-a3e4-4a7127ee99d0	+	control_Replicate_2.sorted.bed	Ctrl	MEF
MT	81	379	3603ea22-eb23-4994-8458-41dcdeaefcbe	+	control_Replicate_2.sorted.bed	Ctrl	MEF
MT	81	379	edc8e464-d546-4d2e-8864-77811cf2108e	+	control_Replicate_2.sorted.bed	Ctrl	MEF
MT	81	379	d69757a6-5a26-42f0-ab1f-f1facc49b574	+	control_Replicate_2.sorted.bed	Ctrl	MEF
MT	81	379	bd3dcd3e-7c50-4547-befd-557338b145b8	+	control_Replicate_2.sorted.bed	Ctrl	MEF
MT	81	379	ff3d0baf-fe60-4dc2-893b-371624857860	+	control_Replicate_2.sorted.bed	Ctrl	MEF
MT	81	379	84088feb-f956-420c-b44b-5e1af1f1ae82	+	control_Replicate_2.sorted.bed	Ctrl	MEF
MT	81	379	676b0e8e-ca02-4f75-843c-d86992f7a37b	+	control_Replicate_2.sorted.bed	Ctrl	MEF
MT	81	379	236997ed-4976-4f76-adf3-bac6dd2a2fed	+	control_Replicate_2.sorted.bed	Ctrl	MEF
MT	81	379	e712d651-c78d-457b-a9e9-3a269ac8053f	+	control_Replicate_2.sorted.bed	Ctrl	MEF
MT	81	379	6cb84737-eac8-441f-ae57-4dbde6e1ed6a	+	control_Replicate_2.sorted.bed	Ctrl	MEF
MT	81	379	7d791846-496d-48f9-8cad-3b1eebdc8331	+	control_Replicate_2.sorted.bed	Ctrl	MEF
MT	81	379	0f6c4614-2215-46a5-9211-aa01eac0ae69	+	control_Replicate_2.sorted.bed	Ctrl	MEF
MT	81	379	eeb2320c-968e-4e3f-aea5-5016afe25374	+	control_Replicate_2.sorted.bed	Ctrl	MEF
MT	81	379	aeac90ab-2c93-453a-af38-35f9b8491853	+	control_Replicate_2.sorted.bed	Ctrl	MEF
MT	81	379	6fdfef8a-a28a-4f81-8253-e8b9324115c9	+	control_Replicate_2.sorted.bed	Ctrl	MEF
MT	81	379	b426e0dd-b8ed-4f42-a2b1-d327bef2a1e6	+	control_Replicate_2.sorted.bed	Ctrl	MEF
MT	81	379	d0860955-cd9d-4a4b-bc36-10265fff71d8	+	control_Replicate_1.sorted.bed	Ctrl	MEF
MT	81	379	f86cb909-c9ec-4780-882d-ceb2b1b958d1	+	control_Replicate_1.sorted.bed	Ctrl	MEF
MT	81	379	78b092e9-a0de-4479-888a-05e172a1f07d	+	control_Replicate_1.sorted.bed	Ctrl	MEF
MT	81	379	389b516b-ecab-4925-a86c-72e68f425dbe	+	control_Replicate_1.sorted.bed	Ctrl	MEF
MT	81	379	d865a459-e246-45e5-a49b-7d8a64a583d0	+	control_Replicate_1.sorted.bed	Ctrl	MEF
MT	81	379	effa37a3-f662-4553-8f7e-d524a698f9f9	+	control_Replicate_1.sorted.bed	Ctrl	MEF
MT	81	379	f3106a4a-df8b-4fd8-a6d2-71144ff65da7	+	control_Replicate_1.sorted.bed	Ctrl	MEF
MT	81	379	5015bc7a-33e6-4246-8729-acb4a70b767c	+	control_Replicate_1.sorted.bed	Ctrl	MEF
MT	81	379	93388770-658a-4e00-a806-165fe17937d4	+	control_Replicate_1.sorted.bed	Ctrl	MEF
MT	81	379	e1ad3b11-3940-4002-bf1a-95c185bff8be	+	control_Replicate_1.sorted.bed	Ctrl	MEF
MT	81	379	ea28f946-8a4d-4d0f-a308-a93bd434d599	+	control_Replicate_1.sorted.bed	Ctrl	MEF
MT	81	379	160ebfdf-f093-4d72-9ba1-4e3c7d81c720	+	control_Replicate_1.sorted.bed	Ctrl	MEF
MT	81	379	30735b55-04c5-48eb-be0e-e2267e190376	+	control_Replicate_1.sorted.bed	Ctrl	MEF
MT	81	379	4019a8df-6dac-4456-a471-bb1360f145c1	+	control_Replicate_1.sorted.bed	Ctrl	MEF
MT	81	379	703d62b4-0cfd-4252-9011-f3c3e177c9af	+	control_Replicate_1.sorted.bed	Ctrl	MEF
MT	81	379	9b538dd0-bc5f-47cb-891d-8cb696ef021f	+	control_Replicate_1.sorted.bed	Ctrl	MEF
MT	81	379	61ad77a5-9b38-440e-80fb-694d0ccb7052	+	control_Replicate_1.sorted.bed	Ctrl	MEF
MT	81	379	5cfb4671-62f1-4be0-b453-adaef04aeb98	+	control_Replicate_1.sorted.bed	Ctrl	MEF
MT	81	380	c577b249-cfad-411b-9c50-a74c28865dd1	+	control_Replicate_4.sorted.bed	Ctrl	MEF
MT	81	380	2000affa-ca05-4f41-be68-a99d47c00ec9	+	control_Replicate_4.sorted.bed	Ctrl	MEF
MT	81	380	62880277-f176-432f-866b-546aed4aad6f	+	control_Replicate_4.sorted.bed	Ctrl	MEF
MT	81	380	a4d511f3-bfbe-4953-bfb8-cc2f49ce6ed7	+	control_Replicate_4.sorted.bed	Ctrl	MEF
MT	81	380	912bf626-476c-477c-988b-3245446af7d8	+	control_Replicate_4.sorted.bed	Ctrl	MEF
MT	81	380	ac563414-7b9a-49e9-af14-8b52074c7573	+	control_Replicate_4.sorted.bed	Ctrl	MEF
MT	81	380	ad3d1c26-a93c-4137-addb-4cf792b6a273	+	control_Replicate_4.sorted.bed	Ctrl	MEF
MT	81	380	b60aa077-4171-4f58-9cdc-3144055ef88e	+	control_Replicate_4.sorted.bed	Ctrl	MEF
MT	81	380	bd6455e3-4c3b-4874-aa00-d544d4628bf5	+	control_Replicate_4.sorted.bed	Ctrl	MEF
MT	81	380	4e38903b-4ded-4696-8d05-a19be8960835	+	control_Replicate_4.sorted.bed	Ctrl	MEF
MT	81	380	625afde8-c246-45d1-85f9-fd26e94b59ba	+	control_Replicate_4.sorted.bed	Ctrl	MEF
MT	81	380	ca4adc73-9f80-4370-a8db-39714c7a114d	+	control_Replicate_4.sorted.bed	Ctrl	MEF
MT	81	380	4c16bf83-6dac-4aa7-9a2e-b951d01d5048	+	control_Replicate_4.sorted.bed	Ctrl	MEF
MT	81	380	747bec75-c671-4300-a5b7-48d3ea08ff16	+	control_Replicate_4.sorted.bed	Ctrl	MEF
MT	81	380	bc79b9fb-0807-4fbb-9495-2bd3988f3e80	+	control_Replicate_4.sorted.bed	Ctrl	MEF
MT	81	380	1cdf6bde-af83-4a62-8064-adb31f057d49	+	control_Replicate_4.sorted.bed	Ctrl	MEF
MT	81	380	3ae416b1-f4f6-414f-947b-337605b9e482	+	control_Replicate_4.sorted.bed	Ctrl	MEF
MT	81	380	5db62a87-7566-4f8a-bff0-586cc68bae66	+	control_Replicate_3.sorted.bed	Ctrl	MEF
MT	81	380	7ecb2b18-f0bf-45f0-8a24-93360b779125	+	control_Replicate_3.sorted.bed	Ctrl	MEF
MT	81	380	f9020c6c-8c50-4729-ac62-4d2ae2236a56	+	control_Replicate_3.sorted.bed	Ctrl	MEF
MT	81	380	7982f26e-0733-4a2b-b7c0-2ae571729264	+	control_Replicate_3.sorted.bed	Ctrl	MEF
MT	81	380	5040c047-0f8a-4b29-a381-5034b3521b86	+	control_Replicate_3.sorted.bed	Ctrl	MEF
MT	81	380	026c1c73-f6f6-41d2-9c85-ff431beb641c	+	control_Replicate_3.sorted.bed	Ctrl	MEF
MT	81	380	7e2a4964-d471-46b5-8f10-0411081f1057	+	control_Replicate_3.sorted.bed	Ctrl	MEF
MT	81	380	570e8709-ce77-48e2-8c94-63e85cf84363	+	control_Replicate_3.sorted.bed	Ctrl	MEF
MT	81	380	4211c783-ffe0-4bc9-b0ae-ee172ce03fb5	+	control_Replicate_3.sorted.bed	Ctrl	MEF
MT	81	380	1226abcd-9234-42ce-8cdd-e644de9018f9	+	control_Replicate_3.sorted.bed	Ctrl	MEF
MT	81	380	c4ab6daf-136b-44eb-91a7-98a1ed76ce8e	+	control_Replicate_3.sorted.bed	Ctrl	MEF
MT	81	380	d50378c0-26d1-4fae-ae54-23ad897e52cc	+	control_Replicate_3.sorted.bed	Ctrl	MEF
MT	81	380	0aeb7e62-c692-40b2-b8f8-5bdf0bd5751f	+	control_Replicate_2.sorted.bed	Ctrl	MEF
MT	81	380	ad25e01a-c5fc-4e55-86e6-c04f18702500	+	control_Replicate_2.sorted.bed	Ctrl	MEF
MT	81	380	4f8fe41b-2407-4c52-bd79-85e29d1013c1	+	control_Replicate_2.sorted.bed	Ctrl	MEF
MT	81	380	55cc23dd-8ed5-42a9-bb97-230e1d7cc6c4	+	control_Replicate_2.sorted.bed	Ctrl	MEF
MT	81	380	7186b757-66a2-483c-8daf-4a9541851360	+	control_Replicate_2.sorted.bed	Ctrl	MEF
MT	81	380	e1dd5092-59c7-4d5d-b2db-dd70ae90461d	+	control_Replicate_2.sorted.bed	Ctrl	MEF
MT	81	380	36345e6f-ca39-496e-8bbf-a8cd4cc16442	+	control_Replicate_1.sorted.bed	Ctrl	MEF
MT	81	381	7bcdaa87-7e9c-4528-ae7f-af41c39f149e	+	control_Replicate_3.sorted.bed	Ctrl	MEF
MT	81	381	16424010-70cf-4beb-9e2a-017644ced260	+	control_Replicate_3.sorted.bed	Ctrl	MEF
MT	81	381	12a66131-6313-4f34-afc1-a76f76a00bad	+	control_Replicate_2.sorted.bed	Ctrl	MEF
MT	81	381	72e4e58f-9c86-4132-9191-5de33f502bbe	+	control_Replicate_2.sorted.bed	Ctrl	MEF
MT	81	381	abfa03ca-95a4-4f29-a9f9-ca9b06579940	+	control_Replicate_2.sorted.bed	Ctrl	MEF
MT	81	382	f84ab1de-3129-4ffd-ac86-6a70d600284e	+	control_Replicate_4.sorted.bed	Ctrl	MEF
MT	81	382	fdc81633-58df-483e-afba-eeb35c5bacee	+	control_Replicate_4.sorted.bed	Ctrl	MEF
MT	81	382	85fd239e-7a3b-4f55-8af7-506ee3d04861	+	control_Replicate_4.sorted.bed	Ctrl	MEF
MT	81	382	8f49d6ad-7668-4cce-b887-da21e59d38a7	+	control_Replicate_4.sorted.bed	Ctrl	MEF
MT	81	382	f624f227-762a-41f3-8ec2-cdd8074adf04	+	control_Replicate_4.sorted.bed	Ctrl	MEF
MT	81	382	757c6220-104c-4969-8498-f20cd139608b	+	control_Replicate_4.sorted.bed	Ctrl	MEF
MT	81	382	7f7ece9f-5672-41ee-9b3d-1126c10e39bc	+	control_Replicate_4.sorted.bed	Ctrl	MEF
MT	81	382	6ecc7906-43d0-4f04-a954-5dcdadf39d48	+	control_Replicate_4.sorted.bed	Ctrl	MEF
MT	81	382	788ece25-9ffb-4488-9118-a9e050c66da4	+	control_Replicate_3.sorted.bed	Ctrl	MEF
MT	81	382	067398cf-730d-4351-90e5-57dc662c8e23	+	control_Replicate_3.sorted.bed	Ctrl	MEF
MT	81	382	b6020e94-4d8f-4e6d-9d50-7477d2bd3019	+	control_Replicate_3.sorted.bed	Ctrl	MEF
MT	81	382	5ecfbaa7-3240-4196-85e0-a15132a942d6	+	control_Replicate_3.sorted.bed	Ctrl	MEF
MT	81	382	16ac4398-763d-4511-b56d-a1941ca179ab	+	control_Replicate_3.sorted.bed	Ctrl	MEF
MT	81	382	7ac168a7-76f2-4909-8c5e-1ec421e507a6	+	control_Replicate_3.sorted.bed	Ctrl	MEF
MT	81	382	00f305a7-d443-478a-84fa-60ef34803dea	+	control_Replicate_2.sorted.bed	Ctrl	MEF
MT	81	382	9bfc10c9-ee60-46cc-a7e8-cc2ff50c36d5	+	control_Replicate_2.sorted.bed	Ctrl	MEF
MT	81	382	dc34a185-946a-47db-93ab-3f1f9dfb3991	+	control_Replicate_2.sorted.bed	Ctrl	MEF
MT	81	382	f9574642-66bf-4ed5-8116-fca214911609	+	control_Replicate_2.sorted.bed	Ctrl	MEF
MT	81	382	df68b7e8-97d1-449d-90c9-02d6f58a58f8	+	control_Replicate_2.sorted.bed	Ctrl	MEF
MT	81	382	c553bb34-a962-4fed-99ce-2a4d8bfc0b8a	+	control_Replicate_2.sorted.bed	Ctrl	MEF
MT	81	383	83ebfc9e-c574-4d19-adaa-23bc20618c7b	+	control_Replicate_4.sorted.bed	Ctrl	MEF
MT	81	383	cf876756-4e4e-4223-9060-e2f7056709a4	+	control_Replicate_4.sorted.bed	Ctrl	MEF
MT	81	383	438cc99c-c3c6-4d24-8082-f57398beca19	+	control_Replicate_4.sorted.bed	Ctrl	MEF
MT	81	383	12a2285f-f88b-4e99-a43f-54b2774da71a	+	control_Replicate_4.sorted.bed	Ctrl	MEF
MT	81	383	2a635847-2751-41dd-b809-661d956478ae	+	control_Replicate_4.sorted.bed	Ctrl	MEF
MT	81	383	ac6ffeb4-d333-4ba2-9dc3-184c7aae431b	+	control_Replicate_4.sorted.bed	Ctrl	MEF
MT	81	383	72a7536c-7061-4411-908e-dd3dcb43f86a	+	control_Replicate_3.sorted.bed	Ctrl	MEF
MT	81	383	fe74919f-7668-4173-9900-75edadd07ab9	+	control_Replicate_3.sorted.bed	Ctrl	MEF
MT	81	383	9637eb76-6392-438d-8b09-cb837c0d23e5	+	control_Replicate_3.sorted.bed	Ctrl	MEF
MT	81	383	9ab5cd61-b7ad-4895-9bfa-484e3a767b14	+	control_Replicate_3.sorted.bed	Ctrl	MEF
MT	81	383	529e8086-1a87-4cc9-866a-cd91cd28f198	+	control_Replicate_3.sorted.bed	Ctrl	MEF
MT	81	383	9c34649b-06a7-4f27-93e6-07efa190df0a	+	control_Replicate_3.sorted.bed	Ctrl	MEF
MT	81	383	3ce83cd9-1e1d-4fb9-a934-04506b43e363	+	control_Replicate_3.sorted.bed	Ctrl	MEF
MT	81	383	f056bbca-27c7-40da-9357-8c08bd5dae50	+	control_Replicate_3.sorted.bed	Ctrl	MEF
MT	81	383	2553e77a-725b-4822-a76b-ed8e99f35909	+	control_Replicate_3.sorted.bed	Ctrl	MEF
MT	81	383	64427827-dea5-4cd7-87ac-74588ae4ee19	+	control_Replicate_3.sorted.bed	Ctrl	MEF
MT	81	383	d16aa330-2465-4722-8402-f0e35176f573	+	control_Replicate_3.sorted.bed	Ctrl	MEF
MT	81	383	2d934b6e-8f45-4c15-8f8f-382c3aca9139	+	control_Replicate_3.sorted.bed	Ctrl	MEF
MT	81	383	b7bf07f8-6af3-4c74-bcb8-02ce822ae9ef	+	control_Replicate_3.sorted.bed	Ctrl	MEF
MT	81	383	5d26b807-3795-418f-bc99-b63aaf6b6170	+	control_Replicate_3.sorted.bed	Ctrl	MEF
MT	81	383	6ec57ad1-bd4f-4dcd-b9de-08bfec0216e1	+	control_Replicate_3.sorted.bed	Ctrl	MEF
MT	81	383	8c6abecf-0783-47b2-8099-9825e7686c2f	+	control_Replicate_3.sorted.bed	Ctrl	MEF
MT	81	383	3d89f8df-8a47-41e9-9e7f-fb256205aed2	+	control_Replicate_3.sorted.bed	Ctrl	MEF
MT	81	383	55409778-7c8a-43df-bc00-3c678780e733	+	control_Replicate_3.sorted.bed	Ctrl	MEF
MT	81	383	1d2b9817-f296-4294-a345-c4430603ec61	+	control_Replicate_3.sorted.bed	Ctrl	MEF
MT	81	383	1a31eeaf-ddbf-40eb-804f-1f8bca85c207	+	control_Replicate_3.sorted.bed	Ctrl	MEF
MT	81	383	cc726a0a-2330-4eda-88ca-401f49890fe1	+	control_Replicate_3.sorted.bed	Ctrl	MEF
MT	81	383	c9be1a16-4340-4d7f-ba80-6f5d61b6b369	+	control_Replicate_2.sorted.bed	Ctrl	MEF
MT	81	383	05892ef6-5ed2-47c9-af2d-be3fb47a1489	+	control_Replicate_2.sorted.bed	Ctrl	MEF
MT	81	383	bc3a05f2-af4b-4c50-a87f-d31913beb719	+	control_Replicate_2.sorted.bed	Ctrl	MEF
MT	81	383	2b048744-c4f8-4636-a7ed-bf3e1ad1e65c	+	control_Replicate_2.sorted.bed	Ctrl	MEF
MT	81	383	153e4f2c-c55e-47b4-a59e-84b52283e004	+	control_Replicate_2.sorted.bed	Ctrl	MEF
MT	81	383	2a806923-0de3-40df-8b24-e3d355b7a991	+	control_Replicate_2.sorted.bed	Ctrl	MEF
MT	81	383	ce75f9c8-a44a-42cb-91bd-c9354f5b7462	+	control_Replicate_2.sorted.bed	Ctrl	MEF
MT	81	383	45b8adbe-b771-47df-8ac5-6fd3f2747c8a	+	control_Replicate_2.sorted.bed	Ctrl	MEF
MT	81	383	7a153ced-0196-4139-91b9-bfa5d8784f9f	+	control_Replicate_2.sorted.bed	Ctrl	MEF
MT	81	383	cb9569a0-284a-40ee-90da-89381fbcfb99	+	control_Replicate_2.sorted.bed	Ctrl	MEF
MT	81	383	0f4392d1-55c5-4eaa-a2ec-632bb412bd4f	+	control_Replicate_2.sorted.bed	Ctrl	MEF
MT	81	383	ed596966-4063-498e-a41d-bb1e4bac3833	+	control_Replicate_2.sorted.bed	Ctrl	MEF
MT	81	383	5862fa6b-6cca-4325-816e-f95a9f7afb8b	+	control_Replicate_2.sorted.bed	Ctrl	MEF
MT	81	383	5c2bdbc7-e1cb-4939-a3ef-eda0ebeca81c	+	control_Replicate_2.sorted.bed	Ctrl	MEF
MT	81	383	ce2bb4c1-5ca8-443a-8615-24cb337828b6	+	control_Replicate_2.sorted.bed	Ctrl	MEF
MT	81	383	4e6188f7-9ce8-4a94-91b2-b8bfea019a2d	+	control_Replicate_2.sorted.bed	Ctrl	MEF
MT	81	383	9491b85f-afaa-48b5-b0c5-964009fbcbfb	+	control_Replicate_2.sorted.bed	Ctrl	MEF
MT	81	383	b4fa6502-cb17-4dbb-bd61-a50b71e7781c	+	control_Replicate_2.sorted.bed	Ctrl	MEF
MT	81	384	11d64161-51fe-49f0-89d2-bf72386d1b4f	+	control_Replicate_4.sorted.bed	Ctrl	MEF
MT	81	384	c739dd2c-0338-423c-91bb-c076af8472c3	+	control_Replicate_4.sorted.bed	Ctrl	MEF
MT	81	384	8ef34109-c193-46bc-8c8a-eff8d08530cd	+	control_Replicate_4.sorted.bed	Ctrl	MEF
MT	81	384	176ca714-aeb8-4dfe-a470-98b6be8e1ab6	+	control_Replicate_4.sorted.bed	Ctrl	MEF
MT	81	384	828c31dd-dc23-4c05-ac6a-195f97029b36	+	control_Replicate_3.sorted.bed	Ctrl	MEF
MT	81	384	f754f9ed-ec0d-44a6-87b3-6d53cf996a67	+	control_Replicate_3.sorted.bed	Ctrl	MEF
MT	81	384	af03dc21-ebe6-40b7-96a2-93f4ef105046	+	control_Replicate_3.sorted.bed	Ctrl	MEF
MT	81	384	b92b9ec8-f3c8-4edc-8464-6c4bcafa829a	+	control_Replicate_3.sorted.bed	Ctrl	MEF
MT	81	384	c12fda7a-7b05-49da-bbb0-bc0df732218a	+	control_Replicate_3.sorted.bed	Ctrl	MEF
MT	81	384	448ece61-d596-4585-901a-c68b4fb8c39d	+	control_Replicate_3.sorted.bed	Ctrl	MEF
MT	81	384	9837d544-cbb2-497f-ae41-dc53da730aca	+	control_Replicate_2.sorted.bed	Ctrl	MEF
MT	81	384	2c2c2de0-e051-47a6-a04e-1fe6777bf83d	+	control_Replicate_2.sorted.bed	Ctrl	MEF
MT	81	384	1a31f017-cc87-495b-ad5d-755658025f42	+	control_Replicate_1.sorted.bed	Ctrl	MEF
MT	81	385	b37f1b9c-dbca-4f89-88bc-3098e73f88aa	+	control_Replicate_4.sorted.bed	Ctrl	MEF
MT	81	385	d0693e81-8881-43f0-9757-67cb50193c7b	+	control_Replicate_2.sorted.bed	Ctrl	MEF
MT	81	391	8f94714e-7e86-4f8d-b8e3-9127c1ec7c79	+	control_Replicate_3.sorted.bed	Ctrl	MEF
MT	81	391	cf756c9d-0ba1-489c-bf09-c89f08485cd9	+	control_Replicate_3.sorted.bed	Ctrl	MEF
MT	81	394	76c15a61-f32a-4881-94e9-69dca01a10d5	+	control_Replicate_4.sorted.bed	Ctrl	MEF
MT	81	394	44e4e564-769b-4c53-b1cb-6fb2176fe2ae	+	control_Replicate_4.sorted.bed	Ctrl	MEF
MT	81	394	c6a84ab9-2b3a-43a8-a7ae-16204dc59e91	+	control_Replicate_4.sorted.bed	Ctrl	MEF
MT	81	394	e87d317d-2fdf-4552-be1f-9b1850226320	+	control_Replicate_3.sorted.bed	Ctrl	MEF
MT	81	394	8952c7ce-57c1-47d2-aa1c-a4409f179d8c	+	control_Replicate_2.sorted.bed	Ctrl	MEF
MT	81	394	8269f794-cbad-4e97-9988-0777d9ad98e1	+	control_Replicate_2.sorted.bed	Ctrl	MEF
MT	81	395	0f394227-353a-4dd8-a781-af4d0fd0b471	+	control_Replicate_3.sorted.bed	Ctrl	MEF
MT	81	395	f3ec21e0-9259-45c5-ac10-88aaa1474e27	+	control_Replicate_2.sorted.bed	Ctrl	MEF
MT	81	395	436495f2-b829-45bd-9d15-5d1e73215d37	+	control_Replicate_2.sorted.bed	Ctrl	MEF
MT	81	396	deb83799-9f78-4ec8-80fb-b2fd44dad5a7	+	control_Replicate_3.sorted.bed	Ctrl	MEF
MT	81	397	913d2be7-a34c-4d06-8c0f-79a62124566a	+	control_Replicate_3.sorted.bed	Ctrl	MEF
MT	81	400	405c3600-7acc-4566-8b47-540e0d2ed54c	+	control_Replicate_3.sorted.bed	Ctrl	MEF
MT	81	401	b97ebd95-acd2-4d42-a352-cad2e1d96701	+	control_Replicate_3.sorted.bed	Ctrl	MEF
MT	81	401	87368c1b-a3b0-4da4-a282-c9970827aaf3	+	control_Replicate_2.sorted.bed	Ctrl	MEF
MT	81	401	f5066f16-73b0-4720-8ee4-38dcf1799191	+	control_Replicate_1.sorted.bed	Ctrl	MEF
MT	81	403	dc1bdc9e-b57b-41cb-9709-b923932436c0	+	control_Replicate_3.sorted.bed	Ctrl	MEF
MT	81	403	e2660e2c-3653-44f6-8f5b-add22bdd67b7	+	control_Replicate_3.sorted.bed	Ctrl	MEF
MT	81	403	f504bb28-8d82-456d-b193-235c0080c332	+	control_Replicate_3.sorted.bed	Ctrl	MEF
MT	81	403	3cba4f58-96c4-4c38-b4c9-8ca5b6342112	+	control_Replicate_3.sorted.bed	Ctrl	MEF
MT	81	403	fd49b950-99bb-4f8f-ab1e-dfe26d778c22	+	control_Replicate_3.sorted.bed	Ctrl	MEF
MT	81	403	37d19f1f-dc7e-4135-8264-bb76d4633a30	+	control_Replicate_2.sorted.bed	Ctrl	MEF
MT	81	404	4657f3a9-1fc3-42a4-ad7e-58298a79c0df	+	control_Replicate_3.sorted.bed	Ctrl	MEF
MT	81	405	0e6af5b6-e8ef-436c-981a-c25ce00d67e7	+	control_Replicate_4.sorted.bed	Ctrl	MEF
MT	81	405	f9974567-2c59-41d7-9f06-9cc893d67ba6	+	control_Replicate_4.sorted.bed	Ctrl	MEF
MT	81	405	4f88e796-6104-4987-a29d-ff6491d72a22	+	control_Replicate_3.sorted.bed	Ctrl	MEF
MT	81	405	5aa32520-68da-4f92-90dd-266fc3025edd	+	control_Replicate_2.sorted.bed	Ctrl	MEF
MT	81	407	0b0cf12d-48b8-4f01-a3d6-a159336d1768	+	control_Replicate_4.sorted.bed	Ctrl	MEF
MT	81	407	fb72e2b2-a111-430b-8b6b-f3966fad3dcf	+	control_Replicate_2.sorted.bed	Ctrl	MEF
MT	81	407	342f7184-0f40-4d27-bf36-e837dfe92aec	+	control_Replicate_2.sorted.bed	Ctrl	MEF
MT	81	407	f2e30dde-9f67-4bfa-935f-e27ca3603934	+	control_Replicate_2.sorted.bed	Ctrl	MEF
MT	81	411	13f3f390-4be1-4ad6-bd8a-c0f2f2225248	+	control_Replicate_1.sorted.bed	Ctrl	MEF
MT	81	413	589284e2-3417-4508-b2b2-dd5a0b82a186	+	control_Replicate_4.sorted.bed	Ctrl	MEF
MT	81	413	a2121c81-de6e-43c6-bbc4-58912e32de5a	+	control_Replicate_4.sorted.bed	Ctrl	MEF
MT	81	413	80b95dc2-863e-4429-98ae-a575697a2899	+	control_Replicate_4.sorted.bed	Ctrl	MEF
MT	81	413	b550e82b-ef29-4308-8137-d5438cd8f8cb	+	control_Replicate_4.sorted.bed	Ctrl	MEF
MT	81	413	23fdc30b-85af-44d0-9bf4-2cfe787a2b3e	+	control_Replicate_3.sorted.bed	Ctrl	MEF
MT	81	413	5eb80864-6eb7-4f81-b55e-0c4409161ab1	+	control_Replicate_3.sorted.bed	Ctrl	MEF
MT	81	413	ca1596d5-d018-413d-8d6d-b80f1c1e863e	+	control_Replicate_3.sorted.bed	Ctrl	MEF
MT	81	413	823c1525-c563-4bd1-aa2b-6335521bfec2	+	control_Replicate_3.sorted.bed	Ctrl	MEF
MT	81	413	9bd3fe51-2522-4281-a46c-174cbe2b1c70	+	control_Replicate_2.sorted.bed	Ctrl	MEF
MT	81	413	16b5030c-0c82-44ee-85ed-4fecc7b17167	+	control_Replicate_2.sorted.bed	Ctrl	MEF
MT	81	413	f27ad7aa-154e-4287-9e46-ecfd01bd0039	+	control_Replicate_1.sorted.bed	Ctrl	MEF
MT	81	414	1d3add89-9847-4db3-878c-e7bc91599f44	+	control_Replicate_4.sorted.bed	Ctrl	MEF
MT	81	414	0a2f8c7f-706e-4009-b24c-f836afacbd49	+	control_Replicate_4.sorted.bed	Ctrl	MEF
MT	81	414	41707c99-6824-4bb7-8a88-ce03554a39d6	+	control_Replicate_4.sorted.bed	Ctrl	MEF
MT	81	414	222a811c-4e75-473d-9a58-68a376d741e2	+	control_Replicate_3.sorted.bed	Ctrl	MEF
MT	81	414	124562c5-6796-4af1-9405-1c2b97eea7a1	+	control_Replicate_3.sorted.bed	Ctrl	MEF
MT	81	414	2dbe88c7-3613-47aa-accf-6931e6df8d03	+	control_Replicate_3.sorted.bed	Ctrl	MEF
MT	81	414	ed7ba09e-e0f1-4c61-9f0a-b09f30b5a064	+	control_Replicate_2.sorted.bed	Ctrl	MEF
MT	81	414	f3bb6778-f34b-4c69-abad-8e01f4798905	+	control_Replicate_2.sorted.bed	Ctrl	MEF
MT	81	414	4281bd7d-6c87-4907-aeff-57a2b83f1e3c	+	control_Replicate_2.sorted.bed	Ctrl	MEF
MT	81	414	96cc853c-160a-4a2c-bf0f-d49c4fe0ff57	+	control_Replicate_2.sorted.bed	Ctrl	MEF
MT	81	414	4042721b-8fb6-4fd0-a5a0-17bc1ce07a2d	+	control_Replicate_2.sorted.bed	Ctrl	MEF
MT	81	415	65fe67bd-bd4a-42c5-b6ff-15ddb119dd47	+	control_Replicate_4.sorted.bed	Ctrl	MEF
MT	81	415	c24a89eb-5d02-4419-8b26-48353020c62b	+	control_Replicate_4.sorted.bed	Ctrl	MEF
MT	81	415	8a6ccb18-55e6-46cc-8dd0-06a81b9bc3df	+	control_Replicate_4.sorted.bed	Ctrl	MEF
MT	81	415	526c7384-5fc5-4f9f-8da5-1685b1f7a860	+	control_Replicate_4.sorted.bed	Ctrl	MEF
MT	81	415	24d83e35-0443-4339-94dd-7175980d9404	+	control_Replicate_4.sorted.bed	Ctrl	MEF
MT	81	415	65994a91-fea3-4c48-8102-e44b08865815	+	control_Replicate_4.sorted.bed	Ctrl	MEF
MT	81	415	fbb8d492-9142-4aa0-a6b5-dd63774c2b5c	+	control_Replicate_4.sorted.bed	Ctrl	MEF
MT	81	415	5aa3db58-f7f1-4f39-92ae-e2a9cdf585ae	+	control_Replicate_4.sorted.bed	Ctrl	MEF
MT	81	415	c4b5b418-6530-4c61-8839-58aec9ee4781	+	control_Replicate_3.sorted.bed	Ctrl	MEF
MT	81	415	02a27c7f-ae1d-403d-a1f7-0130bd2183fe	+	control_Replicate_1.sorted.bed	Ctrl	MEF
MT	81	415	56d93c72-9785-419d-8117-004fe42461ae	+	control_Replicate_1.sorted.bed	Ctrl	MEF
MT	81	416	b792550d-34fd-445c-8de1-404bbde321ba	+	control_Replicate_3.sorted.bed	Ctrl	MEF
MT	81	417	15a73b35-a7e6-4497-ad72-adaa07975284	+	control_Replicate_4.sorted.bed	Ctrl	MEF
MT	81	417	f165fc7c-5815-4406-81d6-77a322d10843	+	control_Replicate_4.sorted.bed	Ctrl	MEF
MT	81	417	c0c5407b-3ab6-46e3-bcd2-d9414719a460	+	control_Replicate_4.sorted.bed	Ctrl	MEF
MT	81	417	513fe7ec-0232-415c-86c1-b753291caaec	+	control_Replicate_4.sorted.bed	Ctrl	MEF
MT	81	417	eaa9032b-0404-42b2-9eb4-025e131b06dc	+	control_Replicate_4.sorted.bed	Ctrl	MEF
MT	81	417	8b57e133-4146-40b9-aa93-6ff49b52bf41	+	control_Replicate_4.sorted.bed	Ctrl	MEF
MT	81	417	2bdc214c-684b-4e6f-b97f-4f1fbe04e21b	+	control_Replicate_4.sorted.bed	Ctrl	MEF
MT	81	417	fa32f412-e48b-425f-a381-d7081163bc8d	+	control_Replicate_3.sorted.bed	Ctrl	MEF
MT	81	417	9c107d31-92b5-46c2-a465-49effd853c86	+	control_Replicate_2.sorted.bed	Ctrl	MEF
MT	81	417	860dfe76-e9de-414e-b3b7-a9b9f9059f67	+	control_Replicate_2.sorted.bed	Ctrl	MEF
MT	81	417	dd7b348a-e8b9-4894-8fef-51778faa81b3	+	control_Replicate_2.sorted.bed	Ctrl	MEF
MT	81	417	506afbf4-9aa2-4f10-b2c4-c0261623ea2d	+	control_Replicate_2.sorted.bed	Ctrl	MEF
MT	81	417	a24e3626-d4b1-4752-8b33-c6c09a01e218	+	control_Replicate_2.sorted.bed	Ctrl	MEF
MT	81	417	e4550d8f-f587-4ae2-864b-17ac11d93e4e	+	control_Replicate_2.sorted.bed	Ctrl	MEF
MT	81	417	6b3bf141-a584-4bc6-a235-b8fb1b2e7117	+	control_Replicate_2.sorted.bed	Ctrl	MEF
MT	81	418	629e69bc-cba0-4d39-83db-bc41b1ad2601	+	control_Replicate_3.sorted.bed	Ctrl	MEF
MT	81	432	3425ce9e-3b56-4400-b177-5bf218d333fa	+	control_Replicate_3.sorted.bed	Ctrl	MEF
MT	81	433	7398abaa-092a-43fb-b64d-dd97e092df09	+	control_Replicate_3.sorted.bed	Ctrl	MEF
MT	81	434	166ed19e-ca9f-4367-9db4-d111618163ad	+	control_Replicate_4.sorted.bed	Ctrl	MEF
MT	81	437	c1f28b69-dd83-46d7-bebc-cab85b828bc5	+	control_Replicate_3.sorted.bed	Ctrl	MEF
MT	81	437	3f46915d-684c-4bc0-ba1b-006538e52ed1	+	control_Replicate_3.sorted.bed	Ctrl	MEF
MT	81	437	1895f094-c78f-4af2-b2b8-fd98d32f9501	+	control_Replicate_2.sorted.bed	Ctrl	MEF
MT	81	440	02b2b807-b8fb-4a9e-8c55-14fcf49d4efd	+	control_Replicate_4.sorted.bed	Ctrl	MEF
MT	81	440	0d4e2bcd-9d47-416f-9a20-f2481f66e902	+	control_Replicate_3.sorted.bed	Ctrl	MEF
MT	81	440	a7082573-7a11-4dd5-bb72-e43e29c94edd	+	control_Replicate_3.sorted.bed	Ctrl	MEF
MT	81	445	fdccfc8f-3784-4bbf-b546-6d90567b7e62	+	control_Replicate_3.sorted.bed	Ctrl	MEF
MT	81	445	d6358d65-07f5-47bc-b5a8-30d53673c654	+	control_Replicate_3.sorted.bed	Ctrl	MEF
MT	81	445	9028572c-972e-4715-a614-7798511bcd1d	+	control_Replicate_2.sorted.bed	Ctrl	MEF
MT	81	445	8af0a8b0-0988-4c61-89ab-2b47621c41e6	+	control_Replicate_2.sorted.bed	Ctrl	MEF
MT	81	449	e021616d-80da-40a4-8aaa-a574bce6aa41	+	control_Replicate_2.sorted.bed	Ctrl	MEF
MT	81	450	f0019b79-423d-47d5-9e7a-b46312af1262	+	control_Replicate_3.sorted.bed	Ctrl	MEF
MT	81	450	02bfb7e2-055e-4fcd-b03c-0aeb860ee08a	+	control_Replicate_3.sorted.bed	Ctrl	MEF
MT	81	452	62c439cc-74e6-4f0d-95a3-8897b282cb3f	+	control_Replicate_2.sorted.bed	Ctrl	MEF
MT	81	455	94342103-ef75-49e0-bece-37e297277059	+	control_Replicate_3.sorted.bed	Ctrl	MEF
MT	81	455	abd56f22-60cd-43e8-994c-09cdb93c0e92	+	control_Replicate_2.sorted.bed	Ctrl	MEF
MT	81	456	77b280b5-e662-4a9b-ac64-aaac1ad57d54	+	control_Replicate_4.sorted.bed	Ctrl	MEF
MT	81	456	1484bbd7-ce5e-4f92-89d5-3d67a244f360	+	control_Replicate_2.sorted.bed	Ctrl	MEF
MT	81	458	ec10756f-1943-4762-93e1-bbf1410a4d05	+	control_Replicate_3.sorted.bed	Ctrl	MEF
MT	81	459	b76120b7-c1da-4e44-ba18-23ee796828b3	+	control_Replicate_2.sorted.bed	Ctrl	MEF
MT	81	460	dc856326-6a31-4803-90c4-b414cce24369	+	control_Replicate_4.sorted.bed	Ctrl	MEF
MT	81	460	89274602-d0cf-4088-abba-54a469a2ed39	+	control_Replicate_4.sorted.bed	Ctrl	MEF
MT	81	460	b7ae5607-74c8-4186-b5d9-b3f77db7a24f	+	control_Replicate_2.sorted.bed	Ctrl	MEF
MT	81	461	b936e4dd-bcf5-4d5d-9acb-cca03240d103	+	control_Replicate_3.sorted.bed	Ctrl	MEF
MT	81	464	e5feb7be-3f6d-4370-a6a6-fbb4276d33d3	+	control_Replicate_4.sorted.bed	Ctrl	MEF
MT	81	465	79a8894c-4cdc-4095-8d60-54ae0ba2be99	+	control_Replicate_3.sorted.bed	Ctrl	MEF
MT	81	465	03f32d33-405d-4be8-a7a3-a8f244e27a10	+	control_Replicate_2.sorted.bed	Ctrl	MEF
MT	81	466	b4512315-14b2-4de3-9f11-01738108a179	+	control_Replicate_4.sorted.bed	Ctrl	MEF
MT	81	469	c7e8ee54-08cf-409d-972d-4d4ced121ea8	+	control_Replicate_2.sorted.bed	Ctrl	MEF
MT	81	470	140b05ed-2b87-48c4-b004-4fda47a103b7	+	control_Replicate_3.sorted.bed	Ctrl	MEF
MT	81	470	cfb7129f-24a8-4a3e-8507-160a26962451	+	control_Replicate_3.sorted.bed	Ctrl	MEF
MT	81	472	033c82a8-1489-4162-a452-0f076ecc43b0	+	control_Replicate_2.sorted.bed	Ctrl	MEF
MT	81	474	db32a758-9a87-4608-8acc-731d1c543f6b	+	control_Replicate_3.sorted.bed	Ctrl	MEF
MT	81	479	5e67218f-ca0f-4664-84ec-2c459d06bda6	+	control_Replicate_3.sorted.bed	Ctrl	MEF
MT	81	479	eeecb710-2142-4d73-bba9-b3b14d072309	+	control_Replicate_2.sorted.bed	Ctrl	MEF
MT	81	479	f1237184-72cd-4a00-a688-7f29033177e4	+	control_Replicate_2.sorted.bed	Ctrl	MEF
MT	81	479	0f5d8bda-54d9-4e5c-ab7a-6e96dd6c123d	+	control_Replicate_2.sorted.bed	Ctrl	MEF
MT	81	480	2152125d-fba1-4adf-84c0-e39013dc22e5	+	control_Replicate_1.sorted.bed	Ctrl	MEF
MT	81	482	bb4070d2-1928-4bf6-b118-8621b4e92682	+	control_Replicate_3.sorted.bed	Ctrl	MEF
MT	81	482	6c1664c8-ec4f-41dd-ad00-5248cda84eb7	+	control_Replicate_3.sorted.bed	Ctrl	MEF
MT	81	484	a6d6bfb6-451d-4b25-aeac-e58a06509443	+	control_Replicate_3.sorted.bed	Ctrl	MEF
MT	81	484	6b1bbff4-aeee-4ccb-84c8-1ed4edaeccac	+	control_Replicate_3.sorted.bed	Ctrl	MEF
MT	81	486	2ca45298-cd39-47b0-a1ad-2b9c63a5d703	+	control_Replicate_3.sorted.bed	Ctrl	MEF
MT	81	487	95106be3-3ac3-464e-8aa4-d1070198f0de	+	control_Replicate_2.sorted.bed	Ctrl	MEF
MT	81	487	119daea0-fec7-4a3d-b28f-9b6f98d7a24b	+	control_Replicate_2.sorted.bed	Ctrl	MEF
MT	81	487	2233270e-614f-4884-aaa5-5084ab7c00cf	+	control_Replicate_2.sorted.bed	Ctrl	MEF
MT	81	487	3e452f5a-b97f-43a5-89c8-308b47cd1b75	+	control_Replicate_1.sorted.bed	Ctrl	MEF
MT	81	489	0fdcde5a-53f1-4385-9e4a-32528d29a7f4	+	control_Replicate_4.sorted.bed	Ctrl	MEF
MT	81	491	654f5ed6-a433-4055-92c8-8d67d9ff6e08	+	control_Replicate_4.sorted.bed	Ctrl	MEF
MT	81	491	5dadc772-c478-46bf-9d71-46e7772bb26f	+	control_Replicate_2.sorted.bed	Ctrl	MEF
MT	81	493	1587eebc-7d88-41b8-8d9b-b54ea512c3aa	+	control_Replicate_4.sorted.bed	Ctrl	MEF
MT	81	493	35e44386-5930-4832-9701-eee7b6d03ad8	+	control_Replicate_3.sorted.bed	Ctrl	MEF
MT	81	493	3b377de3-e94a-4ca5-8f8d-027efdb6c7b4	+	control_Replicate_2.sorted.bed	Ctrl	MEF
MT	81	493	c493d487-3544-49b6-b3aa-31c502194349	+	control_Replicate_2.sorted.bed	Ctrl	MEF
MT	81	496	6ccdc2f3-5528-4f63-9985-815682ca360a	+	control_Replicate_3.sorted.bed	Ctrl	MEF
MT	81	497	f5f84c10-2910-42cf-b767-d04d0fa76ad4	+	control_Replicate_3.sorted.bed	Ctrl	MEF
MT	81	498	0b6c35ec-b945-41ff-9591-f1e374a313a4	+	control_Replicate_4.sorted.bed	Ctrl	MEF
MT	81	498	181245eb-2a15-4a67-84c8-081f5609e53a	+	control_Replicate_2.sorted.bed	Ctrl	MEF
MT	81	499	841c3377-1e2a-4364-879b-8b571d6a8df1	+	control_Replicate_3.sorted.bed	Ctrl	MEF
MT	81	499	d1a90a48-9f94-4164-a1ff-e0645950d358	+	control_Replicate_3.sorted.bed	Ctrl	MEF
MT	81	500	925401a8-2d3c-483e-b6ae-320edd76e224	+	control_Replicate_3.sorted.bed	Ctrl	MEF
MT	81	501	582c63a9-36e2-4d17-bd9b-89432a5e7917	+	control_Replicate_3.sorted.bed	Ctrl	MEF
MT	81	501	547da5e6-eff9-472e-97b4-097a4564bee8	+	control_Replicate_3.sorted.bed	Ctrl	MEF
MT	81	501	7c45b06d-f102-41d9-a772-221f87333eee	+	control_Replicate_3.sorted.bed	Ctrl	MEF
MT	81	501	108d41c4-76ec-4217-9ade-95116a2fd604	+	control_Replicate_2.sorted.bed	Ctrl	MEF
MT	81	501	ecaba32c-4e0f-43e9-a9f7-27aa15fab371	+	control_Replicate_2.sorted.bed	Ctrl	MEF
MT	81	505	3149d16c-9e0e-49cb-b78d-cb1acad256e4	+	control_Replicate_3.sorted.bed	Ctrl	MEF
MT	81	505	442d27d5-7c08-4e22-86dd-5b80a8d158c5	+	control_Replicate_2.sorted.bed	Ctrl	MEF
MT	81	507	5962d71a-ac4f-43f8-b509-c8ae6342b0a7	+	control_Replicate_4.sorted.bed	Ctrl	MEF
MT	81	509	bc62ed8d-aec2-41cb-b7ad-2c55c6dd780f	+	control_Replicate_3.sorted.bed	Ctrl	MEF
MT	81	513	ebd2b1ba-b9b2-4217-9189-c0c1d627d688	+	control_Replicate_3.sorted.bed	Ctrl	MEF
MT	81	516	a539e844-6411-4f69-89af-e07403b14edc	+	control_Replicate_3.sorted.bed	Ctrl	MEF
MT	81	517	2c943182-c232-4c41-b080-98aa9cafaf79	+	control_Replicate_3.sorted.bed	Ctrl	MEF
MT	81	517	807de010-9883-4203-b6ff-49b10d4af870	+	control_Replicate_3.sorted.bed	Ctrl	MEF
MT	81	518	4e68a068-5257-4f2d-8557-fd33a082865f	+	control_Replicate_3.sorted.bed	Ctrl	MEF
MT	81	518	966eb0b0-d9a8-4117-8e06-80f7d9640a29	+	control_Replicate_3.sorted.bed	Ctrl	MEF
MT	81	518	88e90a99-e84c-4ca3-b1a7-da5569f6dc1f	+	control_Replicate_2.sorted.bed	Ctrl	MEF
MT	81	518	a8b1f0b2-ef14-46ca-91c9-b6e1436c9e37	+	control_Replicate_2.sorted.bed	Ctrl	MEF
MT	81	518	6cc3591e-a2b5-4622-851b-f6d510f10833	+	control_Replicate_2.sorted.bed	Ctrl	MEF
MT	81	519	1f7c41d1-7b64-44f4-9b6f-dcf2218f4793	+	control_Replicate_3.sorted.bed	Ctrl	MEF
MT	81	522	a328e16e-2146-4d41-8020-bd97d8001efe	+	control_Replicate_4.sorted.bed	Ctrl	MEF
MT	81	522	77a8a885-110d-4968-bab8-2e16095d2082	+	control_Replicate_4.sorted.bed	Ctrl	MEF
MT	81	522	116e38fe-6f73-458b-aac0-fddd71031831	+	control_Replicate_3.sorted.bed	Ctrl	MEF
MT	81	522	b24dff08-2012-4acf-b10a-235b1656b61f	+	control_Replicate_2.sorted.bed	Ctrl	MEF
MT	81	522	e4d9a0dd-48c0-4960-bfeb-6db204eb0043	+	control_Replicate_2.sorted.bed	Ctrl	MEF
MT	81	522	1eb66a8f-5ecb-4e03-983b-8f7dc2b79b2d	+	control_Replicate_2.sorted.bed	Ctrl	MEF
MT	81	522	21fdfec8-a415-4208-b74e-982480213cec	+	control_Replicate_2.sorted.bed	Ctrl	MEF
MT	81	522	3794ab6f-9717-4d9a-aefe-5e09942f33ec	+	control_Replicate_2.sorted.bed	Ctrl	MEF
MT	81	523	14a30399-3cce-4ac5-8753-fa5b042ff854	+	control_Replicate_4.sorted.bed	Ctrl	MEF
MT	81	523	4ab924c1-8268-43ec-bc50-a929de0d8c9e	+	control_Replicate_3.sorted.bed	Ctrl	MEF
MT	81	523	8cfb9aca-f56d-450b-a89e-de774d6d3057	+	control_Replicate_2.sorted.bed	Ctrl	MEF
MT	81	527	ad2ac149-ff1b-43d4-8a9c-019f2cef0eea	+	control_Replicate_3.sorted.bed	Ctrl	MEF
MT	81	527	1b3d0f64-c9c3-4b3d-9c5a-2820587d7971	+	control_Replicate_3.sorted.bed	Ctrl	MEF
MT	81	527	35a01d91-7d34-4f59-8b14-a0f5d159fa69	+	control_Replicate_3.sorted.bed	Ctrl	MEF
MT	81	527	3b78cc25-26e0-4f04-a85c-2d20b84e0674	+	control_Replicate_2.sorted.bed	Ctrl	MEF
MT	81	528	ef6baa78-e6ef-405b-9695-a772e1b16964	+	control_Replicate_3.sorted.bed	Ctrl	MEF
MT	81	528	500d06f7-85f3-45f9-959a-14824b7a35b3	+	control_Replicate_3.sorted.bed	Ctrl	MEF
MT	81	528	56fde4d1-2f74-45e7-812d-9cab71039612	+	control_Replicate_3.sorted.bed	Ctrl	MEF
MT	81	528	0e7dd422-2f4c-460a-bc2a-8f712b98d281	+	control_Replicate_3.sorted.bed	Ctrl	MEF
MT	81	528	20b622e2-6154-4e8d-bb8e-dd177639d1f8	+	control_Replicate_3.sorted.bed	Ctrl	MEF
MT	81	528	28e74c1d-6d9a-4dfb-8e97-f750f44b6425	+	control_Replicate_3.sorted.bed	Ctrl	MEF
MT	81	528	2e30d261-de44-4bc4-8485-8bbf062d4406	+	control_Replicate_2.sorted.bed	Ctrl	MEF
MT	81	528	33e41d2a-1051-4305-9926-c2cceaaa9c7a	+	control_Replicate_2.sorted.bed	Ctrl	MEF
MT	81	528	3b8c4e01-568c-496f-9f84-ec09442b09e8	+	control_Replicate_1.sorted.bed	Ctrl	MEF
MT	81	529	bfe6732d-6aee-487d-b521-a648e8535ce9	+	control_Replicate_4.sorted.bed	Ctrl	MEF
MT	81	529	50e861dd-5685-4a80-9db5-13fe51d0b655	+	control_Replicate_3.sorted.bed	Ctrl	MEF
MT	81	529	cde52425-0146-420c-9ab6-10bdfc6f355b	+	control_Replicate_2.sorted.bed	Ctrl	MEF
MT	81	531	9d73342a-8866-49dd-9287-fb3af55229f3	+	control_Replicate_4.sorted.bed	Ctrl	MEF
MT	81	531	7d86ac97-4766-4486-8445-3580feea14f5	+	control_Replicate_3.sorted.bed	Ctrl	MEF
MT	81	531	e363d711-a5b9-4108-bae7-80da6508925b	+	control_Replicate_3.sorted.bed	Ctrl	MEF
MT	81	531	d2d517b2-e2d7-4678-8fbf-3301dc1f632e	+	control_Replicate_2.sorted.bed	Ctrl	MEF
MT	81	531	c6dc7a33-80c7-4ed5-a8f9-8cd2b8d7bb2a	+	control_Replicate_2.sorted.bed	Ctrl	MEF
MT	81	531	858fb4e4-500f-402d-8f8c-008d3c1c25a2	+	control_Replicate_2.sorted.bed	Ctrl	MEF
MT	81	532	0db9c1d3-735f-45ba-82b4-b2dfbb1d14e4	+	control_Replicate_4.sorted.bed	Ctrl	MEF
MT	81	534	1df7379d-95b3-42b9-a20f-6053434c94df	+	control_Replicate_4.sorted.bed	Ctrl	MEF
MT	81	536	06d8fe47-20c0-4be5-a5ac-2e706c2bf82e	+	control_Replicate_4.sorted.bed	Ctrl	MEF
MT	81	536	46b17751-2989-4ed1-8496-f411d2491d17	+	control_Replicate_3.sorted.bed	Ctrl	MEF
MT	81	536	d85ce389-6c08-4383-bd07-c131855c69d4	+	control_Replicate_3.sorted.bed	Ctrl	MEF
MT	81	536	28f115aa-82e9-41e5-aba5-ca8550868204	+	control_Replicate_3.sorted.bed	Ctrl	MEF
MT	81	536	a3ec342e-ca68-4649-9403-132d12ad358c	+	control_Replicate_3.sorted.bed	Ctrl	MEF
MT	81	536	b0fb9112-b5e9-4a5f-aa40-ded1c0ad089c	+	control_Replicate_3.sorted.bed	Ctrl	MEF
MT	81	536	7072631b-16b8-44e2-a515-22d0301972c9	+	control_Replicate_3.sorted.bed	Ctrl	MEF
MT	81	536	c1b6a256-0f5f-4b3d-9c18-1c993e5f5ca1	+	control_Replicate_3.sorted.bed	Ctrl	MEF
MT	81	536	80439549-b588-4ff2-8339-8e175975a6c5	+	control_Replicate_2.sorted.bed	Ctrl	MEF
MT	81	536	48f851c4-cc23-43e7-829e-077f84b0364c	+	control_Replicate_2.sorted.bed	Ctrl	MEF
MT	81	536	baa4a69e-b8ff-45f5-98ca-08114be2339e	+	control_Replicate_2.sorted.bed	Ctrl	MEF
MT	81	537	5406cc58-6572-466b-918b-0c8638810bcb	+	control_Replicate_3.sorted.bed	Ctrl	MEF
MT	81	537	437254eb-524a-4d22-ba05-0a38e306e60b	+	control_Replicate_2.sorted.bed	Ctrl	MEF
MT	81	537	277872fa-74cf-4508-9e65-d743fb97e038	+	control_Replicate_2.sorted.bed	Ctrl	MEF
MT	81	538	6fa2caa0-7842-4070-86a8-7eefb87634a1	+	control_Replicate_2.sorted.bed	Ctrl	MEF
MT	81	538	fe9b77fe-0725-4598-8bfd-b8d82c0005f3	+	control_Replicate_2.sorted.bed	Ctrl	MEF
MT	81	544	9b2fdc1f-f639-4ea4-98b4-6ed46bdc6ea9	+	control_Replicate_3.sorted.bed	Ctrl	MEF
MT	81	545	1aaa9e64-c01e-4221-819b-d6f5e676d976	+	control_Replicate_4.sorted.bed	Ctrl	MEF
MT	81	545	b1ae0309-68df-4303-93e9-9210063081a2	+	control_Replicate_1.sorted.bed	Ctrl	MEF
MT	81	546	2449a16b-79f2-4de5-8684-cf39977a249b	+	control_Replicate_4.sorted.bed	Ctrl	MEF
MT	81	546	d1c652bc-5a10-4bcc-8079-f59b6d379ce2	+	control_Replicate_4.sorted.bed	Ctrl	MEF
MT	81	546	7b010e1b-05ce-43ef-8858-8cd1a4d90d27	+	control_Replicate_4.sorted.bed	Ctrl	MEF
MT	81	546	732b99fc-3461-44d5-9e5f-459ea94167fa	+	control_Replicate_3.sorted.bed	Ctrl	MEF
MT	81	546	5a984545-e5a0-42ce-a3a5-5716799ed996	+	control_Replicate_3.sorted.bed	Ctrl	MEF
MT	81	546	0e225d31-f342-47e7-aa5b-d6222473f212	+	control_Replicate_3.sorted.bed	Ctrl	MEF
MT	81	546	3b024b6d-9b52-4d26-b06c-dfe26ef488d0	+	control_Replicate_3.sorted.bed	Ctrl	MEF
MT	81	546	861d543a-fe27-4954-a558-11e6cbf74df0	+	control_Replicate_3.sorted.bed	Ctrl	MEF
MT	81	546	34318725-9658-493d-ab1c-09d55aff6836	+	control_Replicate_3.sorted.bed	Ctrl	MEF
MT	81	546	8ecda9e7-b12c-4bf7-9622-96ac63f6fd25	+	control_Replicate_2.sorted.bed	Ctrl	MEF
MT	81	546	de26cadc-fab8-4264-8ef9-5075e9926cd6	+	control_Replicate_2.sorted.bed	Ctrl	MEF
MT	81	546	74a5e660-1e24-40be-9174-f3bf89b15a6b	+	control_Replicate_2.sorted.bed	Ctrl	MEF
MT	81	549	da292056-4beb-4397-ba1a-9d0c1cfd7f26	+	control_Replicate_4.sorted.bed	Ctrl	MEF
MT	81	551	565cd642-cc56-4be6-9013-08566bdc8674	+	control_Replicate_2.sorted.bed	Ctrl	MEF
MT	81	551	b3c2d87c-f867-41cf-b693-02c837cab14f	+	control_Replicate_2.sorted.bed	Ctrl	MEF
MT	81	556	38a5074a-bbae-4bc4-92a6-9b961b94be6d	+	control_Replicate_4.sorted.bed	Ctrl	MEF
MT	81	556	5a96d764-f084-44a0-aac6-94e725ef27c8	+	control_Replicate_3.sorted.bed	Ctrl	MEF
MT	81	556	68cf494a-1f3a-49a0-9e99-c498f1077780	+	control_Replicate_3.sorted.bed	Ctrl	MEF
MT	81	558	16d27551-8702-48ae-bade-d40f9fee3c9d	+	control_Replicate_3.sorted.bed	Ctrl	MEF
MT	81	560	61685632-bacf-4391-bf61-7628d5f9cf3f	+	control_Replicate_4.sorted.bed	Ctrl	MEF
MT	81	561	b9f79e14-e7c9-4b0c-a396-998d1aac7cee	+	control_Replicate_3.sorted.bed	Ctrl	MEF
MT	81	562	70378d50-1ca6-45b5-8a7c-8a514c7b897b	+	control_Replicate_3.sorted.bed	Ctrl	MEF
MT	81	562	af8dba05-0b6d-433f-9537-e5837ad5347e	+	control_Replicate_2.sorted.bed	Ctrl	MEF
MT	81	564	f7a5b88d-b21c-4e6f-9a89-5f8d7704e88c	+	control_Replicate_4.sorted.bed	Ctrl	MEF
MT	81	564	b7694e86-de4f-4732-b9b7-7505a4447470	+	control_Replicate_3.sorted.bed	Ctrl	MEF
MT	81	564	2409dc82-a4ab-4eec-8a0a-f4f89982d0e7	+	control_Replicate_3.sorted.bed	Ctrl	MEF
MT	81	564	eee1e05b-21b1-4457-8769-042953d0fc81	+	control_Replicate_1.sorted.bed	Ctrl	MEF
MT	81	567	16e9d733-3ba1-446c-b0bb-df2e580dacf1	+	control_Replicate_3.sorted.bed	Ctrl	MEF
MT	81	567	e7b40213-7497-440a-8ca0-b28b184a765c	+	control_Replicate_2.sorted.bed	Ctrl	MEF
MT	81	567	c7f8eb4f-1ca5-4623-8efb-b825402fa88c	+	control_Replicate_2.sorted.bed	Ctrl	MEF
MT	81	571	3f6fdbf7-c0e2-4c02-8dd3-d9937a31d2d3	+	control_Replicate_3.sorted.bed	Ctrl	MEF
MT	81	573	11c5eea2-7378-4234-bee2-bd3eade20c5e	+	control_Replicate_4.sorted.bed	Ctrl	MEF
MT	81	573	a76e3a8c-dc8f-4332-b1f7-f040f08436a6	+	control_Replicate_3.sorted.bed	Ctrl	MEF
MT	81	574	8af3486d-8e21-4e72-b072-e7f840c3a708	+	control_Replicate_2.sorted.bed	Ctrl	MEF
MT	81	576	fb2a5cb2-c6e4-4cf1-ba2e-6c1d16d90521	+	control_Replicate_4.sorted.bed	Ctrl	MEF
MT	81	576	3925e52b-6fd6-43cb-9f42-ac690aabf1af	+	control_Replicate_2.sorted.bed	Ctrl	MEF
MT	81	580	adcd0b32-809b-4819-bd2c-fa29f910ffca	+	control_Replicate_2.sorted.bed	Ctrl	MEF
MT	81	581	3ab037d5-c1ad-4490-8ce7-6a165e97cb10	+	control_Replicate_4.sorted.bed	Ctrl	MEF
MT	81	581	928384e2-c9e5-41c3-b44c-f42a50a15aea	+	control_Replicate_3.sorted.bed	Ctrl	MEF
MT	81	581	4ea1c952-7503-4766-b8cc-f7d8182a8cbf	+	control_Replicate_3.sorted.bed	Ctrl	MEF
MT	81	581	5b7b8f78-a373-4756-9572-6e337b0b0f67	+	control_Replicate_3.sorted.bed	Ctrl	MEF
MT	81	581	c791de95-feba-4f58-b3f8-18f253bae4aa	+	control_Replicate_2.sorted.bed	Ctrl	MEF
MT	81	581	86e33ad4-324e-4e81-9455-fa104b0c9a77	+	control_Replicate_2.sorted.bed	Ctrl	MEF
MT	81	581	5352d118-bfa9-4d74-8b9a-3b901da03fcb	+	control_Replicate_2.sorted.bed	Ctrl	MEF
MT	81	581	eb965dde-8a5e-4e23-8fee-9f85f96c7742	+	control_Replicate_2.sorted.bed	Ctrl	MEF
MT	81	581	433b9da7-f553-494e-9c69-3847c5ba285f	+	control_Replicate_1.sorted.bed	Ctrl	MEF
MT	81	584	b4830eae-e933-42ef-b301-8a7dd65d0d8e	+	control_Replicate_2.sorted.bed	Ctrl	MEF
MT	81	585	dd578436-33a5-4a56-bb69-28594d8e80e9	+	control_Replicate_4.sorted.bed	Ctrl	MEF
MT	81	587	c2963571-255e-4904-81a9-88c8e8e86d1c	+	control_Replicate_3.sorted.bed	Ctrl	MEF
MT	81	587	8b974603-6ca8-4326-935d-cc5de1a6092a	+	control_Replicate_2.sorted.bed	Ctrl	MEF
MT	81	588	4daeb74f-24e5-4725-ade5-8a8e02bb8636	+	control_Replicate_3.sorted.bed	Ctrl	MEF
MT	81	590	7a86b15a-f0f0-4909-8e92-10ccd782dd3c	+	control_Replicate_4.sorted.bed	Ctrl	MEF
MT	81	590	925b232f-883e-4495-b8e7-af8d367dc694	+	control_Replicate_2.sorted.bed	Ctrl	MEF
MT	81	592	ef96b490-9de5-41aa-85a6-b3b8075d9f4f	+	control_Replicate_4.sorted.bed	Ctrl	MEF
MT	81	593	e23e1cc8-50cc-4f55-b222-bcb266cfa9da	+	control_Replicate_4.sorted.bed	Ctrl	MEF
MT	81	593	e7ee5233-c790-487c-ad1e-e90cb4c4a999	+	control_Replicate_3.sorted.bed	Ctrl	MEF
MT	81	593	533b7626-1539-4062-b74e-669882af11ac	+	control_Replicate_1.sorted.bed	Ctrl	MEF
MT	81	594	950047fc-839a-45eb-b58d-8deb2dfc02cf	+	control_Replicate_1.sorted.bed	Ctrl	MEF
MT	81	596	93d34774-b35c-4470-a5f9-7c526973d8af	+	control_Replicate_3.sorted.bed	Ctrl	MEF
MT	81	598	e102b8e0-6b4a-4990-8abe-3dd9554953b8	+	control_Replicate_2.sorted.bed	Ctrl	MEF
MT	81	599	089f855b-00df-4f5e-8348-6cb5d0e90a7d	+	control_Replicate_2.sorted.bed	Ctrl	MEF
MT	81	602	e80ac34c-274e-4948-a7a2-8ff22b1171d6	+	control_Replicate_3.sorted.bed	Ctrl	MEF
MT	81	605	412febe5-f224-40ac-ac5a-6b44250c5508	+	control_Replicate_2.sorted.bed	Ctrl	MEF
MT	81	605	09248bc5-bb6d-48fa-909f-df95dd878a90	+	control_Replicate_2.sorted.bed	Ctrl	MEF
MT	81	607	02877778-7069-426f-9ed9-b2b13f4171fd	+	control_Replicate_4.sorted.bed	Ctrl	MEF
MT	81	607	5716d178-a5cb-4dda-af8d-18488b92e404	+	control_Replicate_4.sorted.bed	Ctrl	MEF
MT	81	607	96d3f52b-b344-4505-985f-49983f98753b	+	control_Replicate_4.sorted.bed	Ctrl	MEF
MT	81	607	7721782f-777a-47b4-8f8d-ed6732e8903d	+	control_Replicate_4.sorted.bed	Ctrl	MEF
MT	81	607	c81db416-8fe7-450a-ab04-2055e1617384	+	control_Replicate_3.sorted.bed	Ctrl	MEF
MT	81	607	0dc4353b-e178-4ab6-b830-dd4b0176e60d	+	control_Replicate_2.sorted.bed	Ctrl	MEF
MT	81	607	d67bdf6f-0075-4f5c-a0e5-d5e941cb1ad3	+	control_Replicate_2.sorted.bed	Ctrl	MEF
MT	81	607	2d09577f-fc79-4092-816f-292f991798aa	+	control_Replicate_2.sorted.bed	Ctrl	MEF
MT	81	607	8dc333b3-31c1-4e61-ab11-66ea4afb38f2	+	control_Replicate_2.sorted.bed	Ctrl	MEF
MT	81	607	09589b32-5ba4-45c5-b8df-7f4361eb3560	+	control_Replicate_1.sorted.bed	Ctrl	MEF
MT	81	608	f95da7ae-03ff-4420-a58f-8e69b00cd479	+	control_Replicate_3.sorted.bed	Ctrl	MEF
MT	81	608	059a9b47-3310-471a-ab2a-802a972c9cd7	+	control_Replicate_3.sorted.bed	Ctrl	MEF
MT	81	608	60e5df2a-c645-43a2-96d6-6c67a3ff540a	+	control_Replicate_3.sorted.bed	Ctrl	MEF
MT	81	608	6a54d8ea-6054-4321-aafd-ec41ed469a43	+	control_Replicate_3.sorted.bed	Ctrl	MEF
MT	81	609	8aa10751-a755-4cc1-9e65-0e10ec099319	+	control_Replicate_3.sorted.bed	Ctrl	MEF
MT	81	609	34907c90-f260-4066-83a1-45af0cec64bf	+	control_Replicate_2.sorted.bed	Ctrl	MEF
MT	81	609	4772fd6c-4123-482a-9dfd-940e10f73751	+	control_Replicate_2.sorted.bed	Ctrl	MEF
MT	81	611	36286e18-f512-4046-b413-a803eee1f403	+	control_Replicate_4.sorted.bed	Ctrl	MEF
MT	81	611	ae234f61-2bc2-4e9c-9aff-4e2b96ef89ce	+	control_Replicate_2.sorted.bed	Ctrl	MEF
MT	81	611	b8f89d95-e13e-40f8-90e0-770220fd3223	+	control_Replicate_2.sorted.bed	Ctrl	MEF
MT	81	611	8b600f30-bc98-4e57-b073-a67be43f121c	+	control_Replicate_1.sorted.bed	Ctrl	MEF
MT	81	612	03ef02d2-3254-4820-87fb-dfc97496f936	+	control_Replicate_3.sorted.bed	Ctrl	MEF
[truncated: 388,895+ more rows]
