# Supplementary material for: The mitochondrial methylation potential gates mitoribosome assembly
Source: Nat Commun. 2025 Jun 25;16:5388. doi: 10.1038/s41467-025-60977-x (PMC12198368; doi:10.1038/s41467-025-60977-x)
Supplement: Supplementary file 5 — Supplementary Data 3-4 [file 41467_2025_60977_MOESM5_ESM.zip › Glasgow et al Supplementary Data 4 ONT MEF KO mito reads.xlsx]

## Sheet: Sheet1
gene	start_pos	end_pos	md5	strand	ID	Genotype	Age
MT	0	2676	7f6b6f45-dd17-4b24-bdda-1ac7d7221d48	+	ko_Replicate_4.sorted.bed	KO	MEF
MT	0	551	81d67aa3-4e70-49ba-9c86-1bf0fd02ad96	+	ko_Replicate_4.sorted.bed	KO	MEF
MT	0	470	89d67955-5a20-46f3-bb10-20e00d36dc5d	+	ko_Replicate_4.sorted.bed	KO	MEF
MT	0	2674	8a919fcf-b6e7-4579-9bb8-26e118bc89e0	+	ko_Replicate_4.sorted.bed	KO	MEF
MT	0	2677	9835830b-766a-40d9-af0a-ddc8e334d71d	+	ko_Replicate_4.sorted.bed	KO	MEF
MT	0	1024	9a17d778-6982-410a-b589-8e4c8d654bb8	+	ko_Replicate_4.sorted.bed	KO	MEF
MT	0	481	a309d994-3fb8-4a33-a9b8-3d8134f63351	+	ko_Replicate_4.sorted.bed	KO	MEF
MT	0	1024	a59b9d37-34b7-4791-b56d-8dde75804678	+	ko_Replicate_4.sorted.bed	KO	MEF
MT	0	2883	bb2c6924-8091-4e0a-a15f-52d54361530c	+	ko_Replicate_4.sorted.bed	KO	MEF
MT	0	1024	c7daeb5a-505f-4c3d-aa0b-2664124dbf7c	+	ko_Replicate_4.sorted.bed	KO	MEF
MT	0	3700	cfa55168-314d-48d4-9725-8a55c5d95f92	+	ko_Replicate_4.sorted.bed	KO	MEF
MT	0	2676	db7b0054-a888-4533-803b-6a2c4ddb817e	+	ko_Replicate_4.sorted.bed	KO	MEF
MT	0	3691	ddc0a0ef-f2d7-4790-b121-d121f8c20dcf	+	ko_Replicate_4.sorted.bed	KO	MEF
MT	0	2676	deccadc8-44c7-4fa0-a0ab-1c915ebc66a6	+	ko_Replicate_4.sorted.bed	KO	MEF
MT	0	2681	e0b267c1-ca49-43bd-9071-b7274a48acdb	+	ko_Replicate_4.sorted.bed	KO	MEF
MT	0	2676	e2f235b0-af37-4d3f-a559-e1c8b5d76eb3	+	ko_Replicate_4.sorted.bed	KO	MEF
MT	0	3700	022bf304-14f6-4e7f-bdc8-f6ae5e5f5757	+	ko_Replicate_4.sorted.bed	KO	MEF
MT	0	622	04153d1d-95c5-4520-bca0-6ac7016eaecc	+	ko_Replicate_4.sorted.bed	KO	MEF
MT	0	2072	05d49875-8634-4606-8925-e922e478eb42	+	ko_Replicate_4.sorted.bed	KO	MEF
MT	0	954	0adefb25-417d-404a-bcc7-caf0c0bdcd8a	+	ko_Replicate_4.sorted.bed	KO	MEF
MT	0	2682	1285d0e2-acd7-43db-938c-1afd3e428446	+	ko_Replicate_4.sorted.bed	KO	MEF
MT	0	1425	13f3384c-8ad5-40e8-9216-0ee7febb44f2	+	ko_Replicate_4.sorted.bed	KO	MEF
MT	0	2676	1a9fe5d5-a9e9-44f2-822a-3b3838ee0a1f	+	ko_Replicate_4.sorted.bed	KO	MEF
MT	0	344	1e746135-a62e-43f1-9e48-6a4bd1d51a31	+	ko_Replicate_4.sorted.bed	KO	MEF
MT	0	1491	1f9865a7-847f-45f7-b67b-36ffd1dc115f	+	ko_Replicate_4.sorted.bed	KO	MEF
MT	0	2588	27d37729-6eb0-4cdb-83c3-e485845cf4e5	+	ko_Replicate_4.sorted.bed	KO	MEF
MT	0	1024	2dc65827-7104-4405-8d10-7eae83885cb3	+	ko_Replicate_4.sorted.bed	KO	MEF
MT	0	2681	32fe95f2-93c2-491c-b022-64491f259f77	+	ko_Replicate_4.sorted.bed	KO	MEF
MT	0	2681	36a3a51f-37bd-4405-be91-ef07c89a6336	+	ko_Replicate_4.sorted.bed	KO	MEF
MT	0	2676	3924dfdd-5d9d-43e0-a65a-763f3927dfaa	+	ko_Replicate_4.sorted.bed	KO	MEF
MT	0	3704	45bc31cc-cc93-418b-a8a4-315427ceb3b5	+	ko_Replicate_4.sorted.bed	KO	MEF
MT	0	2677	4abb16ed-64ad-4c84-a203-509519639aa0	+	ko_Replicate_4.sorted.bed	KO	MEF
MT	0	522	4ada476c-0c75-4261-a829-3beff58996c3	+	ko_Replicate_4.sorted.bed	KO	MEF
MT	0	2676	52c97393-f0fc-49ae-80eb-68fde829932f	+	ko_Replicate_4.sorted.bed	KO	MEF
MT	0	728	6dc079d5-736c-4517-b736-ba0b6a0b28a3	+	ko_Replicate_4.sorted.bed	KO	MEF
MT	0	2679	70828eff-bc16-4a5f-9f17-8a8c3f6922ae	+	ko_Replicate_4.sorted.bed	KO	MEF
MT	0	2677	7c8a3ceb-f336-4fa2-9f6b-1d357ff9557a	+	ko_Replicate_4.sorted.bed	KO	MEF
MT	0	2682	81916c88-9615-47d9-9b6f-5cda21a63a13	+	ko_Replicate_4.sorted.bed	KO	MEF
MT	0	1185	8321bb9b-cea6-4a37-ba7f-6d88506115d5	+	ko_Replicate_4.sorted.bed	KO	MEF
MT	0	700	84012443-d147-46a7-a795-288a1adf85af	+	ko_Replicate_4.sorted.bed	KO	MEF
MT	0	2676	8f861359-e5e4-471f-ab5c-d38c0451ed27	+	ko_Replicate_4.sorted.bed	KO	MEF
MT	0	2676	8fed8f43-7aab-408b-a48d-0c5642b4bbe1	+	ko_Replicate_4.sorted.bed	KO	MEF
MT	0	2676	97ca99f9-d4f8-4f08-9503-e2bfd56a221a	+	ko_Replicate_4.sorted.bed	KO	MEF
MT	0	802	9ac679b7-3f95-421b-b8c3-73cf140e9700	+	ko_Replicate_4.sorted.bed	KO	MEF
MT	0	698	9b7f5d20-65ac-42f0-87ed-68b4b8a9e963	+	ko_Replicate_4.sorted.bed	KO	MEF
MT	0	837	a94583d4-596e-4c49-89b4-48ab49e30a7d	+	ko_Replicate_4.sorted.bed	KO	MEF
MT	0	2682	a97dc711-d59c-4fa5-8952-d850b7b829b1	+	ko_Replicate_4.sorted.bed	KO	MEF
MT	0	2682	aaef1215-cbb5-4e31-a232-418fb7d27f72	+	ko_Replicate_4.sorted.bed	KO	MEF
MT	0	1508	acf95a21-db0d-497f-94b3-ba5ed3fe62b6	+	ko_Replicate_4.sorted.bed	KO	MEF
MT	0	1024	b6ed8565-eea8-45e2-a293-d9e2a6c529f6	+	ko_Replicate_4.sorted.bed	KO	MEF
MT	0	3695	bb3aefa6-0272-4cb8-970d-72c538624d11	+	ko_Replicate_4.sorted.bed	KO	MEF
MT	0	2677	bcfa0dd8-ad67-4b5b-b631-cfb6dcc33b3f	+	ko_Replicate_4.sorted.bed	KO	MEF
MT	0	2739	c2e4570c-4fb7-40de-9044-888ee5e2a501	+	ko_Replicate_4.sorted.bed	KO	MEF
MT	0	1003	c60bfdd5-f554-4147-afa7-355fb110242d	+	ko_Replicate_4.sorted.bed	KO	MEF
MT	0	2681	c85475e0-b03e-470b-b252-72945a145849	+	ko_Replicate_4.sorted.bed	KO	MEF
MT	0	3706	c8a36fa5-a9ef-4cd8-a460-b41da4eb367a	+	ko_Replicate_4.sorted.bed	KO	MEF
MT	0	1391	cdbf35a1-2a1c-42a1-976f-b8dd99120ccf	+	ko_Replicate_4.sorted.bed	KO	MEF
MT	0	3710	d1dd1c21-bc4d-4afe-a89e-eef8b93610ff	+	ko_Replicate_4.sorted.bed	KO	MEF
MT	0	755	d469f00b-000c-4818-8f3b-86d819e982c4	+	ko_Replicate_4.sorted.bed	KO	MEF
MT	0	1463	d4e65458-1c25-4eb4-8e8e-0dece835cac1	+	ko_Replicate_4.sorted.bed	KO	MEF
MT	0	3841	d9b0325f-7ac1-4d78-823f-a8c0be5d4bc8	+	ko_Replicate_4.sorted.bed	KO	MEF
MT	0	3706	e057b6ea-8844-4d1b-9102-031a0c7454e3	+	ko_Replicate_4.sorted.bed	KO	MEF
MT	0	2676	e95159e2-14db-4170-b807-7509910d353f	+	ko_Replicate_4.sorted.bed	KO	MEF
MT	0	3711	e96a38eb-67c1-4a6a-bf52-a86bd256fb3c	+	ko_Replicate_4.sorted.bed	KO	MEF
MT	0	1502	f09e4319-505b-4cf2-8c21-a7eaaf5bf125	+	ko_Replicate_4.sorted.bed	KO	MEF
MT	0	3704	f47a263d-c246-4d1f-a5f2-3877c7d90d19	+	ko_Replicate_4.sorted.bed	KO	MEF
MT	0	2681	f487b669-e5d5-471b-96b4-544ed9472ec5	+	ko_Replicate_4.sorted.bed	KO	MEF
MT	0	313	f7c685c8-ee20-407d-9907-3439cca16c6f	+	ko_Replicate_4.sorted.bed	KO	MEF
MT	0	3104	fc69e6ec-af61-404a-b4ab-d4dbff85bdf5	+	ko_Replicate_4.sorted.bed	KO	MEF
MT	0	538	fdca7a94-9763-44a8-b02a-c5b6fafafa88	+	ko_Replicate_4.sorted.bed	KO	MEF
MT	0	926	fdfd2a32-a1a3-40bb-9d56-bd44ef2fd761	+	ko_Replicate_4.sorted.bed	KO	MEF
MT	0	2676	0322456b-32fe-41bf-b61c-572539c5df04	+	ko_Replicate_4.sorted.bed	KO	MEF
MT	0	3710	1662ad7c-31df-4ae4-b01b-eb35aefe66e1	+	ko_Replicate_4.sorted.bed	KO	MEF
MT	0	2158	1881ae24-c292-4b1f-add2-fffadbc78451	+	ko_Replicate_4.sorted.bed	KO	MEF
MT	0	2690	1c7f96e1-f1fe-4ea1-bfd4-15b2ab806861	+	ko_Replicate_4.sorted.bed	KO	MEF
MT	0	2676	22691d47-c8a6-410f-910e-8d5ad7909e59	+	ko_Replicate_4.sorted.bed	KO	MEF
MT	0	3710	32fa0a6b-773f-4c41-8ee4-5fdb86c9ce81	+	ko_Replicate_4.sorted.bed	KO	MEF
MT	0	2676	428f3a0b-c3b8-4a58-b0fd-4176abb7c11d	+	ko_Replicate_4.sorted.bed	KO	MEF
MT	0	2678	4652e8ad-1c5a-4085-9b56-12b0309c72a9	+	ko_Replicate_4.sorted.bed	KO	MEF
MT	0	1024	4e6f5d9f-7dfb-4840-b2a5-442a62a0f267	+	ko_Replicate_4.sorted.bed	KO	MEF
MT	0	1292	5f48fcba-c981-4bb8-9234-3797bb8ba756	+	ko_Replicate_4.sorted.bed	KO	MEF
MT	0	1542	731f8ca4-00e1-42b3-81c1-4c675b4d276e	+	ko_Replicate_4.sorted.bed	KO	MEF
MT	0	2675	7e4f7d0c-99c5-473f-b45d-6587da700564	+	ko_Replicate_4.sorted.bed	KO	MEF
MT	0	2681	858bfcb1-b0f5-4f5d-9340-a861688e20e1	+	ko_Replicate_4.sorted.bed	KO	MEF
MT	0	1156	959c10a9-7928-4651-ad5d-30da272ae9c9	+	ko_Replicate_4.sorted.bed	KO	MEF
MT	0	3845	95f70357-5eb6-4826-af51-f617c00d1e51	+	ko_Replicate_4.sorted.bed	KO	MEF
MT	0	2676	9f6ecb1c-3dd2-4143-b13e-1b1427c3162e	+	ko_Replicate_4.sorted.bed	KO	MEF
MT	0	1099	c57ed7aa-927b-43c6-a1f4-89b8bca1494f	+	ko_Replicate_4.sorted.bed	KO	MEF
MT	0	1024	d8919a27-54a0-493c-9d0a-dc8832155f8c	+	ko_Replicate_4.sorted.bed	KO	MEF
MT	0	2681	ddf2ea24-1834-46b6-81e2-f88443011e9b	+	ko_Replicate_4.sorted.bed	KO	MEF
MT	0	2676	df71d38a-c8a2-456f-8b63-c513d067c6b5	+	ko_Replicate_4.sorted.bed	KO	MEF
MT	0	1849	eeb7ede8-d046-412e-bfee-dd772b94a2e1	+	ko_Replicate_4.sorted.bed	KO	MEF
MT	0	2293	f24de2d8-4bf8-4ebf-b3fd-5dffe80db7d5	+	ko_Replicate_4.sorted.bed	KO	MEF
MT	0	720	f99b794c-d809-47c8-ae8e-b3016ac234a8	+	ko_Replicate_4.sorted.bed	KO	MEF
MT	0	414	fcd1962e-7b0d-4d55-8061-1c06dfd7f150	+	ko_Replicate_4.sorted.bed	KO	MEF
MT	0	2676	083c1cb6-06ac-4418-b10d-57a4b97a30cc	+	ko_Replicate_4.sorted.bed	KO	MEF
MT	0	3704	0a66b85a-9d18-48ae-a7c2-006ac077bbaf	+	ko_Replicate_4.sorted.bed	KO	MEF
MT	0	2682	0f0c8a23-6ded-4fa4-95ca-a9f775a40f4c	+	ko_Replicate_4.sorted.bed	KO	MEF
MT	0	1024	3749e14e-2204-4e69-b414-e8acb10d6706	+	ko_Replicate_4.sorted.bed	KO	MEF
MT	0	420	40877cdb-620e-4a12-9ba6-0183bbcd855c	+	ko_Replicate_4.sorted.bed	KO	MEF
MT	0	3186	445f9451-942b-4db1-94c8-65eb89d22898	+	ko_Replicate_4.sorted.bed	KO	MEF
MT	0	1243	4d2c1da9-d6a7-4ec6-b0ea-05244f1d8881	+	ko_Replicate_4.sorted.bed	KO	MEF
MT	0	3711	61a0dce7-acfd-4c40-9504-6843bdabbd44	+	ko_Replicate_4.sorted.bed	KO	MEF
MT	0	2676	62bb4890-92df-40a8-959d-3a9add756013	+	ko_Replicate_4.sorted.bed	KO	MEF
MT	0	1024	63717179-96bf-4011-8353-6db55dfdeda7	+	ko_Replicate_4.sorted.bed	KO	MEF
MT	0	2676	6b0ac2f5-4ed5-4416-94e5-f3467824e4cb	+	ko_Replicate_4.sorted.bed	KO	MEF
MT	0	1024	74da81d6-b6e6-4d33-b07c-ff64f9326e5c	+	ko_Replicate_4.sorted.bed	KO	MEF
MT	0	1024	75748a38-d207-4bfa-98d3-8587e82253bf	+	ko_Replicate_4.sorted.bed	KO	MEF
MT	0	3711	77842b09-1f26-4ce9-890d-63ff3ca52199	+	ko_Replicate_4.sorted.bed	KO	MEF
MT	0	3700	77fd0ed5-fd13-4214-a9c0-3de7136ba6a1	+	ko_Replicate_4.sorted.bed	KO	MEF
MT	0	2676	7837c9f4-e464-4626-9743-58dd521823dd	+	ko_Replicate_4.sorted.bed	KO	MEF
MT	0	2208	7f3464a9-0e83-4ee3-9f16-90831a79ba80	+	ko_Replicate_4.sorted.bed	KO	MEF
MT	0	2669	83c0dc59-b69f-4143-a3b0-09dcec1d1f06	+	ko_Replicate_4.sorted.bed	KO	MEF
MT	0	3695	8438c137-9706-4674-9163-c75650b180e5	+	ko_Replicate_4.sorted.bed	KO	MEF
MT	0	2681	85082bae-ee70-4c78-99e1-8b30c8b9a539	+	ko_Replicate_4.sorted.bed	KO	MEF
MT	0	2681	8b60dbfb-9262-452f-a529-c0f39ed42c94	+	ko_Replicate_4.sorted.bed	KO	MEF
MT	0	2636	91e7769f-7284-4d25-b8c9-4732dc7a03b8	+	ko_Replicate_4.sorted.bed	KO	MEF
MT	0	541	94d3c548-f5b3-40ea-bce9-2a80f50e9356	+	ko_Replicate_4.sorted.bed	KO	MEF
MT	0	1185	960b2092-4098-49ec-bbc0-bc613c6799d9	+	ko_Replicate_4.sorted.bed	KO	MEF
MT	0	670	9b90317f-ebce-4574-9c7a-8a10e935843a	+	ko_Replicate_4.sorted.bed	KO	MEF
MT	0	2681	a170441a-7f6f-4395-af1b-9befca80c5ba	+	ko_Replicate_4.sorted.bed	KO	MEF
MT	0	2677	a8a935e1-2e00-49b2-9b4b-fc1aff7e67ea	+	ko_Replicate_4.sorted.bed	KO	MEF
MT	0	862	adb50c00-ad7f-49d7-9119-1c0f9c9796bb	+	ko_Replicate_4.sorted.bed	KO	MEF
MT	0	2677	add326cf-8c3a-4258-a92c-de8bdd56183a	+	ko_Replicate_4.sorted.bed	KO	MEF
MT	0	488	bb8b4b1f-565a-4a92-9db3-16e8f36c8f1c	+	ko_Replicate_4.sorted.bed	KO	MEF
MT	0	2676	be8f6a50-125f-4fd3-9456-29822fae1641	+	ko_Replicate_4.sorted.bed	KO	MEF
MT	0	2672	c32ce5a4-9150-410c-a86d-3b0cc5c6e746	+	ko_Replicate_4.sorted.bed	KO	MEF
MT	0	3703	c469d17e-26cf-422b-8498-d9902caaa43b	+	ko_Replicate_4.sorted.bed	KO	MEF
MT	0	2681	c7cac9b2-e634-4ca8-9ad0-bea0b0c09a19	+	ko_Replicate_4.sorted.bed	KO	MEF
MT	0	3704	c87b828b-c28f-4839-b07a-210b8c587499	+	ko_Replicate_4.sorted.bed	KO	MEF
MT	0	1826	c884bc0e-9862-4025-91fe-af48e97c9909	+	ko_Replicate_4.sorted.bed	KO	MEF
MT	0	2681	db99744e-08e5-45c5-99c5-039683758328	+	ko_Replicate_4.sorted.bed	KO	MEF
MT	0	3710	dc62bb65-99fb-43f3-a40c-af5124d95b8f	+	ko_Replicate_4.sorted.bed	KO	MEF
MT	0	455	dda49b46-6c10-4573-89ef-d3a102db914b	+	ko_Replicate_4.sorted.bed	KO	MEF
MT	0	2764	eb631dc1-789e-4e20-827a-e4fbf9580a59	+	ko_Replicate_4.sorted.bed	KO	MEF
MT	0	2682	f3d899cf-3721-4906-8ac9-98a0fd0f8f8d	+	ko_Replicate_4.sorted.bed	KO	MEF
MT	0	941	fb5c0cff-bdcf-4641-8674-b4c9a101a9c7	+	ko_Replicate_4.sorted.bed	KO	MEF
MT	0	2678	fd6025c6-237b-4470-a4b8-336b51698563	+	ko_Replicate_4.sorted.bed	KO	MEF
MT	0	1024	ff3ab970-dce0-4b3d-a02c-5edfc6eea266	+	ko_Replicate_4.sorted.bed	KO	MEF
MT	0	2261	04ae98d6-0a7d-47c1-ad90-30fe1f3044fa	+	ko_Replicate_4.sorted.bed	KO	MEF
MT	0	3700	08bf55b8-46e6-4cab-aa60-07a7e2f4633a	+	ko_Replicate_4.sorted.bed	KO	MEF
MT	0	3702	0a8302c9-e353-4632-be2f-6028d03b9623	+	ko_Replicate_4.sorted.bed	KO	MEF
MT	0	1024	1198ba40-6998-4b5a-8d09-824c536c61f1	+	ko_Replicate_4.sorted.bed	KO	MEF
MT	0	3700	11af79fd-2cf0-4898-977d-a27cd24efe5e	+	ko_Replicate_4.sorted.bed	KO	MEF
MT	0	2676	11c9e9c5-9b2a-4339-8b9f-6df50253e5cf	+	ko_Replicate_4.sorted.bed	KO	MEF
MT	0	2681	1215f509-f7df-422d-b7fc-09224517a8dd	+	ko_Replicate_4.sorted.bed	KO	MEF
MT	0	3711	19981b18-388f-461b-abee-e6f0b87f5f4c	+	ko_Replicate_4.sorted.bed	KO	MEF
MT	0	1998	1d8295c6-de17-4c5e-962d-7d5d27d0cc1a	+	ko_Replicate_4.sorted.bed	KO	MEF
MT	0	3695	1ff795a8-8729-4ddc-a908-522a512cbb6a	+	ko_Replicate_4.sorted.bed	KO	MEF
MT	0	3700	261a33e5-c6c9-4948-bed7-b9aa7acaf8ac	+	ko_Replicate_4.sorted.bed	KO	MEF
MT	0	2549	2af18953-62a7-481b-81fa-3b38ff3abe4d	+	ko_Replicate_4.sorted.bed	KO	MEF
MT	0	3704	2c808be2-06e0-4221-a6f9-6d19525fe2ab	+	ko_Replicate_4.sorted.bed	KO	MEF
MT	0	3710	35a3477a-ed68-4fde-8d47-ed9e8a3c6c3b	+	ko_Replicate_4.sorted.bed	KO	MEF
MT	0	915	38b70b2d-e0f4-4818-ad07-57a37ea68c13	+	ko_Replicate_4.sorted.bed	KO	MEF
MT	0	2681	3a902d63-ff4f-4cfc-a88c-67732c97d05e	+	ko_Replicate_4.sorted.bed	KO	MEF
MT	0	2590	3b52e92c-9674-4184-bcd4-06dc2e6e45f6	+	ko_Replicate_4.sorted.bed	KO	MEF
MT	0	2682	3db37f77-3897-425a-9b8e-ed4a74ea430a	+	ko_Replicate_4.sorted.bed	KO	MEF
MT	0	3706	496e509b-ecc9-4f64-967a-873f72e85baa	+	ko_Replicate_4.sorted.bed	KO	MEF
MT	0	3695	4cf83c89-40f7-4424-863c-8a1d2f9c0562	+	ko_Replicate_4.sorted.bed	KO	MEF
MT	0	956	50911d64-3e08-4207-a4ba-8babb5774336	+	ko_Replicate_4.sorted.bed	KO	MEF
MT	0	677	5a50fa5d-7c5f-4d7a-bd30-09534f122653	+	ko_Replicate_4.sorted.bed	KO	MEF
MT	0	3704	5ff96081-e32b-42cd-a0b4-9fad8c6453d7	+	ko_Replicate_4.sorted.bed	KO	MEF
MT	0	465	663d8e1b-78b5-4a2e-90b1-8380dd4bf792	+	ko_Replicate_4.sorted.bed	KO	MEF
MT	0	2681	678f3dec-5e8f-41aa-aa6e-5d2b55bbe9a4	+	ko_Replicate_4.sorted.bed	KO	MEF
MT	0	2676	6798e98f-b085-4be5-bd6b-e87ac907dab8	+	ko_Replicate_4.sorted.bed	KO	MEF
MT	0	3710	6b3e0ebb-b0fb-4ef8-9bce-f6fd9215d871	+	ko_Replicate_4.sorted.bed	KO	MEF
MT	0	2677	6fb4c0f9-7f69-49a3-bceb-88666a4a8903	+	ko_Replicate_4.sorted.bed	KO	MEF
MT	0	2681	70581271-23b5-477f-93e5-2c9cd721c7d6	+	ko_Replicate_4.sorted.bed	KO	MEF
MT	0	2676	762af950-9d33-4889-b387-9f2e906cf6de	+	ko_Replicate_4.sorted.bed	KO	MEF
MT	0	3683	7794559a-1e94-4069-a47d-6afea2d7e615	+	ko_Replicate_4.sorted.bed	KO	MEF
MT	0	3704	77ec1450-ec24-4b8a-a203-c1d05f97cbcd	+	ko_Replicate_4.sorted.bed	KO	MEF
MT	0	2487	904a4d74-d27a-4c6f-bb55-fb50a8aa881e	+	ko_Replicate_4.sorted.bed	KO	MEF
MT	0	2682	969c6c81-fa99-4b31-9180-01558815b499	+	ko_Replicate_4.sorted.bed	KO	MEF
MT	0	3026	982d5a46-8178-4b26-a9d4-7273b28f497b	+	ko_Replicate_4.sorted.bed	KO	MEF
MT	0	2682	9d0e4df6-3883-4cfb-a796-ffcc95afa0d8	+	ko_Replicate_4.sorted.bed	KO	MEF
MT	0	3704	9d101663-3507-4539-a040-99b466ac2c21	+	ko_Replicate_4.sorted.bed	KO	MEF
MT	0	2676	9d2fb00b-23f4-4f6b-a18f-07845f98eff8	+	ko_Replicate_4.sorted.bed	KO	MEF
MT	0	3704	9e4f3877-1b0c-4984-8ebd-2253aed559cd	+	ko_Replicate_4.sorted.bed	KO	MEF
MT	0	3710	a7bc5955-7bf5-4e49-96db-a92322267494	+	ko_Replicate_4.sorted.bed	KO	MEF
MT	0	1898	a7d3ae87-8636-4c39-87a8-2cda9ce12c9f	+	ko_Replicate_4.sorted.bed	KO	MEF
MT	0	445	a8b44da8-1025-41aa-ab92-ccba88e6fea7	+	ko_Replicate_4.sorted.bed	KO	MEF
MT	0	2681	af31c105-1222-4148-b568-d73174cda1ac	+	ko_Replicate_4.sorted.bed	KO	MEF
MT	0	2682	b78c9b24-ee81-430a-8dd1-7f9eb92d38e8	+	ko_Replicate_4.sorted.bed	KO	MEF
MT	0	2677	bd7b2c57-eef4-4834-88e7-91e92397292f	+	ko_Replicate_4.sorted.bed	KO	MEF
MT	0	581	bf718e28-9531-49ca-8cc6-fe614bae8435	+	ko_Replicate_4.sorted.bed	KO	MEF
MT	0	1728	c0e9b352-4fbe-4979-9259-b1d801086595	+	ko_Replicate_4.sorted.bed	KO	MEF
MT	0	2676	c1f4da5f-d73f-48ae-85cd-2d25a0fd2715	+	ko_Replicate_4.sorted.bed	KO	MEF
MT	0	2764	c69131a9-6786-4000-8338-8436da88723f	+	ko_Replicate_4.sorted.bed	KO	MEF
MT	0	2676	caeeb60c-7470-419b-9f38-4106b8f35071	+	ko_Replicate_4.sorted.bed	KO	MEF
MT	0	2676	d078ddd3-d7d0-47c7-8cce-3d4fdc43361e	+	ko_Replicate_4.sorted.bed	KO	MEF
MT	0	798	db3a5466-8750-4a74-b32c-ce108c9b2595	+	ko_Replicate_4.sorted.bed	KO	MEF
MT	0	641	df411551-7ff2-4840-bfca-1ce320e6c128	+	ko_Replicate_4.sorted.bed	KO	MEF
MT	0	2235	e2607f3b-e51d-40ba-980c-b4aaba7bebf9	+	ko_Replicate_4.sorted.bed	KO	MEF
MT	0	3704	f294262f-e6bd-4b74-b7b4-1e738537349f	+	ko_Replicate_4.sorted.bed	KO	MEF
MT	0	3710	f2dfb217-10cc-4466-90f2-c5d7e63e0f58	+	ko_Replicate_4.sorted.bed	KO	MEF
MT	0	3698	f3605553-568f-4276-ba9f-b4cac87316aa	+	ko_Replicate_4.sorted.bed	KO	MEF
MT	0	3184	f91a738e-fd72-4493-ba57-f952910f548c	+	ko_Replicate_4.sorted.bed	KO	MEF
MT	0	2676	fbf963ff-4e9d-4dcc-b0c0-91fe9b58068d	+	ko_Replicate_4.sorted.bed	KO	MEF
MT	0	3710	003040b5-712d-4ff7-be94-c8d796dcd8ec	+	ko_Replicate_4.sorted.bed	KO	MEF
MT	0	3710	0e1db8fd-0e87-4c13-9b0a-79b5bdfc7aae	+	ko_Replicate_4.sorted.bed	KO	MEF
MT	0	3710	120862d7-8140-424c-9973-c9e977cdef0d	+	ko_Replicate_4.sorted.bed	KO	MEF
MT	0	2836	23cc48cf-0d24-4ddc-9c6d-f96235d4dd7d	+	ko_Replicate_4.sorted.bed	KO	MEF
MT	0	3700	266b6b73-c0d4-413a-8b7a-971eb2a8e300	+	ko_Replicate_4.sorted.bed	KO	MEF
MT	0	2681	29f22ea1-c848-4e48-ba50-3903efdb7f16	+	ko_Replicate_4.sorted.bed	KO	MEF
MT	0	2676	2a1ca9b3-a8d1-4904-bc09-262a67b01e8e	+	ko_Replicate_4.sorted.bed	KO	MEF
MT	0	2676	2a3b1908-1e8d-4adb-9b38-689ac7438516	+	ko_Replicate_4.sorted.bed	KO	MEF
MT	0	1070	2c97edf8-54b9-480b-8e59-7341eb3b3a34	+	ko_Replicate_4.sorted.bed	KO	MEF
MT	0	2681	38170d05-8db6-48e3-96aa-3da8d69d6dad	+	ko_Replicate_4.sorted.bed	KO	MEF
MT	0	1330	389e9fcb-32cf-4763-b37f-4ffa970b61fb	+	ko_Replicate_4.sorted.bed	KO	MEF
MT	0	3710	3935dfd7-f112-453e-b4fb-6183406adbd0	+	ko_Replicate_4.sorted.bed	KO	MEF
MT	0	2676	3d7777f5-bac7-431c-9334-9a008869393d	+	ko_Replicate_4.sorted.bed	KO	MEF
MT	0	1804	458c1648-320a-491e-a1a9-5f877aa3f69c	+	ko_Replicate_4.sorted.bed	KO	MEF
MT	0	1731	4a10a0cc-6ca7-44be-a54c-d7d731287834	+	ko_Replicate_4.sorted.bed	KO	MEF
MT	0	1322	57476f2d-e69d-4a8a-8742-f0104094e6db	+	ko_Replicate_4.sorted.bed	KO	MEF
MT	0	2676	6264efde-ade5-4598-b21a-23c6484c6828	+	ko_Replicate_4.sorted.bed	KO	MEF
MT	0	2676	694e1f52-fbe1-4e06-b34c-af2c9eecc652	+	ko_Replicate_4.sorted.bed	KO	MEF
MT	0	2676	6b7ead0a-1be5-4a68-81d3-ee9857cbcef2	+	ko_Replicate_4.sorted.bed	KO	MEF
MT	0	2676	6e6e88fd-5e79-436a-a7d5-79621bfed597	+	ko_Replicate_4.sorted.bed	KO	MEF
MT	0	2676	753e6ebd-38d6-4e04-8055-ea0e06b9e323	+	ko_Replicate_4.sorted.bed	KO	MEF
MT	0	676	75496890-2df1-4575-b77c-7a36ba5db027	+	ko_Replicate_4.sorted.bed	KO	MEF
MT	0	2675	77c90278-37a9-4625-b931-b6555d9cf502	+	ko_Replicate_4.sorted.bed	KO	MEF
MT	0	2631	849ea684-e150-4dc9-b3a9-0dd33bd1c56f	+	ko_Replicate_4.sorted.bed	KO	MEF
MT	0	522	93e1ca7d-09c8-4b0f-beb5-67e477912a57	+	ko_Replicate_4.sorted.bed	KO	MEF
MT	0	2681	9c86ba7c-e16c-415f-b596-8ce11e42c32a	+	ko_Replicate_4.sorted.bed	KO	MEF
MT	0	3704	9d333ea3-f478-4c22-9eb4-735bb0663994	+	ko_Replicate_4.sorted.bed	KO	MEF
MT	0	3710	a6307b70-ad49-4163-afd2-2cfedad74dc2	+	ko_Replicate_4.sorted.bed	KO	MEF
MT	0	1361	a921e1a4-cbbb-4c1f-86aa-25e0c61b00ba	+	ko_Replicate_4.sorted.bed	KO	MEF
MT	0	3710	ac46fefa-c9da-468c-880e-712e598a6a12	+	ko_Replicate_4.sorted.bed	KO	MEF
MT	0	3524	b4ef85c2-e746-4ba7-9a91-47a0b128e9d7	+	ko_Replicate_4.sorted.bed	KO	MEF
MT	0	2676	bbc8782d-5727-407c-a83f-dae66e500296	+	ko_Replicate_4.sorted.bed	KO	MEF
MT	0	1024	d5ed5018-0e90-4305-99f1-f9867fd1d05b	+	ko_Replicate_4.sorted.bed	KO	MEF
MT	0	1024	d6f1e905-68fd-47d0-a0a5-3a27874f8eed	+	ko_Replicate_4.sorted.bed	KO	MEF
MT	0	2677	e54ffe65-add4-47b3-95c6-5fb4c4e6d4da	+	ko_Replicate_4.sorted.bed	KO	MEF
MT	0	653	eeb90ccf-9278-4666-bd21-2d93b3cd1e36	+	ko_Replicate_4.sorted.bed	KO	MEF
MT	0	634	f143513b-ad3c-4376-88ab-839085b52e6b	+	ko_Replicate_4.sorted.bed	KO	MEF
MT	0	1984	f26b4804-afe2-4e3d-9b17-1641463e2864	+	ko_Replicate_4.sorted.bed	KO	MEF
MT	0	2681	fce7f18e-5082-4ef1-9f16-042440d02935	+	ko_Replicate_4.sorted.bed	KO	MEF
MT	0	643	ffb460a3-75b0-4b2f-9546-7298b9060604	+	ko_Replicate_4.sorted.bed	KO	MEF
MT	0	3581	004dbd71-cff4-48c5-8203-db8affc989b5	+	ko_Replicate_4.sorted.bed	KO	MEF
MT	0	2676	0134905f-2211-404e-8123-4c7d92e22ca9	+	ko_Replicate_4.sorted.bed	KO	MEF
MT	0	678	01a94c6e-95bf-46db-a103-d3f48e6bb8ed	+	ko_Replicate_4.sorted.bed	KO	MEF
MT	0	152	884cbc03-7fcf-4dfe-9d68-cdf043524449	+	ko_Replicate_4.sorted.bed	KO	MEF
MT	0	3710	07b0b901-de5d-4085-b9da-387aca793122	+	ko_Replicate_4.sorted.bed	KO	MEF
MT	0	3704	08f6ec74-6332-449e-bb3b-a280eddb0bd7	+	ko_Replicate_4.sorted.bed	KO	MEF
MT	0	3710	0b8922c0-ce19-4fef-babc-27b07cf1e7e2	+	ko_Replicate_4.sorted.bed	KO	MEF
MT	0	3710	10338853-5632-4e6a-a419-dd64e4230f09	+	ko_Replicate_4.sorted.bed	KO	MEF
MT	0	2681	12dd2995-ed04-411c-9f44-1ba0fb7c0b17	+	ko_Replicate_4.sorted.bed	KO	MEF
MT	0	1614	148ff88a-6019-4ad7-ad03-649dd7b29e3b	+	ko_Replicate_4.sorted.bed	KO	MEF
MT	0	867	152d50cb-e130-4e09-94f0-4fefff26a178	+	ko_Replicate_4.sorted.bed	KO	MEF
MT	0	2634	17ac7709-0704-41ea-a292-edbff7fbee4d	+	ko_Replicate_4.sorted.bed	KO	MEF
MT	0	2679	1824b80f-9b3b-4fbe-8f83-69c22f7a47a7	+	ko_Replicate_4.sorted.bed	KO	MEF
MT	0	2676	1a2c00cf-ee05-4346-8511-da29634f4962	+	ko_Replicate_4.sorted.bed	KO	MEF
MT	0	3845	1c4cd9bc-c5ed-4457-917f-4530de6747d7	+	ko_Replicate_4.sorted.bed	KO	MEF
MT	0	3704	21763de1-46c2-4fa1-8d81-f716498a5c75	+	ko_Replicate_4.sorted.bed	KO	MEF
MT	0	2321	2c85ff98-b336-442e-a56f-29e8699460f0	+	ko_Replicate_4.sorted.bed	KO	MEF
MT	0	3695	3fa38acc-e07e-48e2-a863-7388d19914d7	+	ko_Replicate_4.sorted.bed	KO	MEF
MT	0	1024	45342b8e-3693-4970-9f22-5abd9d19ae9e	+	ko_Replicate_4.sorted.bed	KO	MEF
MT	0	1024	494ac773-c4d0-4c83-9420-6a7dfca4db6a	+	ko_Replicate_4.sorted.bed	KO	MEF
MT	0	3711	4da8ca63-5f85-48f2-a663-867d7d2ad827	+	ko_Replicate_4.sorted.bed	KO	MEF
MT	0	2678	51b1efdf-4aca-41d7-9bf9-94f5d26ce7fb	+	ko_Replicate_4.sorted.bed	KO	MEF
MT	0	2676	522b93cd-76ab-43cc-954e-076b3b37c98a	+	ko_Replicate_4.sorted.bed	KO	MEF
MT	0	2676	572e3174-7edc-47d5-9c12-7bcdcee79d7d	+	ko_Replicate_4.sorted.bed	KO	MEF
MT	0	2680	5763a9fb-0876-4b36-a00f-35f6e6dccb15	+	ko_Replicate_4.sorted.bed	KO	MEF
MT	0	1356	61b20554-e765-48cf-bdfd-a4a9363dfd51	+	ko_Replicate_4.sorted.bed	KO	MEF
MT	0	2676	69bb1192-8d79-4d98-81c4-a425047c0dcd	+	ko_Replicate_4.sorted.bed	KO	MEF
MT	0	338	6c1cd057-cb03-4f0b-a28e-535a2cf0d102	+	ko_Replicate_4.sorted.bed	KO	MEF
MT	0	2676	6f1d0ada-5db5-49bc-8479-54939983521a	+	ko_Replicate_4.sorted.bed	KO	MEF
MT	0	2484	79cea7e1-cd2a-4458-9bd4-2caac18b5099	+	ko_Replicate_4.sorted.bed	KO	MEF
MT	0	583	7f8ed012-eb07-4703-85a2-d5f0deefd2b8	+	ko_Replicate_4.sorted.bed	KO	MEF
MT	0	2676	83265897-5089-4017-aad2-bcf499bc10f0	+	ko_Replicate_4.sorted.bed	KO	MEF
MT	0	2679	8a1f7bb5-4c3d-4d1a-b245-691e767563c5	+	ko_Replicate_4.sorted.bed	KO	MEF
MT	0	2681	8cbb03d6-2eeb-4652-adfd-68ef6d73215a	+	ko_Replicate_4.sorted.bed	KO	MEF
MT	0	1847	97e3d58e-c4ce-4459-a1cc-619fb806d096	+	ko_Replicate_4.sorted.bed	KO	MEF
MT	0	3704	9cf97066-b53b-40dc-a162-8984b691ca14	+	ko_Replicate_4.sorted.bed	KO	MEF
MT	0	1024	a49aaa1f-852e-4823-90a1-0923470c9bff	+	ko_Replicate_4.sorted.bed	KO	MEF
MT	0	2676	a58b215a-2246-4beb-9463-4ebf2bd1231f	+	ko_Replicate_4.sorted.bed	KO	MEF
MT	0	2677	a72f92cc-5229-4102-bafc-10e64fa43421	+	ko_Replicate_4.sorted.bed	KO	MEF
MT	0	1024	ab1efe81-e7d2-465a-bb98-1264b6db64e7	+	ko_Replicate_4.sorted.bed	KO	MEF
MT	0	2677	b37ead0e-6e89-4d6d-8569-8fc69f6870b5	+	ko_Replicate_4.sorted.bed	KO	MEF
MT	0	1458	b59459eb-5855-426a-83a5-b52866e20760	+	ko_Replicate_4.sorted.bed	KO	MEF
MT	0	3704	b75ad9c8-f0c2-4f4f-bd27-9ddf0e8ae966	+	ko_Replicate_4.sorted.bed	KO	MEF
MT	0	3699	bc4a659c-8128-4427-ae1f-19af09c8ea66	+	ko_Replicate_4.sorted.bed	KO	MEF
MT	0	3704	c5bc815a-275e-4cd5-982f-a8600165ad26	+	ko_Replicate_4.sorted.bed	KO	MEF
MT	0	1113	c5e6492e-8975-4e01-bb50-c99994f8febd	+	ko_Replicate_4.sorted.bed	KO	MEF
MT	0	908	d0a33271-8019-46b2-bcd2-5d9e7e624598	+	ko_Replicate_4.sorted.bed	KO	MEF
MT	0	901	d507e0cc-acd3-4c6b-adba-c0bf4a05a67d	+	ko_Replicate_4.sorted.bed	KO	MEF
MT	0	2676	da7aa242-de61-480e-aefa-347d06073437	+	ko_Replicate_4.sorted.bed	KO	MEF
MT	0	2681	dbfbcb67-3c82-4fb4-b221-b66b7092f3fb	+	ko_Replicate_4.sorted.bed	KO	MEF
MT	0	2682	df07684d-a2b8-43d3-84b1-84c77b25ae32	+	ko_Replicate_4.sorted.bed	KO	MEF
MT	0	3680	e61936c9-fbe6-4708-9a9c-e6ab8df06e14	+	ko_Replicate_4.sorted.bed	KO	MEF
MT	0	1024	e681510c-3e9a-4965-b23b-f29256bdc06c	+	ko_Replicate_4.sorted.bed	KO	MEF
MT	0	2681	e81c5160-9456-4728-9e7c-1a065e284ad3	+	ko_Replicate_4.sorted.bed	KO	MEF
MT	0	2723	f55b5852-cb2f-42f7-8fae-183c3ee51428	+	ko_Replicate_4.sorted.bed	KO	MEF
MT	0	2673	f60bc841-f735-4649-b279-2dfedfea4b8b	+	ko_Replicate_4.sorted.bed	KO	MEF
MT	0	2677	fc68a006-068a-47ef-b845-f5893fd96692	+	ko_Replicate_4.sorted.bed	KO	MEF
MT	0	2676	fdcfe5fb-1b98-4f6b-9bf3-0f45c265e3b2	+	ko_Replicate_4.sorted.bed	KO	MEF
MT	0	2681	fece349b-6f6d-4fa5-85ba-b128633537b6	+	ko_Replicate_4.sorted.bed	KO	MEF
MT	0	3160	0285814f-2538-4193-8a20-7520ce902819	+	ko_Replicate_4.sorted.bed	KO	MEF
MT	0	3695	11b0adff-cddb-4790-b19a-e1706b330aa7	+	ko_Replicate_4.sorted.bed	KO	MEF
MT	0	2677	11d2f41a-58b2-4abf-bf0b-26cbdb1ef65e	+	ko_Replicate_4.sorted.bed	KO	MEF
MT	0	893	16223862-b374-4b92-bc34-692281cd814f	+	ko_Replicate_4.sorted.bed	KO	MEF
MT	0	647	17809b29-f09f-45a7-b42e-26383ec62e0e	+	ko_Replicate_4.sorted.bed	KO	MEF
MT	0	2681	1acad6cf-9d1c-4d77-9e01-6906091ecf4c	+	ko_Replicate_4.sorted.bed	KO	MEF
MT	0	3704	2074af66-f62e-4750-9784-a23816b3d78f	+	ko_Replicate_4.sorted.bed	KO	MEF
MT	0	3711	231f5599-cedc-402e-b25f-28910fb495e6	+	ko_Replicate_4.sorted.bed	KO	MEF
MT	0	3704	27a7f5ed-8412-46bd-9e1e-dcffbb04ee3d	+	ko_Replicate_4.sorted.bed	KO	MEF
MT	0	2677	44e333ca-e268-4b6f-8997-60b1b0b7e076	+	ko_Replicate_4.sorted.bed	KO	MEF
MT	0	2681	55258411-0d06-48b3-9885-2275d598d116	+	ko_Replicate_4.sorted.bed	KO	MEF
MT	0	2676	562d7a79-b78c-48cd-9f1f-ae812c622700	+	ko_Replicate_4.sorted.bed	KO	MEF
MT	0	2531	5ea5ac7d-1a71-4328-9cb5-f1ce0028e480	+	ko_Replicate_4.sorted.bed	KO	MEF
MT	0	3695	663acf5c-1941-47bf-afa2-08ca0864676f	+	ko_Replicate_4.sorted.bed	KO	MEF
MT	0	1792	711ac79b-919d-468f-bfca-28675c70795b	+	ko_Replicate_4.sorted.bed	KO	MEF
MT	0	2677	71ffd7bb-1bc6-412c-905a-fa510a43c0aa	+	ko_Replicate_4.sorted.bed	KO	MEF
MT	0	3700	7219d05e-ea5e-4806-bff6-de1d68049767	+	ko_Replicate_4.sorted.bed	KO	MEF
MT	0	3700	729e6d6a-80e5-4ad4-8e13-b4598026930a	+	ko_Replicate_4.sorted.bed	KO	MEF
MT	0	774	74510352-fdf4-4a12-8ee4-4f253ccdd7e7	+	ko_Replicate_4.sorted.bed	KO	MEF
MT	0	2681	7664b619-27be-4af2-8ec4-750fc489f603	+	ko_Replicate_4.sorted.bed	KO	MEF
MT	0	1023	7e81f4ba-52fa-464d-a361-1011cdd831da	+	ko_Replicate_4.sorted.bed	KO	MEF
MT	0	3711	8337bf46-5037-45aa-b186-f6279803fa42	+	ko_Replicate_4.sorted.bed	KO	MEF
MT	0	1020	8d391757-74dd-4174-a9c3-539844777ca4	+	ko_Replicate_4.sorted.bed	KO	MEF
MT	0	1024	8db7336f-050f-4146-b184-78727772b21e	+	ko_Replicate_4.sorted.bed	KO	MEF
MT	0	330	8f9f0096-3c5a-4727-97b8-5f74e970566e	+	ko_Replicate_4.sorted.bed	KO	MEF
MT	0	2677	958e84c4-beb8-480b-ac25-a5a5e69d6c36	+	ko_Replicate_4.sorted.bed	KO	MEF
MT	0	2676	95af95b7-86c4-4a1d-a5c3-65b56302fd54	+	ko_Replicate_4.sorted.bed	KO	MEF
MT	0	2674	9666afb5-7041-4ea2-afed-2e7d1ffe15df	+	ko_Replicate_4.sorted.bed	KO	MEF
MT	0	2676	97eb5aac-c025-435f-8f75-7cb6ffbdfac7	+	ko_Replicate_4.sorted.bed	KO	MEF
MT	0	2676	9955136c-c8ef-405a-995f-9e34b34cc397	+	ko_Replicate_4.sorted.bed	KO	MEF
MT	0	2680	9a3a9459-7165-4457-91b2-9f137c0346ae	+	ko_Replicate_4.sorted.bed	KO	MEF
MT	0	3704	9bc4f85d-9c6d-44bb-acd1-df1d047a69d6	+	ko_Replicate_4.sorted.bed	KO	MEF
MT	0	2676	9e17d785-8b05-4f50-b94c-b2079038dbe2	+	ko_Replicate_4.sorted.bed	KO	MEF
MT	0	2676	9f8b13c4-1a87-43ce-b134-00faf6d73028	+	ko_Replicate_4.sorted.bed	KO	MEF
MT	0	2680	a305462c-c174-47ee-bffe-1e83b1f60ed2	+	ko_Replicate_4.sorted.bed	KO	MEF
MT	0	2676	a5e36862-66e3-4228-9acf-ce1cd7ff16e7	+	ko_Replicate_4.sorted.bed	KO	MEF
MT	0	339	b44ed0b1-0c6a-40df-9480-bd576607b291	+	ko_Replicate_4.sorted.bed	KO	MEF
MT	0	3710	b477f6fb-b5c9-4735-b247-b2d4b464d913	+	ko_Replicate_4.sorted.bed	KO	MEF
MT	0	1024	c151ec50-9568-4679-b7b0-0a753320e30f	+	ko_Replicate_4.sorted.bed	KO	MEF
MT	0	2875	cf52d0b6-eff4-495f-a208-5b744481abc6	+	ko_Replicate_4.sorted.bed	KO	MEF
MT	0	2722	d2b482a3-c5db-4acf-8279-d86517963b2d	+	ko_Replicate_4.sorted.bed	KO	MEF
MT	0	2677	d5145309-9aa5-4a14-a242-d952a774e019	+	ko_Replicate_4.sorted.bed	KO	MEF
MT	0	2676	d54de85f-f91f-493a-81ff-b6ecd645c9f3	+	ko_Replicate_4.sorted.bed	KO	MEF
MT	0	2681	d9bd25e7-b599-4da2-a416-2b3b7b02b62d	+	ko_Replicate_4.sorted.bed	KO	MEF
MT	0	3695	dd652d3f-c70c-44b9-9773-66eccb4b5806	+	ko_Replicate_4.sorted.bed	KO	MEF
MT	0	2676	e14a0490-04bb-4467-bb96-3ade3026e45f	+	ko_Replicate_4.sorted.bed	KO	MEF
MT	0	1521	e51bb1c5-4012-4151-9dcb-1c59be058f39	+	ko_Replicate_4.sorted.bed	KO	MEF
MT	0	2232	e6655d12-5c90-40f6-b311-ec0f1c202251	+	ko_Replicate_4.sorted.bed	KO	MEF
MT	0	3704	e76c1000-b64f-4a75-984d-1afd3be02e20	+	ko_Replicate_4.sorted.bed	KO	MEF
MT	0	2676	e78c7bc2-817f-4a6b-a841-eee674497fc7	+	ko_Replicate_4.sorted.bed	KO	MEF
MT	0	2681	edf45911-18ce-43ec-86c9-6321f83baa43	+	ko_Replicate_4.sorted.bed	KO	MEF
MT	0	913	f0a39bcf-5e8a-495e-8c4b-93c34f92809a	+	ko_Replicate_4.sorted.bed	KO	MEF
MT	0	2676	f4db17f0-f7bf-46cc-9e84-5e7a91213648	+	ko_Replicate_4.sorted.bed	KO	MEF
MT	0	2676	f8d711f6-9f1b-47ed-8df4-a583a46156b2	+	ko_Replicate_4.sorted.bed	KO	MEF
MT	0	3695	ee0a0673-8322-44de-b6b8-0f9e0e1a4eba	+	ko_Replicate_4.sorted.bed	KO	MEF
MT	0	3711	02b396e3-4cab-4ecb-8c92-d456b58efd99	+	ko_Replicate_4.sorted.bed	KO	MEF
MT	0	2681	05dc576e-14b2-4065-9447-8718332551a5	+	ko_Replicate_4.sorted.bed	KO	MEF
MT	0	2676	08d7c61b-51cd-4c7c-ba1b-db39f8e6efae	+	ko_Replicate_4.sorted.bed	KO	MEF
MT	0	2143	0b4251b2-a7db-46d4-8cef-c99ed3ce2d8a	+	ko_Replicate_4.sorted.bed	KO	MEF
MT	0	3147	0c2e4a0b-a09f-460a-ad2b-25a4c9aa29e9	+	ko_Replicate_4.sorted.bed	KO	MEF
MT	0	2676	100d1da5-26c5-4987-a1d5-7123ae415fb1	+	ko_Replicate_4.sorted.bed	KO	MEF
MT	0	2681	13f966fa-99b4-4837-93d2-71f19dd4bc43	+	ko_Replicate_4.sorted.bed	KO	MEF
MT	0	2676	14d67b60-2a49-4f4f-bb02-4574b4759452	+	ko_Replicate_4.sorted.bed	KO	MEF
MT	0	354	1a273f07-4d14-4dd2-b89a-aae067893c20	+	ko_Replicate_4.sorted.bed	KO	MEF
MT	0	3710	22a77150-d798-4abf-a0bb-dabb7fa6c3e4	+	ko_Replicate_4.sorted.bed	KO	MEF
MT	0	2681	2f272dd4-37aa-4060-b12c-b40b7fa7fa27	+	ko_Replicate_4.sorted.bed	KO	MEF
MT	0	2677	2fb92aac-4ba9-4d93-80d7-8f5be4edb9fd	+	ko_Replicate_4.sorted.bed	KO	MEF
MT	0	3710	31df7eec-49dd-4422-81ed-43c5edcb2215	+	ko_Replicate_4.sorted.bed	KO	MEF
MT	0	2681	39c030f4-1128-4c9d-b9f6-22a3dd4de5ce	+	ko_Replicate_4.sorted.bed	KO	MEF
MT	0	3704	3c897189-4317-4479-b575-68bf1e34c7e4	+	ko_Replicate_4.sorted.bed	KO	MEF
MT	0	2682	408e21c2-6c39-40db-97e2-cd9f401a5c10	+	ko_Replicate_4.sorted.bed	KO	MEF
MT	0	2681	4138565e-5edd-4f01-9cf1-53422066e7f2	+	ko_Replicate_4.sorted.bed	KO	MEF
MT	0	2676	46024614-fb14-4b76-9372-e498b0d89241	+	ko_Replicate_4.sorted.bed	KO	MEF
MT	0	1183	47de1c79-4781-44e1-9b0d-b5f510f6bc95	+	ko_Replicate_4.sorted.bed	KO	MEF
MT	0	2678	4e67f7d0-feac-44d8-8516-e7c622d7cda8	+	ko_Replicate_4.sorted.bed	KO	MEF
MT	0	2678	50ca17a4-8392-4a18-9535-d4c3ec723b32	+	ko_Replicate_4.sorted.bed	KO	MEF
MT	0	3710	514f7c0b-2e24-41c9-b70d-77d44a448227	+	ko_Replicate_4.sorted.bed	KO	MEF
MT	0	3710	57265e7e-6cff-411f-ab43-48719248495e	+	ko_Replicate_4.sorted.bed	KO	MEF
MT	0	1525	5c9863e8-cbfb-4d1e-a9b8-1a3343c2fb57	+	ko_Replicate_4.sorted.bed	KO	MEF
MT	0	279	5cee26d4-d2ea-447b-bc50-c383897edd8e	+	ko_Replicate_4.sorted.bed	KO	MEF
MT	0	2682	5ef615a3-7062-47a4-ae1f-e4c6f6654b98	+	ko_Replicate_4.sorted.bed	KO	MEF
MT	0	2647	61deb6c9-afeb-4910-9ff8-76932a8ececc	+	ko_Replicate_4.sorted.bed	KO	MEF
MT	0	2779	6bf64fb8-a68b-44c7-8dcc-66daf307b0b6	+	ko_Replicate_4.sorted.bed	KO	MEF
MT	0	3695	6ebb0b37-1f5d-4dfe-9f2d-7c35b1153dd1	+	ko_Replicate_4.sorted.bed	KO	MEF
MT	0	3704	7037577e-1ac5-41e3-96df-ee4b4301cc06	+	ko_Replicate_4.sorted.bed	KO	MEF
MT	0	3706	83cc56cb-9c4b-40cc-8f60-c7d980927d96	+	ko_Replicate_4.sorted.bed	KO	MEF
MT	0	2681	8630d6dd-a968-4bf5-a29b-249d6e08270f	+	ko_Replicate_4.sorted.bed	KO	MEF
MT	0	2682	8719bde1-6688-4e1c-8023-ade6769f49f3	+	ko_Replicate_4.sorted.bed	KO	MEF
MT	0	205	88aca658-9ddc-43fc-967e-65f4bcdd1c1a	+	ko_Replicate_4.sorted.bed	KO	MEF
MT	0	2682	8f3af663-ca78-4c15-b7ac-19276d6fc3c9	+	ko_Replicate_4.sorted.bed	KO	MEF
MT	0	1302	95464cde-bcd5-470a-add4-de252fa9b9e1	+	ko_Replicate_4.sorted.bed	KO	MEF
MT	0	911	9a38ab16-95fe-4187-9252-ae1479613613	+	ko_Replicate_4.sorted.bed	KO	MEF
MT	0	2677	9ad7f4c7-6c9a-4ab0-a6e2-b37fda5bbd1c	+	ko_Replicate_4.sorted.bed	KO	MEF
MT	0	2682	a0648061-9295-475a-8a0f-bebb097715c8	+	ko_Replicate_4.sorted.bed	KO	MEF
MT	0	3704	a7167a1b-0e97-4115-9a90-8b044a173be6	+	ko_Replicate_4.sorted.bed	KO	MEF
MT	0	2678	a857de89-99bc-40b5-aec7-91186b5754e1	+	ko_Replicate_4.sorted.bed	KO	MEF
MT	0	1560	ac949dac-b734-4f32-87ba-db1fea478d81	+	ko_Replicate_4.sorted.bed	KO	MEF
MT	0	2677	b17b05e0-75c7-4ccf-ae43-57cb54c73e3f	+	ko_Replicate_4.sorted.bed	KO	MEF
MT	0	2681	b19726eb-fdd4-4a92-89ef-cf18fc36d8e5	+	ko_Replicate_4.sorted.bed	KO	MEF
MT	0	2682	b217665c-94d7-4c09-b255-c1b9d1402a7d	+	ko_Replicate_4.sorted.bed	KO	MEF
MT	0	2676	b88ff0e5-112c-4de5-9716-f95fb155ae53	+	ko_Replicate_4.sorted.bed	KO	MEF
MT	0	3845	b92e17c7-41ba-4af5-a460-af395c82d953	+	ko_Replicate_4.sorted.bed	KO	MEF
MT	0	2677	bf9669e0-31ca-43b9-bfca-eb103e74a390	+	ko_Replicate_4.sorted.bed	KO	MEF
MT	0	2035	bfd0eeed-c803-44c9-b481-bc27c469bcca	+	ko_Replicate_4.sorted.bed	KO	MEF
MT	0	2079	c43c33a1-7c10-4f4c-bea9-1e51bce39580	+	ko_Replicate_4.sorted.bed	KO	MEF
MT	0	1157	cefe3131-05bf-4f3a-b2f0-ad3e48ef454d	+	ko_Replicate_4.sorted.bed	KO	MEF
MT	0	846	dd8dfaa4-da3b-4c95-bc13-915eb0325f83	+	ko_Replicate_4.sorted.bed	KO	MEF
MT	0	2681	de6b7810-f7fe-42bd-bbf7-2a44c2e2506d	+	ko_Replicate_4.sorted.bed	KO	MEF
MT	0	2676	e14bf63b-c271-4caa-bcd4-c916bc27ea6c	+	ko_Replicate_4.sorted.bed	KO	MEF
MT	0	2677	e40c5808-c437-486b-ade1-db8e7937a3e8	+	ko_Replicate_4.sorted.bed	KO	MEF
MT	0	3704	e77fa048-1d65-4e43-996d-72be5a9ad2fa	+	ko_Replicate_4.sorted.bed	KO	MEF
MT	0	853	efa596a0-9bef-47dd-97a3-9d6a7579fee0	+	ko_Replicate_4.sorted.bed	KO	MEF
MT	0	2678	f5e18b51-2573-4e3e-97b7-ca260a7d15d2	+	ko_Replicate_4.sorted.bed	KO	MEF
MT	0	2682	f6a3e7da-392e-46e9-a79b-55f3964118f5	+	ko_Replicate_4.sorted.bed	KO	MEF
MT	0	3710	03ec7d87-709e-42b5-abbe-d90c4f413270	+	ko_Replicate_4.sorted.bed	KO	MEF
MT	0	1737	0b4a30a7-db89-4e24-b312-68c17bcc4598	+	ko_Replicate_4.sorted.bed	KO	MEF
MT	0	2648	0dabc92f-c3ba-4346-9799-a77116bc931d	+	ko_Replicate_4.sorted.bed	KO	MEF
MT	0	1024	124710e2-839a-4f62-8b93-cfa7e0a24f3d	+	ko_Replicate_4.sorted.bed	KO	MEF
MT	0	1024	133fc4da-9f32-4de4-a585-3032c9f10154	+	ko_Replicate_4.sorted.bed	KO	MEF
MT	0	216	1cb36433-1fd2-418c-abe3-1ffde24d3324	+	ko_Replicate_4.sorted.bed	KO	MEF
MT	0	2681	26fbfe2a-8fc3-4bb5-a5de-b475f2729d99	+	ko_Replicate_4.sorted.bed	KO	MEF
MT	0	605	2cc57864-1ad7-4b42-968c-4508986dc825	+	ko_Replicate_4.sorted.bed	KO	MEF
MT	0	1708	2f85bee9-57ed-483e-b8a5-d3cff342ebdd	+	ko_Replicate_4.sorted.bed	KO	MEF
MT	0	2682	30007fdd-ace3-4f4c-80d1-1d493a52c622	+	ko_Replicate_4.sorted.bed	KO	MEF
MT	0	3700	35ed22ba-ddbe-4063-af8b-215eb89415a6	+	ko_Replicate_4.sorted.bed	KO	MEF
MT	0	2618	366d4f51-d3f3-43b5-b8bb-76d81e8e3f2a	+	ko_Replicate_4.sorted.bed	KO	MEF
MT	0	1391	3987376c-228d-45a4-9fa5-c063bf21a017	+	ko_Replicate_4.sorted.bed	KO	MEF
MT	0	3334	3ba3ccc4-0dbe-45d8-aa51-b4809a5dabe3	+	ko_Replicate_4.sorted.bed	KO	MEF
MT	0	3704	4b6f48bf-f191-40a9-a525-27c2fe0af83a	+	ko_Replicate_4.sorted.bed	KO	MEF
MT	0	2689	4bd6e189-81c7-4543-b8f4-433986dea2ab	+	ko_Replicate_4.sorted.bed	KO	MEF
MT	0	1447	5052ee0d-b4f1-447c-998c-829e9203d075	+	ko_Replicate_4.sorted.bed	KO	MEF
MT	0	2676	5a741f68-0979-4cf8-a1b1-d1efa2362434	+	ko_Replicate_4.sorted.bed	KO	MEF
MT	0	2681	61f4a792-3e33-43cb-b54b-55195aeaa61b	+	ko_Replicate_4.sorted.bed	KO	MEF
MT	0	360	6665e0bd-cc6f-4d3b-9a8e-ec30b58477c2	+	ko_Replicate_4.sorted.bed	KO	MEF
MT	0	2681	679c3a2b-2ceb-4f26-aad3-63f1413e7330	+	ko_Replicate_4.sorted.bed	KO	MEF
MT	0	2676	73c4e56d-a93d-43b7-9348-e70c71a39ef3	+	ko_Replicate_4.sorted.bed	KO	MEF
MT	0	3433	748700db-8dc0-454c-a191-02c273058308	+	ko_Replicate_4.sorted.bed	KO	MEF
MT	0	177	78237c53-d2c0-4458-9179-044f136c9445	+	ko_Replicate_4.sorted.bed	KO	MEF
MT	0	2676	79c2116e-924b-487d-889f-5ef7bfabbc75	+	ko_Replicate_4.sorted.bed	KO	MEF
MT	0	2681	79c29873-c8f9-4d7c-92d4-1e944cd96ad5	+	ko_Replicate_4.sorted.bed	KO	MEF
MT	0	3711	8f6957e1-f8c2-4b81-90ff-079fc65ae6ae	+	ko_Replicate_4.sorted.bed	KO	MEF
MT	0	388	955a0296-ab01-407a-9b37-830350a77038	+	ko_Replicate_4.sorted.bed	KO	MEF
MT	0	3710	9cb08ec8-87e1-419c-aca8-87802828d3f5	+	ko_Replicate_4.sorted.bed	KO	MEF
MT	0	2676	a142b840-d523-413e-bf02-749d8ecffd59	+	ko_Replicate_4.sorted.bed	KO	MEF
MT	0	3710	a35af707-941b-4744-9fa6-c9e2b5f24d05	+	ko_Replicate_4.sorted.bed	KO	MEF
MT	0	2676	a6ef5f9b-6d7a-4caa-af0e-5bf031dc5989	+	ko_Replicate_4.sorted.bed	KO	MEF
MT	0	2676	a875d65a-6fa9-4b6f-be32-6f20811b3711	+	ko_Replicate_4.sorted.bed	KO	MEF
MT	0	2677	ac714058-20cb-4af4-a443-4e54d4deb8b4	+	ko_Replicate_4.sorted.bed	KO	MEF
MT	0	718	b4e84640-2d07-4eae-8a8d-1e51b6ca38ba	+	ko_Replicate_4.sorted.bed	KO	MEF
MT	0	2838	b7fe1e87-6833-4774-a1bf-ab203ab424dd	+	ko_Replicate_4.sorted.bed	KO	MEF
MT	0	1081	bc454ef3-b17d-472a-bae2-abd852cbdb88	+	ko_Replicate_4.sorted.bed	KO	MEF
MT	0	2199	bcb144be-5153-4ccd-a8b7-3b8a8da98f56	+	ko_Replicate_4.sorted.bed	KO	MEF
MT	0	2681	c2507a15-8368-465e-9690-667a5528cf64	+	ko_Replicate_4.sorted.bed	KO	MEF
MT	0	1024	c3b5d8a9-6a1f-40bc-9fde-bbec2f45f823	+	ko_Replicate_4.sorted.bed	KO	MEF
MT	0	3710	ca4705d7-f3ca-4fa8-abb3-5ea94daffc7b	+	ko_Replicate_4.sorted.bed	KO	MEF
MT	0	2676	d2da2786-e56b-46e6-a95a-eed8f5640443	+	ko_Replicate_4.sorted.bed	KO	MEF
MT	0	1166	d76ca525-9368-47f3-aeb0-5f80d58f1498	+	ko_Replicate_4.sorted.bed	KO	MEF
MT	0	1183	dc26b56b-20a6-4e16-9bd8-6395452bed35	+	ko_Replicate_4.sorted.bed	KO	MEF
MT	0	2677	dc60c6fa-a101-4603-bb0a-6bb179f05546	+	ko_Replicate_4.sorted.bed	KO	MEF
MT	0	1050	dd5e89c7-7a0c-4b53-a6f8-26d224377d36	+	ko_Replicate_4.sorted.bed	KO	MEF
MT	0	718	e4f32a0f-43f6-4c6e-b71f-1c610663789c	+	ko_Replicate_4.sorted.bed	KO	MEF
MT	0	2676	e4f60fac-538c-4185-81c9-0ac0c04d4914	+	ko_Replicate_4.sorted.bed	KO	MEF
MT	0	2676	e5be4710-a044-4aed-a755-42bb9a3d3811	+	ko_Replicate_4.sorted.bed	KO	MEF
MT	0	2681	eff10d42-e2af-48aa-b212-c3fb0722427c	+	ko_Replicate_4.sorted.bed	KO	MEF
MT	0	1148	f87fba14-4228-46f2-9115-991fe80af0b6	+	ko_Replicate_4.sorted.bed	KO	MEF
MT	0	2681	f96046d3-6c63-42e7-987a-1c84fa8a5b29	+	ko_Replicate_4.sorted.bed	KO	MEF
MT	0	2673	fdfdf017-eafd-4cfa-98be-4d55dc82992a	+	ko_Replicate_4.sorted.bed	KO	MEF
MT	0	3706	01b4a118-4803-4a47-95bc-aaa50dc50453	+	ko_Replicate_4.sorted.bed	KO	MEF
MT	0	732	07e23e81-0d42-453c-858f-97435199db8f	+	ko_Replicate_4.sorted.bed	KO	MEF
MT	0	3710	0dc57765-4912-46c1-aaab-2b7ebbfcf303	+	ko_Replicate_4.sorted.bed	KO	MEF
MT	0	3711	0dcfdcd7-f0fa-4403-92b8-38bae857d3e6	+	ko_Replicate_4.sorted.bed	KO	MEF
MT	0	3704	1e303d5a-a38c-4b14-ada8-d0aa2fae1283	+	ko_Replicate_4.sorted.bed	KO	MEF
MT	0	222	1ff9594d-3d3e-49af-ae30-87be0df7e0e6	+	ko_Replicate_4.sorted.bed	KO	MEF
MT	0	2681	24b4fd55-7f2c-4123-9d58-79d84cd55908	+	ko_Replicate_4.sorted.bed	KO	MEF
MT	0	3695	27af1490-2dd7-4ef3-9503-457ac9a14c4b	+	ko_Replicate_4.sorted.bed	KO	MEF
MT	0	2676	28bb810e-0338-4cd8-b29b-f0c621d0b69a	+	ko_Replicate_4.sorted.bed	KO	MEF
MT	0	2681	2957cb95-d2d3-444d-965d-415c54e1d015	+	ko_Replicate_4.sorted.bed	KO	MEF
MT	0	2675	2fe40510-aedc-4b64-8cd0-9b245a2dad8d	+	ko_Replicate_4.sorted.bed	KO	MEF
MT	0	3392	3cb48d7a-ec25-45e5-95c1-f3b345851a0a	+	ko_Replicate_4.sorted.bed	KO	MEF
MT	0	2273	3f60c961-b0dd-4791-a7bc-ba29f8cf8ba8	+	ko_Replicate_4.sorted.bed	KO	MEF
MT	0	3710	481a9021-ddbb-44e6-8e3e-4e78900847a8	+	ko_Replicate_4.sorted.bed	KO	MEF
MT	0	3712	496657f5-131b-43fa-99b2-42631c92a897	+	ko_Replicate_4.sorted.bed	KO	MEF
MT	0	3270	4995a30d-2cdf-4715-b7fa-17fa45acf51c	+	ko_Replicate_4.sorted.bed	KO	MEF
MT	0	2677	4d28c081-11e3-44ac-a3f5-50115841aa14	+	ko_Replicate_4.sorted.bed	KO	MEF
MT	0	3700	514840fb-a08b-4013-a5b9-538a0d7b92d5	+	ko_Replicate_4.sorted.bed	KO	MEF
MT	0	1024	54b49df9-d337-4ae4-b385-f55c92635fbb	+	ko_Replicate_4.sorted.bed	KO	MEF
MT	0	3264	5728a969-09c3-4c90-8823-e797b3b9269c	+	ko_Replicate_4.sorted.bed	KO	MEF
MT	0	2676	5bcaf84e-0587-4a63-90b9-62788bf5fb67	+	ko_Replicate_4.sorted.bed	KO	MEF
MT	0	2677	5e5cfd0f-381b-4fdd-8e72-06efe179a446	+	ko_Replicate_4.sorted.bed	KO	MEF
MT	0	691	5ea3ec00-4b77-49e4-9113-feeb15263cb4	+	ko_Replicate_4.sorted.bed	KO	MEF
MT	0	736	61fc3131-73b7-4c8a-8901-5b91546d0857	+	ko_Replicate_4.sorted.bed	KO	MEF
MT	0	1471	71b87f19-5329-4185-aa0e-0b8a14d8d5fc	+	ko_Replicate_4.sorted.bed	KO	MEF
MT	0	3704	7342fbd0-41c3-41e3-af4a-eca3eeffbfaf	+	ko_Replicate_4.sorted.bed	KO	MEF
MT	0	2682	76ff578b-273c-461d-afe3-77c1a86e8a79	+	ko_Replicate_4.sorted.bed	KO	MEF
MT	0	1024	7c46564f-3415-4a1b-8e5a-994aa8b05dcf	+	ko_Replicate_4.sorted.bed	KO	MEF
MT	0	2374	824416ef-9f06-4837-b01c-ddcf8f451e50	+	ko_Replicate_4.sorted.bed	KO	MEF
MT	0	2676	83b40bd9-7439-4e79-9635-db660fd91ee9	+	ko_Replicate_4.sorted.bed	KO	MEF
MT	0	2676	85543104-82a1-4e27-a6b8-bf808c876160	+	ko_Replicate_4.sorted.bed	KO	MEF
MT	0	3779	8883f3db-2d62-4a99-8163-8b57839c2810	+	ko_Replicate_4.sorted.bed	KO	MEF
MT	0	2681	918bb074-fc0b-4999-a58b-14400c91c19f	+	ko_Replicate_4.sorted.bed	KO	MEF
MT	0	2682	93663730-90bc-4952-ad4c-95807e1c4347	+	ko_Replicate_4.sorted.bed	KO	MEF
MT	0	728	93d1c397-99ba-4960-b7f9-b918069e1299	+	ko_Replicate_4.sorted.bed	KO	MEF
MT	0	2676	9cb3f6a8-c392-4a2a-bd02-ed0bbd3450eb	+	ko_Replicate_4.sorted.bed	KO	MEF
MT	0	3710	9f59abdd-ce6c-4634-815e-3cd74784c8cf	+	ko_Replicate_4.sorted.bed	KO	MEF
MT	0	2681	a346b514-11f5-4a98-b527-4c9e120dcfa9	+	ko_Replicate_4.sorted.bed	KO	MEF
MT	0	2676	a4f401ff-b2c4-4cb4-9345-b0c8aa85ad59	+	ko_Replicate_4.sorted.bed	KO	MEF
MT	0	1493	b3fdcd8a-d7cf-4771-a92d-9281e2424532	+	ko_Replicate_4.sorted.bed	KO	MEF
MT	0	898	b54d60b1-b597-4107-8792-07f6a98a73d8	+	ko_Replicate_4.sorted.bed	KO	MEF
MT	0	2619	badef333-8999-444e-acc8-c3c63ad7d0b8	+	ko_Replicate_4.sorted.bed	KO	MEF
MT	0	2285	bd1e619c-9a7e-4ef5-ba2c-ff692a8f97d1	+	ko_Replicate_4.sorted.bed	KO	MEF
MT	0	2676	c464362a-7993-4ecf-a9bb-57459b2333de	+	ko_Replicate_4.sorted.bed	KO	MEF
MT	0	683	c57f8531-0fa4-48ab-8f67-642845233117	+	ko_Replicate_4.sorted.bed	KO	MEF
MT	0	2644	c86ee539-6c17-4190-9b4d-c9ce2187362d	+	ko_Replicate_4.sorted.bed	KO	MEF
MT	0	2682	cd5491ce-ebe9-4a51-bbf3-88513d1eeecf	+	ko_Replicate_4.sorted.bed	KO	MEF
MT	0	2673	ce3b841e-38b2-4d94-98a7-2eec6ddd1b17	+	ko_Replicate_4.sorted.bed	KO	MEF
MT	0	2676	d1c37d72-abda-4d28-9f72-799a83a16ff8	+	ko_Replicate_4.sorted.bed	KO	MEF
MT	0	2676	d2d60f75-8e0f-45f4-b398-ccb9774b1b93	+	ko_Replicate_4.sorted.bed	KO	MEF
MT	0	2673	dcd05b7e-a253-427a-a2f4-e009629189eb	+	ko_Replicate_4.sorted.bed	KO	MEF
MT	0	465	de25b045-23d8-4d20-b3f6-4b797b6140a7	+	ko_Replicate_4.sorted.bed	KO	MEF
MT	0	1725	def4d1b5-3350-4f66-9471-3bd75c69c4d1	+	ko_Replicate_4.sorted.bed	KO	MEF
MT	0	691	df90d715-d4a4-42da-8525-3d0ecd8b08e9	+	ko_Replicate_4.sorted.bed	KO	MEF
MT	0	2676	e8716a4d-086a-4a9b-a4cc-f0667c71745d	+	ko_Replicate_4.sorted.bed	KO	MEF
MT	0	3710	eafac7a7-7d5d-4f3f-8224-e83a5994efe6	+	ko_Replicate_4.sorted.bed	KO	MEF
MT	0	1023	ebf3a0b0-f60a-44ea-a7e0-e674d1fd0da6	+	ko_Replicate_4.sorted.bed	KO	MEF
MT	0	3331	f30a3c4f-1121-405e-880c-712009eedf16	+	ko_Replicate_4.sorted.bed	KO	MEF
MT	0	2676	fa7ae031-42f9-4969-9889-0826f5598e34	+	ko_Replicate_4.sorted.bed	KO	MEF
MT	0	1926	fc049f34-7281-4fb3-9e69-d0599a646f8e	+	ko_Replicate_4.sorted.bed	KO	MEF
MT	0	2679	fd6856b1-162c-4e77-aeda-77d9b90cf9e7	+	ko_Replicate_4.sorted.bed	KO	MEF
MT	0	671	017dcc30-2757-4dee-abae-a3869389a40d	+	ko_Replicate_4.sorted.bed	KO	MEF
MT	0	2676	07d0ba25-9d14-4988-99c2-de1721a5746e	+	ko_Replicate_4.sorted.bed	KO	MEF
MT	0	1424	0a50c324-e9aa-4a3d-967d-1b857a200704	+	ko_Replicate_4.sorted.bed	KO	MEF
MT	0	905	0b30ba8d-c5c3-42aa-a593-ed540dfbd2a9	+	ko_Replicate_4.sorted.bed	KO	MEF
MT	0	2676	0ff56eb1-59b4-445f-ba67-9047382da9f3	+	ko_Replicate_4.sorted.bed	KO	MEF
MT	0	2681	1642a6f4-7e04-4329-9fc5-e3cb87ad114d	+	ko_Replicate_4.sorted.bed	KO	MEF
MT	0	744	16cb7298-4c9a-4e91-a431-5d99dc5bec8d	+	ko_Replicate_4.sorted.bed	KO	MEF
MT	0	2676	19f4c8d5-35a5-4942-baf2-d42fe59318a4	+	ko_Replicate_4.sorted.bed	KO	MEF
MT	0	2678	21b3f887-5506-4d55-a932-aaacf76a6f15	+	ko_Replicate_4.sorted.bed	KO	MEF
MT	0	3700	2248cae1-dd9b-40c6-8045-d463f029157b	+	ko_Replicate_4.sorted.bed	KO	MEF
MT	0	2349	2dc09120-bf50-4f15-806f-0bc55f8bf623	+	ko_Replicate_4.sorted.bed	KO	MEF
MT	0	2677	2e0c91e2-d335-472a-a67b-f8172382b66c	+	ko_Replicate_4.sorted.bed	KO	MEF
MT	0	2677	2eac702e-9727-4685-afe5-78c28dd87839	+	ko_Replicate_4.sorted.bed	KO	MEF
MT	0	2681	303856ef-9c8d-4bc4-8e76-387bba75d578	+	ko_Replicate_4.sorted.bed	KO	MEF
MT	0	605	3216afb7-078b-42db-b4ea-16ecd4c8ef91	+	ko_Replicate_4.sorted.bed	KO	MEF
MT	0	1024	3c5eeab3-c4d8-4982-a95e-ee98df1897d4	+	ko_Replicate_4.sorted.bed	KO	MEF
MT	0	3700	3dc26d1a-c6e1-4f91-9349-91e56adc97aa	+	ko_Replicate_4.sorted.bed	KO	MEF
MT	0	2676	5c9ea9f9-fa87-429b-9f89-04a052fe8e1f	+	ko_Replicate_4.sorted.bed	KO	MEF
MT	0	2676	5ce8bee6-ec41-4d50-a2cf-c3764273dbdb	+	ko_Replicate_4.sorted.bed	KO	MEF
MT	0	2681	64f129a2-c413-40b5-844a-06877d4c316c	+	ko_Replicate_4.sorted.bed	KO	MEF
MT	0	2676	695840a5-c08b-46f0-b23a-58cc4e76564b	+	ko_Replicate_4.sorted.bed	KO	MEF
MT	0	568	6c9c0b5c-f1cc-4747-9cf2-1ff3a6d23baa	+	ko_Replicate_4.sorted.bed	KO	MEF
MT	0	2676	6efb55db-e204-4009-8f0a-d5d7310d1c13	+	ko_Replicate_4.sorted.bed	KO	MEF
MT	0	305	7390152f-755d-4cc4-9284-f7c8d94e97a8	+	ko_Replicate_4.sorted.bed	KO	MEF
MT	0	2681	7a6edd12-dc7a-4e3e-9b67-3dedada6fc00	+	ko_Replicate_4.sorted.bed	KO	MEF
MT	0	2676	07d1f322-8536-4a03-b602-f57b04d514ba	+	ko_Replicate_3.sorted.bed	KO	MEF
MT	0	3704	1c37f950-f316-41b4-a682-249430f002e9	+	ko_Replicate_3.sorted.bed	KO	MEF
MT	0	2677	5a5ceba7-714e-4682-9e58-8c633805c79c	+	ko_Replicate_3.sorted.bed	KO	MEF
MT	0	3694	6c197635-0676-4ff9-a8c0-fbfa51133aa4	+	ko_Replicate_3.sorted.bed	KO	MEF
MT	0	2681	f1a28dee-dddd-412c-921c-201229dbb564	+	ko_Replicate_3.sorted.bed	KO	MEF
MT	0	3704	f2463775-be06-499a-861b-dae06fa1dc65	+	ko_Replicate_3.sorted.bed	KO	MEF
MT	0	2681	f9205998-f8f2-418e-a09f-ed1560278f13	+	ko_Replicate_3.sorted.bed	KO	MEF
MT	0	3704	fc9122b6-4bc8-43af-b0af-eca676680b0c	+	ko_Replicate_3.sorted.bed	KO	MEF
MT	0	2653	fdd641f7-d5c5-4db0-8082-b50c7b5cdba4	+	ko_Replicate_3.sorted.bed	KO	MEF
MT	0	2680	00131871-7bd3-4cb2-98ca-0f7c8c0d9d20	+	ko_Replicate_3.sorted.bed	KO	MEF
MT	0	2676	006ad55d-5d07-4031-93a9-c962ed82a372	+	ko_Replicate_3.sorted.bed	KO	MEF
MT	0	943	0402accd-f49b-479c-aa09-9c05a19379bd	+	ko_Replicate_3.sorted.bed	KO	MEF
MT	0	2676	07a67d2e-2384-4a51-be73-0d55d9aba484	+	ko_Replicate_3.sorted.bed	KO	MEF
MT	0	738	08a0c20c-e7d0-4673-bea1-492b777e2385	+	ko_Replicate_3.sorted.bed	KO	MEF
MT	0	2678	0993b3d4-02dd-4c45-ab09-8d7f8f6e7fb7	+	ko_Replicate_3.sorted.bed	KO	MEF
MT	0	2680	0acc21ff-578d-4326-8bf7-68900a73a44a	+	ko_Replicate_3.sorted.bed	KO	MEF
MT	0	2676	0b7ac5f4-3ae6-41c9-9c78-faefde8c8227	+	ko_Replicate_3.sorted.bed	KO	MEF
MT	0	3710	0bf14759-d810-4cf3-a727-8624c532cd81	+	ko_Replicate_3.sorted.bed	KO	MEF
MT	0	2677	0f371f74-a53e-406e-9197-fd4153e1f2e0	+	ko_Replicate_3.sorted.bed	KO	MEF
MT	0	3709	129a536a-6f9a-4257-916c-eb2454d47a20	+	ko_Replicate_3.sorted.bed	KO	MEF
MT	0	2681	1302e89f-2260-4ab9-bbe9-5d56afd22af7	+	ko_Replicate_3.sorted.bed	KO	MEF
MT	0	3041	169ed428-da2d-4c98-aac8-82fcea505d69	+	ko_Replicate_3.sorted.bed	KO	MEF
MT	0	1490	17641984-85be-4d67-ac1b-03695cbd8ba6	+	ko_Replicate_3.sorted.bed	KO	MEF
MT	0	2676	1a22ae9d-39d4-4cb8-9b8e-ae7645cdeb60	+	ko_Replicate_3.sorted.bed	KO	MEF
MT	0	493	1a69810c-7799-4eac-9f59-88a44b777dfe	+	ko_Replicate_3.sorted.bed	KO	MEF
MT	0	1362	1ad9d603-998d-4dc9-b5a2-160c591c6fd1	+	ko_Replicate_3.sorted.bed	KO	MEF
MT	0	2676	1b01fa5a-f50c-4b4b-9af5-0d65caae3843	+	ko_Replicate_3.sorted.bed	KO	MEF
MT	0	3700	1b34fa4a-d967-40ac-b4d3-8020ae26e85a	+	ko_Replicate_3.sorted.bed	KO	MEF
MT	0	2681	1f007b3c-fd23-4227-9465-121c9f3f3189	+	ko_Replicate_3.sorted.bed	KO	MEF
MT	0	3064	1f94d8cc-8896-470b-bbb4-4341fce0063e	+	ko_Replicate_3.sorted.bed	KO	MEF
MT	0	2674	229d8cac-ad46-4e59-a845-1b89476a1d78	+	ko_Replicate_3.sorted.bed	KO	MEF
MT	0	2677	23037d85-52f2-40ba-8046-3669030104b4	+	ko_Replicate_3.sorted.bed	KO	MEF
MT	0	3706	25df083b-8899-4ce8-b2a6-fb38c7456438	+	ko_Replicate_3.sorted.bed	KO	MEF
MT	0	731	294ba09d-4e91-44d2-b6b8-76c4ca12eb84	+	ko_Replicate_3.sorted.bed	KO	MEF
MT	0	3710	2a29bd1e-7f4f-4224-ba2f-3b01208f7b4a	+	ko_Replicate_3.sorted.bed	KO	MEF
MT	0	2678	2ccd1adc-e574-4a4c-baf0-34289a46b028	+	ko_Replicate_3.sorted.bed	KO	MEF
MT	0	3698	2fd2ede4-b265-40d0-b403-587e8a31e46b	+	ko_Replicate_3.sorted.bed	KO	MEF
MT	0	2676	36704cbc-e72b-4182-9401-0fa9e2cf6736	+	ko_Replicate_3.sorted.bed	KO	MEF
MT	0	1024	3e93a790-1f07-4be4-8c1a-8571997c20c2	+	ko_Replicate_3.sorted.bed	KO	MEF
MT	0	2835	3f709fba-8c40-4d1f-a470-fa17e72b5df6	+	ko_Replicate_3.sorted.bed	KO	MEF
MT	0	651	40143e61-e318-4569-a48c-1fc7314e3ca7	+	ko_Replicate_3.sorted.bed	KO	MEF
MT	0	2676	41b1d277-599c-4c15-81a8-25d4ab768f4f	+	ko_Replicate_3.sorted.bed	KO	MEF
MT	0	3710	42254305-bd3e-47e0-a6dc-3c9c95c3cbba	+	ko_Replicate_3.sorted.bed	KO	MEF
MT	0	2681	42664e94-49b5-4082-a284-230ccf6b482f	+	ko_Replicate_3.sorted.bed	KO	MEF
MT	0	2676	42c97bd4-08de-4ed7-9b40-3eea2d93ebc1	+	ko_Replicate_3.sorted.bed	KO	MEF
MT	0	2682	43e3a1fb-4574-4b40-bdac-f74617867ea8	+	ko_Replicate_3.sorted.bed	KO	MEF
MT	0	1883	4479ffa6-6ed0-4af2-b19d-3ffb069fd804	+	ko_Replicate_3.sorted.bed	KO	MEF
MT	0	2681	452f3b33-64f8-45fc-aac8-fc51abeaafc8	+	ko_Replicate_3.sorted.bed	KO	MEF
MT	0	3702	4d0df97b-1e32-4297-a62b-859c1f7434dd	+	ko_Replicate_3.sorted.bed	KO	MEF
MT	0	3710	51955f54-1704-40a2-a14e-c5a01c4257f6	+	ko_Replicate_3.sorted.bed	KO	MEF
MT	0	2676	526f2ac4-5e8e-4c54-8ea5-69e3e918fec8	+	ko_Replicate_3.sorted.bed	KO	MEF
MT	0	3704	530f3ea1-cf2e-4b9e-9020-708cc353ebcb	+	ko_Replicate_3.sorted.bed	KO	MEF
MT	0	3710	537e1602-0584-4072-b10a-de51dd06651a	+	ko_Replicate_3.sorted.bed	KO	MEF
MT	0	2676	55e97dec-1eb4-4145-82a0-b6fcc865c660	+	ko_Replicate_3.sorted.bed	KO	MEF
MT	0	3699	571e8185-8efe-45f5-9545-b7b4ab1006ab	+	ko_Replicate_3.sorted.bed	KO	MEF
MT	0	2682	5d407371-4405-4678-b77f-7f1d112d53b0	+	ko_Replicate_3.sorted.bed	KO	MEF
MT	0	2682	5fba3358-4699-437e-8161-979fc3afdd51	+	ko_Replicate_3.sorted.bed	KO	MEF
MT	0	1024	604c1fc8-7da4-4072-9768-a3c54f62597d	+	ko_Replicate_3.sorted.bed	KO	MEF
MT	0	2681	608411da-fd1c-4528-a538-6d61574783d8	+	ko_Replicate_3.sorted.bed	KO	MEF
MT	0	2676	6164fcc0-ec5c-4f37-81c4-5e5aa80d98bf	+	ko_Replicate_3.sorted.bed	KO	MEF
MT	0	2676	6228f373-e209-47c0-9753-11e71c86bdbd	+	ko_Replicate_3.sorted.bed	KO	MEF
MT	0	1395	6400cddd-2034-4401-9e13-be42faa8e9a6	+	ko_Replicate_3.sorted.bed	KO	MEF
MT	0	2678	65b64f2d-2dc3-4045-aa7e-0c8ea10d7ae6	+	ko_Replicate_3.sorted.bed	KO	MEF
MT	0	1024	67931cd6-8bd7-4654-954d-96b924637ccd	+	ko_Replicate_3.sorted.bed	KO	MEF
MT	0	2682	69c46538-9741-4f09-b28f-547e3bc9e4ca	+	ko_Replicate_3.sorted.bed	KO	MEF
MT	0	3700	6b87bafa-1f84-4b4f-ae5d-b38dadc6560b	+	ko_Replicate_3.sorted.bed	KO	MEF
MT	0	3710	72bcf0d2-ec1e-429e-b3a9-a871ed908028	+	ko_Replicate_3.sorted.bed	KO	MEF
MT	0	2676	7389a6e0-4151-4a42-ba86-d75e8f82aefa	+	ko_Replicate_3.sorted.bed	KO	MEF
MT	0	2676	75629616-5c2b-48a4-b5aa-a6b2097f8c60	+	ko_Replicate_3.sorted.bed	KO	MEF
MT	0	2681	76ab14fa-80b2-47ce-88de-678bb75ad409	+	ko_Replicate_3.sorted.bed	KO	MEF
MT	0	1144	79218b7c-3e84-42ad-85d6-62102b55bbf0	+	ko_Replicate_3.sorted.bed	KO	MEF
MT	0	1672	7c2fa6f9-06a9-4d66-be08-4c8a5f19365d	+	ko_Replicate_3.sorted.bed	KO	MEF
MT	0	5135	7ceb3a22-de99-4d98-9c71-0fe922fa5e40	+	ko_Replicate_3.sorted.bed	KO	MEF
MT	0	2681	7d60f404-3567-46d6-a8e2-59851bbd953b	+	ko_Replicate_3.sorted.bed	KO	MEF
MT	0	2676	8301cd4c-3603-42d8-a064-1308e916e9bb	+	ko_Replicate_3.sorted.bed	KO	MEF
MT	0	2676	85919441-58f5-44bb-b873-550abd5543ef	+	ko_Replicate_3.sorted.bed	KO	MEF
MT	0	2681	87c23e08-ae1e-449a-b0d1-d38b9388529f	+	ko_Replicate_3.sorted.bed	KO	MEF
MT	0	2676	8893c6fd-305c-4390-9af6-38e726250a6a	+	ko_Replicate_3.sorted.bed	KO	MEF
MT	0	3771	892d49e6-e065-45e4-bb50-293a22b57b67	+	ko_Replicate_3.sorted.bed	KO	MEF
MT	0	2682	8b6fd20e-580d-4a0c-8687-b626aac37140	+	ko_Replicate_3.sorted.bed	KO	MEF
MT	0	2680	932676b5-1932-4e68-b4ac-80290c1edb09	+	ko_Replicate_3.sorted.bed	KO	MEF
MT	0	2957	99c44c9e-caf2-4497-b2c1-b04d64ab998f	+	ko_Replicate_3.sorted.bed	KO	MEF
MT	0	2676	9b905871-776a-4f70-aa46-c1e42c183c69	+	ko_Replicate_3.sorted.bed	KO	MEF
MT	0	3842	a4a4aeb6-53d7-4da7-aec7-91daa5f9f9c1	+	ko_Replicate_3.sorted.bed	KO	MEF
MT	0	2676	a6cfecc2-1837-4c94-b97b-cc88e4647f03	+	ko_Replicate_3.sorted.bed	KO	MEF
MT	0	2676	a741d1bb-ff45-4239-9123-61b768061775	+	ko_Replicate_3.sorted.bed	KO	MEF
MT	0	1183	a7ef34b4-b3dd-4a4a-9932-f05ecb65051f	+	ko_Replicate_3.sorted.bed	KO	MEF
MT	0	2676	a85c393b-3f5b-49b1-a696-b7f83d8fa87f	+	ko_Replicate_3.sorted.bed	KO	MEF
MT	0	3704	a88e6740-21c1-4a26-9651-cdb7926bfa2d	+	ko_Replicate_3.sorted.bed	KO	MEF
MT	0	3699	a8a04779-88f3-4aeb-ab2c-4ae3cf2361bf	+	ko_Replicate_3.sorted.bed	KO	MEF
MT	0	2680	a8abb7aa-2224-40b7-a568-4956a80756a5	+	ko_Replicate_3.sorted.bed	KO	MEF
MT	0	3710	ac1e8663-3f45-4425-aecb-a69bf1013d8f	+	ko_Replicate_3.sorted.bed	KO	MEF
MT	0	3667	ae385d2d-ecf0-4f52-8ff7-43163eb247f8	+	ko_Replicate_3.sorted.bed	KO	MEF
MT	0	2669	ae4cd57c-a277-499b-ba4b-2bcacde8905f	+	ko_Replicate_3.sorted.bed	KO	MEF
MT	0	3695	af23d041-bf68-40ce-8bc4-26218bc3869a	+	ko_Replicate_3.sorted.bed	KO	MEF
MT	0	3710	b184f39c-6c6b-43b8-89ce-5dd77affe38b	+	ko_Replicate_3.sorted.bed	KO	MEF
MT	0	1153	b220ab5f-665b-4759-81e9-9d0f36d6af10	+	ko_Replicate_3.sorted.bed	KO	MEF
MT	0	2645	b2417ba6-bb9a-42d3-9df2-e5fa5a578ed5	+	ko_Replicate_3.sorted.bed	KO	MEF
MT	0	2681	b2ccb3ac-f749-4f77-a71a-fb6491f0b643	+	ko_Replicate_3.sorted.bed	KO	MEF
MT	0	3695	b330128b-a6a3-4d31-9fc7-80d2c38980c6	+	ko_Replicate_3.sorted.bed	KO	MEF
MT	0	3695	b6c72bb2-3929-4833-8a71-9b94cda6bd41	+	ko_Replicate_3.sorted.bed	KO	MEF
MT	0	3658	bcb31831-6f66-4a06-9073-d8c5424752ae	+	ko_Replicate_3.sorted.bed	KO	MEF
MT	0	2199	c20762ec-8b36-4500-b08d-f10a86cde07c	+	ko_Replicate_3.sorted.bed	KO	MEF
MT	0	3711	c3dc8c45-06d0-48b2-9cf7-2e12c457b5f4	+	ko_Replicate_3.sorted.bed	KO	MEF
MT	0	3695	c5749014-a1d8-46f9-8e11-a5d96f70ae80	+	ko_Replicate_3.sorted.bed	KO	MEF
MT	0	3710	c7def7e4-fa9a-4d38-b6d1-9d540df3a40a	+	ko_Replicate_3.sorted.bed	KO	MEF
MT	0	2676	c97e8c1a-e24d-4955-a7e7-48d21c8badd8	+	ko_Replicate_3.sorted.bed	KO	MEF
MT	0	2676	c9ae0faf-a5f6-46d6-90fa-a1f376eb3e34	+	ko_Replicate_3.sorted.bed	KO	MEF
MT	0	2676	ce5f14a8-9823-41f1-9f4b-32586dc0a830	+	ko_Replicate_3.sorted.bed	KO	MEF
MT	0	2676	cee6aa8d-329d-40ba-8da5-d171a1bb5b29	+	ko_Replicate_3.sorted.bed	KO	MEF
MT	0	2677	cf0af9d4-aee1-49a6-9da7-89cd447dd2b2	+	ko_Replicate_3.sorted.bed	KO	MEF
MT	0	3706	cf67ef23-2d54-436f-b148-3b5a2080664e	+	ko_Replicate_3.sorted.bed	KO	MEF
MT	0	1024	d105ede8-fd6d-4ae5-8677-732d90919afd	+	ko_Replicate_3.sorted.bed	KO	MEF
MT	0	2677	d2499622-8d02-4189-9d8a-f072dbc5382b	+	ko_Replicate_3.sorted.bed	KO	MEF
MT	0	2676	d82a0c46-56e5-4dc8-b77f-f4489f13f412	+	ko_Replicate_3.sorted.bed	KO	MEF
MT	0	3695	dd026167-aad5-4999-b6b5-e4bec3ac6580	+	ko_Replicate_3.sorted.bed	KO	MEF
MT	0	2681	e60d6a60-fbaa-4750-ac13-d037f1127809	+	ko_Replicate_3.sorted.bed	KO	MEF
MT	0	1249	e7a8347d-1a4c-46a5-a088-a94d756d78a7	+	ko_Replicate_3.sorted.bed	KO	MEF
MT	0	2678	e7a90287-1550-457d-bb01-efb806489606	+	ko_Replicate_3.sorted.bed	KO	MEF
MT	0	2677	e7e096e2-14c4-4821-a548-b92eec701710	+	ko_Replicate_3.sorted.bed	KO	MEF
MT	0	2682	effba551-5cce-459a-b904-3bea6b427bca	+	ko_Replicate_3.sorted.bed	KO	MEF
MT	0	3710	f0a31785-92b2-40cc-b121-b34e2bc2bf06	+	ko_Replicate_3.sorted.bed	KO	MEF
MT	0	3711	f442f1f1-3f35-49c2-88eb-be1353da4a68	+	ko_Replicate_3.sorted.bed	KO	MEF
MT	0	2968	f55a422b-3eff-4a6d-a183-6858fe2f3932	+	ko_Replicate_3.sorted.bed	KO	MEF
MT	0	3252	f611f0a1-a868-4cd4-9dd8-9509ff855c20	+	ko_Replicate_3.sorted.bed	KO	MEF
MT	0	2682	fa3c3949-b36b-4100-b2f9-f7cc27ad3ad8	+	ko_Replicate_3.sorted.bed	KO	MEF
MT	0	3710	fc9390a1-debf-48ce-9a01-c98f64f1f551	+	ko_Replicate_3.sorted.bed	KO	MEF
MT	0	2682	fe2df1b4-2fbc-4cd4-99d9-cff2eb2ac574	+	ko_Replicate_3.sorted.bed	KO	MEF
MT	0	3711	0044ba6e-879c-4981-aa16-a1a2558a1e3a	+	ko_Replicate_3.sorted.bed	KO	MEF
MT	0	3704	053a3ea3-e40f-47b9-9923-24f3ee53065d	+	ko_Replicate_3.sorted.bed	KO	MEF
MT	0	2680	070a0f07-ab4b-4fb2-bf21-7db5025a0229	+	ko_Replicate_3.sorted.bed	KO	MEF
MT	0	84	07545141-33c1-493c-bc18-013b344cd6bd	+	ko_Replicate_3.sorted.bed	KO	MEF
MT	0	3699	086aaf84-b298-4984-8c3b-a984fdbd78c1	+	ko_Replicate_3.sorted.bed	KO	MEF
MT	0	2675	09ce073b-88ef-456e-b8b9-1a79dd44d27a	+	ko_Replicate_3.sorted.bed	KO	MEF
MT	0	2676	0a59107a-1d18-48e4-a939-2153b87ddd61	+	ko_Replicate_3.sorted.bed	KO	MEF
MT	0	2676	0cf3991a-0b74-4cd1-a86d-99445e3fb92f	+	ko_Replicate_3.sorted.bed	KO	MEF
MT	0	2679	10fb20fb-8d48-49ab-918e-0dcc70911a7e	+	ko_Replicate_3.sorted.bed	KO	MEF
MT	0	2675	13724abf-b0e9-42bc-8475-8f825202938e	+	ko_Replicate_3.sorted.bed	KO	MEF
MT	0	1824	177eba6c-99ba-4256-b482-f3ae110702f8	+	ko_Replicate_3.sorted.bed	KO	MEF
MT	0	708	1a76d53a-d0ad-4060-ab58-f497013be299	+	ko_Replicate_3.sorted.bed	KO	MEF
MT	0	2676	1ab3cb5b-b540-4be5-af8c-272a7a8a8f6a	+	ko_Replicate_3.sorted.bed	KO	MEF
MT	0	952	228f9e64-60ac-4403-9363-eebbbc69ab3e	+	ko_Replicate_3.sorted.bed	KO	MEF
MT	0	3384	22d44fda-b505-4cf7-9ec6-ee55312dbdba	+	ko_Replicate_3.sorted.bed	KO	MEF
MT	0	2675	28eaecf3-5cc6-4da4-8cd4-77e516dd32bd	+	ko_Replicate_3.sorted.bed	KO	MEF
MT	0	2676	2a3ddaba-883e-4366-a733-df853ce9e7a6	+	ko_Replicate_3.sorted.bed	KO	MEF
MT	0	2268	2b6a964a-94f1-4a9c-aba7-a601ab231fe5	+	ko_Replicate_3.sorted.bed	KO	MEF
MT	0	1077	2bb4b5ad-4826-4a6e-b8fe-736ae2bb541d	+	ko_Replicate_3.sorted.bed	KO	MEF
MT	0	3711	2bc55f4d-684f-4b69-9069-d3c6490f7e79	+	ko_Replicate_3.sorted.bed	KO	MEF
MT	0	2676	2ca0c982-f6ab-4f89-b8bf-580873465695	+	ko_Replicate_3.sorted.bed	KO	MEF
MT	0	2642	32dc3972-7d61-4297-afd3-2e48b71f2c19	+	ko_Replicate_3.sorted.bed	KO	MEF
MT	0	2682	330cc78f-95c9-436d-aecf-a5c29f81f7f9	+	ko_Replicate_3.sorted.bed	KO	MEF
MT	0	3710	35ac9420-3fc8-4ab8-9c18-e6d7967dab5b	+	ko_Replicate_3.sorted.bed	KO	MEF
MT	0	2676	3e4528f1-c71b-46b9-a7d5-a310bd66f5a7	+	ko_Replicate_3.sorted.bed	KO	MEF
MT	0	2681	3f0085cb-35f8-4ace-950d-8eb70d6604f8	+	ko_Replicate_3.sorted.bed	KO	MEF
MT	0	3710	4182ed7f-bc59-4f5a-874d-c588123605b6	+	ko_Replicate_3.sorted.bed	KO	MEF
MT	0	2015	450751e0-009f-4c24-a9eb-c1e4bba02fa8	+	ko_Replicate_3.sorted.bed	KO	MEF
MT	0	896	468a17ee-84e0-43ba-ba0f-0df6b5669b10	+	ko_Replicate_3.sorted.bed	KO	MEF
MT	0	2676	4fcf975b-292d-4730-af41-bcd6253b9157	+	ko_Replicate_3.sorted.bed	KO	MEF
MT	0	2676	514255d0-c9f3-44c9-87be-a5a11a7f1926	+	ko_Replicate_3.sorted.bed	KO	MEF
MT	0	2682	521d5c43-a5b9-45de-9b61-d45fb6ffbc05	+	ko_Replicate_3.sorted.bed	KO	MEF
MT	0	3700	538d8fa6-e204-4de6-868a-3fe5165c1618	+	ko_Replicate_3.sorted.bed	KO	MEF
MT	0	761	54c7067d-9409-48b2-a584-33ec4686dd0a	+	ko_Replicate_3.sorted.bed	KO	MEF
MT	0	2679	57962f72-738e-4ce4-bcec-fe89de430edd	+	ko_Replicate_3.sorted.bed	KO	MEF
MT	0	3710	5cb8bb32-3911-405d-beb1-1d937c494327	+	ko_Replicate_3.sorted.bed	KO	MEF
MT	0	3711	60ab70ed-b483-4ca3-8fb4-1cc49bc472fe	+	ko_Replicate_3.sorted.bed	KO	MEF
MT	0	3190	65314c27-aadc-4c60-932f-77276f5dbe60	+	ko_Replicate_3.sorted.bed	KO	MEF
MT	0	997	6b9d424a-b77e-43c9-82c3-607b776f807d	+	ko_Replicate_3.sorted.bed	KO	MEF
MT	0	3704	6cc57479-6014-459d-bd4b-d2bf0d973f75	+	ko_Replicate_3.sorted.bed	KO	MEF
MT	0	2676	6fe41008-d698-40a6-948f-96e5292c1c85	+	ko_Replicate_3.sorted.bed	KO	MEF
MT	0	2681	711fbec2-7313-4b0a-8f93-1ac55f2c3fdb	+	ko_Replicate_3.sorted.bed	KO	MEF
MT	0	316	72f046ca-066f-4ef5-a1e4-d807eb319496	+	ko_Replicate_3.sorted.bed	KO	MEF
MT	0	2676	74335c6f-9f85-4f47-bed1-4c077ea89e4c	+	ko_Replicate_3.sorted.bed	KO	MEF
MT	0	1024	76c6879f-c2a5-4344-8237-ca4d9286c728	+	ko_Replicate_3.sorted.bed	KO	MEF
MT	0	2679	76cfbafc-2c64-493c-934f-abb47737e682	+	ko_Replicate_3.sorted.bed	KO	MEF
MT	0	2677	784ff8e1-e66e-41bf-8ee3-bc64218169b1	+	ko_Replicate_3.sorted.bed	KO	MEF
MT	0	1911	78ce1a6a-ebbf-4ed9-a737-9598d7720c09	+	ko_Replicate_3.sorted.bed	KO	MEF
MT	0	1760	7aece50b-029c-48c3-9fde-d00dc93445d3	+	ko_Replicate_3.sorted.bed	KO	MEF
MT	0	3624	7b8db800-165c-4497-8390-a8c9fa1d4cbe	+	ko_Replicate_3.sorted.bed	KO	MEF
MT	0	3710	7d974056-dbf7-4268-bf72-66aef12c6219	+	ko_Replicate_3.sorted.bed	KO	MEF
MT	0	1131	7e17e791-7859-4c78-9fe6-7480edd4e69f	+	ko_Replicate_3.sorted.bed	KO	MEF
MT	0	2676	7f42c9fe-7867-4bb8-b0ee-23f9c38ba4cc	+	ko_Replicate_3.sorted.bed	KO	MEF
MT	0	2676	7f9b983b-9d75-426e-b9a2-aeb0bf9e1598	+	ko_Replicate_3.sorted.bed	KO	MEF
MT	0	2681	84ea9cfc-c7b5-40f1-aa52-3ac9e4420f0a	+	ko_Replicate_3.sorted.bed	KO	MEF
MT	0	2414	85e762a7-eeb7-477a-9aab-f10f4af8c4ff	+	ko_Replicate_3.sorted.bed	KO	MEF
MT	0	2419	8d6be4e6-2477-4020-a4f9-b857556eea72	+	ko_Replicate_3.sorted.bed	KO	MEF
MT	0	869	92172d34-d6c8-4272-8c66-44fd758d6c59	+	ko_Replicate_3.sorted.bed	KO	MEF
MT	0	2682	9347cee9-8401-4331-b598-ae1ee53a6fa8	+	ko_Replicate_3.sorted.bed	KO	MEF
MT	0	1669	93766e0c-4b94-42eb-bb52-d43cdae8b507	+	ko_Replicate_3.sorted.bed	KO	MEF
MT	0	2676	998596d8-d350-4c2a-ad31-c392c6ccf924	+	ko_Replicate_3.sorted.bed	KO	MEF
MT	0	2676	9c54b695-258f-473d-a12e-3d046b37fed1	+	ko_Replicate_3.sorted.bed	KO	MEF
MT	0	3700	9d2a6703-8fa3-4422-8a4c-7978174654d6	+	ko_Replicate_3.sorted.bed	KO	MEF
MT	0	3710	9f9049c0-daaf-4a96-b7ad-514b392daa54	+	ko_Replicate_3.sorted.bed	KO	MEF
MT	0	2677	a14a7292-c1ea-4f58-9303-62d30f8ecfdb	+	ko_Replicate_3.sorted.bed	KO	MEF
MT	0	2681	a2e6dade-0a98-4c9c-99c0-f1f0d55a7802	+	ko_Replicate_3.sorted.bed	KO	MEF
MT	0	3704	a485c52e-8f63-49b2-8f26-021961695ead	+	ko_Replicate_3.sorted.bed	KO	MEF
MT	0	2676	a5208044-594e-4cd2-b6bf-0ce9a8ade666	+	ko_Replicate_3.sorted.bed	KO	MEF
MT	0	2912	a8b1d2fd-af1b-41b2-8523-81165e54d6f6	+	ko_Replicate_3.sorted.bed	KO	MEF
MT	0	2682	aad91a50-4f34-482d-a0e3-6843abbbca28	+	ko_Replicate_3.sorted.bed	KO	MEF
MT	0	2048	b0928653-06ba-41ef-a6cb-df55ddd48c3c	+	ko_Replicate_3.sorted.bed	KO	MEF
MT	0	2678	b350dfb6-5950-46aa-bea9-62b70a235d04	+	ko_Replicate_3.sorted.bed	KO	MEF
MT	0	2676	b3f04066-4fdb-419f-ba7a-eb98fee78948	+	ko_Replicate_3.sorted.bed	KO	MEF
MT	0	745	b45133af-29f6-4938-8bd7-66099fb8a688	+	ko_Replicate_3.sorted.bed	KO	MEF
MT	0	2345	b6316fbc-96a6-4345-b1f4-b190db32773f	+	ko_Replicate_3.sorted.bed	KO	MEF
MT	0	1363	b933a53f-a322-41eb-9a32-0ae9d1289661	+	ko_Replicate_3.sorted.bed	KO	MEF
MT	0	2676	b9a6a5b9-4cea-4224-acb3-a58d52f5f0ef	+	ko_Replicate_3.sorted.bed	KO	MEF
MT	0	1424	ba99c686-4c0b-4938-ace7-e23079d3b09f	+	ko_Replicate_3.sorted.bed	KO	MEF
MT	0	3710	bc135c8b-18e3-4711-b399-3459044ddeb4	+	ko_Replicate_3.sorted.bed	KO	MEF
MT	0	3704	bc1aac6f-5350-4466-8c3e-cf01c6862716	+	ko_Replicate_3.sorted.bed	KO	MEF
MT	0	1643	bd17d72b-56bf-406f-83f6-52a28d562d95	+	ko_Replicate_3.sorted.bed	KO	MEF
MT	0	2676	be1a5ebb-cc90-45a1-986e-9a50b3807ba1	+	ko_Replicate_3.sorted.bed	KO	MEF
MT	0	3706	bed0eb2f-b950-4ef3-b4cf-df080b4f8952	+	ko_Replicate_3.sorted.bed	KO	MEF
MT	0	2681	bee48945-4d9c-43c3-9378-544fa52ffb18	+	ko_Replicate_3.sorted.bed	KO	MEF
MT	0	2673	bf1ce813-4d83-4f1a-8982-da9eac2cf648	+	ko_Replicate_3.sorted.bed	KO	MEF
MT	0	2681	bf4b0012-06f4-4683-97b5-e7b3642e3987	+	ko_Replicate_3.sorted.bed	KO	MEF
MT	0	2946	bf6989df-1b52-4cf4-b383-d0a4b5af791d	+	ko_Replicate_3.sorted.bed	KO	MEF
MT	0	2682	c02887e6-95b7-41a4-9401-119adf69ca5f	+	ko_Replicate_3.sorted.bed	KO	MEF
MT	0	2645	c0f21402-ca14-4df1-8b3d-fb01c7a4f53e	+	ko_Replicate_3.sorted.bed	KO	MEF
MT	0	2676	c79f955e-cfba-435b-974f-7d69cc34bbb8	+	ko_Replicate_3.sorted.bed	KO	MEF
MT	0	2676	ce9e5e9a-cd10-4ca9-b64c-340a6d783b4a	+	ko_Replicate_3.sorted.bed	KO	MEF
MT	0	2681	cfb951ec-a702-4517-88d4-ad37943a1b86	+	ko_Replicate_3.sorted.bed	KO	MEF
MT	0	3704	cfe9185c-a7bc-475d-9497-024ba0300981	+	ko_Replicate_3.sorted.bed	KO	MEF
MT	0	2676	d2148c9d-1753-4d20-95dc-53f3190a55ea	+	ko_Replicate_3.sorted.bed	KO	MEF
MT	0	2676	d71af270-9e0a-4e90-bebf-d809838f87c8	+	ko_Replicate_3.sorted.bed	KO	MEF
MT	0	2681	d7c45879-2f4c-43c9-8381-42ead9d4d19a	+	ko_Replicate_3.sorted.bed	KO	MEF
MT	0	1024	dc38b2ec-6e3a-409c-8a50-ca508519f502	+	ko_Replicate_3.sorted.bed	KO	MEF
MT	0	2680	dd25e30f-e1be-4582-a1d9-4aa91acc9460	+	ko_Replicate_3.sorted.bed	KO	MEF
MT	0	1890	e4fd4e6b-0f4c-453b-bab0-d68d90ba1e02	+	ko_Replicate_3.sorted.bed	KO	MEF
MT	0	2682	e666b783-55fb-4c2a-b01d-22f97ad93a4e	+	ko_Replicate_3.sorted.bed	KO	MEF
MT	0	2681	e7952f61-4462-4bd4-b76c-3d278716ee87	+	ko_Replicate_3.sorted.bed	KO	MEF
MT	0	2675	e875c70e-c627-41ab-9ea9-d7c1a828d5b2	+	ko_Replicate_3.sorted.bed	KO	MEF
MT	0	3695	eacbadcf-83ae-44e9-b9fb-b114b119efb5	+	ko_Replicate_3.sorted.bed	KO	MEF
MT	0	2677	f19470b4-0b82-468e-a7c4-043d8ac43f3c	+	ko_Replicate_3.sorted.bed	KO	MEF
MT	0	3704	f2147ce3-21ed-44ee-a9e2-6c09b25f2a05	+	ko_Replicate_3.sorted.bed	KO	MEF
MT	0	2676	f3095002-cc09-4150-8f98-6463336aeed3	+	ko_Replicate_3.sorted.bed	KO	MEF
MT	0	2676	f579d0e4-d05a-42fb-9d2f-491f2fb17e73	+	ko_Replicate_3.sorted.bed	KO	MEF
MT	0	2676	f91a4ddf-f3f3-4134-840d-80af21cb7fd4	+	ko_Replicate_3.sorted.bed	KO	MEF
MT	0	3699	fc1210ad-2c8e-48d8-be12-b7d0a1141107	+	ko_Replicate_3.sorted.bed	KO	MEF
MT	0	2676	fc8246a6-8548-41a4-a2c2-c363de74210f	+	ko_Replicate_3.sorted.bed	KO	MEF
MT	0	3500	fcbec024-eb9e-4397-babf-22a6e42b88d8	+	ko_Replicate_3.sorted.bed	KO	MEF
MT	0	279	fd60abda-c6e0-415d-b282-a5fcab3f59a4	+	ko_Replicate_3.sorted.bed	KO	MEF
MT	0	1024	ffb0c9c1-64d9-4fed-b3b4-9f64a2498cfb	+	ko_Replicate_3.sorted.bed	KO	MEF
MT	0	3704	0008c3ab-f2d9-4269-9bb3-9861d5f54b02	+	ko_Replicate_3.sorted.bed	KO	MEF
MT	0	2676	0082c584-5ec9-4916-bbfa-130cd8b05c28	+	ko_Replicate_3.sorted.bed	KO	MEF
MT	0	3706	022877fa-5b40-4398-bd89-2bd9d2a823bd	+	ko_Replicate_3.sorted.bed	KO	MEF
MT	0	2676	05c99b74-10ce-4a8b-bec4-32e61a9a74aa	+	ko_Replicate_3.sorted.bed	KO	MEF
MT	0	2750	064915d5-7d5c-42be-bdd0-3e5524c27140	+	ko_Replicate_3.sorted.bed	KO	MEF
MT	0	3047	0b35d62f-5779-44f6-8378-beda0677c428	+	ko_Replicate_3.sorted.bed	KO	MEF
MT	0	2681	0b6b892b-bf69-4663-ba4b-a603719ba6d0	+	ko_Replicate_3.sorted.bed	KO	MEF
MT	0	2681	0d382612-639f-4b56-ba68-5c18ab3f427b	+	ko_Replicate_3.sorted.bed	KO	MEF
MT	0	2681	0d9c5101-79c9-41e8-a7bf-2d73f5a7b684	+	ko_Replicate_3.sorted.bed	KO	MEF
MT	0	1890	0e153c49-cfa7-444c-8290-b3d34c563ba2	+	ko_Replicate_3.sorted.bed	KO	MEF
MT	0	3704	11e62a1e-4f57-483e-87a4-2fe58a876886	+	ko_Replicate_3.sorted.bed	KO	MEF
MT	0	3710	1505fd91-2029-490a-87ab-56e03e33f217	+	ko_Replicate_3.sorted.bed	KO	MEF
MT	0	3704	157819c5-4663-48bd-a468-0bb93e23526f	+	ko_Replicate_3.sorted.bed	KO	MEF
MT	0	2676	16d8c281-c9d8-4f6b-9f28-80c65bf786a5	+	ko_Replicate_3.sorted.bed	KO	MEF
MT	0	2633	1f94979d-c05b-444d-9f5f-08c5e4e31040	+	ko_Replicate_3.sorted.bed	KO	MEF
MT	0	3710	1fb3876b-2102-4ebb-98b7-da6fcecc0d1b	+	ko_Replicate_3.sorted.bed	KO	MEF
MT	0	3695	21bf483c-af74-4950-b6c4-d82cb0e5c791	+	ko_Replicate_3.sorted.bed	KO	MEF
MT	0	2677	2305b9e6-7d0b-4819-a167-fc2cabc023ce	+	ko_Replicate_3.sorted.bed	KO	MEF
MT	0	2681	25e354b4-e5b0-4c2e-a6fb-f0c140b124de	+	ko_Replicate_3.sorted.bed	KO	MEF
MT	0	2682	26795439-8a85-483a-a1ed-92281d1e0d9a	+	ko_Replicate_3.sorted.bed	KO	MEF
MT	0	2681	269e9354-33e5-4bed-9ed3-a7610c9877ac	+	ko_Replicate_3.sorted.bed	KO	MEF
MT	0	2678	29c86914-6f5b-4d7f-a317-b766dfaf20c3	+	ko_Replicate_3.sorted.bed	KO	MEF
MT	0	993	2ab01997-2432-442a-8d4a-ddfb2e22a701	+	ko_Replicate_3.sorted.bed	KO	MEF
MT	0	2677	2e7a4948-17e2-40f1-8469-2167908d052b	+	ko_Replicate_3.sorted.bed	KO	MEF
MT	0	2404	31b200e0-e7a1-415e-9951-07d125343a50	+	ko_Replicate_3.sorted.bed	KO	MEF
MT	0	2647	33351bfa-9f22-4e18-903c-6be6c5d7b2ba	+	ko_Replicate_3.sorted.bed	KO	MEF
MT	0	2676	34aedb2b-7631-4369-9aef-df905a58e2e7	+	ko_Replicate_3.sorted.bed	KO	MEF
MT	0	2676	38d5ed95-1519-4298-be2f-00390c20a8a0	+	ko_Replicate_3.sorted.bed	KO	MEF
MT	0	2676	39fc54ee-00d3-4d63-b5ce-a1e4ff0f73c3	+	ko_Replicate_3.sorted.bed	KO	MEF
MT	0	3711	3c6b5c3b-e872-4bcb-8396-5c889d5fa701	+	ko_Replicate_3.sorted.bed	KO	MEF
MT	0	3710	3db923c7-6b71-4769-a0f3-c09826b9cae3	+	ko_Replicate_3.sorted.bed	KO	MEF
MT	0	2492	4015e607-8d3f-40dc-bf46-51ebd052424d	+	ko_Replicate_3.sorted.bed	KO	MEF
MT	0	1837	4256afc3-a825-4ae9-b1b4-b25fa6a4916f	+	ko_Replicate_3.sorted.bed	KO	MEF
MT	0	3336	46929474-c24d-4b18-9be2-2432f364847b	+	ko_Replicate_3.sorted.bed	KO	MEF
MT	0	2434	4716a1cf-9182-42ae-8af6-8cb087bf1cb6	+	ko_Replicate_3.sorted.bed	KO	MEF
MT	0	2435	48d6cb0a-4295-4814-8756-745d46bf0c98	+	ko_Replicate_3.sorted.bed	KO	MEF
MT	0	1024	48f077b9-cb9e-461d-91c3-9a50da64cead	+	ko_Replicate_3.sorted.bed	KO	MEF
MT	0	2676	49b50c68-2b0d-44cd-94c3-3496d59d0191	+	ko_Replicate_3.sorted.bed	KO	MEF
MT	0	2681	4b7909b6-3bfe-43dc-968d-29076621f2d0	+	ko_Replicate_3.sorted.bed	KO	MEF
MT	0	2681	5018b2e0-620d-4e9b-b58c-2332563c2654	+	ko_Replicate_3.sorted.bed	KO	MEF
MT	0	2681	51bacf0f-3f72-4294-a5c2-a8619af33ea9	+	ko_Replicate_3.sorted.bed	KO	MEF
MT	0	3058	56f679df-1d40-42cc-a6de-9c4a2f302d61	+	ko_Replicate_3.sorted.bed	KO	MEF
MT	0	3845	572bc4a2-a4d3-44cd-a95f-7982b45bb9ad	+	ko_Replicate_3.sorted.bed	KO	MEF
MT	0	2681	5a4f9e02-40bf-473c-af93-b6bedefb3d88	+	ko_Replicate_3.sorted.bed	KO	MEF
MT	0	1998	5d19c808-ae04-4723-8906-d5d96ffab3d7	+	ko_Replicate_3.sorted.bed	KO	MEF
MT	0	3710	5f18161d-e250-40b0-b564-fe73ef9a1b47	+	ko_Replicate_3.sorted.bed	KO	MEF
MT	0	2676	6386d7f5-14b0-42a4-b2c5-4708bfb63a53	+	ko_Replicate_3.sorted.bed	KO	MEF
MT	0	700	6435a59d-cd82-4fd0-920a-fab2fd1ab211	+	ko_Replicate_3.sorted.bed	KO	MEF
MT	0	2676	67df1e0b-bf67-4312-9dd3-4f22246fbcec	+	ko_Replicate_3.sorted.bed	KO	MEF
MT	0	2676	680d783c-0287-41f7-bfcc-245f351585ea	+	ko_Replicate_3.sorted.bed	KO	MEF
MT	0	1024	6a651646-50c9-4a56-a62a-9ed613ca3a75	+	ko_Replicate_3.sorted.bed	KO	MEF
MT	0	1407	6be974b7-4b19-4ddf-a5ae-f1d98eb912c4	+	ko_Replicate_3.sorted.bed	KO	MEF
MT	0	2682	71eb35d8-0659-41f0-bb51-375a889840c3	+	ko_Replicate_3.sorted.bed	KO	MEF
MT	0	3695	74e5b1e8-7b49-46a3-97ab-8293a835aa72	+	ko_Replicate_3.sorted.bed	KO	MEF
MT	0	2681	75914cc5-20cf-417e-b7b6-24b8ca7ad728	+	ko_Replicate_3.sorted.bed	KO	MEF
MT	0	2676	77bbf24c-189c-4beb-a626-05a92da6e2dc	+	ko_Replicate_3.sorted.bed	KO	MEF
MT	0	2676	79321263-1d9c-491c-a45f-f3ae88c18d2a	+	ko_Replicate_3.sorted.bed	KO	MEF
MT	0	1024	7a174f78-bcfc-4eaf-8eee-c9cb8ffebbab	+	ko_Replicate_3.sorted.bed	KO	MEF
MT	0	2681	7b0f94af-145e-4f5c-b028-e59619df9d5c	+	ko_Replicate_3.sorted.bed	KO	MEF
MT	0	3699	7d7cc087-13e3-4d66-8696-ffc77759fa8d	+	ko_Replicate_3.sorted.bed	KO	MEF
MT	0	2676	7f8d9ca5-5e79-44e7-a730-c054d13a7d23	+	ko_Replicate_3.sorted.bed	KO	MEF
MT	0	900	807fc775-e5e9-4483-afd6-ffeb28834eb4	+	ko_Replicate_3.sorted.bed	KO	MEF
MT	0	2681	819fc0a8-2fd6-4bef-83f9-6b9daf06e888	+	ko_Replicate_3.sorted.bed	KO	MEF
MT	0	2676	83f3cffe-2dad-4c79-8d6b-de69b26a4fad	+	ko_Replicate_3.sorted.bed	KO	MEF
MT	0	2682	8c04a840-cd26-4779-92c8-af5bb3474026	+	ko_Replicate_3.sorted.bed	KO	MEF
MT	0	3711	8d407798-386a-42df-a984-83016ee0f6a8	+	ko_Replicate_3.sorted.bed	KO	MEF
MT	0	2677	8e3d41fa-f593-4659-bcf0-fb9bd1900a7d	+	ko_Replicate_3.sorted.bed	KO	MEF
MT	0	3712	90424f6c-e5ed-4c75-86c9-e4b9a688584d	+	ko_Replicate_3.sorted.bed	KO	MEF
MT	0	3711	95325086-3726-4ce2-a83a-f1af721944b7	+	ko_Replicate_3.sorted.bed	KO	MEF
MT	0	3695	963a3c2e-aaad-4530-afa4-89309b3b4d3c	+	ko_Replicate_3.sorted.bed	KO	MEF
MT	0	2681	98047a2e-8275-4e6b-961e-b5ab58f47d63	+	ko_Replicate_3.sorted.bed	KO	MEF
MT	0	2676	9878789b-469c-4721-b788-1fc8a1b4610e	+	ko_Replicate_3.sorted.bed	KO	MEF
MT	0	2682	9e48e943-1ae7-4edf-9c9e-4cc6016a7e69	+	ko_Replicate_3.sorted.bed	KO	MEF
MT	0	2677	a2b998fe-f0d0-42be-a220-75e3d77146ab	+	ko_Replicate_3.sorted.bed	KO	MEF
MT	0	2676	a3a55c24-97fa-4a56-bdbe-a06b2dde0b61	+	ko_Replicate_3.sorted.bed	KO	MEF
MT	0	2676	a43041f7-9d92-4a11-8997-82a752ff91c4	+	ko_Replicate_3.sorted.bed	KO	MEF
MT	0	3704	a4b9f291-a746-4365-955e-3d6a5ad3d4db	+	ko_Replicate_3.sorted.bed	KO	MEF
MT	0	751	aa6769e5-8824-462b-b53f-667157975e03	+	ko_Replicate_3.sorted.bed	KO	MEF
MT	0	1155	b20731c3-54fa-4161-bd07-d13c861752ce	+	ko_Replicate_3.sorted.bed	KO	MEF
MT	0	481	b48697fa-d78a-4f57-9b64-1ffecb7e9889	+	ko_Replicate_3.sorted.bed	KO	MEF
MT	0	3648	b5c65dc2-f7e9-4627-85d7-0c4a97574c45	+	ko_Replicate_3.sorted.bed	KO	MEF
MT	0	3710	b605a7d0-3501-4d5c-b8cb-37db31f6c0a2	+	ko_Replicate_3.sorted.bed	KO	MEF
MT	0	2676	b63bc9d8-4389-4e01-a9ab-66bcb435bb5f	+	ko_Replicate_3.sorted.bed	KO	MEF
MT	0	2677	b6fd0c65-ee64-42cb-8ecf-ebd1975bbb9b	+	ko_Replicate_3.sorted.bed	KO	MEF
MT	0	3711	b713154c-326a-4fc7-a973-14f2c8f738d9	+	ko_Replicate_3.sorted.bed	KO	MEF
MT	0	2676	b845f4e9-a054-41e6-95cb-cddf062adb23	+	ko_Replicate_3.sorted.bed	KO	MEF
MT	0	3706	b94e2450-6239-4367-9a62-5496879ad6bf	+	ko_Replicate_3.sorted.bed	KO	MEF
MT	0	3707	bc7030e8-3f5a-451e-8f72-41e79701d448	+	ko_Replicate_3.sorted.bed	KO	MEF
MT	0	3710	c26111b0-c708-4cc7-9708-693bc8623710	+	ko_Replicate_3.sorted.bed	KO	MEF
MT	0	2678	c278a9b5-e1be-4860-888b-b1adbe60c945	+	ko_Replicate_3.sorted.bed	KO	MEF
MT	0	3711	c4310ef8-49fd-40eb-aad5-f78caaeda7a4	+	ko_Replicate_3.sorted.bed	KO	MEF
MT	0	3510	c4e3fd9d-4016-4eb8-bb0d-9addec1e70d2	+	ko_Replicate_3.sorted.bed	KO	MEF
MT	0	3704	c52f9065-c3c0-4a36-ae8c-5aa66ebc01be	+	ko_Replicate_3.sorted.bed	KO	MEF
MT	0	3710	c62bafec-5c70-4723-bd23-91935a20c5af	+	ko_Replicate_3.sorted.bed	KO	MEF
MT	0	3700	c7a54635-b8e6-47b0-a50e-4485f6f603ae	+	ko_Replicate_3.sorted.bed	KO	MEF
MT	0	2677	cd38e1d3-f203-4524-a01c-2d9cca8328ca	+	ko_Replicate_3.sorted.bed	KO	MEF
MT	0	2676	d2cdff23-072c-4dba-9fd3-6020c5303b6c	+	ko_Replicate_3.sorted.bed	KO	MEF
MT	0	2681	d63470f6-a59b-4baa-9897-f2d7210c5f98	+	ko_Replicate_3.sorted.bed	KO	MEF
MT	0	1402	dcc3ce82-5743-4183-9931-18438e17dbe7	+	ko_Replicate_3.sorted.bed	KO	MEF
MT	0	2681	de204ee6-fe12-4568-8613-80b387be8109	+	ko_Replicate_3.sorted.bed	KO	MEF
MT	0	2676	e1b2b4a4-6784-43ba-af9a-1da3dba88fde	+	ko_Replicate_3.sorted.bed	KO	MEF
MT	0	3845	e263a563-34a8-4b6c-9823-2bbc17c223f1	+	ko_Replicate_3.sorted.bed	KO	MEF
MT	0	3395	e299c1e2-99e0-4888-8a0b-d86d1e5cc872	+	ko_Replicate_3.sorted.bed	KO	MEF
MT	0	2682	e57a683f-c356-45c5-bf02-86cd56e3e925	+	ko_Replicate_3.sorted.bed	KO	MEF
MT	0	3695	e7e26981-1168-42af-afc8-cd2ff27545c9	+	ko_Replicate_3.sorted.bed	KO	MEF
MT	0	2676	e8b44d9f-b24c-4eb0-86d7-4dd1c2d0e099	+	ko_Replicate_3.sorted.bed	KO	MEF
MT	0	3704	ea593a2c-73ae-4aea-a31b-79d22090b73c	+	ko_Replicate_3.sorted.bed	KO	MEF
MT	0	2676	ebaca4e6-7fa3-47b7-af86-7607a80cd813	+	ko_Replicate_3.sorted.bed	KO	MEF
MT	0	3710	ef6354aa-d039-4cc3-b6a1-0928f700e612	+	ko_Replicate_3.sorted.bed	KO	MEF
MT	0	2681	f235c742-43f1-40c7-ac3f-bdc7f9712482	+	ko_Replicate_3.sorted.bed	KO	MEF
MT	0	2683	f8069deb-975d-47bc-9cac-dc1e1fde67c0	+	ko_Replicate_3.sorted.bed	KO	MEF
MT	0	3704	fd425220-da03-404c-b248-e40f4532dcea	+	ko_Replicate_3.sorted.bed	KO	MEF
MT	0	2676	fd666bfa-7a5e-4ca8-bfdc-aafa197bbdb9	+	ko_Replicate_3.sorted.bed	KO	MEF
MT	0	2681	fe8847b7-bcc2-4f23-a1b9-7269a3e93dae	+	ko_Replicate_3.sorted.bed	KO	MEF
MT	0	916	fef8d62b-22bb-4f74-bb3c-20e766526710	+	ko_Replicate_3.sorted.bed	KO	MEF
MT	0	3710	ffc6f269-6213-4076-b6b5-b38b21166e37	+	ko_Replicate_3.sorted.bed	KO	MEF
MT	0	581	01face1f-9961-4912-9224-bc8b91c08829	+	ko_Replicate_3.sorted.bed	KO	MEF
MT	0	3700	02a10e99-a1b7-43c7-b369-e4cec89ca877	+	ko_Replicate_3.sorted.bed	KO	MEF
MT	0	2669	0fd3cb96-3e56-4d01-8a83-0c74afcb557a	+	ko_Replicate_3.sorted.bed	KO	MEF
MT	0	2669	10c8d345-37af-40be-b4ea-901c79875dab	+	ko_Replicate_3.sorted.bed	KO	MEF
MT	0	2676	11100895-6275-4b03-a97c-4b7ddc6dbd51	+	ko_Replicate_3.sorted.bed	KO	MEF
MT	0	2676	177848b1-cb6b-4e4c-8aa0-2d12698ec59c	+	ko_Replicate_3.sorted.bed	KO	MEF
MT	0	1456	1bb6cdf5-641a-4877-a52f-5654d9fe060a	+	ko_Replicate_3.sorted.bed	KO	MEF
MT	0	3710	1c0f2f9c-4a39-4ead-8236-a3b9c6a568c6	+	ko_Replicate_3.sorted.bed	KO	MEF
MT	0	1143	1ded036b-a6a1-4df7-bb75-5dd3892e65f6	+	ko_Replicate_3.sorted.bed	KO	MEF
MT	0	1457	203418d1-bb95-4f59-96f9-4a5120e2a67e	+	ko_Replicate_3.sorted.bed	KO	MEF
MT	0	3711	21b5ae43-f808-44de-b949-c28b841bbd67	+	ko_Replicate_3.sorted.bed	KO	MEF
MT	0	1497	2793862f-0472-4de1-b150-0aadfdde6606	+	ko_Replicate_3.sorted.bed	KO	MEF
MT	0	2676	295813af-9475-4370-b684-c14cf833742e	+	ko_Replicate_3.sorted.bed	KO	MEF
MT	0	3712	2a6b626c-acae-44a5-a2f3-78587bb5bf1b	+	ko_Replicate_3.sorted.bed	KO	MEF
MT	0	3704	2b5bb91b-9a3c-4a4c-bc01-1a4eeac125e4	+	ko_Replicate_3.sorted.bed	KO	MEF
MT	0	2676	2fdf9c98-85ce-465b-84f7-0d13e6f9ed9c	+	ko_Replicate_3.sorted.bed	KO	MEF
MT	0	3704	347ddf48-3f29-4a8b-b79e-50d6b47a0c78	+	ko_Replicate_3.sorted.bed	KO	MEF
MT	0	3062	35b6eb14-3dd8-41ba-ae5f-634637d1b94f	+	ko_Replicate_3.sorted.bed	KO	MEF
MT	0	3704	37c795c1-f55d-46ea-a27b-2c97ef9b9e9e	+	ko_Replicate_3.sorted.bed	KO	MEF
MT	0	2676	39e40bcf-e178-4397-b63c-cb3d15f0710e	+	ko_Replicate_3.sorted.bed	KO	MEF
MT	0	865	4074ad9c-a7fd-49f6-bf76-7a69ff763bbc	+	ko_Replicate_3.sorted.bed	KO	MEF
MT	0	1716	41dc8692-158f-43c5-823d-4f77ba0a15a2	+	ko_Replicate_3.sorted.bed	KO	MEF
MT	0	2677	4268d257-edc0-4e0f-b7a0-3522c5038e0c	+	ko_Replicate_3.sorted.bed	KO	MEF
MT	0	2682	43987b97-398d-432b-974c-0922574806c0	+	ko_Replicate_3.sorted.bed	KO	MEF
MT	0	2677	460956f1-8014-4ad4-bdd2-21837dbf7250	+	ko_Replicate_3.sorted.bed	KO	MEF
MT	0	2681	46563bd6-00fe-4b79-9314-05968ea94f2c	+	ko_Replicate_3.sorted.bed	KO	MEF
MT	0	2680	46adf3cb-8ae4-46cb-8797-a1a61a887084	+	ko_Replicate_3.sorted.bed	KO	MEF
MT	0	2680	495c81bb-ab76-4908-a2fc-8e8f9ce85e7e	+	ko_Replicate_3.sorted.bed	KO	MEF
MT	0	2681	4b27b6cd-61d6-4988-901b-0c929787d985	+	ko_Replicate_3.sorted.bed	KO	MEF
MT	0	2676	4d223800-d8f9-417a-9455-88502f3c7977	+	ko_Replicate_3.sorted.bed	KO	MEF
MT	0	2679	4d677d75-f060-4cfc-ba8b-9378dc4582d2	+	ko_Replicate_3.sorted.bed	KO	MEF
MT	0	2677	4dc47724-f821-4eab-9902-7f6dbccf10d6	+	ko_Replicate_3.sorted.bed	KO	MEF
MT	0	3704	50671cd2-0182-406a-9bff-4e95b29a7490	+	ko_Replicate_3.sorted.bed	KO	MEF
MT	0	2682	50b58701-99c5-4b95-b38a-48b031440829	+	ko_Replicate_3.sorted.bed	KO	MEF
MT	0	2676	51259b3e-f2c6-4b7c-a083-7806359376d8	+	ko_Replicate_3.sorted.bed	KO	MEF
MT	0	2681	535ecb68-11a6-4a79-ac25-559335300281	+	ko_Replicate_3.sorted.bed	KO	MEF
MT	0	1428	54037d25-4c78-4129-97be-8bcbe3038a75	+	ko_Replicate_3.sorted.bed	KO	MEF
MT	0	2682	54715409-ddf2-4313-befd-25f60aa4e8bc	+	ko_Replicate_3.sorted.bed	KO	MEF
MT	0	2681	579afe15-cb31-40a2-8558-d9c25515f8f6	+	ko_Replicate_3.sorted.bed	KO	MEF
MT	0	903	58f45fc2-393f-4280-a04a-96ea4e792d6d	+	ko_Replicate_3.sorted.bed	KO	MEF
MT	0	2676	60358730-f70a-4006-b675-4900e83b02a8	+	ko_Replicate_3.sorted.bed	KO	MEF
MT	0	2676	6293c8f8-971f-4d38-a4d9-075512d7818c	+	ko_Replicate_3.sorted.bed	KO	MEF
MT	0	3704	648ec42b-054e-413a-993d-da89c63d2d62	+	ko_Replicate_3.sorted.bed	KO	MEF
MT	0	166	64976acb-d760-4f74-8946-7bd282792607	+	ko_Replicate_3.sorted.bed	KO	MEF
MT	0	2676	68797ff5-4afe-418e-a928-9eb679abd194	+	ko_Replicate_3.sorted.bed	KO	MEF
MT	0	3704	6950b5f7-fd57-4438-8607-9ed8c40520ac	+	ko_Replicate_3.sorted.bed	KO	MEF
MT	0	3695	699f864d-f521-43bb-ad50-22f4ee5fdd11	+	ko_Replicate_3.sorted.bed	KO	MEF
MT	0	2676	6b225e2d-2c7c-4b48-8402-2bb6071045ea	+	ko_Replicate_3.sorted.bed	KO	MEF
MT	0	1023	6d51e600-2240-4346-86af-775c55e9783a	+	ko_Replicate_3.sorted.bed	KO	MEF
MT	0	3704	6f27ab45-b537-4b1e-bcb5-9801fff7b2ef	+	ko_Replicate_3.sorted.bed	KO	MEF
MT	0	2676	713792ac-e403-462b-b25f-8ffc24d5074d	+	ko_Replicate_3.sorted.bed	KO	MEF
MT	0	2483	73a124d0-1fb3-41c4-8c30-f0b0cdba0525	+	ko_Replicate_3.sorted.bed	KO	MEF
MT	0	1925	73d08a52-852e-4650-8d55-e51f67e3fae2	+	ko_Replicate_3.sorted.bed	KO	MEF
MT	0	2676	76d041c4-8f3a-4c0e-a828-1efc50f3bbae	+	ko_Replicate_3.sorted.bed	KO	MEF
MT	0	2682	7c26c522-8c2f-4dea-ae9e-e9cf5a379caf	+	ko_Replicate_3.sorted.bed	KO	MEF
MT	0	2677	7e7bfbb6-eef1-4962-a18b-6814c3bf7671	+	ko_Replicate_3.sorted.bed	KO	MEF
MT	0	2682	7e9c57ab-83ee-4eec-aab6-bc48ac7f91f7	+	ko_Replicate_3.sorted.bed	KO	MEF
MT	0	316	806fd13b-3538-44e9-b840-bf6ebb68fce7	+	ko_Replicate_3.sorted.bed	KO	MEF
MT	0	2677	84683392-e53a-4764-b006-f08c22da9785	+	ko_Replicate_3.sorted.bed	KO	MEF
MT	0	2003	85fc4a46-3a11-4752-8359-b34b96172e4d	+	ko_Replicate_3.sorted.bed	KO	MEF
MT	0	2681	87d779c3-ad4b-4556-933f-404a66f59cac	+	ko_Replicate_3.sorted.bed	KO	MEF
MT	0	2676	8ad60a58-9486-4938-937a-97f804bd8168	+	ko_Replicate_3.sorted.bed	KO	MEF
MT	0	3710	8d5e3f6c-16ea-4d61-88f2-33e079d31ded	+	ko_Replicate_3.sorted.bed	KO	MEF
MT	0	1722	8e2cca6c-6e97-4657-85cd-e02c87ae031b	+	ko_Replicate_3.sorted.bed	KO	MEF
MT	0	2680	90d0e921-4856-424d-9d12-2a3bcbc9ae13	+	ko_Replicate_3.sorted.bed	KO	MEF
MT	0	1024	910184b3-b3d7-4d29-9a07-5cfe22221564	+	ko_Replicate_3.sorted.bed	KO	MEF
MT	0	2675	92c1ae02-c441-45c1-b425-d30a0f005776	+	ko_Replicate_3.sorted.bed	KO	MEF
MT	0	2681	94eaa3e8-ea47-4de0-8495-540c52c4a97c	+	ko_Replicate_3.sorted.bed	KO	MEF
MT	0	2656	96463539-78f5-4e70-bd87-27edbfdbab26	+	ko_Replicate_3.sorted.bed	KO	MEF
MT	0	2681	9ae2bd75-931b-40d9-b00e-1fb950589bf8	+	ko_Replicate_3.sorted.bed	KO	MEF
MT	0	2676	9b3fd874-781a-4dca-a0e9-45294bf2e711	+	ko_Replicate_3.sorted.bed	KO	MEF
MT	0	2676	9edcd436-9972-4abf-921d-be71ac1d53d7	+	ko_Replicate_3.sorted.bed	KO	MEF
MT	0	3706	a0c2dfd5-fc22-45d7-be23-db2bca32961a	+	ko_Replicate_3.sorted.bed	KO	MEF
MT	0	2690	a83ed2ae-89f4-4bd2-b8ba-4d2a32cb4bad	+	ko_Replicate_3.sorted.bed	KO	MEF
MT	0	1024	a8a3305e-0ecb-4f01-b761-d1ec84b7a30c	+	ko_Replicate_3.sorted.bed	KO	MEF
MT	0	2681	a8bf800a-37a9-42b5-a6f2-80651f0f1461	+	ko_Replicate_3.sorted.bed	KO	MEF
MT	0	2681	ab73a18d-d75a-4ad3-97e4-a556bff8e6d9	+	ko_Replicate_3.sorted.bed	KO	MEF
MT	0	2676	ad949cbf-045e-4b65-b658-da4ba0f1bbc5	+	ko_Replicate_3.sorted.bed	KO	MEF
MT	0	2676	ade6d9c0-5f64-4e36-8f1f-0c5cd8e0b909	+	ko_Replicate_3.sorted.bed	KO	MEF
MT	0	2681	ae7ddc8d-e6d6-41c2-8ff4-926781c289e0	+	ko_Replicate_3.sorted.bed	KO	MEF
MT	0	755	af036ee6-4f15-4bcb-b370-a64441095ad4	+	ko_Replicate_3.sorted.bed	KO	MEF
MT	0	3704	afd74a8f-1d98-4a9a-9101-a1d6feb1e649	+	ko_Replicate_3.sorted.bed	KO	MEF
MT	0	3695	b14fbc6e-1539-468e-a7df-e7bdc7cf6b51	+	ko_Replicate_3.sorted.bed	KO	MEF
MT	0	2676	b29f503f-580a-4dcb-8216-5292faee7f24	+	ko_Replicate_3.sorted.bed	KO	MEF
MT	0	2670	b6d69076-3ff7-4316-900b-92a1f1bedd5c	+	ko_Replicate_3.sorted.bed	KO	MEF
MT	0	3700	b6fa67f7-ab81-4fe4-927f-2e25716f178b	+	ko_Replicate_3.sorted.bed	KO	MEF
MT	0	2676	b79bba89-4e0f-49e7-8a16-dfc5faae03f0	+	ko_Replicate_3.sorted.bed	KO	MEF
MT	0	1365	ba0d3da1-9e20-4d64-9f4a-7df2ed1071fd	+	ko_Replicate_3.sorted.bed	KO	MEF
MT	0	2676	bce765b4-2e87-4ea4-88a3-4a2ee1f32e75	+	ko_Replicate_3.sorted.bed	KO	MEF
MT	0	3710	bd52111d-07d5-46bb-97cb-9dc7ff290e3b	+	ko_Replicate_3.sorted.bed	KO	MEF
MT	0	1394	bf3b9063-2e1b-4bdb-baa0-be5714cbf318	+	ko_Replicate_3.sorted.bed	KO	MEF
MT	0	2681	c2f57bab-b7a6-446c-ae3e-2747a341f39e	+	ko_Replicate_3.sorted.bed	KO	MEF
MT	0	3700	c776da62-fac7-4b8a-8535-a61b258b5960	+	ko_Replicate_3.sorted.bed	KO	MEF
MT	0	2676	c7830f16-23ae-49ce-b2ca-c21abad3dbdd	+	ko_Replicate_3.sorted.bed	KO	MEF
MT	0	2676	c87ae3b6-472b-4e37-b6ad-bcaff4eb44e7	+	ko_Replicate_3.sorted.bed	KO	MEF
MT	0	2676	d10a0b2b-175c-45f3-9dfc-c37e7f105303	+	ko_Replicate_3.sorted.bed	KO	MEF
MT	0	1024	d11183a4-e805-411b-a80a-4c09f65edbdd	+	ko_Replicate_3.sorted.bed	KO	MEF
MT	0	1024	d2ccc826-4e07-4d8b-a7e1-2dd653c517f3	+	ko_Replicate_3.sorted.bed	KO	MEF
MT	0	985	d3a37a03-c94c-456c-910a-2c4c367eaf11	+	ko_Replicate_3.sorted.bed	KO	MEF
MT	0	2681	d58a70b5-2fa8-4ab9-9d3e-41887c3a3800	+	ko_Replicate_3.sorted.bed	KO	MEF
MT	0	1023	d69aa32f-4b5c-4981-9179-cb0c9222ccbd	+	ko_Replicate_3.sorted.bed	KO	MEF
MT	0	2682	dc72468d-904e-4e68-8564-51e1e940efb6	+	ko_Replicate_3.sorted.bed	KO	MEF
MT	0	289	de5d416f-1240-4663-b2c9-602362636036	+	ko_Replicate_3.sorted.bed	KO	MEF
MT	0	3845	dec10048-2ecc-4ff3-ab45-ef441d70c4ec	+	ko_Replicate_3.sorted.bed	KO	MEF
MT	0	3704	df7c2206-1686-4076-a666-976881f07e1e	+	ko_Replicate_3.sorted.bed	KO	MEF
MT	0	2674	e08c73c3-4d78-4790-acec-05bcb293042c	+	ko_Replicate_3.sorted.bed	KO	MEF
MT	0	2681	e14d00b1-6370-4791-bab6-d97a322e7f07	+	ko_Replicate_3.sorted.bed	KO	MEF
MT	0	3072	e5457a0f-538e-4b1c-9a46-e4f34abacfaf	+	ko_Replicate_3.sorted.bed	KO	MEF
MT	0	2676	e798129e-1599-48f6-b7d6-2a09ab94ca31	+	ko_Replicate_3.sorted.bed	KO	MEF
MT	0	2676	e86004c1-e2d5-4145-94b3-0de97fd29dc5	+	ko_Replicate_3.sorted.bed	KO	MEF
MT	0	3601	ea89be40-6a29-4d29-b6de-77a877d4811c	+	ko_Replicate_3.sorted.bed	KO	MEF
MT	0	2676	ea9610fa-60f5-4b6d-bb06-0c3faddb0540	+	ko_Replicate_3.sorted.bed	KO	MEF
MT	0	2618	ec4f2ed3-cd68-4878-8efd-ae2e5ad988fd	+	ko_Replicate_3.sorted.bed	KO	MEF
MT	0	2680	ecffb35d-bd9d-4e9a-a7e9-a6f4cff9d81f	+	ko_Replicate_3.sorted.bed	KO	MEF
MT	0	3710	ee0472b3-a215-4433-ba06-59437e0a91e6	+	ko_Replicate_3.sorted.bed	KO	MEF
MT	0	3704	f2104fbc-8a16-4262-8115-cdcd14047f93	+	ko_Replicate_3.sorted.bed	KO	MEF
MT	0	3706	f218511b-f384-45b0-bb93-9190e5691380	+	ko_Replicate_3.sorted.bed	KO	MEF
MT	0	2681	f2496b3b-682d-4cad-8ddc-5521709b639f	+	ko_Replicate_3.sorted.bed	KO	MEF
MT	0	2679	f9222223-c35c-44cb-bf54-6cbc6e151293	+	ko_Replicate_3.sorted.bed	KO	MEF
MT	0	2676	f97bcb01-7a2b-4d24-831f-be4f204a6f5e	+	ko_Replicate_3.sorted.bed	KO	MEF
MT	0	3269	0128d8c2-5441-4303-bef8-2601f93239f0	+	ko_Replicate_3.sorted.bed	KO	MEF
MT	0	907	01309679-3058-474c-bbe2-dcb5fc1d87f0	+	ko_Replicate_3.sorted.bed	KO	MEF
MT	0	2675	03fc2f18-192b-47ed-95ec-dd702259728b	+	ko_Replicate_3.sorted.bed	KO	MEF
MT	0	2676	0468be4e-91a4-4dc9-83ac-ca74198ceef9	+	ko_Replicate_3.sorted.bed	KO	MEF
MT	0	440	0630385a-e2dc-4902-8e95-9bc74dafe3d0	+	ko_Replicate_3.sorted.bed	KO	MEF
MT	0	2676	0888f99c-f2d7-4ce8-868c-a348aedc8704	+	ko_Replicate_3.sorted.bed	KO	MEF
MT	0	2682	0c810c93-f3e8-47b7-96c8-6245a66c8520	+	ko_Replicate_3.sorted.bed	KO	MEF
MT	0	2679	0d7a6bc2-961c-46f0-9a0a-428356438282	+	ko_Replicate_3.sorted.bed	KO	MEF
MT	0	2677	10fa6583-160c-479e-862f-6b7b4ea7f2cb	+	ko_Replicate_3.sorted.bed	KO	MEF
MT	0	3695	117d7026-f1f9-41b5-a730-925eb393e773	+	ko_Replicate_3.sorted.bed	KO	MEF
MT	0	3710	12570ede-5547-4452-a388-54d0be6a5b01	+	ko_Replicate_3.sorted.bed	KO	MEF
MT	0	2796	18b1340c-dcee-4b0c-8e17-47f9b767744d	+	ko_Replicate_3.sorted.bed	KO	MEF
MT	0	2678	1a96768c-ac4f-49d5-81ea-718d00f5189d	+	ko_Replicate_3.sorted.bed	KO	MEF
MT	0	905	1e0d2c65-23ec-41b7-a2b3-6bb72f1ccde4	+	ko_Replicate_3.sorted.bed	KO	MEF
MT	0	3696	1f1142a2-9f3b-4423-8ba5-1ccb54227ee7	+	ko_Replicate_3.sorted.bed	KO	MEF
MT	0	2682	26343586-c37f-4f84-b22b-3aa6d258ff12	+	ko_Replicate_3.sorted.bed	KO	MEF
MT	0	2681	29dba020-5ed8-4905-96ae-28051ef9d1db	+	ko_Replicate_3.sorted.bed	KO	MEF
MT	0	2681	2dd6cc0f-0808-430d-b9cd-d4e32b10a2b1	+	ko_Replicate_3.sorted.bed	KO	MEF
MT	0	2678	2f1e5575-483d-4508-952a-6f04b8ce37cd	+	ko_Replicate_3.sorted.bed	KO	MEF
MT	0	2676	2f8f4928-4ee4-48fc-8b5e-8d580378b4a6	+	ko_Replicate_3.sorted.bed	KO	MEF
MT	0	2676	36a06797-fbb8-4bd1-af9e-d079b4e713e9	+	ko_Replicate_3.sorted.bed	KO	MEF
MT	0	3712	3aa00ae4-c56d-4b64-9cb0-549a429fd656	+	ko_Replicate_3.sorted.bed	KO	MEF
MT	0	2676	3e0f75e4-7828-4130-8dc2-ba906da79c97	+	ko_Replicate_3.sorted.bed	KO	MEF
MT	0	1519	406a677a-d101-4b5a-a883-0d4bb5913b67	+	ko_Replicate_3.sorted.bed	KO	MEF
MT	0	2683	40fc9da2-f502-4335-b267-42bc7ae2a233	+	ko_Replicate_3.sorted.bed	KO	MEF
MT	0	545	4467513b-2fbb-43a6-aa25-dbbd55a4e3e5	+	ko_Replicate_3.sorted.bed	KO	MEF
MT	0	2681	44fed010-6aef-4859-a9ad-3938f8d181a8	+	ko_Replicate_3.sorted.bed	KO	MEF
MT	0	3710	45908fa9-bb70-4b70-b116-c67bbd7f67d7	+	ko_Replicate_3.sorted.bed	KO	MEF
MT	0	2676	45d4496f-cdfd-4a97-8be9-28e929c1675f	+	ko_Replicate_3.sorted.bed	KO	MEF
MT	0	2681	46f990f3-3653-48c8-ad85-418cafa9f5ae	+	ko_Replicate_3.sorted.bed	KO	MEF
MT	0	2681	4868d3b1-c501-4de0-bd87-f0b67c2af8e5	+	ko_Replicate_3.sorted.bed	KO	MEF
MT	0	3711	4b9dc0c2-0847-4ef4-9ecd-a30d77467582	+	ko_Replicate_3.sorted.bed	KO	MEF
MT	0	2676	4cbd2f26-a1f5-46e8-86e1-28a60521e42d	+	ko_Replicate_3.sorted.bed	KO	MEF
MT	0	1698	4e97dbc1-7e37-4932-844a-5eeaba619d33	+	ko_Replicate_3.sorted.bed	KO	MEF
MT	0	3710	4ec2e023-a630-457c-8762-2eb3b033b171	+	ko_Replicate_3.sorted.bed	KO	MEF
MT	0	3710	528356a0-fc5a-40af-92e3-595aabb734d1	+	ko_Replicate_3.sorted.bed	KO	MEF
MT	0	3695	57124a40-bfba-4f01-8979-19818b28f517	+	ko_Replicate_3.sorted.bed	KO	MEF
MT	0	2677	58631b77-f127-451d-9384-aa9c65438fbd	+	ko_Replicate_3.sorted.bed	KO	MEF
MT	0	440	5c959fd6-43af-4f5a-8a28-a2f1e4b05caa	+	ko_Replicate_3.sorted.bed	KO	MEF
MT	0	2681	6097a315-63f7-4071-90dd-305281b0adae	+	ko_Replicate_3.sorted.bed	KO	MEF
MT	0	2678	635d6769-7e40-4a2e-ae18-75e774882fab	+	ko_Replicate_3.sorted.bed	KO	MEF
MT	0	3704	65d4ffd5-1f2f-4920-a257-00fdb769957f	+	ko_Replicate_3.sorted.bed	KO	MEF
MT	0	3710	672932ae-121e-4c93-88c3-24b4421b8578	+	ko_Replicate_3.sorted.bed	KO	MEF
MT	0	3706	6daf2501-d466-44d6-85f3-e61fadfa3ca7	+	ko_Replicate_3.sorted.bed	KO	MEF
MT	0	2677	6de56251-2324-4f39-bb7f-f4cbe69b325f	+	ko_Replicate_3.sorted.bed	KO	MEF
MT	0	2663	70e10ff7-bf03-41c7-88b2-351c7a19ae1b	+	ko_Replicate_3.sorted.bed	KO	MEF
MT	0	3704	7123c3a1-707c-444b-956b-7c8ed71b9c3c	+	ko_Replicate_3.sorted.bed	KO	MEF
MT	0	2681	71cffc4a-6aca-44bc-a7c9-4385565f62f6	+	ko_Replicate_3.sorted.bed	KO	MEF
MT	0	2677	72d23133-d064-4326-9c3d-b6214778a478	+	ko_Replicate_3.sorted.bed	KO	MEF
MT	0	3700	75ff7faf-e791-41ee-9e94-43bfc2737d9e	+	ko_Replicate_3.sorted.bed	KO	MEF
MT	0	2681	7846f330-f2a7-4cc8-b7d7-d8e3c05e9496	+	ko_Replicate_3.sorted.bed	KO	MEF
MT	0	2676	7959924b-c243-4095-8005-447f3f8f5575	+	ko_Replicate_3.sorted.bed	KO	MEF
MT	0	3695	79bc9ef9-5369-453d-acff-ec04a43187e1	+	ko_Replicate_3.sorted.bed	KO	MEF
MT	0	3704	7e844358-b6e5-4ff7-8181-78b66ef9ca77	+	ko_Replicate_3.sorted.bed	KO	MEF
MT	0	2677	7f172187-264f-4138-a13c-e044b5ff2cfa	+	ko_Replicate_3.sorted.bed	KO	MEF
MT	0	2685	7f745803-45c8-45cc-8f4b-ea9a89724289	+	ko_Replicate_3.sorted.bed	KO	MEF
MT	0	2681	826ff6fe-07ec-43c8-9f6f-27cc617eb628	+	ko_Replicate_3.sorted.bed	KO	MEF
MT	0	2682	84606ee1-a6ab-42d8-82d6-3a7e68d2d45d	+	ko_Replicate_3.sorted.bed	KO	MEF
MT	0	3711	876c184d-e1af-44fa-ac74-bdcce63e1d7b	+	ko_Replicate_3.sorted.bed	KO	MEF
MT	0	2681	8b6d9027-8945-4866-92b8-8dd986737315	+	ko_Replicate_3.sorted.bed	KO	MEF
MT	0	3704	8d880e6d-e779-49a9-a867-b445c6abb0d5	+	ko_Replicate_3.sorted.bed	KO	MEF
MT	0	2681	9587b671-a8c0-4be7-84b5-f691fbbc863d	+	ko_Replicate_3.sorted.bed	KO	MEF
MT	0	2676	95a20122-61db-4444-bedd-11e3430c9656	+	ko_Replicate_3.sorted.bed	KO	MEF
MT	0	2677	95b03033-6d1e-4e93-9bbc-d0596c165b7b	+	ko_Replicate_3.sorted.bed	KO	MEF
MT	0	2681	9679c9de-c157-43cb-bde3-f962f0ee206d	+	ko_Replicate_3.sorted.bed	KO	MEF
MT	0	2681	96de6a90-aa38-4167-b364-16c052249cff	+	ko_Replicate_3.sorted.bed	KO	MEF
MT	0	3699	974d3ace-b6f4-4966-be74-5813a025889d	+	ko_Replicate_3.sorted.bed	KO	MEF
MT	0	2681	9a1a3cf0-743d-45dc-a69b-25fdd0448d51	+	ko_Replicate_3.sorted.bed	KO	MEF
MT	0	3710	9ef2b2a4-a352-4812-b029-43f6ac11d650	+	ko_Replicate_3.sorted.bed	KO	MEF
MT	0	2677	a774a76a-926c-474e-88e7-c387bda613cc	+	ko_Replicate_3.sorted.bed	KO	MEF
MT	0	2679	a775cd15-df1b-4841-b6c8-44ef738bb3ea	+	ko_Replicate_3.sorted.bed	KO	MEF
MT	0	2681	a7a9eff8-9d66-4c24-9480-4de78d6625c5	+	ko_Replicate_3.sorted.bed	KO	MEF
MT	0	2676	a821cd1b-4515-4466-a187-d792ab4fd141	+	ko_Replicate_3.sorted.bed	KO	MEF
MT	0	2682	ab2da8f6-0a15-4f0a-a25e-8659ce7ecd88	+	ko_Replicate_3.sorted.bed	KO	MEF
MT	0	2682	ac30544c-a745-4a5c-a1db-8d46887bf023	+	ko_Replicate_3.sorted.bed	KO	MEF
MT	0	2681	ac95bc5a-7c42-4c38-92c6-600de454e1f4	+	ko_Replicate_3.sorted.bed	KO	MEF
MT	0	2680	acddce3f-b5bd-45af-b2d0-7dff7a36b6ac	+	ko_Replicate_3.sorted.bed	KO	MEF
MT	0	943	b1772b34-0543-44d7-8e9f-fb90350987db	+	ko_Replicate_3.sorted.bed	KO	MEF
MT	0	2677	b24cdb5e-68da-43db-a859-a0aed19a7c1b	+	ko_Replicate_3.sorted.bed	KO	MEF
MT	0	3710	b4f5fdb8-a293-4f82-b25d-c13031ec8f76	+	ko_Replicate_3.sorted.bed	KO	MEF
MT	0	2681	b5866b63-8a96-44f1-a467-19285da4e0d7	+	ko_Replicate_3.sorted.bed	KO	MEF
MT	0	3706	ba1e5b9d-7c6f-4fbe-8306-2c1720c30bea	+	ko_Replicate_3.sorted.bed	KO	MEF
MT	0	1024	ba9b8668-a202-46bf-a97b-35c57b03df90	+	ko_Replicate_3.sorted.bed	KO	MEF
MT	0	2682	bd7bd35c-eb88-4c39-a2ce-c0e6ffa2b7a7	+	ko_Replicate_3.sorted.bed	KO	MEF
MT	0	2674	bdd058ec-f017-478a-bc22-e79160c641e3	+	ko_Replicate_3.sorted.bed	KO	MEF
MT	0	766	bf3b9de2-f5dd-415f-8470-a04ea9a7c7be	+	ko_Replicate_3.sorted.bed	KO	MEF
MT	0	3704	c18334e8-dca7-4a2c-b0c3-346e158f3c54	+	ko_Replicate_3.sorted.bed	KO	MEF
MT	0	2676	c1a1c169-040c-4ea7-b468-6b1cf9f157f3	+	ko_Replicate_3.sorted.bed	KO	MEF
MT	0	3706	c2918cb0-d66c-4221-9683-f986ed266c04	+	ko_Replicate_3.sorted.bed	KO	MEF
MT	0	3710	c576535e-7414-46d3-b0ba-b9ed03c74899	+	ko_Replicate_3.sorted.bed	KO	MEF
MT	0	1106	cd2c73ec-d31a-42c9-a138-7f17759b3860	+	ko_Replicate_3.sorted.bed	KO	MEF
MT	0	2681	d36ecade-06af-4cc2-b60a-70795b392dbd	+	ko_Replicate_3.sorted.bed	KO	MEF
MT	0	865	d55ad000-e6d7-4e91-8304-7589bb7ca0d0	+	ko_Replicate_3.sorted.bed	KO	MEF
MT	0	3711	d6fab2f8-b2b2-4d48-ac05-ca6f1d33a5b4	+	ko_Replicate_3.sorted.bed	KO	MEF
MT	0	2680	d78597ed-52b1-4ec7-a31c-2b2a2854fd33	+	ko_Replicate_3.sorted.bed	KO	MEF
MT	0	2593	d8e49d34-d88c-491b-a6a2-4c74dc3625aa	+	ko_Replicate_3.sorted.bed	KO	MEF
MT	0	2682	d8ec594e-796b-4686-9125-0b3bee9ad7dc	+	ko_Replicate_3.sorted.bed	KO	MEF
MT	0	2674	da9c3f65-0132-4ccb-9217-eb9f26c57848	+	ko_Replicate_3.sorted.bed	KO	MEF
MT	0	2682	dde70b20-9745-41ca-925e-4e14c6102bae	+	ko_Replicate_3.sorted.bed	KO	MEF
MT	0	3710	e0502904-1a15-484a-91d6-22eb618f9a77	+	ko_Replicate_3.sorted.bed	KO	MEF
MT	0	3029	e0f81550-0551-4e6c-8498-5ee2db828c4a	+	ko_Replicate_3.sorted.bed	KO	MEF
MT	0	3704	e2bbf0bc-1ce0-461a-82a8-d19f894a28fa	+	ko_Replicate_3.sorted.bed	KO	MEF
MT	0	1984	e42053c2-c5ad-48b9-8a66-1493f36cb2be	+	ko_Replicate_3.sorted.bed	KO	MEF
MT	0	3711	e7d4baaa-3290-4e70-ba88-5acf6eb9bdf0	+	ko_Replicate_3.sorted.bed	KO	MEF
MT	0	2676	ea5ef63a-8dd1-41db-b4ae-c2cc95afbef9	+	ko_Replicate_3.sorted.bed	KO	MEF
MT	0	2681	01bc8024-4311-45a5-b59c-642abb52d290	+	ko_Replicate_3.sorted.bed	KO	MEF
MT	0	2681	02e5887e-b5a8-4085-ba1e-f63b022616e2	+	ko_Replicate_3.sorted.bed	KO	MEF
MT	0	3711	04ea8087-2ba0-4bc9-a684-86331be74cc5	+	ko_Replicate_3.sorted.bed	KO	MEF
MT	0	1272	0c62b30e-6273-4726-a8af-b852025ee442	+	ko_Replicate_3.sorted.bed	KO	MEF
MT	0	2677	0d0dc909-eaef-4d9f-b7dc-67fda0005a56	+	ko_Replicate_3.sorted.bed	KO	MEF
MT	0	2681	0d22ade9-2c1d-4df9-9707-486637b3c9ae	+	ko_Replicate_3.sorted.bed	KO	MEF
MT	0	950	0db9908f-27d8-4743-9ace-016082a8219a	+	ko_Replicate_3.sorted.bed	KO	MEF
MT	0	2676	0dfe9948-6f9b-4dd0-a5f4-21bd8dbcc099	+	ko_Replicate_3.sorted.bed	KO	MEF
MT	0	900	0f8fc436-6a03-4412-9867-cad8eeb4d86a	+	ko_Replicate_3.sorted.bed	KO	MEF
MT	0	2647	10f16554-b27f-48d1-ad02-07dd50cd5640	+	ko_Replicate_3.sorted.bed	KO	MEF
MT	0	2677	1138eb36-b2b9-449a-a656-3391adaf3623	+	ko_Replicate_3.sorted.bed	KO	MEF
MT	0	2678	151b06ad-0f95-4d39-b147-309905480362	+	ko_Replicate_3.sorted.bed	KO	MEF
MT	0	2676	16bd376a-9e98-444b-b583-8c2a0de4b6a5	+	ko_Replicate_3.sorted.bed	KO	MEF
MT	0	913	1c525e20-bfcb-4aed-891c-e949c6a67211	+	ko_Replicate_3.sorted.bed	KO	MEF
MT	0	2681	1d4512c8-394c-413a-8ace-f7412b712d6a	+	ko_Replicate_3.sorted.bed	KO	MEF
MT	0	2677	209b9a15-e2e3-4e5f-aa1b-0da47a14e63f	+	ko_Replicate_3.sorted.bed	KO	MEF
MT	0	3428	20bd3f7c-1383-443e-84f3-749336bea9ba	+	ko_Replicate_3.sorted.bed	KO	MEF
MT	0	3711	26f084f4-0373-42d6-8d76-50e3d278d7a2	+	ko_Replicate_3.sorted.bed	KO	MEF
MT	0	2676	283d7171-0b4a-4844-aaf7-e18007cfa735	+	ko_Replicate_3.sorted.bed	KO	MEF
MT	0	2676	2a683839-12a1-40f1-9b0a-da6745e96004	+	ko_Replicate_3.sorted.bed	KO	MEF
MT	0	1285	2ce1f23b-a565-47ba-a304-e7b1f6d16800	+	ko_Replicate_3.sorted.bed	KO	MEF
MT	0	743	2d0e87d9-8285-41a1-942f-ae4b126d535e	+	ko_Replicate_3.sorted.bed	KO	MEF
MT	0	2677	2fceab71-c247-47d5-9a2f-e6ef81433d2f	+	ko_Replicate_3.sorted.bed	KO	MEF
MT	0	3710	34e4d746-be17-4796-88e8-f4c2c552e9be	+	ko_Replicate_3.sorted.bed	KO	MEF
MT	0	3698	37bbc024-e199-46ca-98b5-8ac98fc5af8a	+	ko_Replicate_3.sorted.bed	KO	MEF
MT	0	538	380149b5-d01c-4ab0-a12e-9cd8760ff217	+	ko_Replicate_3.sorted.bed	KO	MEF
MT	0	2676	387c6422-506b-4437-9284-aef91e50e1f4	+	ko_Replicate_3.sorted.bed	KO	MEF
MT	0	2676	3bd73dc0-27dc-4586-abaf-3e3295a630a4	+	ko_Replicate_3.sorted.bed	KO	MEF
MT	0	3710	4006f73a-2612-498b-9693-f1decaac0dfc	+	ko_Replicate_3.sorted.bed	KO	MEF
MT	0	2678	404aabfd-227e-42c2-aecc-4d070164cd67	+	ko_Replicate_3.sorted.bed	KO	MEF
MT	0	3704	456768e1-741b-499b-a9e4-32bfe281d578	+	ko_Replicate_3.sorted.bed	KO	MEF
MT	0	2681	4695a328-9b70-459d-b6fa-976f3e0dd1eb	+	ko_Replicate_3.sorted.bed	KO	MEF
MT	0	2681	4980aa79-5412-4696-9b48-7588efddd547	+	ko_Replicate_3.sorted.bed	KO	MEF
MT	0	2676	4a0b6766-8a23-4fde-bbef-a2755e591924	+	ko_Replicate_3.sorted.bed	KO	MEF
MT	0	2676	535a85c4-46f7-4d2b-86fe-d9f8ddc2b416	+	ko_Replicate_3.sorted.bed	KO	MEF
MT	0	2676	5a6f2e05-6ffa-4fd7-b7f0-2576ce1583f8	+	ko_Replicate_3.sorted.bed	KO	MEF
MT	0	2680	5cd44caf-0841-485d-8db6-4d306b71f9b1	+	ko_Replicate_3.sorted.bed	KO	MEF
MT	0	3711	5d3347bf-a5da-425e-89ef-032a0d92434d	+	ko_Replicate_3.sorted.bed	KO	MEF
MT	0	2681	5f5666d7-8d4f-4804-a5aa-aa83add55a4a	+	ko_Replicate_3.sorted.bed	KO	MEF
MT	0	3710	61178e59-781e-4c93-b421-27a8e2d9db8a	+	ko_Replicate_3.sorted.bed	KO	MEF
MT	0	280	63613b38-fa31-45df-bae4-92bfd6a139f2	+	ko_Replicate_3.sorted.bed	KO	MEF
MT	0	2676	646c4b76-b069-4ede-9fb4-ac34904f7fc2	+	ko_Replicate_3.sorted.bed	KO	MEF
MT	0	2681	6a81afe4-cf5d-491f-8876-00f680563c54	+	ko_Replicate_3.sorted.bed	KO	MEF
MT	0	2676	6e6033b1-251a-4728-b5eb-3b752f04c311	+	ko_Replicate_3.sorted.bed	KO	MEF
MT	0	10286	6ec0a332-ce26-44ae-934d-79b2966381c1	+	ko_Replicate_3.sorted.bed	KO	MEF
MT	0	2681	6fd6913c-4d1e-4a63-9c40-b4011c2d74dd	+	ko_Replicate_3.sorted.bed	KO	MEF
MT	0	538	6ffda535-cff4-477e-be32-f02f08e1de8c	+	ko_Replicate_3.sorted.bed	KO	MEF
MT	0	2813	74a144bc-44ef-44f1-a136-8e2179c4ef58	+	ko_Replicate_3.sorted.bed	KO	MEF
MT	0	3711	75f44646-ed69-4fff-88de-b36b7a309067	+	ko_Replicate_3.sorted.bed	KO	MEF
MT	0	2681	77eecca5-4839-4121-80ec-7f68e3691aab	+	ko_Replicate_3.sorted.bed	KO	MEF
MT	0	2676	7956a1b7-56bd-432a-86d6-7d9922968c17	+	ko_Replicate_3.sorted.bed	KO	MEF
MT	0	3704	7c365df2-faa9-4f0b-9930-2ee7f3adc9ba	+	ko_Replicate_3.sorted.bed	KO	MEF
MT	0	2682	7cb83400-d9b1-4d98-9f0c-5798d615266f	+	ko_Replicate_3.sorted.bed	KO	MEF
MT	0	2677	7d35cc64-5dd3-4318-a6e7-b223872b4b9e	+	ko_Replicate_3.sorted.bed	KO	MEF
MT	0	2643	f246d042-3c31-46dc-a5a8-72ca09542d87	+	ko_Replicate_3.sorted.bed	KO	MEF
MT	0	2677	fa39c873-32d3-4101-ab6e-2e8f08fdad3d	+	ko_Replicate_3.sorted.bed	KO	MEF
MT	0	2676	0e6ef45e-8882-4518-b19b-3b9ff8e76b10	+	ko_Replicate_3.sorted.bed	KO	MEF
MT	0	3690	d3de9032-88f5-4a4a-95e5-c9c424f22d36	+	ko_Replicate_3.sorted.bed	KO	MEF
MT	0	2682	f508b26c-d582-4f32-9cc9-27b092cd8bb6	+	ko_Replicate_3.sorted.bed	KO	MEF
MT	0	2676	fd5f4925-d06e-4640-aedf-274bebfda221	+	ko_Replicate_3.sorted.bed	KO	MEF
MT	0	2179	01d20224-2ea3-4b24-b828-ae7a65fff666	+	ko_Replicate_3.sorted.bed	KO	MEF
MT	0	3702	02e95add-78a7-4874-8b66-caa4dca82eac	+	ko_Replicate_3.sorted.bed	KO	MEF
MT	0	2681	0303c3ed-49c3-48c2-9277-f1353be22c6a	+	ko_Replicate_3.sorted.bed	KO	MEF
MT	0	2677	05ea2b2c-dd16-4483-b6a8-f7b683f17438	+	ko_Replicate_3.sorted.bed	KO	MEF
MT	0	3711	05f5a927-7b51-4080-b300-0912ae877c50	+	ko_Replicate_3.sorted.bed	KO	MEF
MT	0	2124	0ab49f9b-1360-47ba-9248-d310dcaea4ee	+	ko_Replicate_3.sorted.bed	KO	MEF
MT	0	3688	0cf11e15-00c4-487d-bdaa-404f6646428e	+	ko_Replicate_3.sorted.bed	KO	MEF
MT	0	2676	0eeea99e-b583-4fb6-9f9a-1d9746d2ab08	+	ko_Replicate_3.sorted.bed	KO	MEF
MT	0	2668	1204dc81-18ca-45ef-a9a2-5c3fa3376b52	+	ko_Replicate_3.sorted.bed	KO	MEF
MT	0	2679	17fbff61-8044-44d0-aa45-6de984796bd0	+	ko_Replicate_3.sorted.bed	KO	MEF
MT	0	862	1a4a1f80-f476-419a-a164-c62e3358901f	+	ko_Replicate_3.sorted.bed	KO	MEF
MT	0	2676	1c47ed60-38a0-45b0-8f39-b738547fd792	+	ko_Replicate_3.sorted.bed	KO	MEF
MT	0	2677	1d1a96fc-654d-4d1f-a8f9-a82b5bf13438	+	ko_Replicate_3.sorted.bed	KO	MEF
MT	0	2676	1dfc9011-0b55-4191-b9ca-ee5ba747bffb	+	ko_Replicate_3.sorted.bed	KO	MEF
MT	0	2676	1ff51483-f580-4454-9730-474457563f76	+	ko_Replicate_3.sorted.bed	KO	MEF
MT	0	1329	240f33f9-46d9-4476-a13a-ddede3c8017d	+	ko_Replicate_3.sorted.bed	KO	MEF
MT	0	2681	2713d3d0-163a-444c-a6e7-bb4b14e97aac	+	ko_Replicate_3.sorted.bed	KO	MEF
MT	0	2678	29dbbfb5-2e18-47e2-a2f3-1c535ffd7903	+	ko_Replicate_3.sorted.bed	KO	MEF
MT	0	2679	2e334c35-5bd6-4580-ba42-87b3bb195d8d	+	ko_Replicate_3.sorted.bed	KO	MEF
MT	0	3704	325195d3-8e70-4d06-8b1a-e14153a9ae5f	+	ko_Replicate_3.sorted.bed	KO	MEF
MT	0	3704	36169105-6bc9-4307-8a4c-92daf3ce1b25	+	ko_Replicate_3.sorted.bed	KO	MEF
MT	0	3704	36278002-9c1d-4b40-83b1-7d94499709f5	+	ko_Replicate_3.sorted.bed	KO	MEF
MT	0	3695	39dc4414-0eda-41a1-beab-f61c4160d40f	+	ko_Replicate_3.sorted.bed	KO	MEF
MT	0	2683	3a536d1d-8943-4ed3-a825-8a8d0ec01ffc	+	ko_Replicate_3.sorted.bed	KO	MEF
MT	0	2676	3aca2f94-5aba-4180-bb8a-5645a379d630	+	ko_Replicate_3.sorted.bed	KO	MEF
MT	0	2677	3afcac60-86dc-485f-b8d1-e3217a11b0dc	+	ko_Replicate_3.sorted.bed	KO	MEF
MT	0	2276	3c9dfc52-5bd9-42b6-ac94-ca56931f7a39	+	ko_Replicate_3.sorted.bed	KO	MEF
MT	0	2678	3d083f67-d15a-424f-a391-d97264b2ed3b	+	ko_Replicate_3.sorted.bed	KO	MEF
MT	0	2681	3ee15b6d-1ab6-4126-9c26-b139af2a6aaf	+	ko_Replicate_3.sorted.bed	KO	MEF
MT	0	3710	3ff13da3-c0df-4f75-b443-da0225eb5b07	+	ko_Replicate_3.sorted.bed	KO	MEF
MT	0	2626	417bd478-cf12-49af-97e0-6eb4a731f55e	+	ko_Replicate_3.sorted.bed	KO	MEF
MT	0	2676	45aa327e-3155-4fb9-8568-6d9e6604c309	+	ko_Replicate_3.sorted.bed	KO	MEF
MT	0	2674	46607527-99f6-49a6-97d0-ac0e44b2aaf7	+	ko_Replicate_3.sorted.bed	KO	MEF
MT	0	1243	4a0783a2-e4b5-41c4-8c5d-c15a70d79b15	+	ko_Replicate_3.sorted.bed	KO	MEF
MT	0	3084	4aec83f5-e4aa-4424-a8ce-5add0d8c3cb0	+	ko_Replicate_3.sorted.bed	KO	MEF
MT	0	1586	4ba11622-3013-4040-85cd-63d016ac29cf	+	ko_Replicate_3.sorted.bed	KO	MEF
MT	0	3700	516421a7-f1a4-436d-b03a-f4b274592ad9	+	ko_Replicate_3.sorted.bed	KO	MEF
MT	0	2676	5407cc23-3b7f-41bc-969a-b28d695cd75c	+	ko_Replicate_3.sorted.bed	KO	MEF
MT	0	3704	545afa8a-6344-4a10-a2a1-4ad310fe991f	+	ko_Replicate_3.sorted.bed	KO	MEF
MT	0	2674	547892d3-7679-4a8e-b07c-fa58e08b4380	+	ko_Replicate_3.sorted.bed	KO	MEF
MT	0	3711	5a9aaa94-ba4a-4da1-b89c-440505029777	+	ko_Replicate_3.sorted.bed	KO	MEF
MT	0	2680	5b40ff19-9262-4943-9021-cb1995827a4c	+	ko_Replicate_3.sorted.bed	KO	MEF
MT	0	2676	5deeb7b1-e1f5-43b8-940f-3b7c97bf03a0	+	ko_Replicate_3.sorted.bed	KO	MEF
MT	0	2679	61971193-b441-4300-8db2-bf95e0b61dcf	+	ko_Replicate_3.sorted.bed	KO	MEF
MT	0	2682	6626445c-1df4-4c5c-aa0b-ae95c4bd5246	+	ko_Replicate_3.sorted.bed	KO	MEF
MT	0	2675	67320cdc-a284-49ac-8f08-7dac71033839	+	ko_Replicate_3.sorted.bed	KO	MEF
MT	0	2676	6d941182-c4f3-4959-8a6c-b8ed3efa9960	+	ko_Replicate_3.sorted.bed	KO	MEF
MT	0	2676	7071c0e7-4125-4b32-8465-5105b10d175d	+	ko_Replicate_3.sorted.bed	KO	MEF
MT	0	1024	712a3bad-58be-4e5a-a553-bfaa8b314a51	+	ko_Replicate_3.sorted.bed	KO	MEF
MT	0	3696	726af9d0-f511-4ca0-8d87-182414cc32de	+	ko_Replicate_3.sorted.bed	KO	MEF
MT	0	2682	72a8d630-e634-4939-a0d0-d35cc9559baf	+	ko_Replicate_3.sorted.bed	KO	MEF
MT	0	3528	72e6f387-3728-48eb-b802-857cd224ab4d	+	ko_Replicate_3.sorted.bed	KO	MEF
MT	0	3706	7496fd7c-4a75-4631-85a5-143aec3324fa	+	ko_Replicate_3.sorted.bed	KO	MEF
MT	0	2678	776d3fbf-4301-4cdc-a141-7c4e9bffa9ef	+	ko_Replicate_3.sorted.bed	KO	MEF
MT	0	2676	7fd547e9-e288-4a20-bd51-2398479f5475	+	ko_Replicate_3.sorted.bed	KO	MEF
MT	0	3676	86bab63b-45a8-463f-abe0-6e3888008bc5	+	ko_Replicate_3.sorted.bed	KO	MEF
MT	0	1410	87247134-83b0-42ca-9ac3-72157b95da4c	+	ko_Replicate_3.sorted.bed	KO	MEF
MT	0	2682	8aee6699-13f5-4079-a803-160a7a8d65ca	+	ko_Replicate_3.sorted.bed	KO	MEF
MT	0	2681	8d8d8925-60e4-4632-b24c-1e7a6a772dce	+	ko_Replicate_3.sorted.bed	KO	MEF
MT	0	2673	8e991375-c121-4cc5-8ce6-08404755c027	+	ko_Replicate_3.sorted.bed	KO	MEF
MT	0	2032	8ff5f4c0-668c-4e55-8980-5216819bb596	+	ko_Replicate_3.sorted.bed	KO	MEF
MT	0	2676	9a8bfe82-9c75-4736-8b77-ad85af0ac1a8	+	ko_Replicate_3.sorted.bed	KO	MEF
MT	0	4739	9bb85e3a-fdc8-4833-b146-9a34d58c3b2b	+	ko_Replicate_3.sorted.bed	KO	MEF
MT	0	2677	9bbff153-ce33-4497-89af-e66fed5bf663	+	ko_Replicate_3.sorted.bed	KO	MEF
MT	0	3710	9d1360e6-1696-4fcf-aa75-ce7cee48dcbb	+	ko_Replicate_3.sorted.bed	KO	MEF
MT	0	2681	9d760da0-ed48-4bc2-ac86-04dcdeb2ab79	+	ko_Replicate_3.sorted.bed	KO	MEF
MT	0	2656	a5103690-dcac-4c33-97d8-0b3ba6be032f	+	ko_Replicate_3.sorted.bed	KO	MEF
MT	0	2676	a9d89a68-079d-438a-a056-1db36fa42975	+	ko_Replicate_3.sorted.bed	KO	MEF
MT	0	3700	aba4776a-9c73-4856-80e5-1b434d3e2f1e	+	ko_Replicate_3.sorted.bed	KO	MEF
MT	0	2681	ad49352e-3b72-44e2-ad83-af0bed83af11	+	ko_Replicate_3.sorted.bed	KO	MEF
MT	0	2676	b028f5c9-4600-48c1-bfa4-1f2310059fd5	+	ko_Replicate_3.sorted.bed	KO	MEF
MT	0	2676	b05582f9-a823-41b7-ad70-ad9b0e7292c6	+	ko_Replicate_3.sorted.bed	KO	MEF
MT	0	2681	b626eca5-ae82-4805-8af7-85abd9de6425	+	ko_Replicate_3.sorted.bed	KO	MEF
MT	0	3150	b7cd3095-f3e2-4254-af35-a38e4eceb82a	+	ko_Replicate_3.sorted.bed	KO	MEF
MT	0	3710	bccdfbb4-8e00-4a91-8ca5-b059a4af024a	+	ko_Replicate_3.sorted.bed	KO	MEF
MT	0	3688	c51f7822-2033-4c3e-af3f-d8eb48bdd50e	+	ko_Replicate_3.sorted.bed	KO	MEF
MT	0	2244	c733d29a-3820-4adc-acaa-34d85bc9ee9a	+	ko_Replicate_3.sorted.bed	KO	MEF
MT	0	3700	c818fb3a-6ced-492a-98d3-a761a9e6015d	+	ko_Replicate_3.sorted.bed	KO	MEF
MT	0	2676	c8ca6bc5-b026-4fb8-8c53-bb876e49690e	+	ko_Replicate_3.sorted.bed	KO	MEF
MT	0	3704	cc4bfe21-4bc7-42fc-a5e0-2a07ae63d6e7	+	ko_Replicate_3.sorted.bed	KO	MEF
MT	0	3710	ce1e7211-55d9-4e1c-ab64-7f9c45c39a19	+	ko_Replicate_3.sorted.bed	KO	MEF
MT	0	1463	cea292ac-60b8-4f6c-b6ed-44073e5e7a3c	+	ko_Replicate_3.sorted.bed	KO	MEF
MT	0	2682	cf733138-b358-44b3-a9bd-1fe0c88d6649	+	ko_Replicate_3.sorted.bed	KO	MEF
MT	0	2681	d00e1852-1e71-4ea7-aafb-d5f5598e54c8	+	ko_Replicate_3.sorted.bed	KO	MEF
MT	0	2676	d1dfb2a8-f21f-41af-942d-68b6b957c6b0	+	ko_Replicate_3.sorted.bed	KO	MEF
MT	0	2682	d1f51dc8-0e08-4c2c-be67-04482a8a7196	+	ko_Replicate_3.sorted.bed	KO	MEF
MT	0	2680	d52139c7-fda0-40d5-b08a-93cf29d3b2f6	+	ko_Replicate_3.sorted.bed	KO	MEF
MT	0	3710	d7443d18-32bf-45f7-a318-f1f4d969504e	+	ko_Replicate_3.sorted.bed	KO	MEF
MT	0	1317	db360e43-9a70-4575-8d4d-17f24b11f605	+	ko_Replicate_3.sorted.bed	KO	MEF
MT	0	1023	e0b773ab-6161-44f2-b7c5-294a2c660365	+	ko_Replicate_3.sorted.bed	KO	MEF
MT	0	3710	e2df7218-ce10-4854-afa9-944941b9ccd0	+	ko_Replicate_3.sorted.bed	KO	MEF
MT	0	2676	e50c2b65-645c-47f2-b173-15ba53595947	+	ko_Replicate_3.sorted.bed	KO	MEF
MT	0	2676	e56f385b-1693-446a-8304-2f0d2b87d7c3	+	ko_Replicate_3.sorted.bed	KO	MEF
MT	0	2676	e895e7b1-d72e-4b8e-8318-5c8ffc248b0d	+	ko_Replicate_3.sorted.bed	KO	MEF
MT	0	3695	eaf85dd0-a23f-429d-92d6-617c647d1763	+	ko_Replicate_3.sorted.bed	KO	MEF
MT	0	3710	eb9e3b47-aca0-4519-a69b-4bce8959e737	+	ko_Replicate_3.sorted.bed	KO	MEF
MT	0	465	ec806269-3890-4504-ab6f-934b1f7aeae4	+	ko_Replicate_3.sorted.bed	KO	MEF
MT	0	2678	f7d5f60c-4247-4f25-883d-9e2303a4dff4	+	ko_Replicate_3.sorted.bed	KO	MEF
MT	0	2676	f9c06068-1dc4-459b-90e4-fbbcfb1b2963	+	ko_Replicate_3.sorted.bed	KO	MEF
MT	0	1322	fa70a17a-a38e-4d95-89da-013e806de01c	+	ko_Replicate_3.sorted.bed	KO	MEF
MT	0	1894	ffafce5e-9432-4258-b316-98fb9be27090	+	ko_Replicate_3.sorted.bed	KO	MEF
MT	0	2676	0160c76a-b697-41c3-a367-8e86870c4db8	+	ko_Replicate_3.sorted.bed	KO	MEF
MT	0	711	0280ea24-e799-4201-b9d9-a468fc9b4a2d	+	ko_Replicate_3.sorted.bed	KO	MEF
MT	0	2682	041b86f7-aa1b-45f9-8087-29ee627b8596	+	ko_Replicate_3.sorted.bed	KO	MEF
MT	0	2676	044706cf-720e-45a8-9f0b-44c54c756938	+	ko_Replicate_3.sorted.bed	KO	MEF
MT	0	643	08621aea-2060-4454-bf69-084756588800	+	ko_Replicate_3.sorted.bed	KO	MEF
MT	0	1459	0d0f80b9-7615-4cac-ba77-f72fba803a05	+	ko_Replicate_3.sorted.bed	KO	MEF
MT	0	3711	0e112712-fefd-4424-8c62-df350c2eb686	+	ko_Replicate_3.sorted.bed	KO	MEF
MT	0	2400	0ef2347c-b7d9-4acb-a6b8-5fc68b798a7e	+	ko_Replicate_3.sorted.bed	KO	MEF
MT	0	2676	10b7fe4f-6521-49e5-ab2d-ba32c9c759ce	+	ko_Replicate_3.sorted.bed	KO	MEF
MT	0	2676	11edf91f-f326-49bf-9b6c-4f3f9ce56315	+	ko_Replicate_3.sorted.bed	KO	MEF
MT	0	2680	13e2e15c-35f9-4f11-93d7-8719ce01c91f	+	ko_Replicate_3.sorted.bed	KO	MEF
MT	0	2676	14dddac8-83ca-4a1d-91dc-df151739d60c	+	ko_Replicate_3.sorted.bed	KO	MEF
MT	0	2676	15c3a94f-3e66-47b8-9ae6-e90496ab2f13	+	ko_Replicate_3.sorted.bed	KO	MEF
MT	0	2682	19eb678d-5eb6-4fc1-8f36-3fefad31d630	+	ko_Replicate_3.sorted.bed	KO	MEF
MT	0	2676	1cf4b1dc-ec15-4452-b9eb-945f3a574e5b	+	ko_Replicate_3.sorted.bed	KO	MEF
MT	0	2676	1d26f203-cdaa-42d6-9fba-b63511c7f803	+	ko_Replicate_3.sorted.bed	KO	MEF
MT	0	3710	1da366cf-98c2-4660-8772-c543c5757af0	+	ko_Replicate_3.sorted.bed	KO	MEF
MT	0	3703	29f138e4-68ed-4f6c-bd98-a77e12448084	+	ko_Replicate_3.sorted.bed	KO	MEF
MT	0	3704	2c2f52ea-bbca-4e3a-aa01-b545246a7fd9	+	ko_Replicate_3.sorted.bed	KO	MEF
MT	0	1024	2cae1ed8-1c0f-498f-a76d-b3a77362c08b	+	ko_Replicate_3.sorted.bed	KO	MEF
MT	0	3695	2e2b36f1-71be-4851-a6a8-9c719184fbdc	+	ko_Replicate_3.sorted.bed	KO	MEF
MT	0	2681	2f3f36f1-d49c-4be9-96e1-35c80d8d2a89	+	ko_Replicate_3.sorted.bed	KO	MEF
MT	0	2677	321aecc2-558c-4131-9443-17069e00bb28	+	ko_Replicate_3.sorted.bed	KO	MEF
MT	0	2676	3243ddf6-4a45-4f74-b1ee-9c4d0e712f92	+	ko_Replicate_3.sorted.bed	KO	MEF
MT	0	2676	33bb4577-1200-429e-9d9b-b724c655b161	+	ko_Replicate_3.sorted.bed	KO	MEF
MT	0	3704	39150586-cce9-4772-a491-b4550d80b341	+	ko_Replicate_3.sorted.bed	KO	MEF
MT	0	1482	3ce6dc68-8d88-48db-9a52-32759119469a	+	ko_Replicate_3.sorted.bed	KO	MEF
MT	0	1636	3ee25906-a565-47ae-b7ae-d71f40eef207	+	ko_Replicate_3.sorted.bed	KO	MEF
MT	0	2676	431e4829-ff5c-436b-9d3a-d0364e4cb0af	+	ko_Replicate_3.sorted.bed	KO	MEF
MT	0	1021	44b0a2a5-caf7-42e3-941d-ecb45422c623	+	ko_Replicate_3.sorted.bed	KO	MEF
MT	0	2681	472b6143-b4ec-4545-bb1c-ed8f4f6cf85f	+	ko_Replicate_3.sorted.bed	KO	MEF
MT	0	2676	4f2d6834-4c82-4e1b-888b-a2229cc9fd5c	+	ko_Replicate_3.sorted.bed	KO	MEF
MT	0	2681	55cfa4e2-9123-4be9-b0e9-e03c1e4adacc	+	ko_Replicate_3.sorted.bed	KO	MEF
MT	0	2676	56909cf0-bbea-46d3-a73c-afe8f5a41600	+	ko_Replicate_3.sorted.bed	KO	MEF
MT	0	143	5ba4d50d-5451-40fc-856c-a071893f62d1	+	ko_Replicate_3.sorted.bed	KO	MEF
MT	0	2676	5d5042eb-3b25-4170-8c40-34d3b983b696	+	ko_Replicate_3.sorted.bed	KO	MEF
MT	0	3700	5d983d91-ac20-4053-a0f2-8980bbda03f3	+	ko_Replicate_3.sorted.bed	KO	MEF
MT	0	2676	5dff663e-310a-40f8-b5e8-1531db81e825	+	ko_Replicate_3.sorted.bed	KO	MEF
MT	0	2676	639f4cc5-d846-4fd7-8642-22872e9da8d8	+	ko_Replicate_3.sorted.bed	KO	MEF
MT	0	1077	661db428-dfe4-48cc-abcc-13eb1de5c6e3	+	ko_Replicate_3.sorted.bed	KO	MEF
MT	0	2676	6edbf20f-8251-4ebc-8381-7164fdaafccb	+	ko_Replicate_3.sorted.bed	KO	MEF
MT	0	2678	703f8d47-09de-421f-b36e-3da80728671f	+	ko_Replicate_3.sorted.bed	KO	MEF
MT	0	2302	743f9222-5b91-4a95-ae0e-39750984971a	+	ko_Replicate_3.sorted.bed	KO	MEF
MT	0	2677	760dcdbc-479b-4e80-a66f-a3ec9083d90a	+	ko_Replicate_3.sorted.bed	KO	MEF
MT	0	608	77694a99-52a3-4a3a-841d-539f7e928ef2	+	ko_Replicate_3.sorted.bed	KO	MEF
MT	0	2676	77741a04-c562-41f7-aec6-083fe61ff883	+	ko_Replicate_3.sorted.bed	KO	MEF
MT	0	3699	797c630c-48a5-4719-973a-8aa845409222	+	ko_Replicate_3.sorted.bed	KO	MEF
MT	0	2682	79a1a183-a416-4257-8b51-6289dc5b0432	+	ko_Replicate_3.sorted.bed	KO	MEF
MT	0	3710	7b653d91-378c-4f7c-a3dc-8bea7537678c	+	ko_Replicate_3.sorted.bed	KO	MEF
MT	0	2676	7ba5a95d-bd7d-45f1-a16d-f85c5bc7d519	+	ko_Replicate_3.sorted.bed	KO	MEF
MT	0	3699	7beb8dd4-d5d1-48bb-b615-4810bd7869c8	+	ko_Replicate_3.sorted.bed	KO	MEF
MT	0	3706	7d5359ed-d5f5-4fec-aba4-18424bcc3fc1	+	ko_Replicate_3.sorted.bed	KO	MEF
MT	0	3695	7d9e5ae9-f68f-4343-9a1b-885a24cf9b4b	+	ko_Replicate_3.sorted.bed	KO	MEF
MT	0	3704	806d1480-3e72-40f4-ad8d-c3c7829c7e45	+	ko_Replicate_3.sorted.bed	KO	MEF
MT	0	2680	85abe696-badb-452b-8077-7e800ee32beb	+	ko_Replicate_3.sorted.bed	KO	MEF
MT	0	2673	86e95c2a-b40d-423a-ab9f-afc000312aa7	+	ko_Replicate_3.sorted.bed	KO	MEF
MT	0	3706	874594de-ca7d-42c6-b500-d89f4158c0e8	+	ko_Replicate_3.sorted.bed	KO	MEF
MT	0	1023	8bd1be0b-9216-4bef-9bf6-b330eaac1b26	+	ko_Replicate_3.sorted.bed	KO	MEF
MT	0	2162	8ce24031-cfcf-4421-bd61-03ebbf749693	+	ko_Replicate_3.sorted.bed	KO	MEF
MT	0	3710	95b0d030-16b0-40ed-9986-694de54ff664	+	ko_Replicate_3.sorted.bed	KO	MEF
MT	0	3704	9a89203a-8ec9-4313-87f1-df861921a9bd	+	ko_Replicate_3.sorted.bed	KO	MEF
MT	0	3706	9b6a0e3f-37f2-4a9f-b6e9-00536d25ac42	+	ko_Replicate_3.sorted.bed	KO	MEF
MT	0	2676	9ba7afa2-490e-4c13-8ee7-90d16aa880a9	+	ko_Replicate_3.sorted.bed	KO	MEF
MT	0	3711	9d0e4b2b-5279-4b09-b0e5-1a01677f2224	+	ko_Replicate_3.sorted.bed	KO	MEF
MT	0	3704	9d9e8cb9-90a6-4841-b908-5db47430236b	+	ko_Replicate_3.sorted.bed	KO	MEF
MT	0	2682	9e27ca4c-ff51-449d-9949-dbf01a69f0c0	+	ko_Replicate_3.sorted.bed	KO	MEF
MT	0	3712	9f04c55a-b082-4262-a42c-462e30f1a996	+	ko_Replicate_3.sorted.bed	KO	MEF
MT	0	2676	a1cc78bf-c8b2-4bd6-8542-336ed75a4812	+	ko_Replicate_3.sorted.bed	KO	MEF
MT	0	2680	a75355f9-5f46-4f1f-aae5-95e6b5d5a5c6	+	ko_Replicate_3.sorted.bed	KO	MEF
MT	0	2676	aa6fe1fb-4b6f-4b56-903c-8ce6b5bad44c	+	ko_Replicate_3.sorted.bed	KO	MEF
MT	0	2682	aaa248ad-8841-46d9-80c0-cd4ab2b7732a	+	ko_Replicate_3.sorted.bed	KO	MEF
MT	0	960	ad010f4a-5584-42a5-902c-fe461490eaf2	+	ko_Replicate_3.sorted.bed	KO	MEF
MT	0	1723	ae53ef30-4734-453f-abd5-1802d9b10fcc	+	ko_Replicate_3.sorted.bed	KO	MEF
MT	0	1023	b2cee11c-567a-431e-8a88-7539186f2d15	+	ko_Replicate_3.sorted.bed	KO	MEF
MT	0	1123	b37514e4-edc9-4fef-a448-529cce2afc09	+	ko_Replicate_3.sorted.bed	KO	MEF
MT	0	3704	b8b868f9-627d-4fe2-980e-9e1b0574ad4c	+	ko_Replicate_3.sorted.bed	KO	MEF
MT	0	2676	b906228d-9a6c-4518-9d6c-e5ca737d0f31	+	ko_Replicate_3.sorted.bed	KO	MEF
MT	0	2681	b960d19d-211a-4305-b5ce-b779a6eb1137	+	ko_Replicate_3.sorted.bed	KO	MEF
MT	0	2681	ba78cf1b-d4c4-46cf-ad3a-46dd317e42bd	+	ko_Replicate_3.sorted.bed	KO	MEF
MT	0	2677	ba880aa0-8d59-42a9-a611-1ca47be76c2c	+	ko_Replicate_3.sorted.bed	KO	MEF
MT	0	2676	bb4cf891-325d-4e5a-8098-ebe3fea5d49d	+	ko_Replicate_3.sorted.bed	KO	MEF
MT	0	2681	bba3b2ff-05fd-4e8a-a28e-226650f56be3	+	ko_Replicate_3.sorted.bed	KO	MEF
MT	0	2682	be36fc35-dce2-4988-b4e2-e84423a12dd7	+	ko_Replicate_3.sorted.bed	KO	MEF
MT	0	3710	bef9992a-4ffd-420c-a924-8b6179a81cda	+	ko_Replicate_3.sorted.bed	KO	MEF
MT	0	2661	bfc891ac-038b-42b4-95ea-367bbd429c58	+	ko_Replicate_3.sorted.bed	KO	MEF
MT	0	2273	c0c03eec-c5f2-42e5-a047-54bc0a4a460f	+	ko_Replicate_3.sorted.bed	KO	MEF
MT	0	3711	c2e1f802-4d76-4b7f-bfd6-b91f0978a355	+	ko_Replicate_3.sorted.bed	KO	MEF
MT	0	867	c5bd0489-6d37-4671-8b17-247126a8c500	+	ko_Replicate_3.sorted.bed	KO	MEF
MT	0	3711	c733758d-578b-47dc-99a4-cbc2c235e257	+	ko_Replicate_3.sorted.bed	KO	MEF
MT	0	2679	c92fd600-6adf-42d9-b422-40ded53f6f30	+	ko_Replicate_3.sorted.bed	KO	MEF
MT	0	2676	d0a75286-d7f9-4ff2-9bd7-8e9b19d033ca	+	ko_Replicate_3.sorted.bed	KO	MEF
MT	0	2676	d2f1f2bc-e2eb-419f-a38d-be2bb97b6b54	+	ko_Replicate_3.sorted.bed	KO	MEF
MT	0	3711	d4c1a537-f05c-4eaa-be9f-9835beb99996	+	ko_Replicate_3.sorted.bed	KO	MEF
MT	0	2676	d5eb1357-5430-47ba-8572-c31f44685d2e	+	ko_Replicate_3.sorted.bed	KO	MEF
MT	0	3712	d6c0be74-7a42-40ae-aa9d-4178e4f950be	+	ko_Replicate_3.sorted.bed	KO	MEF
MT	0	3104	d7850554-d24f-4d58-bce0-b54ffc8b089e	+	ko_Replicate_3.sorted.bed	KO	MEF
MT	0	2681	d7a22ab9-0040-4ed6-9247-0f02dbc9df66	+	ko_Replicate_3.sorted.bed	KO	MEF
MT	0	3710	dc589a8c-aff9-44f7-b7bd-452fcadb2685	+	ko_Replicate_3.sorted.bed	KO	MEF
MT	0	1492	dd4f43e9-3c76-43d7-8abe-e3463d279e06	+	ko_Replicate_3.sorted.bed	KO	MEF
MT	0	3700	e29e1a14-079e-4b87-87a7-aa0087904852	+	ko_Replicate_3.sorted.bed	KO	MEF
MT	0	2676	e3636530-1b27-486e-a500-9cee9c52c212	+	ko_Replicate_3.sorted.bed	KO	MEF
MT	0	2676	e4024dc3-291e-4171-954e-ee41b03bd6f8	+	ko_Replicate_3.sorted.bed	KO	MEF
MT	0	3700	e47aed1d-b060-4355-9a70-4f56e8ec7484	+	ko_Replicate_3.sorted.bed	KO	MEF
MT	0	3706	e4c89fbd-64a2-4ca2-b5c2-3f2bc4310934	+	ko_Replicate_3.sorted.bed	KO	MEF
MT	0	2676	e71347a3-01b0-44de-81f3-b4a71e0cc614	+	ko_Replicate_3.sorted.bed	KO	MEF
MT	0	2676	e7425de7-9ece-410c-90ba-db9cc0f329e4	+	ko_Replicate_3.sorted.bed	KO	MEF
MT	0	2681	ea035b21-938c-4e2f-8526-0610a6b743c3	+	ko_Replicate_3.sorted.bed	KO	MEF
MT	0	3700	ec591695-54bc-4817-8b6e-6feefdb516f7	+	ko_Replicate_3.sorted.bed	KO	MEF
MT	0	2482	ede45e95-5c98-4908-a079-eb4083673ecc	+	ko_Replicate_3.sorted.bed	KO	MEF
MT	0	2681	efde1bb2-47f8-460a-be52-6c3f845764a5	+	ko_Replicate_3.sorted.bed	KO	MEF
MT	0	592	f4c976b6-f6d6-499b-970c-10596602d006	+	ko_Replicate_3.sorted.bed	KO	MEF
MT	0	1989	f585e7c5-f27b-49b2-947e-766fd86007e9	+	ko_Replicate_3.sorted.bed	KO	MEF
MT	0	2681	f597239c-85f4-47d0-b752-b2877c3531c1	+	ko_Replicate_3.sorted.bed	KO	MEF
MT	0	3710	f5ab55e9-89ec-49bb-9578-441376825b86	+	ko_Replicate_3.sorted.bed	KO	MEF
MT	0	3676	fa5fc90d-5850-47c3-b80b-101dea18ba2d	+	ko_Replicate_3.sorted.bed	KO	MEF
MT	0	3704	fc1f4550-4a9b-4445-b64e-cb0390b308e9	+	ko_Replicate_3.sorted.bed	KO	MEF
MT	0	2677	fed19f01-6f4c-47f8-9adc-a1ba0f470185	+	ko_Replicate_3.sorted.bed	KO	MEF
MT	0	2681	088f0298-e37b-427c-89a4-83b9b3c36cce	+	ko_Replicate_3.sorted.bed	KO	MEF
MT	0	3711	0d4955fb-8b9f-4b90-85fd-e1d08b76f1c7	+	ko_Replicate_3.sorted.bed	KO	MEF
MT	0	461	0f5f3dd5-73ff-41e9-927f-7c0baf9f8393	+	ko_Replicate_3.sorted.bed	KO	MEF
MT	0	1023	152a1441-06ea-4219-8810-c5bbc74dd9ae	+	ko_Replicate_3.sorted.bed	KO	MEF
MT	0	1440	1e161d7f-b416-4676-9630-2169823796a5	+	ko_Replicate_3.sorted.bed	KO	MEF
MT	0	1660	21691749-78c2-4e5e-ae2f-34851c9c49fc	+	ko_Replicate_3.sorted.bed	KO	MEF
MT	0	3711	22e3745d-5610-4b6a-8a68-fece88ea87cb	+	ko_Replicate_3.sorted.bed	KO	MEF
MT	0	2681	23812a13-5e9a-4edc-9f9f-e44caaf88b45	+	ko_Replicate_3.sorted.bed	KO	MEF
MT	0	2681	2438f1d6-8696-46ec-b4a0-c17cd8a1aa5b	+	ko_Replicate_3.sorted.bed	KO	MEF
MT	0	2679	2d3e1d23-4fae-4401-a0e1-26ef2a6e4b79	+	ko_Replicate_3.sorted.bed	KO	MEF
MT	0	2665	3247d32f-f53e-43dd-b707-2213b0eab798	+	ko_Replicate_3.sorted.bed	KO	MEF
MT	0	3711	324d0138-973d-44a6-a85f-22589c77249c	+	ko_Replicate_3.sorted.bed	KO	MEF
MT	0	3699	39229f31-ef05-468e-b6bb-24c4b827319e	+	ko_Replicate_3.sorted.bed	KO	MEF
MT	0	2676	3ffa0f93-72c2-40cf-94f1-08c14f1a4241	+	ko_Replicate_3.sorted.bed	KO	MEF
MT	0	3700	449c5646-1682-4a36-8121-5c45749bc94c	+	ko_Replicate_3.sorted.bed	KO	MEF
MT	0	3704	4b1e10a2-4383-44c3-b6e1-31627debb7de	+	ko_Replicate_3.sorted.bed	KO	MEF
MT	0	2678	4e45a03e-22e7-4d92-9a8c-a4828d70382d	+	ko_Replicate_3.sorted.bed	KO	MEF
MT	0	2681	4fe83937-8589-4f40-a657-da8c2d31dafb	+	ko_Replicate_3.sorted.bed	KO	MEF
MT	0	2676	5ffc4507-1904-4d89-8b58-c6bcfc56e35e	+	ko_Replicate_3.sorted.bed	KO	MEF
MT	0	2682	606724b7-ad34-4bdb-bb09-5b709e648608	+	ko_Replicate_3.sorted.bed	KO	MEF
MT	0	2676	61a037f1-f128-4085-872b-250204aef7a0	+	ko_Replicate_3.sorted.bed	KO	MEF
MT	0	3219	6238df3a-a25a-4648-9ef1-8553452dcbed	+	ko_Replicate_3.sorted.bed	KO	MEF
MT	0	3711	633226b0-a7e5-4d90-9a63-8c6b3fb9e999	+	ko_Replicate_3.sorted.bed	KO	MEF
MT	0	2676	64b85f71-6fcc-4243-9d5e-25684555b1a9	+	ko_Replicate_3.sorted.bed	KO	MEF
MT	0	2676	6674ea83-9bc1-4ad4-89b9-a7daadb02f69	+	ko_Replicate_3.sorted.bed	KO	MEF
MT	0	2657	68a89c02-da47-4a26-93c8-54d87b2e251d	+	ko_Replicate_3.sorted.bed	KO	MEF
MT	0	2676	69b61f31-9b18-43e3-809e-d4cef7745bd5	+	ko_Replicate_3.sorted.bed	KO	MEF
MT	0	1850	69d8ccc5-d13b-44df-b279-0440f4a4e498	+	ko_Replicate_3.sorted.bed	KO	MEF
MT	0	2681	6bebe3b2-37dd-4af6-9535-397ae9d9b32a	+	ko_Replicate_3.sorted.bed	KO	MEF
MT	0	2682	6cbfc0e7-3f95-4e08-b77b-edb9129c7b4f	+	ko_Replicate_3.sorted.bed	KO	MEF
MT	0	2681	6d28cf3d-1b83-4b1f-99c9-e6c547dd2c4b	+	ko_Replicate_3.sorted.bed	KO	MEF
MT	0	2681	71704ba6-68ad-4704-95e4-74a60f254768	+	ko_Replicate_3.sorted.bed	KO	MEF
MT	0	1024	7203f63c-bf09-4d3b-b934-8a419d505802	+	ko_Replicate_3.sorted.bed	KO	MEF
MT	0	2682	75017bd1-939b-43cc-9d65-f58014ee72c3	+	ko_Replicate_3.sorted.bed	KO	MEF
MT	0	5315	753f1763-e36b-4302-89a9-1e8a5c2a6473	+	ko_Replicate_3.sorted.bed	KO	MEF
MT	0	1492	7ac61358-d82e-469a-b371-5e577f8dddd6	+	ko_Replicate_3.sorted.bed	KO	MEF
MT	0	3700	8348be9a-5715-4887-9b93-ea1437139095	+	ko_Replicate_3.sorted.bed	KO	MEF
MT	0	2681	898f1c5e-8e4a-46c1-bcf9-acbabc8fecb7	+	ko_Replicate_3.sorted.bed	KO	MEF
MT	0	2676	8d71769a-ba60-435b-8761-e8c3b9326783	+	ko_Replicate_3.sorted.bed	KO	MEF
MT	0	4737	8f2cb5d0-4c24-46e1-a356-300312a1d29a	+	ko_Replicate_3.sorted.bed	KO	MEF
MT	0	3132	9825dfd8-4e3d-4e03-a19a-dc86acb1a11b	+	ko_Replicate_3.sorted.bed	KO	MEF
MT	0	2672	9ca9c253-b8ff-4921-a65f-f707abfff3f6	+	ko_Replicate_3.sorted.bed	KO	MEF
MT	0	2681	a01c1347-8766-4eff-8ae1-986bcce85129	+	ko_Replicate_3.sorted.bed	KO	MEF
MT	0	2677	a0bb2db7-efce-41d8-9b65-8329d668573e	+	ko_Replicate_3.sorted.bed	KO	MEF
MT	0	2642	a1127afb-b321-4daa-ab9c-dd628642ee18	+	ko_Replicate_3.sorted.bed	KO	MEF
MT	0	3704	a2da9c29-5ae5-4d41-b32a-424cffc0e2bc	+	ko_Replicate_3.sorted.bed	KO	MEF
MT	0	2681	a66b3a34-27c0-4289-a7e2-5a814f692ee7	+	ko_Replicate_3.sorted.bed	KO	MEF
MT	0	2677	a744787b-2432-4222-96cd-c376f0faee4a	+	ko_Replicate_3.sorted.bed	KO	MEF
MT	0	3704	a9566bcd-8da3-422d-b593-39a09ae59da6	+	ko_Replicate_3.sorted.bed	KO	MEF
MT	0	2677	aa5e8041-abf2-4395-a0aa-2482f6493509	+	ko_Replicate_3.sorted.bed	KO	MEF
MT	0	2319	af2b075e-f01a-4a71-8876-e1c13eea9a3b	+	ko_Replicate_3.sorted.bed	KO	MEF
MT	0	2676	b0d04390-2bd1-4f37-b76d-11aecb951709	+	ko_Replicate_3.sorted.bed	KO	MEF
MT	0	1542	b636e8c9-25c6-42d1-ad39-536744b3a014	+	ko_Replicate_3.sorted.bed	KO	MEF
MT	0	2679	b69c289d-1033-4678-aa6d-bb4716d74a09	+	ko_Replicate_3.sorted.bed	KO	MEF
MT	0	2214	b76aa116-a963-4343-b265-7f3aa4c15367	+	ko_Replicate_3.sorted.bed	KO	MEF
MT	0	3680	bb5dd53a-9ffd-4d60-a6f5-b81b8622725b	+	ko_Replicate_3.sorted.bed	KO	MEF
MT	0	2674	bc8402dd-72af-4358-b19b-2cd6d0cfc325	+	ko_Replicate_3.sorted.bed	KO	MEF
MT	0	2682	bd14e6a1-07f9-476c-8837-900f28097e2d	+	ko_Replicate_3.sorted.bed	KO	MEF
MT	0	3711	bef2c5c5-da7d-4d70-a3e6-3341f53c4839	+	ko_Replicate_3.sorted.bed	KO	MEF
MT	0	3711	c1cc919c-0074-494c-843c-315360e780bd	+	ko_Replicate_3.sorted.bed	KO	MEF
MT	0	620	c300b2ee-0df8-4516-aaea-e3e125870e67	+	ko_Replicate_3.sorted.bed	KO	MEF
MT	0	873	c75c902e-70e3-47a3-a100-24107aae3042	+	ko_Replicate_3.sorted.bed	KO	MEF
MT	0	2681	c84e2079-2a4f-43a9-ac79-81132f73f493	+	ko_Replicate_3.sorted.bed	KO	MEF
MT	0	682	cd7d5fce-d343-4648-ad21-def87c05f01a	+	ko_Replicate_3.sorted.bed	KO	MEF
MT	0	2676	d2188ec4-0d58-44ce-b294-6cdd892495f7	+	ko_Replicate_3.sorted.bed	KO	MEF
MT	0	3711	d275e576-7464-4da5-b8e1-dc662c198131	+	ko_Replicate_3.sorted.bed	KO	MEF
MT	0	2669	d5773ce9-0dc7-45c7-9047-4d91c6b3fd32	+	ko_Replicate_3.sorted.bed	KO	MEF
MT	0	3695	db62d4ac-705e-410f-bb2a-ad933944166d	+	ko_Replicate_3.sorted.bed	KO	MEF
MT	0	2682	deb48ff3-5824-46df-9a50-b2388819a8dd	+	ko_Replicate_3.sorted.bed	KO	MEF
MT	0	1023	e0503f95-8398-4ba8-93a2-28386b3c069f	+	ko_Replicate_3.sorted.bed	KO	MEF
MT	0	3696	e269ecbf-bec9-431a-9835-26b71080d11d	+	ko_Replicate_3.sorted.bed	KO	MEF
MT	0	2445	e4046ea1-a35f-4e6c-8c86-39285a0166cc	+	ko_Replicate_3.sorted.bed	KO	MEF
MT	0	3711	e67c3f1d-4652-4d1a-8a28-c0ad26ae9b36	+	ko_Replicate_3.sorted.bed	KO	MEF
MT	0	1474	e6a8af7d-8441-47cf-9c4a-b3f14ce6cb0d	+	ko_Replicate_3.sorted.bed	KO	MEF
MT	0	2682	e8652cda-583e-4687-8464-f915d37c7347	+	ko_Replicate_3.sorted.bed	KO	MEF
MT	0	3706	eb1e2686-94bc-4b01-b02d-a051ad1e968f	+	ko_Replicate_3.sorted.bed	KO	MEF
MT	0	2748	ef84f9e9-4335-47cc-91cc-fd0704e48b9f	+	ko_Replicate_3.sorted.bed	KO	MEF
MT	0	2682	f1596074-81b4-4988-8207-305a9b7291b3	+	ko_Replicate_3.sorted.bed	KO	MEF
MT	0	2676	f50c383b-b183-4ff9-8c7d-c4b95ffd1256	+	ko_Replicate_3.sorted.bed	KO	MEF
MT	0	3698	f9710c09-3ddf-46ad-9770-9122a4b82770	+	ko_Replicate_3.sorted.bed	KO	MEF
MT	0	3704	f990fd32-f9ea-438a-acc7-9ee8742828dd	+	ko_Replicate_3.sorted.bed	KO	MEF
MT	0	2676	fa30e609-3e31-4d34-a8d1-79ca06bde57b	+	ko_Replicate_3.sorted.bed	KO	MEF
MT	0	3710	fd843552-c752-40c0-8ebb-2d399d7c926f	+	ko_Replicate_3.sorted.bed	KO	MEF
MT	0	2676	fe3560c2-5316-44c2-b4a0-1642f9637ad2	+	ko_Replicate_3.sorted.bed	KO	MEF
MT	0	728	ffcfbf8f-bdd1-41fc-aa79-c9927205a224	+	ko_Replicate_3.sorted.bed	KO	MEF
MT	0	2681	004c17a3-ef3b-4aa8-be61-5393c2fc7a65	+	ko_Replicate_3.sorted.bed	KO	MEF
MT	0	1552	04b7d793-7a9c-4436-bda8-88ce8bdf48f9	+	ko_Replicate_3.sorted.bed	KO	MEF
MT	0	3700	055b05b2-a2be-433b-8641-417dd30d1d9f	+	ko_Replicate_3.sorted.bed	KO	MEF
MT	0	3695	057f06f5-5679-4f48-a3eb-578a19648c38	+	ko_Replicate_3.sorted.bed	KO	MEF
MT	0	3700	05874fa9-f438-4a88-9c94-24d9cef6c255	+	ko_Replicate_3.sorted.bed	KO	MEF
MT	0	3704	076e50c3-384a-452b-9ccd-47f193a19374	+	ko_Replicate_3.sorted.bed	KO	MEF
MT	0	1024	07bf5e75-dd6b-4b9e-991b-9661a60e1d84	+	ko_Replicate_3.sorted.bed	KO	MEF
MT	0	2677	07da0a86-f0d3-46a3-b0a6-e7db5ca6761b	+	ko_Replicate_3.sorted.bed	KO	MEF
MT	0	2676	110f85d7-3aaf-45b1-8455-1a06b7e9821f	+	ko_Replicate_3.sorted.bed	KO	MEF
MT	0	2869	13d6ae1a-10b3-47bb-90b2-6f038abed2a4	+	ko_Replicate_3.sorted.bed	KO	MEF
MT	0	3695	15ca6dfe-8127-4190-a58e-968e2f8d6753	+	ko_Replicate_3.sorted.bed	KO	MEF
MT	0	3710	163f9c22-fde6-4665-b4d5-c3cdd0e512c5	+	ko_Replicate_3.sorted.bed	KO	MEF
MT	0	481	16bd05be-dfbe-4d78-ba73-7ed8d9e0a386	+	ko_Replicate_3.sorted.bed	KO	MEF
MT	0	3695	1abd2b64-ce9d-4169-b66e-d3fbfc853508	+	ko_Replicate_3.sorted.bed	KO	MEF
MT	0	2681	1b0487ae-4644-4cfc-b839-bfdaca47b636	+	ko_Replicate_3.sorted.bed	KO	MEF
MT	0	3704	1dfa7b98-2737-45fa-856e-c32a11c51169	+	ko_Replicate_3.sorted.bed	KO	MEF
MT	0	2511	205578f8-4e74-4f92-b9ad-c1986b10edb8	+	ko_Replicate_3.sorted.bed	KO	MEF
MT	0	2676	229415ce-da81-406d-a922-c08f2bda7266	+	ko_Replicate_3.sorted.bed	KO	MEF
MT	0	3695	2505a50f-1b98-463e-b7ac-c911948a9244	+	ko_Replicate_3.sorted.bed	KO	MEF
MT	0	2681	25639e1e-6b89-4457-a363-df26c42f077e	+	ko_Replicate_3.sorted.bed	KO	MEF
MT	0	2674	27efff82-a80a-4429-ba42-9cb9139ccdaf	+	ko_Replicate_3.sorted.bed	KO	MEF
MT	0	2681	28adb54e-aa05-4600-ab02-0559933f097b	+	ko_Replicate_3.sorted.bed	KO	MEF
MT	0	3710	2a33d59b-07fc-48e6-9ee2-8eb0a8bb4fc7	+	ko_Replicate_3.sorted.bed	KO	MEF
MT	0	2682	2b2c47ba-e861-4940-acef-f341d7994639	+	ko_Replicate_3.sorted.bed	KO	MEF
MT	0	1081	3023340e-087f-4c08-8100-4d53e1328722	+	ko_Replicate_3.sorted.bed	KO	MEF
MT	0	2882	30c97e40-5792-49ff-8970-35822ce75bc6	+	ko_Replicate_3.sorted.bed	KO	MEF
MT	0	2681	31a89b87-e1a1-4cbf-8831-989fe5f86665	+	ko_Replicate_3.sorted.bed	KO	MEF
MT	0	1597	35fc2553-430c-498c-8beb-cde72ba7463e	+	ko_Replicate_3.sorted.bed	KO	MEF
MT	0	3710	35fda6fd-eede-4bd3-898a-3a7dbe3cb269	+	ko_Replicate_3.sorted.bed	KO	MEF
MT	0	3710	3b1fd3ef-ec37-42bc-9fd2-e21791b65f78	+	ko_Replicate_3.sorted.bed	KO	MEF
MT	0	2676	3b5e0c56-6e21-421e-852e-82b889d84abe	+	ko_Replicate_3.sorted.bed	KO	MEF
MT	0	3704	452032cd-f676-4d0b-9972-6abff9ff1f00	+	ko_Replicate_3.sorted.bed	KO	MEF
MT	0	2674	4d0e3d82-2bf7-4b58-93c2-3cfef06e5d9a	+	ko_Replicate_3.sorted.bed	KO	MEF
MT	0	2677	4fa9e809-f91e-4ca9-aa90-4865f0bda545	+	ko_Replicate_3.sorted.bed	KO	MEF
MT	0	2681	50dae6c1-8ccb-4af5-92a3-52350e57b57c	+	ko_Replicate_3.sorted.bed	KO	MEF
MT	0	3710	528ad079-f567-4f7f-b35f-0149daa94c31	+	ko_Replicate_3.sorted.bed	KO	MEF
MT	0	2676	5326649d-8137-465c-8313-c3ac1b2e7746	+	ko_Replicate_3.sorted.bed	KO	MEF
MT	0	3710	547072d3-022b-46b0-ac3a-ac066658f8f6	+	ko_Replicate_3.sorted.bed	KO	MEF
MT	0	2676	551f61a1-3c52-4bd8-a10d-f385355a5260	+	ko_Replicate_3.sorted.bed	KO	MEF
MT	0	2680	560ea8e1-14fa-46f4-b7dc-a0ab19e9360a	+	ko_Replicate_3.sorted.bed	KO	MEF
MT	0	2676	587654b8-b956-4958-a0e5-449fc84de00a	+	ko_Replicate_3.sorted.bed	KO	MEF
MT	0	3704	5ec62625-3d70-4875-b246-8409407eee27	+	ko_Replicate_3.sorted.bed	KO	MEF
MT	0	3700	5ff4eddc-032b-427f-80fd-ff97650e9095	+	ko_Replicate_3.sorted.bed	KO	MEF
MT	0	2681	610615dc-3a65-463b-90d3-578e4b233e37	+	ko_Replicate_3.sorted.bed	KO	MEF
MT	0	3691	6b7a25e1-c843-4303-a7ef-e7ce4e8053e9	+	ko_Replicate_3.sorted.bed	KO	MEF
MT	0	3695	6c375690-e909-4afc-a2f0-68ff01562185	+	ko_Replicate_3.sorted.bed	KO	MEF
MT	0	2681	6e42c1f4-6281-4c03-afb9-c4f6227de64d	+	ko_Replicate_3.sorted.bed	KO	MEF
MT	0	3845	6e7bb5f1-dd07-447b-bad9-9386de2e34ae	+	ko_Replicate_3.sorted.bed	KO	MEF
MT	0	3700	6fdda62e-c1b4-4589-a05c-686591eb0094	+	ko_Replicate_3.sorted.bed	KO	MEF
MT	0	3084	71db7ed9-52b9-4b03-88cb-a0d9cf9dea6a	+	ko_Replicate_3.sorted.bed	KO	MEF
MT	0	3704	74a5faa6-07f8-4eee-9409-96b52b590860	+	ko_Replicate_3.sorted.bed	KO	MEF
MT	0	3698	78219307-2491-4921-992b-bef4f0fe720d	+	ko_Replicate_3.sorted.bed	KO	MEF
MT	0	3025	7a0bbedc-2b21-4648-a8b3-78a4a6082d94	+	ko_Replicate_3.sorted.bed	KO	MEF
MT	0	2676	803004fb-057a-4967-bf63-252791a761b3	+	ko_Replicate_3.sorted.bed	KO	MEF
MT	0	5202	82292280-1f1e-413e-8684-ebbdbc1fccac	+	ko_Replicate_3.sorted.bed	KO	MEF
MT	0	4474	86f23d92-cc60-4913-80ce-869b52cedefc	+	ko_Replicate_3.sorted.bed	KO	MEF
MT	0	2681	883f46c2-6173-4de9-aab4-c209ef440555	+	ko_Replicate_3.sorted.bed	KO	MEF
MT	0	3710	8cd926b9-a25e-473a-b0a5-0d43b62c6762	+	ko_Replicate_3.sorted.bed	KO	MEF
MT	0	2681	8e85433b-b5d6-406d-abbb-04f67114a65c	+	ko_Replicate_3.sorted.bed	KO	MEF
MT	0	2676	8ea2e7a5-aaa0-449d-917d-9106bf8364d2	+	ko_Replicate_3.sorted.bed	KO	MEF
MT	0	2008	8ecb0bf0-1497-4261-a50e-0e61fd434940	+	ko_Replicate_3.sorted.bed	KO	MEF
MT	0	3158	8efdc906-fa44-4058-9283-3392f3e9428e	+	ko_Replicate_3.sorted.bed	KO	MEF
MT	0	1183	95019aa8-429d-4032-93e5-5618ab7cde75	+	ko_Replicate_3.sorted.bed	KO	MEF
MT	0	3700	959a165c-291e-4626-9e15-d2384070aee2	+	ko_Replicate_3.sorted.bed	KO	MEF
MT	0	2681	971091ba-34d5-4175-a0aa-b86e559575a4	+	ko_Replicate_3.sorted.bed	KO	MEF
MT	0	2676	97185d7b-4984-4611-8069-734150576c16	+	ko_Replicate_3.sorted.bed	KO	MEF
MT	0	397	9cdc2345-9e84-4ae6-9294-0b856d9a6bae	+	ko_Replicate_3.sorted.bed	KO	MEF
MT	0	2677	9d095a37-f43f-4fc1-9577-f50b730282ce	+	ko_Replicate_3.sorted.bed	KO	MEF
MT	0	2490	9fb8e01e-c3b5-45e9-8716-f56dd8e2576f	+	ko_Replicate_3.sorted.bed	KO	MEF
MT	0	2675	a0508df6-b48a-453d-a381-31ed96f87e29	+	ko_Replicate_3.sorted.bed	KO	MEF
MT	0	2676	a091d483-53ea-47b0-98f2-18f70e7d03c4	+	ko_Replicate_3.sorted.bed	KO	MEF
MT	0	2676	a19b3226-8e4d-417b-a70a-003a29c27689	+	ko_Replicate_3.sorted.bed	KO	MEF
MT	0	3710	a787822f-482f-45f3-9215-cc2493440044	+	ko_Replicate_3.sorted.bed	KO	MEF
MT	0	3695	a8aa2bd6-fd28-4fd2-b758-650b73ecf8a5	+	ko_Replicate_3.sorted.bed	KO	MEF
MT	0	3710	a908f167-b305-4689-9bb9-6bcb7df2d5ea	+	ko_Replicate_3.sorted.bed	KO	MEF
MT	0	3706	aae6516b-08a5-496a-88b2-159eca68f1dc	+	ko_Replicate_3.sorted.bed	KO	MEF
MT	0	2537	ac829aec-f94f-4aaa-a8b0-896919a291d6	+	ko_Replicate_3.sorted.bed	KO	MEF
MT	0	316	b2abee9a-1519-4143-b433-0cb114dfcb84	+	ko_Replicate_3.sorted.bed	KO	MEF
MT	0	3710	b2b1760c-7d90-4ed7-88db-f832e97005b2	+	ko_Replicate_3.sorted.bed	KO	MEF
MT	0	3695	b3c4f64d-8129-4cb2-b2a8-4d9adfcfada7	+	ko_Replicate_3.sorted.bed	KO	MEF
MT	0	2681	b3f07def-b835-4b32-bb7d-7b14e008adbb	+	ko_Replicate_3.sorted.bed	KO	MEF
MT	0	3704	b4f74ab5-b097-4e88-8ab2-e12d91e10726	+	ko_Replicate_3.sorted.bed	KO	MEF
MT	0	3711	b5c14954-38f2-40ea-b880-2fbfb4803fcd	+	ko_Replicate_3.sorted.bed	KO	MEF
MT	0	3704	b60c066a-8dca-4751-a756-acc71cfa511b	+	ko_Replicate_3.sorted.bed	KO	MEF
MT	0	3710	b920bdf7-e714-4371-9ddf-1abee8e09301	+	ko_Replicate_3.sorted.bed	KO	MEF
MT	0	2676	ba205114-3396-4a05-a21f-36b49d8cbe00	+	ko_Replicate_3.sorted.bed	KO	MEF
MT	0	2676	bf555729-442b-4bae-b685-a3af9802455f	+	ko_Replicate_3.sorted.bed	KO	MEF
MT	0	2676	c018dc80-bbb0-4e87-bbe5-63842826a9cb	+	ko_Replicate_3.sorted.bed	KO	MEF
MT	0	2681	c0d2187a-1bc2-4f0c-8c47-c2a9f40bead5	+	ko_Replicate_3.sorted.bed	KO	MEF
MT	0	3176	c4fcf126-5107-4299-8e57-13d89c7b1a5d	+	ko_Replicate_3.sorted.bed	KO	MEF
MT	0	1023	c5bc5e82-077b-40cd-8bab-621baae29a51	+	ko_Replicate_3.sorted.bed	KO	MEF
MT	0	886	c8a28697-0506-406c-8ee5-1976399d82f5	+	ko_Replicate_3.sorted.bed	KO	MEF
MT	0	1912	ccfe7bd8-01ad-4258-84b6-95a58bef41ff	+	ko_Replicate_3.sorted.bed	KO	MEF
MT	0	2677	d12446c8-d5ad-454f-8287-0c338f88bf4d	+	ko_Replicate_3.sorted.bed	KO	MEF
MT	0	2676	d16a1658-2a0d-496a-856f-011b6fb34f8d	+	ko_Replicate_3.sorted.bed	KO	MEF
MT	0	2670	d31d5b1f-c79a-485a-9362-3a5d48b877d8	+	ko_Replicate_3.sorted.bed	KO	MEF
MT	0	2693	d42ac3cd-0b01-4ed1-bf69-0c87084142e7	+	ko_Replicate_3.sorted.bed	KO	MEF
MT	0	3711	d53b8344-746e-4de1-a041-202ebdb4f7a7	+	ko_Replicate_3.sorted.bed	KO	MEF
MT	0	3490	dd18adba-ece5-4e89-b64e-7ea1716f7e5b	+	ko_Replicate_3.sorted.bed	KO	MEF
MT	0	3702	dfe6e97a-2e51-4bad-b8c1-1f3d1f5d7ee6	+	ko_Replicate_3.sorted.bed	KO	MEF
MT	0	446	e42e1c84-0027-42a3-a964-a413794643f0	+	ko_Replicate_3.sorted.bed	KO	MEF
MT	0	2676	e686f09a-756c-4532-9972-4b7758ee2eee	+	ko_Replicate_3.sorted.bed	KO	MEF
MT	0	653	e9549949-a38f-4921-a45b-e1343b1d9090	+	ko_Replicate_3.sorted.bed	KO	MEF
MT	0	2677	ee3bf288-050a-40a2-a43d-0a846947f68a	+	ko_Replicate_3.sorted.bed	KO	MEF
MT	0	3704	ee5b9748-8d43-43ff-9e95-85dbbe128a43	+	ko_Replicate_3.sorted.bed	KO	MEF
MT	0	3700	7eb8f337-58f5-4e2c-9238-6a8ec13bc4ad	+	ko_Replicate_3.sorted.bed	KO	MEF
MT	0	3704	873e86f3-8011-424a-9473-80c604c0ecd1	+	ko_Replicate_3.sorted.bed	KO	MEF
MT	0	2683	8b89c248-f445-4b38-b02c-efa9af30c256	+	ko_Replicate_3.sorted.bed	KO	MEF
MT	0	3710	8c14e1f6-6e30-4bea-9dc5-e07640f1d5c8	+	ko_Replicate_3.sorted.bed	KO	MEF
MT	0	2676	8d0eef67-cdfb-43a7-8d2e-7af3f02e97e6	+	ko_Replicate_3.sorted.bed	KO	MEF
MT	0	2676	8fcdbc30-b43e-4bfa-a52c-a20d30dc9d37	+	ko_Replicate_3.sorted.bed	KO	MEF
MT	0	2681	905c6f7a-94c1-4954-809c-a5851d05cfe3	+	ko_Replicate_3.sorted.bed	KO	MEF
MT	0	2681	95920677-456c-445b-83f3-964cb678911e	+	ko_Replicate_3.sorted.bed	KO	MEF
MT	0	2681	9d502b14-b400-444d-9b4c-38ba0ddbe240	+	ko_Replicate_3.sorted.bed	KO	MEF
MT	0	3704	a6a8f018-78f7-47a6-b6d8-2af26f3e08be	+	ko_Replicate_3.sorted.bed	KO	MEF
MT	0	884	a717ed5e-6bfb-4c34-a837-0dac810389eb	+	ko_Replicate_3.sorted.bed	KO	MEF
MT	0	2676	a791e2d6-5bad-4541-ae93-2d3e3c14644e	+	ko_Replicate_3.sorted.bed	KO	MEF
MT	0	2676	accc8737-13bb-4e81-bf5f-8df662a13da2	+	ko_Replicate_3.sorted.bed	KO	MEF
MT	0	2677	ad157e7b-e74f-4eec-b7aa-e680cf00de6a	+	ko_Replicate_3.sorted.bed	KO	MEF
MT	0	2676	ad8b3b70-b936-45a3-b3a2-1802b97d6508	+	ko_Replicate_3.sorted.bed	KO	MEF
MT	0	3706	afb3284e-e30d-4514-bddb-d925dd0c29ea	+	ko_Replicate_3.sorted.bed	KO	MEF
MT	0	905	b3651da7-4964-43bc-a7e5-e840e51925c4	+	ko_Replicate_3.sorted.bed	KO	MEF
MT	0	3710	b48f9a5d-4a15-4985-beeb-6d15aebef7d4	+	ko_Replicate_3.sorted.bed	KO	MEF
MT	0	2681	b508edbc-2ebc-4c4d-bb7f-56ae621af350	+	ko_Replicate_3.sorted.bed	KO	MEF
MT	0	3710	bb48f879-08b8-43d4-92e4-ba35b222673f	+	ko_Replicate_3.sorted.bed	KO	MEF
MT	0	3707	bd85a8ff-e407-4ea8-94d1-f0362da3628a	+	ko_Replicate_3.sorted.bed	KO	MEF
MT	0	3710	be891376-4b37-46f5-9552-85cebf383fd5	+	ko_Replicate_3.sorted.bed	KO	MEF
MT	0	2677	c1eea2e0-a1c4-49af-bd96-2a2a44e21eeb	+	ko_Replicate_3.sorted.bed	KO	MEF
MT	0	2673	c45c578e-9803-4a84-a399-617a79bdf92c	+	ko_Replicate_3.sorted.bed	KO	MEF
MT	0	2681	c797695d-6e2e-4cbf-8a26-3feb0196821e	+	ko_Replicate_3.sorted.bed	KO	MEF
MT	0	2413	d1df7acf-8ded-4e8e-a1c0-1f370f24828b	+	ko_Replicate_3.sorted.bed	KO	MEF
MT	0	2682	d2b37bcf-0388-42e0-bdd3-675a3907cea3	+	ko_Replicate_3.sorted.bed	KO	MEF
MT	0	2682	d4b26b20-9a64-494e-b04d-ac4c7d2016c7	+	ko_Replicate_3.sorted.bed	KO	MEF
MT	0	1768	d5916346-f3bb-498b-8078-f30b574cdbfc	+	ko_Replicate_3.sorted.bed	KO	MEF
MT	0	2676	dad55424-9cb3-46d0-8213-749230dc1a48	+	ko_Replicate_3.sorted.bed	KO	MEF
MT	0	3711	dc13e49a-5918-479e-a938-1c97f8ab7b74	+	ko_Replicate_3.sorted.bed	KO	MEF
MT	0	1024	e475b466-5577-4f44-a669-e65e438202c5	+	ko_Replicate_3.sorted.bed	KO	MEF
MT	0	465	e4dc4ebc-f717-4b39-a01a-020f7eb6e644	+	ko_Replicate_3.sorted.bed	KO	MEF
MT	0	2675	e69e638d-31fb-4b85-ab04-c1c3ff4c1d87	+	ko_Replicate_3.sorted.bed	KO	MEF
MT	0	3086	e7ae721d-fac3-45af-b4f1-b45917de5a60	+	ko_Replicate_3.sorted.bed	KO	MEF
MT	0	2676	e9c50818-0792-4e11-a3fe-966e5a10e065	+	ko_Replicate_3.sorted.bed	KO	MEF
MT	0	2681	ea732088-48c5-4860-8501-0f7c3197234f	+	ko_Replicate_3.sorted.bed	KO	MEF
MT	0	2681	ecaed653-78cf-4028-826a-fa5a5afdd556	+	ko_Replicate_3.sorted.bed	KO	MEF
MT	0	324	ef809768-4e2d-4863-a121-5ba6f211ff4e	+	ko_Replicate_3.sorted.bed	KO	MEF
MT	0	3706	f26a2b79-19f7-4e59-8812-584ec98a029e	+	ko_Replicate_3.sorted.bed	KO	MEF
MT	0	3710	f5f415ab-1ec8-404c-a953-664a93dc8c54	+	ko_Replicate_3.sorted.bed	KO	MEF
MT	0	1024	ff97f87c-fcfc-42a2-8d1c-bf81b4e2a2b5	+	ko_Replicate_3.sorted.bed	KO	MEF
MT	0	2673	ffdf7cfb-94e9-473b-a8e4-89a91e0b6f98	+	ko_Replicate_3.sorted.bed	KO	MEF
MT	0	3700	f33c1b10-5f54-481c-99b3-472df1b15e47	+	ko_Replicate_3.sorted.bed	KO	MEF
MT	0	3695	fb03a552-d220-4786-befa-ee009921cf60	+	ko_Replicate_3.sorted.bed	KO	MEF
MT	0	2674	fc1a6715-de57-4560-a6e4-3b384189002d	+	ko_Replicate_3.sorted.bed	KO	MEF
MT	0	2655	fd37cebf-0e45-466a-a16f-fd0b697761fc	+	ko_Replicate_3.sorted.bed	KO	MEF
MT	0	691	0435609c-1cc6-4425-a032-c3d071900a81	+	ko_Replicate_3.sorted.bed	KO	MEF
MT	0	3704	0525f00b-048b-4a0b-b911-fdc1e4fde30c	+	ko_Replicate_3.sorted.bed	KO	MEF
MT	0	2568	0fb5b355-ccd1-4722-a65f-1e6c9c37433f	+	ko_Replicate_3.sorted.bed	KO	MEF
MT	0	2677	103522d7-3be2-4211-9b9b-0343ec3e7c10	+	ko_Replicate_3.sorted.bed	KO	MEF
MT	0	2674	11f5ad8c-c4c2-4a50-b82f-2834e91b64a3	+	ko_Replicate_3.sorted.bed	KO	MEF
MT	0	2677	124a2e56-4ce4-4df4-9527-c3dc8fd4efcc	+	ko_Replicate_3.sorted.bed	KO	MEF
MT	0	2682	141fa1ef-4dde-413d-8f6b-d93c13eb272e	+	ko_Replicate_3.sorted.bed	KO	MEF
MT	0	1191	18796c63-04d7-40cd-af7d-2b2d65bb00a6	+	ko_Replicate_3.sorted.bed	KO	MEF
MT	0	2676	188afe63-4401-4822-b91b-1656edd74319	+	ko_Replicate_3.sorted.bed	KO	MEF
MT	0	2669	1c8b774e-0fb4-4805-a72b-89004598dfa6	+	ko_Replicate_3.sorted.bed	KO	MEF
MT	0	3606	1eaf5888-522b-4601-881e-2280ae17052a	+	ko_Replicate_3.sorted.bed	KO	MEF
MT	0	3710	1f6337f5-1560-443c-89e0-b4c4872f3427	+	ko_Replicate_3.sorted.bed	KO	MEF
MT	0	640	22a3cdf9-da2d-4889-9a0f-30d834e45da6	+	ko_Replicate_3.sorted.bed	KO	MEF
MT	0	1112	252135f9-ac7b-4290-805f-6263d20f8443	+	ko_Replicate_3.sorted.bed	KO	MEF
MT	0	2677	257086ee-c62f-4ca6-b5f5-af6c69c81ebe	+	ko_Replicate_3.sorted.bed	KO	MEF
MT	0	2676	2596c105-255c-41fc-9b9e-4ad0f41e1ccc	+	ko_Replicate_3.sorted.bed	KO	MEF
MT	0	2676	278ea709-7a7c-411b-bbbf-fc5d5410a0fe	+	ko_Replicate_3.sorted.bed	KO	MEF
MT	0	3704	2e90c72e-579b-473d-babe-c523aab1293a	+	ko_Replicate_3.sorted.bed	KO	MEF
MT	0	3706	2f9a30a6-2440-423b-ad27-eae1be215907	+	ko_Replicate_3.sorted.bed	KO	MEF
MT	0	2677	3b74cbc3-04e9-49d5-8022-225e307053eb	+	ko_Replicate_3.sorted.bed	KO	MEF
MT	0	2677	448ded84-7cc6-4c30-aa5c-dc490d519f91	+	ko_Replicate_3.sorted.bed	KO	MEF
MT	0	2681	4493b4e0-dda7-4e92-b718-750e09cf1c94	+	ko_Replicate_3.sorted.bed	KO	MEF
MT	0	951	453b70f4-7cfc-400b-91a3-f413f3bee121	+	ko_Replicate_3.sorted.bed	KO	MEF
MT	0	3700	4b19c758-a8db-4592-af38-90180af7bc4f	+	ko_Replicate_3.sorted.bed	KO	MEF
MT	0	2676	4d74635f-1c5b-4b5a-9dde-cc0164dd6f8e	+	ko_Replicate_3.sorted.bed	KO	MEF
MT	0	2676	4e496b93-e032-4cc1-b6ea-764800873a71	+	ko_Replicate_3.sorted.bed	KO	MEF
MT	0	2681	4e68ec96-469e-48ce-a7f0-3ac9cf848e77	+	ko_Replicate_3.sorted.bed	KO	MEF
MT	0	2681	4ea473ec-9042-43cc-accc-c5a7064696a6	+	ko_Replicate_3.sorted.bed	KO	MEF
MT	0	3710	4f9ca9cb-ce12-4e47-b12a-437dcf8c6e38	+	ko_Replicate_3.sorted.bed	KO	MEF
MT	0	2830	4fddb87f-6ffc-4fda-a571-d761d231ea46	+	ko_Replicate_3.sorted.bed	KO	MEF
MT	0	2681	51f3a987-d4e4-4792-b734-7b730da2323f	+	ko_Replicate_3.sorted.bed	KO	MEF
MT	0	2265	5555d939-a9ff-4736-b0c3-2b5b6e6e11f6	+	ko_Replicate_3.sorted.bed	KO	MEF
MT	0	3700	560575db-af77-4ba3-ad14-da7b89c1ed05	+	ko_Replicate_3.sorted.bed	KO	MEF
MT	0	2678	58e8b449-15b6-434c-b099-b48c5d87c1de	+	ko_Replicate_3.sorted.bed	KO	MEF
MT	0	3699	598cf96f-2929-478d-a40d-9962e9521d9d	+	ko_Replicate_3.sorted.bed	KO	MEF
MT	0	2677	5cdfffd8-474f-43c0-9f36-4a1828ef8aaa	+	ko_Replicate_3.sorted.bed	KO	MEF
MT	0	2681	5db64520-a4b5-4307-af28-c355dd9563ae	+	ko_Replicate_3.sorted.bed	KO	MEF
MT	0	2968	629f9405-7bd3-44fc-bc33-20a4f1182924	+	ko_Replicate_3.sorted.bed	KO	MEF
MT	0	2681	65466550-7490-4134-8a10-f55e0f1aa8e0	+	ko_Replicate_3.sorted.bed	KO	MEF
MT	0	2676	66c5bf77-7c74-4540-83d6-f935dbcf0465	+	ko_Replicate_3.sorted.bed	KO	MEF
MT	0	2972	69d1a9fa-c091-4017-bd63-0535bc8154c5	+	ko_Replicate_3.sorted.bed	KO	MEF
MT	0	3710	6d04dbe7-43b7-4f18-b606-8039a9cf8cab	+	ko_Replicate_3.sorted.bed	KO	MEF
MT	0	2677	6eae41cc-a5cc-4312-af55-0d23847a1c7f	+	ko_Replicate_3.sorted.bed	KO	MEF
MT	0	2676	6fd5e26b-6f34-48de-bbd8-810b06126c28	+	ko_Replicate_3.sorted.bed	KO	MEF
MT	0	3691	72062750-1c38-4a76-bab3-cf407b29b315	+	ko_Replicate_3.sorted.bed	KO	MEF
MT	0	2681	72079595-a77e-4246-82c3-4ff5abebdfe8	+	ko_Replicate_3.sorted.bed	KO	MEF
MT	0	2676	73e74405-ff75-4b19-a0a5-4c9d5ca7c8ec	+	ko_Replicate_3.sorted.bed	KO	MEF
MT	0	1565	77593fbc-eb81-473d-9fea-a27061b6b29f	+	ko_Replicate_3.sorted.bed	KO	MEF
MT	0	2681	776440c3-20a2-49df-8f2e-0d74c7ecc787	+	ko_Replicate_3.sorted.bed	KO	MEF
MT	0	3711	79f87c4c-57cf-4f4c-bf50-41bc8df6c95a	+	ko_Replicate_3.sorted.bed	KO	MEF
MT	0	2676	7b02565a-a350-4136-815b-742c98366f48	+	ko_Replicate_3.sorted.bed	KO	MEF
MT	0	2676	7d4558a8-5af6-44d8-9ea9-606bad10b5e4	+	ko_Replicate_3.sorted.bed	KO	MEF
MT	0	3704	7daafddf-1d93-4d6f-8462-733b64e15c6e	+	ko_Replicate_3.sorted.bed	KO	MEF
MT	0	2682	8015a09f-659b-45a2-bc1b-87d276e5b1cf	+	ko_Replicate_3.sorted.bed	KO	MEF
MT	0	3706	804a073b-a7f1-42be-a8d5-429344ae01a2	+	ko_Replicate_3.sorted.bed	KO	MEF
MT	0	2681	810eb89c-9136-4b30-bc23-631e077b709a	+	ko_Replicate_3.sorted.bed	KO	MEF
MT	0	3711	826916f6-bee4-4155-b47b-6b62b4e3a20d	+	ko_Replicate_3.sorted.bed	KO	MEF
MT	0	3712	84336274-aa97-4d83-9889-b7b39e587502	+	ko_Replicate_3.sorted.bed	KO	MEF
MT	0	3700	84d50658-5762-40ef-bb4a-891014e4aa21	+	ko_Replicate_3.sorted.bed	KO	MEF
MT	0	2681	85683dd9-f486-4d83-aff9-c5f4c4a3194c	+	ko_Replicate_3.sorted.bed	KO	MEF
MT	0	2676	8574afc2-a64a-48fd-bcee-451f6fdbf9aa	+	ko_Replicate_3.sorted.bed	KO	MEF
MT	0	611	8a402463-5a3e-4205-a350-897a1a4a71ec	+	ko_Replicate_3.sorted.bed	KO	MEF
MT	0	3710	9814c16c-b40d-4d15-bd22-b626b47cd47e	+	ko_Replicate_3.sorted.bed	KO	MEF
MT	0	2495	983ca4c7-7dda-4bdc-b743-3a89b7ae2a9c	+	ko_Replicate_3.sorted.bed	KO	MEF
MT	0	2679	9a80a722-fa3a-4466-8d7f-02f57480e1dc	+	ko_Replicate_3.sorted.bed	KO	MEF
MT	0	2676	9a9759ae-40a7-4408-a9ee-5da3363f322d	+	ko_Replicate_3.sorted.bed	KO	MEF
MT	0	3711	9b8a7147-5100-4546-9643-278e0370cc75	+	ko_Replicate_3.sorted.bed	KO	MEF
MT	0	647	9d66b28b-5b9f-4763-aff1-e8c36047145c	+	ko_Replicate_3.sorted.bed	KO	MEF
MT	0	2677	9dbeb82a-6393-4c2c-b8fa-7a21dfc6dc1f	+	ko_Replicate_3.sorted.bed	KO	MEF
MT	0	2676	a00e6cf2-bff4-4838-bd3b-90ddd251e66c	+	ko_Replicate_3.sorted.bed	KO	MEF
MT	0	2676	a1dbfacd-7696-47eb-b30c-dbdfe23888be	+	ko_Replicate_3.sorted.bed	KO	MEF
MT	0	2676	a2fc64fb-fe12-4ae3-bd1c-e3900a69ff39	+	ko_Replicate_3.sorted.bed	KO	MEF
MT	0	2682	a342e4fe-6e31-4919-a0b3-060039593b5f	+	ko_Replicate_3.sorted.bed	KO	MEF
MT	0	2677	a3b88297-c7f2-40fc-a914-4b15e5a51137	+	ko_Replicate_3.sorted.bed	KO	MEF
MT	0	3385	a48bb162-aa20-4d17-afb2-fab56a393f67	+	ko_Replicate_3.sorted.bed	KO	MEF
MT	0	2682	a6023712-d5dd-47b7-8304-9528960f871d	+	ko_Replicate_3.sorted.bed	KO	MEF
MT	0	1026	a63d88f0-54ff-42ff-a18d-f259ec7b6c27	+	ko_Replicate_3.sorted.bed	KO	MEF
MT	0	3695	a78d2bfb-af58-4305-978c-7b047e393d03	+	ko_Replicate_3.sorted.bed	KO	MEF
MT	0	3695	a793ad21-be9d-4174-9c7f-2ca1090213b4	+	ko_Replicate_3.sorted.bed	KO	MEF
MT	0	3711	ab858a4b-6b32-48eb-8f97-82b43ffa07b4	+	ko_Replicate_3.sorted.bed	KO	MEF
MT	0	3842	b011f08d-0c0d-498f-8651-8b3695fe09cc	+	ko_Replicate_3.sorted.bed	KO	MEF
MT	0	2676	c3ed556f-ba87-4f07-a0bf-5b0616777935	+	ko_Replicate_3.sorted.bed	KO	MEF
MT	0	3706	c4628cbf-7c5b-4edd-af63-4d055082dddd	+	ko_Replicate_3.sorted.bed	KO	MEF
MT	0	2681	c56de7b8-bf88-4a92-bef3-e2f916778e1e	+	ko_Replicate_3.sorted.bed	KO	MEF
MT	0	2676	c5d1a132-28aa-4d9a-b2ea-7c7ac2ffc60c	+	ko_Replicate_3.sorted.bed	KO	MEF
MT	0	3710	c8dc4283-87d1-443c-8a4b-23ba636afd04	+	ko_Replicate_3.sorted.bed	KO	MEF
MT	0	2681	c96e23e9-e27a-4bb8-b80c-97cc4c9d4d0e	+	ko_Replicate_3.sorted.bed	KO	MEF
MT	0	2690	ccf26fee-509b-44eb-baa0-f7039b3c2c5a	+	ko_Replicate_3.sorted.bed	KO	MEF
MT	0	2680	d12d8f3f-7015-471d-a744-deab7e5733b7	+	ko_Replicate_3.sorted.bed	KO	MEF
MT	0	3710	d2ff9dd1-e3e0-477b-92e6-5f0ef654c1af	+	ko_Replicate_3.sorted.bed	KO	MEF
MT	0	2681	d39bb94a-315a-4ff9-a931-608ccc264f6d	+	ko_Replicate_3.sorted.bed	KO	MEF
MT	0	3670	d53bf1c9-9f7a-4485-a17f-1657350445cc	+	ko_Replicate_3.sorted.bed	KO	MEF
MT	0	2677	d60b8a98-2b2a-4558-939f-7d4124c60a50	+	ko_Replicate_3.sorted.bed	KO	MEF
MT	0	2676	d6dc4b4f-b24f-48f0-b84b-64b1baf2e505	+	ko_Replicate_3.sorted.bed	KO	MEF
MT	0	2677	d8da0426-34c4-4f5a-ac9f-178935c3a7bd	+	ko_Replicate_3.sorted.bed	KO	MEF
MT	0	2678	de610576-8d1a-493d-aa01-285849f72a1e	+	ko_Replicate_3.sorted.bed	KO	MEF
MT	0	1981	e090d157-ffaf-4e1a-af4d-3f10343c48bd	+	ko_Replicate_3.sorted.bed	KO	MEF
MT	0	2673	e287d08b-6c95-4011-ad44-1949fa4279ab	+	ko_Replicate_3.sorted.bed	KO	MEF
MT	0	2676	e594e11d-bb86-4737-b2a5-c3beedbec141	+	ko_Replicate_3.sorted.bed	KO	MEF
MT	0	2677	e6a73252-caf3-433f-b585-8ad932a84405	+	ko_Replicate_3.sorted.bed	KO	MEF
MT	0	2681	eac81b3a-aec4-401e-80f5-64ad3f8df9f3	+	ko_Replicate_3.sorted.bed	KO	MEF
MT	0	2700	ed3e3caa-db86-4230-9be1-3afda999ea35	+	ko_Replicate_3.sorted.bed	KO	MEF
MT	0	1020	f0a560a2-6c66-47dd-a63f-baf26abacdc3	+	ko_Replicate_3.sorted.bed	KO	MEF
MT	0	2677	f4e1e217-372b-4763-96cc-0e13333275ea	+	ko_Replicate_3.sorted.bed	KO	MEF
MT	0	913	f7abcf01-0b80-4b28-ba89-64d897d1f36c	+	ko_Replicate_3.sorted.bed	KO	MEF
MT	0	2676	fe379740-aa8b-44f1-ba23-8d53cb8caac4	+	ko_Replicate_3.sorted.bed	KO	MEF
MT	0	2676	fec3bb99-acbc-4903-9db2-f0a91419e781	+	ko_Replicate_3.sorted.bed	KO	MEF
MT	0	2676	004ace68-4538-4735-9b4a-13925af9e354	+	ko_Replicate_3.sorted.bed	KO	MEF
MT	0	2676	00b3da00-96b0-487c-8f8d-4839814b3f54	+	ko_Replicate_3.sorted.bed	KO	MEF
MT	0	941	00ef837a-cc64-4c24-afe7-db7b3e0c7625	+	ko_Replicate_3.sorted.bed	KO	MEF
MT	0	2676	01e69200-99c5-48df-a713-04b40d35508f	+	ko_Replicate_3.sorted.bed	KO	MEF
MT	0	3710	05a8b4e8-8588-4d13-818e-ecced2828320	+	ko_Replicate_3.sorted.bed	KO	MEF
MT	0	2677	05e54458-3727-41b5-9374-8f69c11d91f3	+	ko_Replicate_3.sorted.bed	KO	MEF
MT	0	1024	06c8745d-7edb-4540-a268-64d2b7f9173a	+	ko_Replicate_3.sorted.bed	KO	MEF
MT	0	2028	08559a80-76f4-46dc-99c2-66d5b00760a7	+	ko_Replicate_3.sorted.bed	KO	MEF
MT	0	3710	0b0e2ea8-2264-41f3-a82d-5d531690d4d0	+	ko_Replicate_3.sorted.bed	KO	MEF
MT	0	3154	0c6e9ffd-f4d5-4151-a987-79b781679ff8	+	ko_Replicate_3.sorted.bed	KO	MEF
MT	0	2676	0e2e0d85-ae57-4bb6-b882-2893e032e1ec	+	ko_Replicate_3.sorted.bed	KO	MEF
MT	0	305	0f4d793f-57ba-4ec8-993f-2b581fbcdd51	+	ko_Replicate_3.sorted.bed	KO	MEF
MT	0	3694	11a49ff2-6a6a-4fe5-9a1c-9b7076bc1cff	+	ko_Replicate_3.sorted.bed	KO	MEF
MT	0	2681	11b9e31d-ddbf-4b84-9bea-771f6f79a786	+	ko_Replicate_3.sorted.bed	KO	MEF
MT	0	2677	13483775-8050-473f-aa79-5640a62ff47c	+	ko_Replicate_3.sorted.bed	KO	MEF
MT	0	2676	172d4768-8383-4312-a3ea-2ae55dbf334c	+	ko_Replicate_3.sorted.bed	KO	MEF
MT	0	2676	17fe4810-0748-4781-9e5a-9748e27892c5	+	ko_Replicate_3.sorted.bed	KO	MEF
MT	0	3712	1840e035-7d09-4baa-be77-acf9bb3f065a	+	ko_Replicate_3.sorted.bed	KO	MEF
MT	0	200	1b5926c8-9014-4818-8e56-e551580636b6	+	ko_Replicate_3.sorted.bed	KO	MEF
MT	0	2681	1f97a502-5975-412d-bd44-9350e933b129	+	ko_Replicate_3.sorted.bed	KO	MEF
MT	0	2654	1fcc9f83-760d-4ff7-9a30-a74b60216dcf	+	ko_Replicate_3.sorted.bed	KO	MEF
MT	0	2690	22c93b00-6d71-455b-abac-8a9e4bd6ed94	+	ko_Replicate_3.sorted.bed	KO	MEF
MT	0	3710	251cc7f6-2f0e-4ea5-9749-86361064b882	+	ko_Replicate_3.sorted.bed	KO	MEF
MT	0	2677	26baee0e-efbc-416f-9946-730661255048	+	ko_Replicate_3.sorted.bed	KO	MEF
MT	0	3704	2777d620-3960-43c6-a546-b38377e70636	+	ko_Replicate_3.sorted.bed	KO	MEF
MT	0	3710	2b00c8dd-5f66-46a9-96cf-cd001cc02fee	+	ko_Replicate_3.sorted.bed	KO	MEF
MT	0	2677	2fe51002-40d2-44d2-95f7-db0a8be883b3	+	ko_Replicate_3.sorted.bed	KO	MEF
MT	0	2676	3020128e-73af-4c7d-9fa4-a87d2557042b	+	ko_Replicate_3.sorted.bed	KO	MEF
MT	0	465	30e4bedf-c9e5-4205-8b55-b94427fde18a	+	ko_Replicate_3.sorted.bed	KO	MEF
MT	0	3703	34d3c8cd-f0f6-42f5-879a-9771f8e5d7e2	+	ko_Replicate_3.sorted.bed	KO	MEF
MT	0	3704	36b0f61e-8d6b-444c-a7b7-4e51d3291721	+	ko_Replicate_3.sorted.bed	KO	MEF
MT	0	2676	36e6c4ff-3ee1-49d0-bc6a-1b82ba018379	+	ko_Replicate_3.sorted.bed	KO	MEF
MT	0	1883	37c40789-4882-4285-8839-d5b801b12e56	+	ko_Replicate_3.sorted.bed	KO	MEF
MT	0	3710	38ab4348-65b0-4936-93c1-3a156645886c	+	ko_Replicate_3.sorted.bed	KO	MEF
MT	0	1020	3b9535c1-366f-45ee-be42-ef633dce2017	+	ko_Replicate_3.sorted.bed	KO	MEF
MT	0	2676	3cba1dc6-c14e-4099-8187-23076de25511	+	ko_Replicate_3.sorted.bed	KO	MEF
MT	0	3704	3d33a6cc-d6f6-4e57-9f4e-d69b226a97d0	+	ko_Replicate_3.sorted.bed	KO	MEF
MT	0	1122	3f017a69-746e-4de0-8b9c-dbaba9b70a59	+	ko_Replicate_3.sorted.bed	KO	MEF
MT	0	2676	3f657ceb-f099-43c4-b0a7-176422adf4c0	+	ko_Replicate_3.sorted.bed	KO	MEF
MT	0	969	42c45146-fe91-4553-a4c0-9abedfcfa7bd	+	ko_Replicate_3.sorted.bed	KO	MEF
MT	0	3706	4405eca7-27d2-4c72-98c1-2c0450586f9d	+	ko_Replicate_3.sorted.bed	KO	MEF
MT	0	2681	4434352d-aedd-4cb6-8964-0282f258dccf	+	ko_Replicate_3.sorted.bed	KO	MEF
MT	0	2676	456e44a5-f362-4b17-b62b-52c5e4be44af	+	ko_Replicate_3.sorted.bed	KO	MEF
MT	0	2676	459bf6a5-ad28-43e9-a0db-7fc17c662834	+	ko_Replicate_3.sorted.bed	KO	MEF
MT	0	803	4bcad15e-33d9-4c99-8a60-890942497940	+	ko_Replicate_3.sorted.bed	KO	MEF
MT	0	3695	4c116e95-7f2d-43c7-9506-7d606d669175	+	ko_Replicate_3.sorted.bed	KO	MEF
MT	0	2682	4cbdbe40-9dcd-481f-9333-d87cdb7e947b	+	ko_Replicate_3.sorted.bed	KO	MEF
MT	0	2681	55b72e61-3b54-47ea-becc-75667bbac185	+	ko_Replicate_3.sorted.bed	KO	MEF
MT	0	1020	55c0e287-5e37-4196-b935-0bb1ffb16278	+	ko_Replicate_3.sorted.bed	KO	MEF
MT	0	3710	579ca95d-ac1d-4840-a283-234981826a11	+	ko_Replicate_3.sorted.bed	KO	MEF
MT	0	3704	5c5cb68d-c98b-4509-b3d3-ec700a2b7432	+	ko_Replicate_3.sorted.bed	KO	MEF
MT	0	3710	5c734bae-69cc-48ce-9cda-ae7203e6f8df	+	ko_Replicate_3.sorted.bed	KO	MEF
MT	0	3700	60f02dba-b092-4513-8739-cdaa07542f05	+	ko_Replicate_3.sorted.bed	KO	MEF
MT	0	3695	62cc82e8-8b24-4613-8189-cf13bfe8d9b0	+	ko_Replicate_3.sorted.bed	KO	MEF
MT	0	317	67c0801a-ba15-4fe5-90fc-f1f07a34dcc0	+	ko_Replicate_3.sorted.bed	KO	MEF
MT	0	2681	6e3ec456-fba4-4ddc-a922-e40f9ef9e118	+	ko_Replicate_3.sorted.bed	KO	MEF
MT	0	2678	6e6d8c15-8804-4c12-ac8f-0372a8c8b5c8	+	ko_Replicate_3.sorted.bed	KO	MEF
MT	0	3841	6edad967-ca70-4b64-abfc-7ed6cc5e0d69	+	ko_Replicate_3.sorted.bed	KO	MEF
MT	0	3702	7636abc1-3229-4a5c-827b-01f508965729	+	ko_Replicate_3.sorted.bed	KO	MEF
MT	0	3711	78954d3e-e931-4d98-801a-24b489af0be9	+	ko_Replicate_3.sorted.bed	KO	MEF
MT	0	593	7902531d-dc44-4017-a941-e1e67e8e8981	+	ko_Replicate_3.sorted.bed	KO	MEF
MT	0	1587	7bb0a5a1-3254-428c-bcb7-68f4c254d698	+	ko_Replicate_3.sorted.bed	KO	MEF
MT	0	3704	7e53ee0c-8343-4a43-8b47-9b4493b7d2d0	+	ko_Replicate_3.sorted.bed	KO	MEF
MT	0	2680	7fde096f-0b88-4936-a5a7-2c730ab66b52	+	ko_Replicate_3.sorted.bed	KO	MEF
MT	0	318	8067912d-4ef3-480b-b2a7-8b291dc64e42	+	ko_Replicate_3.sorted.bed	KO	MEF
MT	0	3700	81c194de-1513-4a5d-b456-d14a152ceb5a	+	ko_Replicate_3.sorted.bed	KO	MEF
MT	0	3711	8202f73d-ebea-43d2-b6a5-096c26b5f305	+	ko_Replicate_3.sorted.bed	KO	MEF
MT	0	3704	838cd763-516a-45b6-ae79-c4b8a80cf051	+	ko_Replicate_3.sorted.bed	KO	MEF
MT	0	2681	85ec383d-37b5-4f80-8e3b-3b4db6e995c9	+	ko_Replicate_3.sorted.bed	KO	MEF
MT	0	2676	8636eabd-e66e-4bde-b1b4-02143e42c74c	+	ko_Replicate_3.sorted.bed	KO	MEF
MT	0	602	87732cbc-a4c5-42d0-a2a1-a117654f1dde	+	ko_Replicate_3.sorted.bed	KO	MEF
MT	0	2681	8e952fdf-a4fd-4853-8930-0ee603d8e1bf	+	ko_Replicate_3.sorted.bed	KO	MEF
MT	0	2676	91cecedb-d9c6-436e-978c-b4696da7789f	+	ko_Replicate_3.sorted.bed	KO	MEF
MT	0	3704	9324ada6-ab99-4dd3-b19c-bcec80830eda	+	ko_Replicate_3.sorted.bed	KO	MEF
MT	0	2677	937f6969-f93d-4851-afc6-9e37e88845ae	+	ko_Replicate_3.sorted.bed	KO	MEF
MT	0	1020	9abfe80d-a776-4224-bf78-5485e65eb018	+	ko_Replicate_3.sorted.bed	KO	MEF
MT	0	1313	9c994977-6e67-4b1e-9130-08289e70e1dd	+	ko_Replicate_3.sorted.bed	KO	MEF
MT	0	2681	9e15fc06-0f34-4594-8533-de3d0ee2d5fe	+	ko_Replicate_3.sorted.bed	KO	MEF
MT	0	2676	9e717367-2b2b-46c3-9d06-1443c2da5aa5	+	ko_Replicate_3.sorted.bed	KO	MEF
MT	0	749	a035c0f5-4d48-45b9-8ba8-f4f28867c169	+	ko_Replicate_3.sorted.bed	KO	MEF
MT	0	2677	a26f721f-a126-4b27-871e-f86e5696c2a1	+	ko_Replicate_3.sorted.bed	KO	MEF
MT	0	2676	a604923c-8762-4e63-8f7f-91b889941d72	+	ko_Replicate_3.sorted.bed	KO	MEF
MT	0	2677	a9964bea-53bf-427f-befb-bbdf68e5697b	+	ko_Replicate_3.sorted.bed	KO	MEF
MT	0	522	ab251aab-258a-4cb1-b9a9-f9fdf540a7c8	+	ko_Replicate_3.sorted.bed	KO	MEF
MT	0	2681	acf3e7a2-5f25-4738-bc70-6debc7ea1cec	+	ko_Replicate_3.sorted.bed	KO	MEF
MT	0	2676	ad64efee-583d-485b-a117-1619abb4224a	+	ko_Replicate_3.sorted.bed	KO	MEF
MT	0	3612	ae4d32a9-109b-450a-890c-2a23b159c541	+	ko_Replicate_3.sorted.bed	KO	MEF
MT	0	3704	b0a7a77e-f645-4fc5-bc4e-9a7a9449c256	+	ko_Replicate_3.sorted.bed	KO	MEF
MT	0	2736	b158a66d-d1ef-49ef-bdb2-2a16d334249f	+	ko_Replicate_3.sorted.bed	KO	MEF
MT	0	3711	b3cb31f0-e308-4e07-ad62-8009fe3b0171	+	ko_Replicate_3.sorted.bed	KO	MEF
MT	0	2676	b4095513-1142-40e9-b574-53fbbb4dd745	+	ko_Replicate_3.sorted.bed	KO	MEF
MT	0	2677	b5a852e3-93a6-41bb-bddd-79aacafcd7f9	+	ko_Replicate_3.sorted.bed	KO	MEF
MT	0	316	b625e38e-5839-4792-8916-111793f74d6b	+	ko_Replicate_3.sorted.bed	KO	MEF
MT	0	2677	b68572a8-b6a3-44b8-bbc0-0b902c30330b	+	ko_Replicate_3.sorted.bed	KO	MEF
MT	0	2679	b7f5d037-c6f0-43db-b8be-de60802f41bb	+	ko_Replicate_3.sorted.bed	KO	MEF
MT	0	2677	b8288bc5-2e03-4ae5-b278-f7519d9e3e24	+	ko_Replicate_3.sorted.bed	KO	MEF
MT	0	3687	bb13ce19-c03b-424f-9ed1-7664c94548d8	+	ko_Replicate_3.sorted.bed	KO	MEF
MT	0	1024	bd0e9e47-ee36-4719-a5bc-b6312f8b8088	+	ko_Replicate_3.sorted.bed	KO	MEF
MT	0	2799	c001c9ce-bd9d-484d-a27f-8e97d51f9edb	+	ko_Replicate_3.sorted.bed	KO	MEF
MT	0	2676	c5367312-1365-4f28-ad7d-f51c8f45feb8	+	ko_Replicate_3.sorted.bed	KO	MEF
MT	0	1455	c58a5fdc-6d99-409b-98a5-873c71824a89	+	ko_Replicate_3.sorted.bed	KO	MEF
MT	0	2676	c5b1a254-098f-43cb-9df4-ff688f3c5899	+	ko_Replicate_3.sorted.bed	KO	MEF
MT	0	2674	c5c83d61-673d-4983-a63d-eb282c5a2ece	+	ko_Replicate_3.sorted.bed	KO	MEF
MT	0	2676	c5f895a1-9188-4c9e-a20d-3bd5dfdb7862	+	ko_Replicate_3.sorted.bed	KO	MEF
MT	0	931	c6ec6020-35d5-4923-8c78-ee2a9dda2cf4	+	ko_Replicate_3.sorted.bed	KO	MEF
MT	0	2677	c7eebd4a-378c-4e91-84af-f2e602a0e2d1	+	ko_Replicate_3.sorted.bed	KO	MEF
MT	0	3710	c93e2a9c-02fb-48bc-89d3-21e52f31a27e	+	ko_Replicate_3.sorted.bed	KO	MEF
MT	0	2676	c98f2ada-753d-44bf-a5f7-9074706f2ae3	+	ko_Replicate_3.sorted.bed	KO	MEF
MT	0	3712	ca5e87cf-2bb7-4876-98e6-6ba4493f8548	+	ko_Replicate_3.sorted.bed	KO	MEF
MT	0	2720	cae77b36-e86c-4438-b10d-90facd75f9bf	+	ko_Replicate_3.sorted.bed	KO	MEF
MT	0	2672	cb0d02fc-be0f-4829-a47f-0e216b9d9882	+	ko_Replicate_3.sorted.bed	KO	MEF
MT	0	2681	cd46306e-7045-45ba-b9be-0a4cd162e235	+	ko_Replicate_3.sorted.bed	KO	MEF
MT	0	2681	d2b69a34-5d86-427b-bddb-a6883ec17d1e	+	ko_Replicate_3.sorted.bed	KO	MEF
MT	0	1145	d9118512-1850-45a9-a583-c72318e4616d	+	ko_Replicate_3.sorted.bed	KO	MEF
MT	0	3203	d93f91df-e3fa-49aa-b6f7-d799a3c0fe3e	+	ko_Replicate_3.sorted.bed	KO	MEF
MT	0	3711	d9eaf030-739b-4a7a-a83e-ef8022c77315	+	ko_Replicate_3.sorted.bed	KO	MEF
MT	0	1984	dbaf16b5-9c43-4d54-a681-9dd53f0d406d	+	ko_Replicate_3.sorted.bed	KO	MEF
MT	0	2676	dcbdb64f-74bb-46bc-bbec-e97c143a71ea	+	ko_Replicate_3.sorted.bed	KO	MEF
MT	0	621	e6efff31-7edf-4715-8339-1ce9b045f11f	+	ko_Replicate_3.sorted.bed	KO	MEF
MT	0	2681	ea867848-d16d-4189-9c65-56162c04d186	+	ko_Replicate_3.sorted.bed	KO	MEF
MT	0	1958	f19679ac-f8e1-4a2b-9c84-061f1e03eb78	+	ko_Replicate_3.sorted.bed	KO	MEF
MT	0	2681	f3408f5c-8253-4c03-b724-dff8b654cbe4	+	ko_Replicate_3.sorted.bed	KO	MEF
MT	0	2677	f4ecb125-4bb2-473b-8cd3-d846224497ea	+	ko_Replicate_3.sorted.bed	KO	MEF
MT	0	2676	f4ef2851-1d2d-4b0e-832b-3d36edd7cdb6	+	ko_Replicate_3.sorted.bed	KO	MEF
MT	0	2681	f68ea8b8-60ea-4976-8fd3-bb186be81f0a	+	ko_Replicate_3.sorted.bed	KO	MEF
MT	0	3711	f81bd308-505f-41e5-ba51-13f8a813a6d2	+	ko_Replicate_3.sorted.bed	KO	MEF
MT	0	2528	fc9d8ce3-9cd2-4363-91fc-642c71913c8c	+	ko_Replicate_3.sorted.bed	KO	MEF
MT	0	2676	fe0d108d-f21b-439c-8feb-ed1edc985e16	+	ko_Replicate_3.sorted.bed	KO	MEF
MT	0	2677	fffff723-f9f6-4448-87de-c9a210aded50	+	ko_Replicate_3.sorted.bed	KO	MEF
MT	0	2676	03e0ad18-986c-4e2b-9d66-c34434133369	+	ko_Replicate_3.sorted.bed	KO	MEF
MT	0	2676	059dbbf7-5194-460e-ab26-1c3c252a645a	+	ko_Replicate_3.sorted.bed	KO	MEF
MT	0	2681	08e8ed47-c732-477c-8d7d-4bc95f73ca4f	+	ko_Replicate_3.sorted.bed	KO	MEF
MT	0	2676	09481979-f305-430e-adb7-4eaf2a0eb6a4	+	ko_Replicate_3.sorted.bed	KO	MEF
MT	0	2435	09687a88-61e9-45d8-b380-85875b5f6955	+	ko_Replicate_3.sorted.bed	KO	MEF
MT	0	1537	09d457d3-0460-4573-afa3-a2c39b8dca74	+	ko_Replicate_3.sorted.bed	KO	MEF
MT	0	2676	0ae55c0b-852f-43d1-9756-0a8b3e0ed2fb	+	ko_Replicate_3.sorted.bed	KO	MEF
MT	0	2673	0bb913b4-518a-423c-87cb-62ff9e224dd7	+	ko_Replicate_3.sorted.bed	KO	MEF
MT	0	2681	0f2c1557-6120-485b-a2c5-6017ba5727ae	+	ko_Replicate_3.sorted.bed	KO	MEF
MT	0	2675	0f86e15a-6325-403d-9ff7-3413f39c7851	+	ko_Replicate_3.sorted.bed	KO	MEF
MT	0	1614	0fbd8e5b-61ce-48cf-80d5-4facabc8d9a9	+	ko_Replicate_3.sorted.bed	KO	MEF
MT	0	2680	1058b69a-7b10-49fb-a636-1f2c68979cce	+	ko_Replicate_3.sorted.bed	KO	MEF
MT	0	2587	106c0eac-3e58-4ce6-ad4a-f39adb3d91d3	+	ko_Replicate_3.sorted.bed	KO	MEF
MT	0	3710	10760857-1002-490b-8be6-2a08aaf5ea0d	+	ko_Replicate_3.sorted.bed	KO	MEF
MT	0	2664	10e76804-4ab0-4af9-ada8-736b62cdf766	+	ko_Replicate_3.sorted.bed	KO	MEF
MT	0	2676	12cb7bb2-7def-4a55-9b27-9215d486f251	+	ko_Replicate_3.sorted.bed	KO	MEF
MT	0	1321	137c29cb-63f9-41e1-a07c-4d99e46e504e	+	ko_Replicate_3.sorted.bed	KO	MEF
MT	0	2678	13a9cbb9-d8e0-49bc-a0a6-1f18bdc17cdf	+	ko_Replicate_3.sorted.bed	KO	MEF
MT	0	205	143aedff-ee6b-4432-b4dd-9e444c0ffcee	+	ko_Replicate_3.sorted.bed	KO	MEF
MT	0	2682	158a01da-5ad6-4ce6-941c-29e5d208c047	+	ko_Replicate_3.sorted.bed	KO	MEF
MT	0	4626	179dcdf3-19c8-449d-ac9c-9a5aa94a4dc3	+	ko_Replicate_3.sorted.bed	KO	MEF
MT	0	2682	17a6190f-bcc3-4a2f-a9f7-372a55720b8e	+	ko_Replicate_3.sorted.bed	KO	MEF
MT	0	2682	19b6240e-319c-4396-998f-23c117fc1448	+	ko_Replicate_3.sorted.bed	KO	MEF
MT	0	2681	1aa27a3e-d418-4045-ad17-855bb10e859a	+	ko_Replicate_3.sorted.bed	KO	MEF
MT	0	3700	1af161a5-93f6-4417-880f-bd07ef1e6941	+	ko_Replicate_3.sorted.bed	KO	MEF
MT	0	2682	1b69edd6-ffe7-40ef-98ea-1c6b61adfdbf	+	ko_Replicate_3.sorted.bed	KO	MEF
MT	0	3699	1fb15b6e-17ff-4f7b-85e6-799e9026cee2	+	ko_Replicate_3.sorted.bed	KO	MEF
MT	0	2676	24de1c11-98df-484b-a77d-f09290464a17	+	ko_Replicate_3.sorted.bed	KO	MEF
MT	0	2677	25b124ea-dacb-4f52-96d0-ab87d384cdf4	+	ko_Replicate_3.sorted.bed	KO	MEF
MT	0	2674	26c49f52-7123-466b-b970-67805692bebc	+	ko_Replicate_3.sorted.bed	KO	MEF
MT	0	3656	29ae94ed-8d4e-4a20-b468-6774d239fbc2	+	ko_Replicate_3.sorted.bed	KO	MEF
MT	0	2677	2a8bb553-4699-4201-a271-2a87c810e3f7	+	ko_Replicate_3.sorted.bed	KO	MEF
MT	0	2656	2dbc95db-232f-4a94-b2e5-0b90fec2da9b	+	ko_Replicate_3.sorted.bed	KO	MEF
MT	0	2681	2eaae219-0e00-43a8-90a6-1ac2fc359cff	+	ko_Replicate_3.sorted.bed	KO	MEF
MT	0	2674	2eb0368c-1d71-44c3-a56b-dade0a4a44b2	+	ko_Replicate_3.sorted.bed	KO	MEF
MT	0	2676	32040987-a12b-423f-9c5d-b4c194578576	+	ko_Replicate_3.sorted.bed	KO	MEF
MT	0	3710	3768e3bc-baec-488d-a8a0-75e2d9c5b4ed	+	ko_Replicate_3.sorted.bed	KO	MEF
MT	0	2677	3849f0f8-564d-4f33-80a8-888a1d56748f	+	ko_Replicate_3.sorted.bed	KO	MEF
MT	0	2682	39c5233f-0b1b-41c8-9532-6a46b08b80a0	+	ko_Replicate_3.sorted.bed	KO	MEF
MT	0	2681	3ee3f250-1f27-4bbb-8b53-aaf242aac93b	+	ko_Replicate_3.sorted.bed	KO	MEF
MT	0	2676	3f30d073-49f4-4e60-bdd4-784a6b9b0233	+	ko_Replicate_3.sorted.bed	KO	MEF
MT	0	1024	40329e22-c14a-457a-addc-8570c5babd3b	+	ko_Replicate_3.sorted.bed	KO	MEF
MT	0	2675	4765fbc5-8972-4bd3-a082-147850713b9c	+	ko_Replicate_3.sorted.bed	KO	MEF
MT	0	2677	48d31905-0bbc-496b-92db-98cc03d54e8e	+	ko_Replicate_3.sorted.bed	KO	MEF
MT	0	3736	4bbab87d-1eea-49ca-9704-292aec483878	+	ko_Replicate_3.sorted.bed	KO	MEF
MT	0	2676	57247d7d-7d9e-4d0b-9724-97ce640912e7	+	ko_Replicate_3.sorted.bed	KO	MEF
MT	0	3710	5c9c13bc-9247-4c94-855e-3201bb0db5e8	+	ko_Replicate_3.sorted.bed	KO	MEF
MT	0	2677	5e5fae0d-7877-40f3-af54-5551e3934cb7	+	ko_Replicate_3.sorted.bed	KO	MEF
MT	0	5200	600f16bf-e56e-4379-b52b-e092aa19fffd	+	ko_Replicate_3.sorted.bed	KO	MEF
MT	0	3704	649e7a64-c711-4d13-8a72-bc8b7551f8ed	+	ko_Replicate_3.sorted.bed	KO	MEF
MT	0	2681	66a2de85-5344-4f79-811f-820a6f54dc04	+	ko_Replicate_3.sorted.bed	KO	MEF
MT	0	2681	6920235f-850a-439b-82db-37d4272c86af	+	ko_Replicate_3.sorted.bed	KO	MEF
MT	0	2682	69aa9c96-31a2-40ef-bbcc-4cf9912476d0	+	ko_Replicate_3.sorted.bed	KO	MEF
MT	0	3699	69ecf2be-2fa5-4b56-a58e-307012463662	+	ko_Replicate_3.sorted.bed	KO	MEF
MT	0	2676	6a5b9618-3cbd-4633-89bd-6ee2542afc3b	+	ko_Replicate_3.sorted.bed	KO	MEF
MT	0	2676	6e0e49ec-22b6-44ac-aaa3-333ffa710978	+	ko_Replicate_3.sorted.bed	KO	MEF
MT	0	1319	74adbe23-9fa2-48ff-a576-ed4d965712ca	+	ko_Replicate_3.sorted.bed	KO	MEF
MT	0	3695	74ea1edc-44d1-4dad-b1cf-de9777f833d3	+	ko_Replicate_3.sorted.bed	KO	MEF
MT	0	2676	769335eb-a4ed-4489-b071-329c1ea9e892	+	ko_Replicate_3.sorted.bed	KO	MEF
MT	0	1020	76ecc17c-7492-4197-96ff-df890b2bd743	+	ko_Replicate_3.sorted.bed	KO	MEF
MT	0	2677	772c6cee-b961-429f-89ce-b96340a0ee9a	+	ko_Replicate_3.sorted.bed	KO	MEF
MT	0	2676	7a78397b-59c4-44d4-82bc-ffdb46d2bc60	+	ko_Replicate_3.sorted.bed	KO	MEF
MT	0	2676	854eeb09-c89a-4055-9c25-15f32020d721	+	ko_Replicate_3.sorted.bed	KO	MEF
MT	0	2681	85616ab6-faac-49a8-8ded-bccea2b3e8a3	+	ko_Replicate_3.sorted.bed	KO	MEF
MT	0	2675	8b45f5cf-aaf3-4f9f-821a-4195def378e8	+	ko_Replicate_3.sorted.bed	KO	MEF
MT	0	3710	8c27568d-ca30-4b89-870d-790693ca67e1	+	ko_Replicate_3.sorted.bed	KO	MEF
MT	0	3700	8ca7b43d-33f1-4346-9317-0ce630329edf	+	ko_Replicate_3.sorted.bed	KO	MEF
MT	0	3711	8cd7b49a-9507-475b-b2d2-455e52c860f7	+	ko_Replicate_3.sorted.bed	KO	MEF
MT	0	2677	8db6e6b4-c8a2-4db1-b60c-5af571562ffe	+	ko_Replicate_3.sorted.bed	KO	MEF
MT	0	2682	8ddee753-2ff8-4344-9e3d-2882d0fa349c	+	ko_Replicate_3.sorted.bed	KO	MEF
MT	0	3710	9055048a-5cd4-48b1-bb39-acfddc5c6a3f	+	ko_Replicate_3.sorted.bed	KO	MEF
MT	0	2885	943a4d5d-94e1-4eda-b09f-07122da98906	+	ko_Replicate_3.sorted.bed	KO	MEF
MT	0	2681	9c777cdb-9218-45c9-bed2-69fa678b5152	+	ko_Replicate_3.sorted.bed	KO	MEF
MT	0	3700	9ff6fd1c-5c3b-433d-af6c-6dae3460cbba	+	ko_Replicate_3.sorted.bed	KO	MEF
MT	0	4021	a5a2f827-4e4c-46b1-a81a-e07335d67d5f	+	ko_Replicate_3.sorted.bed	KO	MEF
MT	0	2680	a5b2ebd2-e8dd-44c3-879b-8d34d82d07d2	+	ko_Replicate_3.sorted.bed	KO	MEF
MT	0	2680	a68a82ef-1c47-41f7-956b-ce42ca0a4ca5	+	ko_Replicate_3.sorted.bed	KO	MEF
MT	0	2676	ab80d3bc-8c3f-432e-b10d-8bc593598f2a	+	ko_Replicate_3.sorted.bed	KO	MEF
MT	0	2681	ad5ae20b-e9a1-4573-b37b-08347f71bfd9	+	ko_Replicate_3.sorted.bed	KO	MEF
MT	0	1024	b0781bdf-e926-49fd-8b99-11c16b18dc07	+	ko_Replicate_3.sorted.bed	KO	MEF
MT	0	2682	b80e8129-5e6f-4291-86f8-53142e37c98d	+	ko_Replicate_3.sorted.bed	KO	MEF
MT	0	2676	b8548f5b-3ca5-4812-b3de-94715889ad61	+	ko_Replicate_3.sorted.bed	KO	MEF
MT	0	3706	b9eb1270-e95a-41fc-82df-8c97f4bc909c	+	ko_Replicate_3.sorted.bed	KO	MEF
MT	0	2677	bd33010f-7081-498e-87cd-7f5620c5fe5f	+	ko_Replicate_3.sorted.bed	KO	MEF
MT	0	2681	bd7fcf89-1fa7-460d-af0e-8c2281f6e58d	+	ko_Replicate_3.sorted.bed	KO	MEF
MT	0	3710	c3fc5ae2-68b8-4c0a-9dcd-c4d636c2fd16	+	ko_Replicate_3.sorted.bed	KO	MEF
MT	0	2676	c5545fb3-8100-4202-bea2-22e6f33a9c65	+	ko_Replicate_3.sorted.bed	KO	MEF
MT	0	2676	ca0817de-9842-4d80-b064-389a2f5e505b	+	ko_Replicate_3.sorted.bed	KO	MEF
MT	0	2676	cc244993-6da3-41de-9bd9-215357f6d300	+	ko_Replicate_3.sorted.bed	KO	MEF
MT	0	2681	cddfefcf-b8a8-42b9-bce5-c8ef16935398	+	ko_Replicate_3.sorted.bed	KO	MEF
MT	0	681	cdf60775-7d31-4004-9ca4-118ae96d6e50	+	ko_Replicate_3.sorted.bed	KO	MEF
MT	0	3710	d4e38c98-ed9b-4340-85ed-6010f444a9cc	+	ko_Replicate_3.sorted.bed	KO	MEF
MT	0	3710	d5d2d3c4-a36c-4994-ad30-ccd7c9bd0cb4	+	ko_Replicate_3.sorted.bed	KO	MEF
MT	0	3711	d5da026a-56f4-4d6c-ba66-237e1d1886b2	+	ko_Replicate_3.sorted.bed	KO	MEF
MT	0	2681	d823eee9-4072-4faa-b257-cef10a07e061	+	ko_Replicate_3.sorted.bed	KO	MEF
MT	0	3220	dc6f818a-a9fc-4b7a-a9c9-17a7611c37f8	+	ko_Replicate_3.sorted.bed	KO	MEF
MT	0	2682	e0569904-30a6-44c2-8b2e-718822896ae7	+	ko_Replicate_3.sorted.bed	KO	MEF
MT	0	2676	e37fb1c7-5380-433d-a891-1d96a50ae253	+	ko_Replicate_3.sorted.bed	KO	MEF
MT	0	2682	e7ae1e52-4d08-421f-a37a-bc3de8165280	+	ko_Replicate_3.sorted.bed	KO	MEF
MT	0	2682	ee65b4b8-2e21-41d9-85a5-9bda401b1984	+	ko_Replicate_3.sorted.bed	KO	MEF
MT	0	1024	f1adf07a-d9b7-4c72-a012-c67b9bc096e6	+	ko_Replicate_3.sorted.bed	KO	MEF
MT	0	3695	f1dbc3dc-8827-442b-9511-cf76cc9d5ea9	+	ko_Replicate_3.sorted.bed	KO	MEF
MT	0	2027	f2268725-8fcd-405d-8314-2a5580133deb	+	ko_Replicate_3.sorted.bed	KO	MEF
MT	0	2682	f2ef40cc-b395-4b08-8eac-f0ca2852fa90	+	ko_Replicate_3.sorted.bed	KO	MEF
MT	0	2642	f3ecbdda-ccfe-41e5-87a1-66ef5f1c1230	+	ko_Replicate_3.sorted.bed	KO	MEF
MT	0	216	f8598640-2927-4bb2-b856-b1f1e22323f6	+	ko_Replicate_3.sorted.bed	KO	MEF
MT	0	2682	faff3286-882d-4c03-b768-f24b42757526	+	ko_Replicate_3.sorted.bed	KO	MEF
MT	0	3706	042a286b-1724-43c8-bf66-fe8192ca6d08	+	ko_Replicate_3.sorted.bed	KO	MEF
MT	0	782	0450eb5e-4fb0-4106-ab6b-c3d249edeae3	+	ko_Replicate_3.sorted.bed	KO	MEF
MT	0	3689	07045e4e-b0ee-45c6-a606-5bd17662110a	+	ko_Replicate_3.sorted.bed	KO	MEF
MT	0	2676	0a2abfbc-fcec-4e88-82f6-65a54aa70eaa	+	ko_Replicate_3.sorted.bed	KO	MEF
MT	0	3695	0a61ea88-6a64-441c-bb49-372655e17afc	+	ko_Replicate_3.sorted.bed	KO	MEF
MT	0	2677	0c6b6f2d-2ec9-45c1-ade1-18d8ab7bbc1a	+	ko_Replicate_3.sorted.bed	KO	MEF
MT	0	3712	0f7d540f-6ccc-40d3-ad70-81b0c2bc4aac	+	ko_Replicate_3.sorted.bed	KO	MEF
MT	0	2268	0fb5a887-6b74-49b0-a021-91402f5f2921	+	ko_Replicate_3.sorted.bed	KO	MEF
MT	0	1357	14c76405-9d33-4655-8d81-2e80734d97c9	+	ko_Replicate_3.sorted.bed	KO	MEF
[truncated: 334,533+ more rows]
