# Supplementary material for: The mitochondrial methylation potential gates mitoribosome assembly
Source: Nat Commun. 2025 Jun 25;16:5388. doi: 10.1038/s41467-025-60977-x (PMC12198368; doi:10.1038/s41467-025-60977-x)
Supplement: Supplementary file 6 — Supplementary Data 5-6 [file 41467_2025_60977_MOESM6_ESM.zip]

Archive with 4 entries (4 files):
- Glasgow et al Supplementary Data 5 ONT 8wSkM  Ctrl mito reads.xlsx
- __MACOSX/._Glasgow et al Supplementary Data 5 ONT 8wSkM  Ctrl mito reads.xlsx
- Glasgow et al Supplementary Data 6 ONT 8wSkM  KO mito reads.xlsx
- __MACOSX/._Glasgow et al Supplementary Data 6 ONT 8wSkM  KO mito reads.xlsx
