# Supplementary material for: The mitochondrial methylation potential gates mitoribosome assembly
Source: Nat Commun. 2025 Jun 25;16:5388. doi: 10.1038/s41467-025-60977-x (PMC12198368; doi:10.1038/s41467-025-60977-x)
Supplement: Supplementary file 6 — Supplementary Data 5-6 [file 41467_2025_60977_MOESM6_ESM.zip › Glasgow et al Supplementary Data 5 ONT 8wSkM Ctrl mito reads.xlsx]

## Sheet: Sheet1
gene	start_pos	end_pos	md5	strand	ID	Genotype	Age
MT	12	1024	fb99d972-1565-48d0-a445-d58df972a06f	+	om_073_006.sorted.bed	Ctrl	8
MT	54	581	814484e1-5c86-462d-acf3-911cd0f3466c	+	om_073_006.sorted.bed	Ctrl	8
MT	58	1024	e72464a1-3071-4704-981f-8aa291411e7b	+	om_073_006.sorted.bed	Ctrl	8
MT	75	656	4eb026b1-1596-4293-9401-13dfca7d4f48	+	om_073_006.sorted.bed	Ctrl	8
MT	77	936	23882c81-f7b8-4e50-866b-62963e884cdf	+	om_073_006.sorted.bed	Ctrl	8
MT	80	1024	7890e863-4049-473d-a4da-07ee0ba1b03f	+	om_073_006.sorted.bed	Ctrl	8
MT	80	671	9d59a916-e50c-485c-9c91-56408f5708cc	+	om_073_006.sorted.bed	Ctrl	8
MT	80	736	4c0bd249-c149-469d-b670-1e14b24fbc2e	+	om_073_006.sorted.bed	Ctrl	8
MT	80	541	6b096ce4-c75c-401e-8f0e-3a7bd974c7a2	+	om_073_006.sorted.bed	Ctrl	8
MT	80	1024	b5cfddc2-f9db-4a60-8d73-95aac7b6e737	+	om_073_006.sorted.bed	Ctrl	8
MT	80	561	6c3be0f9-c2c7-497b-9a07-7bbc4e57aef4	+	om_073_006.sorted.bed	Ctrl	8
MT	80	1023	046d4089-2091-47d2-bd3e-c53b7c692e18	+	om_073_006.sorted.bed	Ctrl	8
MT	80	535	9169ac4a-639f-4b73-9c0a-42aee9df30c1	+	om_073_006.sorted.bed	Ctrl	8
MT	80	672	f0e1d802-630a-4918-8275-5e0b45af340d	+	om_073_006.sorted.bed	Ctrl	8
MT	80	670	18800d42-9672-4571-afe8-36a26cd2e48b	+	om_073_006.sorted.bed	Ctrl	8
MT	80	556	c66e081e-a3c3-49b8-bdcf-8d4a7d181faf	+	om_073_006.sorted.bed	Ctrl	8
MT	80	936	6c06b698-edd5-4de5-9b7e-cab4d9d797e3	+	om_073_006.sorted.bed	Ctrl	8
MT	80	680	6c382cc1-2f63-4fbd-bb8e-4f21919eca94	+	om_073_006.sorted.bed	Ctrl	8
MT	80	587	f9dd3aaa-40c3-4874-a4ae-f5a7a244fc73	+	om_073_006.sorted.bed	Ctrl	8
MT	80	653	23a86a29-95c0-4ab4-b1e1-2db003b1a6e5	+	om_073_006.sorted.bed	Ctrl	8
MT	80	653	54f88d16-9da8-4f63-bfed-9fa26ace74d0	+	om_073_006.sorted.bed	Ctrl	8
MT	80	383	be0633df-4ffd-404f-887c-e96f043ba4a0	+	om_073_006.sorted.bed	Ctrl	8
MT	80	752	e16ae2dc-fde1-4e3b-b8fa-8a7be9ec1be4	+	om_073_006.sorted.bed	Ctrl	8
MT	80	736	a2060b47-13ad-4708-acdb-252f5b7a2eb5	+	om_073_006.sorted.bed	Ctrl	8
MT	80	1024	50cb82d2-b52d-4db8-ad38-51574a964fbb	+	om_073_006.sorted.bed	Ctrl	8
MT	80	607	713ae3ba-a105-446e-866f-0c7599cb7ef7	+	om_073_006.sorted.bed	Ctrl	8
MT	80	618	1e7b64cb-8084-4528-ae94-644f055bb49d	+	om_073_006.sorted.bed	Ctrl	8
MT	80	709	b9889016-e179-4584-b58d-cf2926ca7374	+	om_073_006.sorted.bed	Ctrl	8
MT	80	383	824366ff-151a-4b98-b564-5d6b8bcf6187	+	om_073_006.sorted.bed	Ctrl	8
MT	80	650	eb0adc26-1cd5-4633-82cf-3df39190850c	+	om_073_006.sorted.bed	Ctrl	8
MT	80	644	56d42f3d-8f0f-436a-9fe2-c2fded69c96f	+	om_073_006.sorted.bed	Ctrl	8
MT	80	1024	7a92b5de-3d88-472b-8bad-67df7f13daaf	+	om_073_006.sorted.bed	Ctrl	8
MT	80	991	bb8a391b-11f7-41ad-8477-aead37da2bf2	+	om_073_006.sorted.bed	Ctrl	8
MT	80	728	24f10aad-f11e-4f66-ac9e-85c620d92b7a	+	om_073_006.sorted.bed	Ctrl	8
MT	80	660	33fcaafc-3fbf-4924-9ccd-7d3133a4a4cc	+	om_073_006.sorted.bed	Ctrl	8
MT	80	728	8e965766-7151-48f9-9d22-dc6796d8f113	+	om_073_006.sorted.bed	Ctrl	8
MT	80	653	22ea48ac-8f61-45e1-a273-f9d6762cfa45	+	om_073_006.sorted.bed	Ctrl	8
MT	80	1024	24554975-02df-47d1-a34c-fd0dd34413b7	+	om_073_006.sorted.bed	Ctrl	8
MT	80	708	f244a595-33b1-46b0-9076-8f3ea619208d	+	om_073_006.sorted.bed	Ctrl	8
MT	80	718	4f31b449-dc87-45ca-92bf-781fa7652664	+	om_073_006.sorted.bed	Ctrl	8
MT	80	709	53ac363d-e5c7-4a12-bed0-39711e722258	+	om_073_006.sorted.bed	Ctrl	8
MT	80	1024	5941e88f-0717-46b9-bc33-4dcf667600cf	+	om_073_006.sorted.bed	Ctrl	8
MT	80	728	2345124c-fe33-4176-bffb-a5064764139b	+	om_073_006.sorted.bed	Ctrl	8
MT	80	1024	f2b60dd0-b235-493a-9984-5d152907b882	+	om_073_006.sorted.bed	Ctrl	8
MT	80	653	a7c5b272-1316-4a2d-a562-a22da68a53d8	+	om_073_006.sorted.bed	Ctrl	8
MT	80	1024	21b93a50-d6de-46a5-93bb-7349ddee91af	+	om_073_006.sorted.bed	Ctrl	8
MT	80	383	d16b0bfe-1c38-43d7-bbe2-6858c49af6d5	+	om_073_006.sorted.bed	Ctrl	8
MT	80	960	f41899f6-1ea9-4035-9ec7-89c64608c0dc	+	om_073_006.sorted.bed	Ctrl	8
MT	80	981	5296c424-4a62-43c8-984a-fdccc583532c	+	om_073_006.sorted.bed	Ctrl	8
MT	80	383	5073bb43-2768-44aa-b29e-581570c1a39d	+	om_073_006.sorted.bed	Ctrl	8
MT	80	607	fb9b5afa-d214-4970-8d8d-f292ef40d14e	+	om_073_006.sorted.bed	Ctrl	8
MT	80	642	b5a8e3fd-a676-4f38-85ce-a7187e837a86	+	om_073_006.sorted.bed	Ctrl	8
MT	80	709	83ae521b-4daf-470a-a7a2-f09c4acf4d6e	+	om_073_006.sorted.bed	Ctrl	8
MT	80	1024	e016e3a7-605f-4454-8109-3c11ddc65039	+	om_073_006.sorted.bed	Ctrl	8
MT	80	290	4eb11a35-2e95-41e5-9b7d-84aad47b273a	+	om_073_006.sorted.bed	Ctrl	8
MT	80	528	b97fa534-f1ee-4f44-a6e2-e69c1124072c	+	om_073_006.sorted.bed	Ctrl	8
MT	80	936	aee629c9-dc4e-443b-b500-e582d6bad06c	+	om_073_006.sorted.bed	Ctrl	8
MT	80	1024	7e746063-fb37-4382-b774-1b5299b99265	+	om_073_006.sorted.bed	Ctrl	8
MT	80	607	e0602792-87f5-4ebc-9481-c8a36d246289	+	om_073_006.sorted.bed	Ctrl	8
MT	80	417	bc3aa5bf-3692-49b8-8aa8-138bfa7d37cf	+	om_073_006.sorted.bed	Ctrl	8
MT	80	922	fd533acb-81ee-4967-aec8-fb69d8ccb636	+	om_073_006.sorted.bed	Ctrl	8
MT	80	383	6a8b5f1a-1851-47b7-8573-638afb6fc847	+	om_073_006.sorted.bed	Ctrl	8
MT	80	607	ef66b4aa-7ff9-4a50-869c-9a60b7bbe353	+	om_073_006.sorted.bed	Ctrl	8
MT	80	1024	1c2eef35-30b9-4a23-aaad-734125a6a60c	+	om_073_006.sorted.bed	Ctrl	8
MT	80	958	6277b095-10a1-4fc6-b920-50a0f4d2200f	+	om_073_006.sorted.bed	Ctrl	8
MT	80	727	e74ee967-f7fe-461f-a3eb-6601d110a386	+	om_073_006.sorted.bed	Ctrl	8
MT	80	736	0095cdd8-a6c1-4f35-b06a-1731593cf585	+	om_073_006.sorted.bed	Ctrl	8
MT	80	564	93fcd33b-24e9-48eb-b49d-3f1d06d577ac	+	om_073_006.sorted.bed	Ctrl	8
MT	80	709	9defcce5-0ca5-4f32-9575-34206a3e79ef	+	om_073_006.sorted.bed	Ctrl	8
MT	80	1024	aafaed65-b9e7-464a-8dcb-3fb3eabf8a98	+	om_073_006.sorted.bed	Ctrl	8
MT	80	1024	d23ebda1-2dff-446d-952c-6f17c75ec07b	+	om_073_006.sorted.bed	Ctrl	8
MT	80	677	6c30f1cd-d139-49d5-b09e-d8ede283b598	+	om_073_006.sorted.bed	Ctrl	8
MT	80	1024	589d072c-9179-44ee-aa62-5693496f529f	+	om_073_006.sorted.bed	Ctrl	8
MT	80	602	bb8c6f01-7c8f-43bb-a9e3-d86cfd57c9c0	+	om_073_006.sorted.bed	Ctrl	8
MT	80	633	18224c15-af86-4849-a46d-e6f5680afa6c	+	om_073_006.sorted.bed	Ctrl	8
MT	81	383	24096655-33fc-44de-a55d-d2870c4ff1ad	+	om_073_006.sorted.bed	Ctrl	8
MT	81	607	5933a20d-d055-4033-8d9d-8306d941a8a2	+	om_073_006.sorted.bed	Ctrl	8
MT	81	936	428ef665-c58f-4e70-b2d4-b30ad8470045	+	om_073_006.sorted.bed	Ctrl	8
MT	81	1024	5a9a31b9-b426-4e7f-b3a3-ccbeb247ac61	+	om_073_006.sorted.bed	Ctrl	8
MT	81	536	be26ac76-9e48-4245-a00f-f84c571b0159	+	om_073_006.sorted.bed	Ctrl	8
MT	81	411	d8b58102-d57a-4ce2-a675-fbdd637468c2	+	om_073_006.sorted.bed	Ctrl	8
MT	81	573	18e80fae-9cb2-45c0-b78c-cec056339102	+	om_073_006.sorted.bed	Ctrl	8
MT	81	554	339f54ed-3a2c-4be2-9204-d6107236e4cb	+	om_073_006.sorted.bed	Ctrl	8
MT	81	383	58bde9dc-f8f8-44a2-ba15-c4c9e1eccc56	+	om_073_006.sorted.bed	Ctrl	8
MT	81	550	a5abd93f-138a-44c7-aae3-8785b25b1d18	+	om_073_006.sorted.bed	Ctrl	8
MT	81	607	6d8fadf4-cb78-492e-a29f-bc5a756031fb	+	om_073_006.sorted.bed	Ctrl	8
MT	81	1023	81f43d48-b5cc-429c-83c3-681837f70b1f	+	om_073_006.sorted.bed	Ctrl	8
MT	81	709	b36fd30b-9513-459e-b0ab-1f89191df6e7	+	om_073_006.sorted.bed	Ctrl	8
MT	81	951	e45b78ae-af71-4f73-b807-1b7b443deb2c	+	om_073_006.sorted.bed	Ctrl	8
MT	81	602	72171034-9910-4a73-8bd5-d17106a24083	+	om_073_006.sorted.bed	Ctrl	8
MT	81	1024	77bbed97-87ef-4ceb-8c1d-51ead7ec66bd	+	om_073_006.sorted.bed	Ctrl	8
MT	81	382	9f57a0c9-4b72-4781-8995-1186174757ba	+	om_073_006.sorted.bed	Ctrl	8
MT	81	536	be2bc78a-eec1-4a59-8a3e-76f40e9c45ff	+	om_073_006.sorted.bed	Ctrl	8
MT	81	1024	0e00639a-11e0-4092-b261-28f59ff15816	+	om_073_006.sorted.bed	Ctrl	8
MT	81	383	f0c86f4d-f569-4419-b0d0-33db1f426bfb	+	om_073_006.sorted.bed	Ctrl	8
MT	81	1024	fd8cc443-bf9d-473c-8066-9286e420484f	+	om_073_006.sorted.bed	Ctrl	8
MT	81	718	0b6f7716-a819-4059-bca6-c24299746fa2	+	om_073_006.sorted.bed	Ctrl	8
MT	81	603	45569a44-65e5-4d2a-ade0-f4637445c817	+	om_073_006.sorted.bed	Ctrl	8
MT	81	672	6ec8928b-2168-4c63-a5d3-50fa00b4bcff	+	om_073_006.sorted.bed	Ctrl	8
MT	81	936	825e953c-eb9c-4f7e-86cf-17ea083a4785	+	om_073_006.sorted.bed	Ctrl	8
MT	81	950	bf5981e5-c2d8-44eb-a0ee-2cfee2fb2589	+	om_073_006.sorted.bed	Ctrl	8
MT	81	383	675b6661-1484-4fd5-9d71-575645ab91d2	+	om_073_006.sorted.bed	Ctrl	8
MT	81	1024	8d35847c-2b48-4f7e-92df-349b51fb314a	+	om_073_006.sorted.bed	Ctrl	8
MT	81	967	8e0a22da-6f8f-4f13-8df1-7694fa60db1d	+	om_073_006.sorted.bed	Ctrl	8
MT	81	692	4703af0d-3112-467d-a05b-03ebb975b2c1	+	om_073_006.sorted.bed	Ctrl	8
MT	81	383	8fba8e5d-c39e-4c4c-b4b2-1f592e2c69ab	+	om_073_006.sorted.bed	Ctrl	8
MT	81	963	c66f2040-738d-4217-86be-c5925a7fb30c	+	om_073_006.sorted.bed	Ctrl	8
MT	81	2281	e1fb14b6-f885-4c37-b83a-59f0dbdd1e7a	+	om_073_006.sorted.bed	Ctrl	8
MT	81	615	98317368-a5be-4c76-82ff-847dc3a3f46e	+	om_073_006.sorted.bed	Ctrl	8
MT	81	931	92cb529c-4aa5-4e61-9f4b-ec62a3156804	+	om_073_006.sorted.bed	Ctrl	8
MT	81	603	6c1423b3-d53f-4130-8a1a-466a51e3a554	+	om_073_006.sorted.bed	Ctrl	8
MT	81	656	97c7b869-b100-494f-86c8-bee314365019	+	om_073_006.sorted.bed	Ctrl	8
MT	81	551	a37b76bf-be4d-46fe-a347-bc878e544823	+	om_073_006.sorted.bed	Ctrl	8
MT	81	987	d323bd60-2cd1-439d-a037-71263e183fff	+	om_073_006.sorted.bed	Ctrl	8
MT	81	653	166b201c-8bde-42bb-ba7d-b5aca711fa4b	+	om_073_006.sorted.bed	Ctrl	8
MT	81	607	a85d0419-6903-4bc9-bace-67dfb9668940	+	om_073_006.sorted.bed	Ctrl	8
MT	81	546	16fac96b-6a35-44fb-a023-81e6ebb9cc30	+	om_073_006.sorted.bed	Ctrl	8
MT	81	553	1a2950a2-2112-4918-a4c8-cd1298c06fa4	+	om_073_006.sorted.bed	Ctrl	8
MT	81	841	219bb480-b8e3-4220-ad47-a5e6f7f289aa	+	om_073_006.sorted.bed	Ctrl	8
MT	81	951	55b9b1d7-36a9-4255-8d8e-ce0ce472741f	+	om_073_006.sorted.bed	Ctrl	8
MT	81	677	960f7b09-0ac3-4d3d-b618-02740d29c700	+	om_073_006.sorted.bed	Ctrl	8
MT	81	414	0d04abb6-b62f-47bb-815a-6f43397b97aa	+	om_073_006.sorted.bed	Ctrl	8
MT	81	965	12f81624-c19b-44f2-a71a-5211243b2095	+	om_073_006.sorted.bed	Ctrl	8
MT	81	383	17aaa75b-9f00-4ca5-94a6-59df62f2f276	+	om_073_006.sorted.bed	Ctrl	8
MT	81	1024	363fc304-aeb8-4645-abac-fcdfa4759496	+	om_073_006.sorted.bed	Ctrl	8
MT	81	1022	6bc679f8-fad1-4c4b-abf5-8fd5616d3f0f	+	om_073_006.sorted.bed	Ctrl	8
MT	81	417	bc7504f6-42c6-44c9-884d-d16f6cbc4a5d	+	om_073_006.sorted.bed	Ctrl	8
MT	81	1024	c9cfd4a3-a9ac-46de-820b-53c9304d8286	+	om_073_006.sorted.bed	Ctrl	8
MT	81	700	4e5778f2-8567-4e70-bf7e-11fbb4828bab	+	om_073_006.sorted.bed	Ctrl	8
MT	81	767	9d46d897-e8e3-47a9-b4da-b01d9e5b7aea	+	om_073_006.sorted.bed	Ctrl	8
MT	81	1024	aca9dd4f-6b79-4a5a-9f1e-6682d544e2bf	+	om_073_006.sorted.bed	Ctrl	8
MT	81	684	9acee5c1-8847-4efe-9f09-fa23e476cf88	+	om_073_006.sorted.bed	Ctrl	8
MT	81	634	c1a59b7c-a2dd-4460-a220-06de0e7b643d	+	om_073_006.sorted.bed	Ctrl	8
MT	81	736	fa210ef1-22ef-47b9-899b-31929d52369b	+	om_073_006.sorted.bed	Ctrl	8
MT	81	684	bccb77ea-3ec3-4134-9279-f33282d850ac	+	om_073_006.sorted.bed	Ctrl	8
MT	81	593	e0dd192e-6a5d-4470-986e-92213db16b99	+	om_073_006.sorted.bed	Ctrl	8
MT	81	639	78e58180-b509-4150-9591-7d18672bb0e6	+	om_073_006.sorted.bed	Ctrl	8
MT	81	1024	59e8b5ac-840b-46f2-8ca4-ee7408e5f4a2	+	om_073_006.sorted.bed	Ctrl	8
MT	81	1024	2a65f9da-f24d-4d71-bc83-f67ed9bd9672	+	om_073_006.sorted.bed	Ctrl	8
MT	81	487	2a70e88f-c7db-4ee4-ae7f-4475dc687701	+	om_073_006.sorted.bed	Ctrl	8
MT	81	383	3a5e219f-57ee-4859-b129-dc0f006f1bf4	+	om_073_006.sorted.bed	Ctrl	8
MT	81	607	8b2336e0-91fb-46fa-aab9-18c112a42a97	+	om_073_006.sorted.bed	Ctrl	8
MT	81	544	bcaa92cd-09d9-4707-ad71-31c9a409475e	+	om_073_006.sorted.bed	Ctrl	8
MT	81	999	e55b73cb-b36d-459e-9262-a81559898fe8	+	om_073_006.sorted.bed	Ctrl	8
MT	81	413	a4b7825c-f0fe-41ee-bba6-eb9034226d17	+	om_073_006.sorted.bed	Ctrl	8
MT	81	459	bcff26b2-17bc-4d84-97b0-facecdb3f1b5	+	om_073_006.sorted.bed	Ctrl	8
MT	81	644	983c5125-c7da-4b74-ad81-c7ed4e3e8dfc	+	om_073_006.sorted.bed	Ctrl	8
MT	81	1024	1950b280-5c7d-42ad-8e1e-c9ed0f1f30a8	+	om_073_006.sorted.bed	Ctrl	8
MT	81	611	4da2a50d-d0cf-4f03-83e1-fd9e110cad1f	+	om_073_006.sorted.bed	Ctrl	8
MT	81	374	3fbf0990-02b9-41f1-afb6-4108e7e8a153	+	om_073_006.sorted.bed	Ctrl	8
MT	81	375	715cc9e8-7b8a-4b8f-afc3-379e4e5af714	+	om_073_006.sorted.bed	Ctrl	8
MT	81	703	a2e5a168-2372-4123-babe-f7bfe4d4992d	+	om_073_006.sorted.bed	Ctrl	8
MT	81	718	ab19a6c5-f763-40c1-8036-d64699112c80	+	om_073_006.sorted.bed	Ctrl	8
MT	81	931	d585053a-a349-491c-95df-82b9ffb444ee	+	om_073_006.sorted.bed	Ctrl	8
MT	81	645	ff0c8fe1-3859-4fca-a405-8830790e2a4d	+	om_073_006.sorted.bed	Ctrl	8
MT	81	607	64fab8b9-30cc-4bdf-ba90-a3ecc419137d	+	om_073_006.sorted.bed	Ctrl	8
MT	81	1024	675bafe5-14c2-468e-9459-b7a9d5d8026d	+	om_073_006.sorted.bed	Ctrl	8
MT	81	672	b1acbfa7-44ee-46dc-89cf-97de7fd813e6	+	om_073_006.sorted.bed	Ctrl	8
MT	81	1024	b9b333ab-145a-4539-bbef-7dcc883ccf39	+	om_073_006.sorted.bed	Ctrl	8
MT	81	902	b89e5ba6-4af9-4b3f-ba05-3752542df732	+	om_073_006.sorted.bed	Ctrl	8
MT	81	1024	e78c03ff-38e9-4147-b9d8-c1eca0c15740	+	om_073_006.sorted.bed	Ctrl	8
MT	81	709	644f73ff-af32-4469-b0ba-317c31b7808f	+	om_073_006.sorted.bed	Ctrl	8
MT	81	734	ca7cd254-eec3-4dee-a656-6aacca1b747a	+	om_073_006.sorted.bed	Ctrl	8
MT	81	644	da3ff606-d330-4833-8fc0-d01a49b5d5ed	+	om_073_006.sorted.bed	Ctrl	8
MT	81	1024	e609bd66-d3f3-4a22-a27a-248592dcddc9	+	om_073_006.sorted.bed	Ctrl	8
MT	81	1024	785ebde0-7de7-442b-896b-a95c61aa584e	+	om_073_006.sorted.bed	Ctrl	8
MT	81	536	2de1706f-a545-4c19-a6d6-d7022fa88c07	+	om_073_006.sorted.bed	Ctrl	8
MT	81	1024	46b899de-3cf9-467e-b738-27b0c1e771c4	+	om_073_006.sorted.bed	Ctrl	8
MT	81	731	7447a73c-4142-47ae-84a5-70a1f6f40b05	+	om_073_006.sorted.bed	Ctrl	8
MT	81	736	e1d5f39b-6387-49d1-8f37-86c9c03deba3	+	om_073_006.sorted.bed	Ctrl	8
MT	81	722	06ec04c6-3e23-453d-a8ae-f455d2e5954a	+	om_073_006.sorted.bed	Ctrl	8
MT	81	605	285191fc-bcde-4c5b-b1a5-4ec848272b39	+	om_073_006.sorted.bed	Ctrl	8
MT	81	527	af528425-afc3-432e-b8b3-11e856de75b4	+	om_073_006.sorted.bed	Ctrl	8
MT	81	644	b28a6764-03d0-4533-9546-a9b662545b07	+	om_073_006.sorted.bed	Ctrl	8
MT	81	573	c5b749c4-84bf-4bb3-8d37-e93274e4e333	+	om_073_006.sorted.bed	Ctrl	8
MT	81	607	e182f2bb-5693-4926-9c03-d8423d905f5a	+	om_073_006.sorted.bed	Ctrl	8
MT	81	681	e62a0d57-ebe4-4449-96fe-732382cf3d4b	+	om_073_006.sorted.bed	Ctrl	8
MT	81	628	f9d73a4c-6238-4477-92b4-cfcceb658209	+	om_073_006.sorted.bed	Ctrl	8
MT	81	383	1f34779b-f840-4c24-865e-47734e12f386	+	om_073_006.sorted.bed	Ctrl	8
MT	81	607	282a9b7a-28d5-49e5-ad74-301c0180ea60	+	om_073_006.sorted.bed	Ctrl	8
MT	81	719	28c797fa-c570-40fb-bb90-70c8f4ba7529	+	om_073_006.sorted.bed	Ctrl	8
MT	81	653	0c514a72-5262-4575-9110-a915ef0216df	+	om_073_006.sorted.bed	Ctrl	8
MT	81	383	45034381-5125-4469-9861-0161e836351e	+	om_073_006.sorted.bed	Ctrl	8
MT	81	1024	8936e5ca-0c84-46de-9054-1ee63ba48458	+	om_073_006.sorted.bed	Ctrl	8
MT	81	1024	0811b4aa-645e-42d1-b760-edbb51a27b74	+	om_073_006.sorted.bed	Ctrl	8
MT	81	1024	8d058d81-fbe1-4212-8136-c273079ccc06	+	om_073_006.sorted.bed	Ctrl	8
MT	81	972	ebebe718-54ba-4adc-93c2-ccec874678fb	+	om_073_006.sorted.bed	Ctrl	8
MT	81	1024	549dc8b3-038a-4b89-8e91-eee76920e7af	+	om_073_006.sorted.bed	Ctrl	8
MT	81	709	949d00a1-370c-4a28-b527-0dae1d3e55ec	+	om_073_006.sorted.bed	Ctrl	8
MT	81	960	9b7184c2-4e84-4aa4-90b8-020cc75230a9	+	om_073_006.sorted.bed	Ctrl	8
MT	81	607	bf69c2d7-d7f5-45de-96c3-bf8c29f0ff1d	+	om_073_006.sorted.bed	Ctrl	8
MT	81	686	c12a356a-79d8-4445-8151-2abc8b48acd4	+	om_073_006.sorted.bed	Ctrl	8
MT	81	722	51eaa42a-7eec-40f0-944d-b4b12e8bb318	+	om_073_006.sorted.bed	Ctrl	8
MT	81	718	0de11b1c-05d0-4c5a-8f5b-fc5b75f35f58	+	om_073_006.sorted.bed	Ctrl	8
MT	81	1024	951ec3e5-210a-4860-8765-e0855a4f11dd	+	om_073_006.sorted.bed	Ctrl	8
MT	81	1024	cd3410af-f67b-42db-aa37-57dd3dc11f85	+	om_073_006.sorted.bed	Ctrl	8
MT	81	1024	e02e59e1-eb4e-4c99-9612-99f7e1f2f4da	+	om_073_006.sorted.bed	Ctrl	8
MT	81	1024	3dc8db12-ff31-43b7-bba1-13d734dda7db	+	om_073_006.sorted.bed	Ctrl	8
MT	81	709	c39c123b-41b3-4200-9ea9-7a09714e134d	+	om_073_006.sorted.bed	Ctrl	8
MT	81	1024	ef6646a8-c3a7-4152-b80e-e577d5a89dcc	+	om_073_006.sorted.bed	Ctrl	8
MT	81	648	7e31107d-67e2-4146-9d96-24e17dd78330	+	om_073_006.sorted.bed	Ctrl	8
MT	81	843	9c9ddbb5-f121-404e-a232-76754333917b	+	om_073_006.sorted.bed	Ctrl	8
MT	81	383	fa653a87-3238-4109-af4b-9648577b24e8	+	om_073_006.sorted.bed	Ctrl	8
MT	81	662	fd7839fe-6bf3-44dc-a767-40d8cde93b8f	+	om_073_006.sorted.bed	Ctrl	8
MT	81	645	2c35ee9b-e3fa-4827-906d-9715aaa05c65	+	om_073_006.sorted.bed	Ctrl	8
MT	81	383	a2ade308-4d9d-482a-9fb5-682a650deff9	+	om_073_006.sorted.bed	Ctrl	8
MT	81	383	6eefb850-326b-402e-a408-1eb669560b56	+	om_073_006.sorted.bed	Ctrl	8
MT	81	607	b619ff34-e524-4444-b79f-1ed0ffbf04a3	+	om_073_006.sorted.bed	Ctrl	8
MT	81	500	9fdeaabf-71c2-4cdf-8cbe-fdb1b988bfa0	+	om_073_006.sorted.bed	Ctrl	8
MT	81	1024	a8cad88e-3487-4053-b041-fa8f0f79e4ec	+	om_073_006.sorted.bed	Ctrl	8
MT	81	695	be02dec3-6f06-46fd-a17e-6ab6c36d660f	+	om_073_006.sorted.bed	Ctrl	8
MT	81	572	e941f483-40ab-42d3-9db6-b2532d3783ed	+	om_073_006.sorted.bed	Ctrl	8
MT	81	607	0b1828be-c901-4a1d-9709-b79abd0fda3b	+	om_073_006.sorted.bed	Ctrl	8
MT	81	692	4cc26d77-9c25-4a65-9697-130c25695157	+	om_073_006.sorted.bed	Ctrl	8
MT	81	930	5b283b50-db4f-467d-aa16-dbe402feabd2	+	om_073_006.sorted.bed	Ctrl	8
MT	81	626	d395ac35-006a-40f1-a4db-96a54702110c	+	om_073_006.sorted.bed	Ctrl	8
MT	81	1021	ed3a6d3f-6eaa-40a2-9e58-bdc0694a7476	+	om_073_006.sorted.bed	Ctrl	8
MT	81	710	18e0ee19-080b-4fe4-902c-b90d9c159916	+	om_073_006.sorted.bed	Ctrl	8
MT	81	407	21f56c0e-5b55-4585-8558-b69f5b26038b	+	om_073_006.sorted.bed	Ctrl	8
MT	81	703	2fa95726-b1a4-4a31-84f5-c0d37c7c3483	+	om_073_006.sorted.bed	Ctrl	8
MT	81	417	8a79e006-108a-48ad-8a8a-cbfdae608fa5	+	om_073_006.sorted.bed	Ctrl	8
MT	81	1024	a6a705f2-366f-4e97-8d78-c871df04f927	+	om_073_006.sorted.bed	Ctrl	8
MT	81	418	c324c3f2-b4f9-4c08-ab4d-90a9e1f98e26	+	om_073_006.sorted.bed	Ctrl	8
MT	81	611	ead1d2a3-d6ed-4cdc-8530-5f5a184a3472	+	om_073_006.sorted.bed	Ctrl	8
MT	81	808	4774eee4-0dc1-4103-a4b0-707c20e8a994	+	om_073_006.sorted.bed	Ctrl	8
MT	81	233	8e1d9ec6-2abc-4bc6-b6b4-b131f292debe	+	om_073_006.sorted.bed	Ctrl	8
MT	81	681	05e21bcf-bc3a-47ca-8d9a-58b7b6aa42b2	+	om_073_006.sorted.bed	Ctrl	8
MT	81	1024	2d2ca0c6-c49e-4b8c-b352-f4cf77451ada	+	om_073_006.sorted.bed	Ctrl	8
MT	81	607	6aeb8eb4-eec5-44f3-b3f9-dd626096f6ec	+	om_073_006.sorted.bed	Ctrl	8
MT	81	1024	77a9e19f-944c-47e3-af9c-c391158ea02b	+	om_073_006.sorted.bed	Ctrl	8
MT	81	1024	f034e2ee-4f32-4faa-8972-e63366d1c13d	+	om_073_006.sorted.bed	Ctrl	8
MT	81	594	a60b6e80-d02a-4423-b411-c5b64e22b8e5	+	om_073_006.sorted.bed	Ctrl	8
MT	81	936	b21df4ca-e44c-45dd-9f96-28e7ed6b4b36	+	om_073_006.sorted.bed	Ctrl	8
MT	81	936	02cd51f4-d75c-41e9-95c3-260f17e8278b	+	om_073_006.sorted.bed	Ctrl	8
MT	81	710	0623d507-943d-4aa6-bfb9-b4d4d8c3ad8d	+	om_073_006.sorted.bed	Ctrl	8
MT	81	1024	290a6bbc-6509-44ea-8de4-eb9d1b07428b	+	om_073_006.sorted.bed	Ctrl	8
MT	81	1023	9f2b5942-92b9-4d04-9df6-846ba7aa6d79	+	om_073_006.sorted.bed	Ctrl	8
MT	81	600	e8e1628f-0534-4b36-84ee-3977ecc1c5a4	+	om_073_006.sorted.bed	Ctrl	8
MT	81	596	799c2e5b-7215-40e2-acdd-f97b950992aa	+	om_073_006.sorted.bed	Ctrl	8
MT	81	719	8cb2ef35-567f-41fe-a868-51c3bb12a089	+	om_073_006.sorted.bed	Ctrl	8
MT	81	718	97b0088a-d146-486b-ba5c-7551bf20cc0b	+	om_073_006.sorted.bed	Ctrl	8
MT	81	1024	f7785909-e172-4404-be0c-d14d6d9fb4a6	+	om_073_006.sorted.bed	Ctrl	8
MT	81	653	36e8ec4d-4526-4be9-a53b-cc13a38fcf5f	+	om_073_006.sorted.bed	Ctrl	8
MT	81	670	987db9ed-6047-4313-98ce-3b8813d44d9b	+	om_073_006.sorted.bed	Ctrl	8
MT	81	1024	7034a1a6-7dc6-49e5-8451-3eed43d77d07	+	om_073_006.sorted.bed	Ctrl	8
MT	81	744	9858cc8d-57e9-4ff7-8ed6-3483c098ed2b	+	om_073_006.sorted.bed	Ctrl	8
MT	81	618	c63d4bf3-08db-4f0f-9a77-51b7fa337988	+	om_073_006.sorted.bed	Ctrl	8
MT	81	1024	c84d27dc-a230-4037-a778-84c0327c3c8d	+	om_073_006.sorted.bed	Ctrl	8
MT	81	607	f5887e28-528e-43d6-9287-9d157b7a3eb4	+	om_073_006.sorted.bed	Ctrl	8
MT	81	1024	22550fbe-1204-43b8-98aa-69ce73d6af11	+	om_073_006.sorted.bed	Ctrl	8
MT	81	2676	5cd9296d-e219-47da-bc58-ea0656e8754a	+	om_073_006.sorted.bed	Ctrl	8
MT	81	1024	8a6d938a-46fe-491e-84b1-4d7239580a48	+	om_073_006.sorted.bed	Ctrl	8
MT	81	415	5963535e-3397-489d-a2d2-bb590e9ff30f	+	om_073_006.sorted.bed	Ctrl	8
MT	81	718	6e08f08a-4d4b-45bc-9d09-b340194015d4	+	om_073_006.sorted.bed	Ctrl	8
MT	81	602	9ea174d9-5484-4748-b81b-72b598e90b29	+	om_073_006.sorted.bed	Ctrl	8
MT	81	537	edc7b601-3b02-4ccf-9ff1-f711f5c8dfe3	+	om_073_006.sorted.bed	Ctrl	8
MT	81	1024	fc39586a-a22a-404c-a0a2-c40d137dd420	+	om_073_006.sorted.bed	Ctrl	8
MT	81	931	3627bfa1-a3d2-4626-9eec-50989f31e755	+	om_073_006.sorted.bed	Ctrl	8
MT	81	413	35c57abb-05da-4058-b52c-6548d6940f12	+	om_073_006.sorted.bed	Ctrl	8
MT	81	594	56032c42-1f0e-4b93-8d14-69514d736165	+	om_073_006.sorted.bed	Ctrl	8
MT	81	536	812b11f9-fa2b-4289-b506-09974edffb58	+	om_073_006.sorted.bed	Ctrl	8
MT	81	383	24eea24a-8f9a-4989-9b9c-603fc12a5aa0	+	om_073_006.sorted.bed	Ctrl	8
MT	81	1024	8043c5bc-aaf6-4316-a88a-7d46b336c80f	+	om_073_006.sorted.bed	Ctrl	8
MT	81	956	a2e3ea07-8603-47e0-9573-a2aa5c9fd9c0	+	om_073_006.sorted.bed	Ctrl	8
MT	81	383	dd8cfb68-2a51-4d98-a8ff-dfd6b05d9634	+	om_073_006.sorted.bed	Ctrl	8
MT	81	920	0286b47b-3109-4878-b157-6f8874248cc3	+	om_073_006.sorted.bed	Ctrl	8
MT	81	607	53c87cb5-a808-43a5-a3c1-999f71c0037f	+	om_073_006.sorted.bed	Ctrl	8
MT	81	607	54312693-bfb6-4fce-b3dc-f60d28dca226	+	om_073_006.sorted.bed	Ctrl	8
MT	81	662	46c59cf8-239d-495a-bfcc-66bf24bc8a31	+	om_073_006.sorted.bed	Ctrl	8
MT	81	615	69ff562b-24f3-4302-b9a0-17fa25b3d10a	+	om_073_006.sorted.bed	Ctrl	8
MT	81	981	922dd07d-9447-499d-9ac3-ff6e984c9183	+	om_073_006.sorted.bed	Ctrl	8
MT	81	563	c93d6398-d769-492f-a301-56ee78503582	+	om_073_006.sorted.bed	Ctrl	8
MT	81	1024	3d182d30-09a0-45b5-ae23-8b4352b9bcd9	+	om_073_006.sorted.bed	Ctrl	8
MT	81	379	983f38d0-bb3b-4612-b10d-bcae0044b3d3	+	om_073_006.sorted.bed	Ctrl	8
MT	81	936	b613dda3-804d-4a4a-a945-57183fdffa74	+	om_073_006.sorted.bed	Ctrl	8
MT	81	736	c824b3cc-f3ff-446e-9375-a079b3ef4621	+	om_073_006.sorted.bed	Ctrl	8
MT	81	597	23f2cb52-e187-4c31-a2e9-dff7c79049af	+	om_073_006.sorted.bed	Ctrl	8
MT	81	633	a1d8e0bb-2b0d-436f-8433-d4e93c592b17	+	om_073_006.sorted.bed	Ctrl	8
MT	81	417	c0c33600-be70-4761-8784-8c7514c8cf9c	+	om_073_006.sorted.bed	Ctrl	8
MT	81	1023	ea7ca31c-2b40-44bf-b1ad-95e67f797bf1	+	om_073_006.sorted.bed	Ctrl	8
MT	81	440	12d63840-564e-4e54-810f-fe42a2a4e0b0	+	om_073_006.sorted.bed	Ctrl	8
MT	81	1024	1d7a96cf-0d36-44a4-9d3c-bb043d05cae2	+	om_073_006.sorted.bed	Ctrl	8
MT	81	662	c04496c7-02a8-4917-9b5d-755a374011a9	+	om_073_006.sorted.bed	Ctrl	8
MT	81	1024	d76e3521-0e5b-4c38-950f-1d0f383885f5	+	om_073_006.sorted.bed	Ctrl	8
MT	81	718	e7799207-64d7-4107-8c4a-7ec52752f6b7	+	om_073_006.sorted.bed	Ctrl	8
MT	81	706	12baeda8-c994-46dd-9cc2-5b5cc0997f3b	+	om_073_006.sorted.bed	Ctrl	8
MT	81	1024	69e96f76-4acc-4c47-ba40-313f63adcb41	+	om_073_006.sorted.bed	Ctrl	8
MT	81	680	7c0388b9-4a5e-4129-b0fc-33f9d10aa63f	+	om_073_006.sorted.bed	Ctrl	8
MT	81	536	9749d0cb-5cff-4cba-9521-78717e4ffb52	+	om_073_006.sorted.bed	Ctrl	8
MT	81	718	3235a82c-3447-4681-84b3-3377feddebd3	+	om_073_006.sorted.bed	Ctrl	8
MT	81	286	4f15329c-a62e-4f68-8a08-faea3d8bb927	+	om_073_006.sorted.bed	Ctrl	8
MT	81	607	803d2cbd-42a9-4d0a-ae06-84e07ce788df	+	om_073_006.sorted.bed	Ctrl	8
MT	81	1024	b7da1987-3c52-4302-9328-6aa2c94a3b27	+	om_073_006.sorted.bed	Ctrl	8
MT	81	607	f0c3f539-512d-45db-a457-d52976b5fe8f	+	om_073_006.sorted.bed	Ctrl	8
MT	81	683	1f6ed9fe-8b1c-4d87-a6cf-eaa384056740	+	om_073_006.sorted.bed	Ctrl	8
MT	81	950	7d5f8d63-1c6d-47ec-a640-0172fb9f8f66	+	om_073_006.sorted.bed	Ctrl	8
MT	81	550	a744f9a2-542c-4cf3-bea0-41273fb61a23	+	om_073_006.sorted.bed	Ctrl	8
MT	81	1024	e37cc561-0d90-4269-8ca7-2513094e62ce	+	om_073_006.sorted.bed	Ctrl	8
MT	81	677	e7662404-ce26-4b4e-8b87-327c51cad550	+	om_073_006.sorted.bed	Ctrl	8
MT	81	4950	65c1aef7-c3cc-4eac-9e02-48293bcbf1e7	+	om_073_006.sorted.bed	Ctrl	8
MT	81	1024	79ab7b6e-2055-428f-af77-3b09aad92f9b	+	om_073_006.sorted.bed	Ctrl	8
MT	81	1024	9406056d-07b4-4350-8a74-44a8ddaca32c	+	om_073_006.sorted.bed	Ctrl	8
MT	81	564	0c239c55-4c42-4f61-8e5c-360feced628b	+	om_073_006.sorted.bed	Ctrl	8
MT	81	233	61129bf4-2e30-43d5-858f-ffaf139ccf4d	+	om_073_006.sorted.bed	Ctrl	8
MT	81	581	6e115c18-a505-4129-90d3-88b5c20e7979	+	om_073_006.sorted.bed	Ctrl	8
MT	81	651	90b688d8-b015-46bf-b267-9f5c6bfd7caf	+	om_073_006.sorted.bed	Ctrl	8
MT	81	587	a6041fee-03e4-451a-a1ad-a8e0d5e78bd8	+	om_073_006.sorted.bed	Ctrl	8
MT	81	660	b63417f3-f1d5-4819-9d21-41a607a5ac3f	+	om_073_006.sorted.bed	Ctrl	8
MT	81	976	c5f648dc-8039-48d9-97ac-1abf872dd69c	+	om_073_006.sorted.bed	Ctrl	8
MT	81	1023	dcc10b0b-154a-4949-a470-a17ad528b555	+	om_073_006.sorted.bed	Ctrl	8
MT	81	384	77ff7bff-4737-4a00-8364-59393a1f5d8f	+	om_073_006.sorted.bed	Ctrl	8
MT	81	930	f520eb67-aa8c-4bd1-90ac-8e2477f847fe	+	om_073_006.sorted.bed	Ctrl	8
MT	81	684	0fc3aa3c-0214-4d76-b665-652259ccd3e2	+	om_073_006.sorted.bed	Ctrl	8
MT	81	662	537a4cdd-7a62-4916-a907-d3d03a733a1b	+	om_073_006.sorted.bed	Ctrl	8
MT	81	537	64c20a75-0caa-4d38-bbbd-62ba42cfac80	+	om_073_006.sorted.bed	Ctrl	8
MT	81	782	96b287b5-eef7-48e6-8d9e-02abc0c0a335	+	om_073_006.sorted.bed	Ctrl	8
MT	81	743	0086ccb8-c746-471e-a0f7-f0876b85e90b	+	om_073_006.sorted.bed	Ctrl	8
MT	81	607	0c706dd5-57e9-433c-b64a-a508ac998703	+	om_073_006.sorted.bed	Ctrl	8
MT	81	646	19543f3f-bb77-4f4c-b032-acf7e4d55cdf	+	om_073_006.sorted.bed	Ctrl	8
MT	81	1024	228ef82f-155f-42e0-837c-f38a0929e483	+	om_073_006.sorted.bed	Ctrl	8
MT	81	544	5526fc03-ed50-4673-8314-a50dbc26e393	+	om_073_006.sorted.bed	Ctrl	8
MT	81	1024	9a04e27f-505d-43c5-95c2-0037c1d19ab7	+	om_073_006.sorted.bed	Ctrl	8
MT	81	607	55d5de6e-ac11-4328-8adc-88d9fd33e0d7	+	om_073_006.sorted.bed	Ctrl	8
MT	81	695	62104a6e-7e42-4086-a901-982f30488e20	+	om_073_006.sorted.bed	Ctrl	8
MT	81	981	83d248c0-7201-44c6-b393-222ec0c3d0b2	+	om_073_006.sorted.bed	Ctrl	8
MT	81	536	b61dc4b5-d5db-41fe-9d83-c9cfb4f44038	+	om_073_006.sorted.bed	Ctrl	8
MT	81	607	ff7104a6-81fa-4ef5-979f-05ef237ed9d4	+	om_073_006.sorted.bed	Ctrl	8
MT	81	1024	02cb0c35-1686-42df-bba9-9d17a7ce7777	+	om_073_006.sorted.bed	Ctrl	8
MT	81	1024	b6283fd5-9508-463f-b1a7-af6df8b96ef5	+	om_073_006.sorted.bed	Ctrl	8
MT	81	607	d9490b8d-0df7-4832-8be9-86114f890498	+	om_073_006.sorted.bed	Ctrl	8
MT	81	459	2d5ce025-a436-4be0-90f9-e6b614daa408	+	om_073_006.sorted.bed	Ctrl	8
MT	81	1024	359ce1d8-0ade-46cf-b7e5-8e5a31c22f99	+	om_073_006.sorted.bed	Ctrl	8
MT	81	707	6b54c714-7171-458a-871d-9090bd9ea5d5	+	om_073_006.sorted.bed	Ctrl	8
MT	81	379	6efc177c-1518-4478-9b7c-f6ca72fc16a1	+	om_073_006.sorted.bed	Ctrl	8
MT	81	465	74fb8361-f03b-4697-bcce-a954bf96e237	+	om_073_006.sorted.bed	Ctrl	8
MT	81	607	76dcdbad-1075-4805-9789-0ddf5a54a03a	+	om_073_006.sorted.bed	Ctrl	8
MT	81	828	9e1b239e-c6db-4656-80cd-5ee59c8f4a4e	+	om_073_006.sorted.bed	Ctrl	8
MT	81	536	fc56ae6b-104c-4b3e-939a-8ddfdb23b34f	+	om_073_006.sorted.bed	Ctrl	8
MT	81	607	1e9bd926-0522-421f-919f-723d5f1e94f7	+	om_073_006.sorted.bed	Ctrl	8
MT	81	603	4a2e6947-65f3-41a1-bf8d-a08f6d46233d	+	om_073_006.sorted.bed	Ctrl	8
MT	81	936	69a08cb7-3d0b-4f85-97bc-eb6d9df498eb	+	om_073_006.sorted.bed	Ctrl	8
MT	81	528	76cd2d64-8e37-49d7-9a4f-c649e97e4888	+	om_073_006.sorted.bed	Ctrl	8
MT	81	607	f323382d-50a3-46cc-bba2-03b40b424e95	+	om_073_006.sorted.bed	Ctrl	8
MT	81	661	3e29dd35-f2b0-47b1-8f69-57d2525f1af0	+	om_073_006.sorted.bed	Ctrl	8
MT	81	417	83f41e6d-d754-48c3-b7c7-231dca79b455	+	om_073_006.sorted.bed	Ctrl	8
MT	81	1024	93a4395e-8700-4aa2-8548-47ec3dacd3fd	+	om_073_006.sorted.bed	Ctrl	8
MT	81	682	96d90851-99b5-4a3e-9f00-03d1fa155b89	+	om_073_006.sorted.bed	Ctrl	8
MT	81	1024	0f9ddbd0-fded-450a-9375-0538db500111	+	om_073_006.sorted.bed	Ctrl	8
MT	81	828	108b5331-7863-4bf6-9667-7bcdf31e9d93	+	om_073_006.sorted.bed	Ctrl	8
MT	81	663	d943810d-74da-4b5c-9db7-8009cb6427e5	+	om_073_006.sorted.bed	Ctrl	8
MT	81	522	dfbd6221-1ff9-4ffb-9a6e-f305b2040d1c	+	om_073_006.sorted.bed	Ctrl	8
MT	81	220	57a3b394-94a9-459e-b047-065be22dcc44	+	om_073_006.sorted.bed	Ctrl	8
MT	81	709	305ac574-db5f-48f4-92ac-73c89816fd78	+	om_073_006.sorted.bed	Ctrl	8
MT	81	536	650f6a7f-1581-4241-97db-d6784d2b7350	+	om_073_006.sorted.bed	Ctrl	8
MT	81	681	de6c45da-b10d-48c0-87a7-ca220218d7be	+	om_073_006.sorted.bed	Ctrl	8
MT	81	1024	f8bac96c-ab23-4e9e-afe7-4ef1494ee527	+	om_073_006.sorted.bed	Ctrl	8
MT	81	605	4ee0987e-deb2-461e-aeb4-d471fb453bd4	+	om_073_006.sorted.bed	Ctrl	8
MT	81	969	9a0647ba-16ed-4a5a-a458-630a700eca49	+	om_073_006.sorted.bed	Ctrl	8
MT	81	383	99c7cff5-14b0-4c4c-b677-51d54612765c	+	om_073_006.sorted.bed	Ctrl	8
MT	81	414	bff26aea-18d9-4937-9a45-c0f79f5247f5	+	om_073_006.sorted.bed	Ctrl	8
MT	81	1024	712ed9be-a4dc-4949-bca0-3e1d33b51f07	+	om_073_006.sorted.bed	Ctrl	8
MT	81	671	8b2cd951-639b-4163-be7a-c090e5f32469	+	om_073_006.sorted.bed	Ctrl	8
MT	81	718	9d7494b2-7b4f-415e-b5ee-ea466352a0b4	+	om_073_006.sorted.bed	Ctrl	8
MT	81	958	3cc48ce4-d5e9-459b-936f-a557d9f798db	+	om_073_006.sorted.bed	Ctrl	8
MT	81	415	656111d3-50f9-4df3-98c7-f1032d4e25b1	+	om_073_006.sorted.bed	Ctrl	8
MT	81	383	d17d0763-100d-4508-a8bb-dd413daf0248	+	om_073_006.sorted.bed	Ctrl	8
MT	81	736	946feb33-5e9f-4ec5-9638-618d9d9f7ef0	+	om_073_006.sorted.bed	Ctrl	8
MT	81	1024	95d8bde8-b8c8-49d5-9092-e16f93967d09	+	om_073_006.sorted.bed	Ctrl	8
MT	81	626	ab4fcbed-a15d-4697-b62c-75d0b5e11a2d	+	om_073_006.sorted.bed	Ctrl	8
MT	81	527	b01ac47e-75b7-4072-8b6b-50e988973d91	+	om_073_006.sorted.bed	Ctrl	8
MT	81	603	f1464e8e-e6d2-4da7-82fd-bd290683209c	+	om_073_006.sorted.bed	Ctrl	8
MT	81	607	5ade8951-2049-4432-9d0a-111188a96036	+	om_073_006.sorted.bed	Ctrl	8
MT	81	713	9132e8d0-dff6-4a55-8b88-2f44093bf48c	+	om_073_006.sorted.bed	Ctrl	8
MT	81	605	08526b71-c9d8-42f3-b37e-093e99c01d44	+	om_073_006.sorted.bed	Ctrl	8
MT	81	961	7dcedaa8-2783-4c31-97b7-f2718b8d48a4	+	om_073_006.sorted.bed	Ctrl	8
MT	81	1024	977ef071-432a-41b0-843a-10c584481ce4	+	om_073_006.sorted.bed	Ctrl	8
MT	81	936	c473947c-15cf-4af1-b278-2511cc7c79f5	+	om_073_006.sorted.bed	Ctrl	8
MT	81	536	c4974dc6-b18a-4e95-92f2-4ef0ef507fa8	+	om_073_006.sorted.bed	Ctrl	8
MT	81	1024	220e29ad-a059-43b8-b854-91076846a715	+	om_073_006.sorted.bed	Ctrl	8
MT	81	717	28f43677-1711-4038-915a-45587660a2bd	+	om_073_006.sorted.bed	Ctrl	8
MT	81	1024	ba346c18-6853-4ced-b9d6-c7a5dd9a0465	+	om_073_006.sorted.bed	Ctrl	8
MT	81	1024	08884d1a-987a-4552-9a46-e9e98879a578	+	om_073_006.sorted.bed	Ctrl	8
MT	81	608	12bb5403-17c6-460e-9d5d-8a33798f136f	+	om_073_006.sorted.bed	Ctrl	8
MT	81	703	1d66bb6e-2ba7-4520-a6c6-8b763cd31bc0	+	om_073_006.sorted.bed	Ctrl	8
MT	81	665	762162df-6a54-47ba-9abe-3abf62b50f94	+	om_073_006.sorted.bed	Ctrl	8
MT	81	684	45cd9f36-2c09-4779-83a2-339889b8343e	+	om_073_006.sorted.bed	Ctrl	8
MT	81	379	79782480-6cb5-427b-92ae-eeaf7b06e5a0	+	om_073_006.sorted.bed	Ctrl	8
MT	81	828	ab60f707-9c56-4beb-bd01-10bf58596523	+	om_073_006.sorted.bed	Ctrl	8
MT	81	736	f4832342-6438-4830-ab79-0cc219e996ad	+	om_073_006.sorted.bed	Ctrl	8
MT	81	731	426531f8-373b-45bf-a21a-725d81c38fd7	+	om_073_006.sorted.bed	Ctrl	8
MT	81	380	4e4026fc-a802-4fd7-9491-b9bc66847c25	+	om_073_006.sorted.bed	Ctrl	8
MT	81	607	a8e9bf9c-fbb6-405a-a8e5-36cc6f0b55e6	+	om_073_006.sorted.bed	Ctrl	8
MT	81	886	47903b64-cf58-43e8-8133-ff942446a611	+	om_073_006.sorted.bed	Ctrl	8
MT	81	204	67f7a8be-3cae-4fed-80b1-81ff37de9c2d	+	om_073_006.sorted.bed	Ctrl	8
MT	81	936	a02096c0-4d81-4755-9f6c-a8476b3b5e49	+	om_073_006.sorted.bed	Ctrl	8
MT	81	1024	d8b1e35d-4bb5-44cc-ba04-261459ce185d	+	om_073_006.sorted.bed	Ctrl	8
MT	81	653	10766872-2ce8-467f-a1f7-8628aba3ced7	+	om_073_006.sorted.bed	Ctrl	8
MT	81	718	144ad2c0-f0d5-4fbd-a1ca-2b822d955cdd	+	om_073_006.sorted.bed	Ctrl	8
MT	81	593	3f0f8ada-79f8-40d5-8235-994a3cd076b0	+	om_073_006.sorted.bed	Ctrl	8
MT	81	931	52146591-af69-4c59-9409-5141328f5eb9	+	om_073_006.sorted.bed	Ctrl	8
MT	81	653	c3dfdd46-f318-4900-ada5-ee28ab848919	+	om_073_006.sorted.bed	Ctrl	8
MT	81	672	d999c263-3c25-498f-a60b-c0d3537de17e	+	om_073_006.sorted.bed	Ctrl	8
MT	81	630	b03726d3-3f20-47f3-a077-d24f47a6727c	+	om_073_006.sorted.bed	Ctrl	8
MT	81	972	feffad4d-4708-4538-8d9a-715f88a82154	+	om_073_006.sorted.bed	Ctrl	8
MT	81	560	a45afe18-9ce0-4ed0-9f0e-0ff1bf400f2b	+	om_073_006.sorted.bed	Ctrl	8
MT	81	604	a5cb8f9c-c22e-4f5d-bec7-f70a508bbac3	+	om_073_006.sorted.bed	Ctrl	8
MT	81	634	a8007547-0d29-4dd3-9950-38abe1da6276	+	om_073_006.sorted.bed	Ctrl	8
MT	81	607	45a6e780-8aaa-4ff5-96b9-57c7cdb5e4ee	+	om_073_006.sorted.bed	Ctrl	8
MT	81	313	8cc4f7a8-a31e-4e36-bc7e-2065ff2bf965	+	om_073_006.sorted.bed	Ctrl	8
MT	81	1024	2926bdee-fb89-4def-ab75-fe3436507741	+	om_073_006.sorted.bed	Ctrl	8
MT	81	561	54fe7bd5-02d7-47c3-ae3b-94ce2cad210c	+	om_073_006.sorted.bed	Ctrl	8
MT	81	546	5760e3e6-3ab9-43cb-bc93-5a79b97fe4bb	+	om_073_006.sorted.bed	Ctrl	8
MT	81	936	a32f4f85-aaec-46a8-8741-271205d6f33d	+	om_073_006.sorted.bed	Ctrl	8
MT	81	1020	6cf1abf7-b571-4a91-911b-f45004fa4154	+	om_073_006.sorted.bed	Ctrl	8
MT	81	936	9e2471d5-fb4a-460f-829c-ede0007904f7	+	om_073_006.sorted.bed	Ctrl	8
MT	81	1024	d256691d-6278-49c2-afd4-99130fb35f36	+	om_073_006.sorted.bed	Ctrl	8
MT	81	662	f6a3786a-91fc-421c-9d72-e9d2aec75e89	+	om_073_006.sorted.bed	Ctrl	8
MT	81	383	1fa31ed7-eddb-4abf-b49d-d39fbdcf4b6d	+	om_073_006.sorted.bed	Ctrl	8
MT	81	496	1fe8da24-af25-48a7-9cbf-ef5684aaf793	+	om_073_006.sorted.bed	Ctrl	8
MT	81	650	2d9886a8-b4c0-4a5e-a88d-c60cf414513d	+	om_073_006.sorted.bed	Ctrl	8
MT	81	618	3c1b1a3d-f144-4a47-a0b8-2f743ae6bac6	+	om_073_006.sorted.bed	Ctrl	8
MT	81	606	3dff3b15-7c3c-4045-a100-657af23b034d	+	om_073_006.sorted.bed	Ctrl	8
MT	81	339	529c04c4-ef37-4fc7-a501-8be4663a930f	+	om_073_006.sorted.bed	Ctrl	8
MT	81	1023	fe63e559-817b-4307-9213-9054fd1eaa34	+	om_073_006.sorted.bed	Ctrl	8
MT	81	1024	1286fa79-424f-4cf3-b5d2-44716047b520	+	om_073_006.sorted.bed	Ctrl	8
MT	81	708	d51f9b47-c529-4d79-bde9-709990e56e71	+	om_073_006.sorted.bed	Ctrl	8
MT	81	605	4f7158ee-928a-4d73-bb74-f600d5da0418	+	om_073_006.sorted.bed	Ctrl	8
MT	81	684	e1954b01-0773-4e1c-8ebd-41e8fe5f3135	+	om_073_006.sorted.bed	Ctrl	8
MT	81	755	5728848e-c66e-49f2-8bca-2e88007b89ea	+	om_073_006.sorted.bed	Ctrl	8
MT	81	952	268cc224-7d15-499d-bb22-f929b8b967c8	+	om_073_006.sorted.bed	Ctrl	8
MT	81	418	310765da-8663-4759-8325-83723a9a6d7b	+	om_073_006.sorted.bed	Ctrl	8
MT	81	969	55d9cd53-db5d-4a5c-bbec-aa7f656a3eab	+	om_073_006.sorted.bed	Ctrl	8
MT	81	958	803daf3e-f0c7-4c51-87a5-95b6469d971a	+	om_073_006.sorted.bed	Ctrl	8
MT	81	690	93e370a7-4600-4266-9c72-ccb40c330553	+	om_073_006.sorted.bed	Ctrl	8
MT	81	1024	de289e2c-6b5c-4758-a2a2-d74eb3754230	+	om_073_006.sorted.bed	Ctrl	8
MT	81	389	174efb71-d1f2-46a4-9703-ea06a91bafaa	+	om_073_006.sorted.bed	Ctrl	8
MT	81	527	83e9a9a8-321c-4774-b0c4-6b7ecee3c685	+	om_073_006.sorted.bed	Ctrl	8
MT	82	1024	401b606e-0e27-43d1-9222-f01ac5aeaf18	+	om_073_006.sorted.bed	Ctrl	8
MT	82	960	93c1a5a5-1f7d-411b-8e67-c16556d044ff	+	om_073_006.sorted.bed	Ctrl	8
MT	82	1024	c1ad274a-b783-42ab-9de8-d58937831306	+	om_073_006.sorted.bed	Ctrl	8
MT	82	1023	022963a2-2d19-4b81-9872-d0c2a8320c0f	+	om_073_006.sorted.bed	Ctrl	8
MT	82	679	14ff8ce1-9395-477c-a9b0-3fa20777831d	+	om_073_006.sorted.bed	Ctrl	8
MT	82	602	14a2243e-6bc2-4a02-b3a3-2064e3be0551	+	om_073_006.sorted.bed	Ctrl	8
MT	82	324	f856e2fe-5482-4872-afb1-c40786074ec7	+	om_073_006.sorted.bed	Ctrl	8
MT	82	681	0ceb400f-cb3e-4e4d-9fb8-9c98a1538831	+	om_073_006.sorted.bed	Ctrl	8
MT	82	691	adee4bd1-ad97-45dd-9c1f-5ca810de8cc9	+	om_073_006.sorted.bed	Ctrl	8
MT	82	383	ef16c994-56f5-48e9-9b0f-fd56e32dea3a	+	om_073_006.sorted.bed	Ctrl	8
MT	82	415	8a912e6b-5b48-4116-bc0f-e2f0a59999ed	+	om_073_006.sorted.bed	Ctrl	8
MT	82	1024	3ba1558c-9c28-40a6-919a-2fa08086574e	+	om_073_006.sorted.bed	Ctrl	8
MT	82	709	fd8362fd-08bb-4a12-a24c-ed8c21eb533e	+	om_073_006.sorted.bed	Ctrl	8
MT	82	938	556c75ef-778c-44ab-b83b-ce9cc8ec994d	+	om_073_006.sorted.bed	Ctrl	8
MT	82	1024	12d3eeef-df64-4730-a808-ed7cc8f275ef	+	om_073_006.sorted.bed	Ctrl	8
MT	82	383	7e5904e4-839c-4c6e-9c45-48e0576dc218	+	om_073_006.sorted.bed	Ctrl	8
MT	82	546	c6275703-de1c-40e6-b010-620a8a7aa0ae	+	om_073_006.sorted.bed	Ctrl	8
MT	82	1023	fa023561-a540-48f6-819c-2c6dcdf595b7	+	om_073_006.sorted.bed	Ctrl	8
MT	82	1024	71aef209-9b4d-4d7e-bd05-4655abae821b	+	om_073_006.sorted.bed	Ctrl	8
MT	82	593	c8ff0578-1e56-4d44-bae4-e84be77ba87f	+	om_073_006.sorted.bed	Ctrl	8
MT	82	670	e3ceba0b-8c18-4285-802a-d919cdd8c536	+	om_073_006.sorted.bed	Ctrl	8
MT	82	383	21ccb686-f16f-4b4a-895b-899fd4355d5a	+	om_073_006.sorted.bed	Ctrl	8
MT	82	736	3fc1b0d8-82e5-4f9e-965b-f130a4e0ec10	+	om_073_006.sorted.bed	Ctrl	8
MT	82	1024	65c735ec-157d-4489-b608-bc5ce571aa6d	+	om_073_006.sorted.bed	Ctrl	8
MT	82	662	9f83b366-2721-4877-900f-7b1c46823ce4	+	om_073_006.sorted.bed	Ctrl	8
MT	82	780	a8193de2-d0c3-4da1-b8a2-c4b7d0d34a46	+	om_073_006.sorted.bed	Ctrl	8
MT	82	1024	847d3a60-ecab-437f-83b0-e607f85644ca	+	om_073_006.sorted.bed	Ctrl	8
MT	82	1024	23026825-5bd3-4f4b-a6f5-9798c7462a34	+	om_073_006.sorted.bed	Ctrl	8
MT	82	634	b53ab8f2-6aee-40ff-8b3e-98fbcf8a2910	+	om_073_006.sorted.bed	Ctrl	8
MT	82	981	bda47d10-cd96-4be8-b4f6-8a86ca8c5ef1	+	om_073_006.sorted.bed	Ctrl	8
MT	82	607	da6e6d83-db6b-4921-b068-105310747c34	+	om_073_006.sorted.bed	Ctrl	8
MT	82	607	a3d75b39-8323-4c5c-9fb9-df89c9a9b00c	+	om_073_006.sorted.bed	Ctrl	8
MT	82	607	eaff7a92-aae9-44e3-971f-84e547b0ff4c	+	om_073_006.sorted.bed	Ctrl	8
MT	82	635	1690db01-9272-4f25-95be-a177438ce806	+	om_073_006.sorted.bed	Ctrl	8
MT	82	681	8f38a012-8922-45cf-ada6-00aea6eeed06	+	om_073_006.sorted.bed	Ctrl	8
MT	82	534	245c8e74-80c8-4486-9173-7b17383553ef	+	om_073_006.sorted.bed	Ctrl	8
MT	82	384	4847713f-1bdd-4964-9398-32b3d1962322	+	om_073_006.sorted.bed	Ctrl	8
MT	82	379	e7f7c716-feba-4816-b83f-a668a330b12c	+	om_073_006.sorted.bed	Ctrl	8
MT	82	415	7a28dca9-cbdf-47da-8862-536535474045	+	om_073_006.sorted.bed	Ctrl	8
MT	82	1024	06c3a9bf-cc4c-4a6f-a1b3-5ba158bfd689	+	om_073_006.sorted.bed	Ctrl	8
MT	82	709	7f4e8ce9-7672-461e-a6c6-8b1b7a47c4ff	+	om_073_006.sorted.bed	Ctrl	8
MT	82	743	440ef3e6-c5da-42e2-99c0-9e51a18fadfd	+	om_073_006.sorted.bed	Ctrl	8
MT	82	1024	7880dedf-4922-4e2b-ba9a-f813b8f418d2	+	om_073_006.sorted.bed	Ctrl	8
MT	82	1024	c85bfccd-aaaa-426a-9b4f-2ea4e9413258	+	om_073_006.sorted.bed	Ctrl	8
MT	82	376	ec6e72bc-45db-42e2-b592-24d02485e330	+	om_073_006.sorted.bed	Ctrl	8
MT	82	1020	33964773-6447-43c8-be34-0255b54eb7d2	+	om_073_006.sorted.bed	Ctrl	8
MT	82	708	952552cd-945f-4574-859d-895f300d044f	+	om_073_006.sorted.bed	Ctrl	8
MT	82	603	7c0089c5-4c84-41d7-8a0e-f0ba382c8ea1	+	om_073_006.sorted.bed	Ctrl	8
MT	82	487	2c8c1180-2358-4e3b-b890-c2291a76e679	+	om_073_006.sorted.bed	Ctrl	8
MT	82	1023	8111c1ac-ff30-45da-9091-649f5ac273d8	+	om_073_006.sorted.bed	Ctrl	8
MT	82	1024	a5ce2b9f-e44a-4248-9fbc-8c90d118cde6	+	om_073_006.sorted.bed	Ctrl	8
MT	82	936	9d83a3e1-5b56-4824-a573-f21a3f5d9520	+	om_073_006.sorted.bed	Ctrl	8
MT	82	931	6380080f-75a0-4ada-a9ee-be5a896ed780	+	om_073_006.sorted.bed	Ctrl	8
MT	82	607	c1363486-13c8-417e-9c5e-b5e5f04a39c8	+	om_073_006.sorted.bed	Ctrl	8
MT	82	1024	29de9e9d-f4ee-4175-b51a-d103f96b07b9	+	om_073_006.sorted.bed	Ctrl	8
MT	82	602	2a4a0708-5044-49f2-9e4c-6fa3698fa4ab	+	om_073_006.sorted.bed	Ctrl	8
MT	82	414	2a46994f-d645-435c-9fd9-0840ffd45a54	+	om_073_006.sorted.bed	Ctrl	8
MT	82	607	dc86a11f-5449-475e-9789-f5c5b2b9aaa6	+	om_073_006.sorted.bed	Ctrl	8
MT	82	537	4f3776b5-832b-4cd3-8dc1-9f06ed35b2fb	+	om_073_006.sorted.bed	Ctrl	8
MT	82	691	8e119ce4-916d-4610-9269-9a284881b0f6	+	om_073_006.sorted.bed	Ctrl	8
MT	82	458	3b69ca90-b9aa-4ac7-8ae8-f726239e0089	+	om_073_006.sorted.bed	Ctrl	8
MT	82	690	965fe979-ecb7-484b-8cce-5e6fe1cebe22	+	om_073_006.sorted.bed	Ctrl	8
MT	82	1024	05e88891-f25c-4dd8-9753-2eeafa0d632e	+	om_073_006.sorted.bed	Ctrl	8
MT	82	417	1785f762-cc14-49a5-8a5c-4a7a5df0cb05	+	om_073_006.sorted.bed	Ctrl	8
MT	82	1023	516e7082-51f7-4684-9ec3-518d25891bf5	+	om_073_006.sorted.bed	Ctrl	8
MT	82	1024	78640031-0057-4456-ac96-e058a46703af	+	om_073_006.sorted.bed	Ctrl	8
MT	82	1024	822ba9f5-c1cb-4e5b-becf-5b88050f5669	+	om_073_006.sorted.bed	Ctrl	8
MT	82	641	dacccef0-9c0e-4e0c-9515-ad4f7f59b945	+	om_073_006.sorted.bed	Ctrl	8
MT	82	536	1fa4f32c-4a2a-4aa3-b0d1-b6f3434a6187	+	om_073_006.sorted.bed	Ctrl	8
MT	82	605	fa3f8a36-b76e-48c6-9aa1-b07aacdd377b	+	om_073_006.sorted.bed	Ctrl	8
MT	82	1024	7ee1da33-1250-4ccc-b8eb-c383d2c2b061	+	om_073_006.sorted.bed	Ctrl	8
MT	82	604	305d5b44-977f-4585-acb6-8a0ff843cf57	+	om_073_006.sorted.bed	Ctrl	8
MT	82	607	869f9729-2328-4a8e-a77e-3dafe96744a0	+	om_073_006.sorted.bed	Ctrl	8
MT	82	802	79287109-6f51-4005-b7f8-349429f9ff88	+	om_073_006.sorted.bed	Ctrl	8
MT	83	936	81b58ea5-c4e3-4321-a461-11ae467d7920	+	om_073_006.sorted.bed	Ctrl	8
MT	83	414	b13abd50-51f4-452e-9563-bac1afdfb08a	+	om_073_006.sorted.bed	Ctrl	8
MT	83	607	453a7264-a91c-4531-a36c-b435ff07e314	+	om_073_006.sorted.bed	Ctrl	8
MT	83	736	50947eb3-d90d-4316-a6c9-5febcf1ae9cd	+	om_073_006.sorted.bed	Ctrl	8
MT	83	743	b0bde561-1a0d-4dad-bbaa-828e16604052	+	om_073_006.sorted.bed	Ctrl	8
MT	83	1024	fb999689-1e47-45f0-9dae-d8c714b609a1	+	om_073_006.sorted.bed	Ctrl	8
MT	83	507	2c635e12-d392-4e54-a3b1-01db6d7c3b24	+	om_073_006.sorted.bed	Ctrl	8
MT	83	1024	524ae45b-38a2-4cbb-afb2-182e22eb3743	+	om_073_006.sorted.bed	Ctrl	8
MT	83	536	66b4b506-4040-4ed3-bceb-28a87154802f	+	om_073_006.sorted.bed	Ctrl	8
MT	83	414	f77a48c7-ec97-4958-b345-6927887b8abc	+	om_073_006.sorted.bed	Ctrl	8
MT	83	679	2f912909-938e-4196-a89e-b6199d8141f9	+	om_073_006.sorted.bed	Ctrl	8
MT	83	383	33d75339-837e-4985-b870-adcff3eddf5c	+	om_073_006.sorted.bed	Ctrl	8
MT	83	302	bd0cfb89-5a7e-4c03-a7ad-a97020e4e13a	+	om_073_006.sorted.bed	Ctrl	8
MT	83	545	99288e3f-5185-4993-8c36-948a21b5a37e	+	om_073_006.sorted.bed	Ctrl	8
MT	83	938	eccf91ed-55c9-4a26-bae1-b681be0b6cd3	+	om_073_006.sorted.bed	Ctrl	8
MT	83	828	75ecf522-04f4-4b34-a45e-4c03620c4225	+	om_073_006.sorted.bed	Ctrl	8
MT	83	700	a3e7acc7-b9d9-4d5f-ae83-3b940eb616c9	+	om_073_006.sorted.bed	Ctrl	8
MT	83	981	29596c64-0023-4f09-9388-91ca459ea677	+	om_073_006.sorted.bed	Ctrl	8
MT	83	837	074bc1c0-1ea2-45d3-a902-591573ca7741	+	om_073_006.sorted.bed	Ctrl	8
MT	83	1024	044e66bc-5ee0-498b-b922-46f22c6a5841	+	om_073_006.sorted.bed	Ctrl	8
MT	83	662	85e389f9-3256-40f5-8a92-5c8898e48c63	+	om_073_006.sorted.bed	Ctrl	8
MT	83	417	ffa8df0a-2882-4420-b7c0-91703fa8e274	+	om_073_006.sorted.bed	Ctrl	8
MT	83	383	bea9e441-6fb0-4890-95d9-bd207fa13dc8	+	om_073_006.sorted.bed	Ctrl	8
MT	83	811	d21cbdce-22e2-4675-ab03-4768b175b159	+	om_073_006.sorted.bed	Ctrl	8
MT	83	1024	8ff633f9-e76b-4462-aa48-0ea7ed0dc804	+	om_073_006.sorted.bed	Ctrl	8
MT	83	474	6161e03e-4596-49fc-bc9e-bc037fb18519	+	om_073_006.sorted.bed	Ctrl	8
MT	83	1023	0666063b-814f-4099-bf27-c30e9b9991b5	+	om_073_006.sorted.bed	Ctrl	8
MT	83	603	5724e809-4dd9-46cc-b0b7-be06fcb5f656	+	om_073_006.sorted.bed	Ctrl	8
MT	83	979	a6a5640a-f08a-4df5-87da-ca2f244992a8	+	om_073_006.sorted.bed	Ctrl	8
MT	83	953	231443e9-8688-401a-ac6e-4f98c72bfadc	+	om_073_006.sorted.bed	Ctrl	8
MT	83	722	de3fb710-a396-4b18-8086-eebd893c6d8b	+	om_073_006.sorted.bed	Ctrl	8
MT	83	500	3fff3af8-e7b6-4648-9b51-23abf7c8941a	+	om_073_006.sorted.bed	Ctrl	8
MT	83	417	08820096-0e8e-458c-bf2e-592981adfaa6	+	om_073_006.sorted.bed	Ctrl	8
MT	83	953	2feedfd1-6c74-4a93-823c-ea052a0ac010	+	om_073_006.sorted.bed	Ctrl	8
MT	83	1024	bf7e9c3d-2c88-441d-b9c6-c5ee0e6a909d	+	om_073_006.sorted.bed	Ctrl	8
MT	83	593	37911cf3-ab21-4ae6-bc2f-5a10b7e7a805	+	om_073_006.sorted.bed	Ctrl	8
MT	83	936	b6e54caa-89db-43de-80b8-90c0c4dbbc7f	+	om_073_006.sorted.bed	Ctrl	8
MT	83	951	4c9203e3-58e5-45cf-b54e-1dd6d7b84956	+	om_073_006.sorted.bed	Ctrl	8
MT	83	735	f3e7df69-6ee5-4637-a559-da39cc001399	+	om_073_006.sorted.bed	Ctrl	8
MT	83	925	7d9a21b2-2e45-41c8-896d-3506ec0c7a2e	+	om_073_006.sorted.bed	Ctrl	8
MT	83	607	5d916e13-e124-4761-810f-1d9f01a52bae	+	om_073_006.sorted.bed	Ctrl	8
MT	83	536	ec679028-2803-4ab4-8f80-1ac8b6d89882	+	om_073_006.sorted.bed	Ctrl	8
MT	83	684	45584c8c-9d39-4939-b0b6-68f5c9349d66	+	om_073_006.sorted.bed	Ctrl	8
MT	84	679	705ac6e1-5b13-4982-8f93-e7d3b30cff21	+	om_073_006.sorted.bed	Ctrl	8
MT	84	607	b6034fb3-0897-445f-b64f-bbd01267cf97	+	om_073_006.sorted.bed	Ctrl	8
MT	84	1024	584205e8-e299-4c82-9e33-850d56da9975	+	om_073_006.sorted.bed	Ctrl	8
MT	84	766	33e30d33-1cd3-4c7f-b757-c268312f4448	+	om_073_006.sorted.bed	Ctrl	8
MT	84	1024	bd720323-1595-4d74-bc1e-d2735c84801a	+	om_073_006.sorted.bed	Ctrl	8
MT	84	1024	07399dca-dcc2-46d8-b93b-10121ba6ddfa	+	om_073_006.sorted.bed	Ctrl	8
MT	84	1024	c3ed5a2c-b3f4-44b2-95c2-47ebb0488bb2	+	om_073_006.sorted.bed	Ctrl	8
MT	84	614	94379d0d-7f2f-4bf7-8b51-5c40e769e413	+	om_073_006.sorted.bed	Ctrl	8
MT	84	602	6fa06a85-8d21-4c5a-9e53-fd03387dd67a	+	om_073_006.sorted.bed	Ctrl	8
MT	84	460	6fcd1f22-81e0-46ca-89c9-8b115272c267	+	om_073_006.sorted.bed	Ctrl	8
MT	85	936	fa9e6522-c9c9-4eca-aed2-3b14d4a027a7	+	om_073_006.sorted.bed	Ctrl	8
MT	85	722	beb88c1a-74b5-4197-aea1-b5bb7a539ef5	+	om_073_006.sorted.bed	Ctrl	8
MT	85	414	ce8bf42a-adc5-454c-a513-41330eb7f00b	+	om_073_006.sorted.bed	Ctrl	8
MT	85	562	40f3e657-824c-4a0a-bd80-8ecda517df3c	+	om_073_006.sorted.bed	Ctrl	8
MT	85	317	b354bec2-9db6-4bff-bc8b-b464211bab75	+	om_073_006.sorted.bed	Ctrl	8
MT	86	380	bd437872-1adc-45bd-afe2-8126f18b9470	+	om_073_006.sorted.bed	Ctrl	8
MT	86	534	0d7cf9d8-a8c6-4b07-871e-072b8b37159e	+	om_073_006.sorted.bed	Ctrl	8
MT	87	360	55c5dd1f-afc1-48de-91ee-885653339b7f	+	om_073_006.sorted.bed	Ctrl	8
MT	87	1024	c1b09104-970a-4683-80a5-e7a4db7316e4	+	om_073_006.sorted.bed	Ctrl	8
MT	87	709	714e5476-3bab-46b7-aea1-ee55cf0af286	+	om_073_006.sorted.bed	Ctrl	8
MT	87	598	0eb6777b-3704-475e-a037-dd17414f4145	+	om_073_006.sorted.bed	Ctrl	8
MT	87	1024	ce93a4e6-5a31-4966-9a7f-b4af463cdd4e	+	om_073_006.sorted.bed	Ctrl	8
MT	87	947	b9208364-7d87-4593-bb50-96178ecd449b	+	om_073_006.sorted.bed	Ctrl	8
MT	87	414	8a6890bf-6328-4544-9cb0-3ce18ea47b66	+	om_073_006.sorted.bed	Ctrl	8
MT	88	958	e7b74ae3-e2a2-4b87-b275-277e76b52e01	+	om_073_006.sorted.bed	Ctrl	8
MT	88	936	1701cf34-679c-43ca-bd69-61785452e2df	+	om_073_006.sorted.bed	Ctrl	8
MT	88	596	8fdaa505-c37f-4a55-8f3b-6d310f5d8560	+	om_073_006.sorted.bed	Ctrl	8
MT	88	685	2c8ab074-85b5-48e4-959c-18c06ea8f7eb	+	om_073_006.sorted.bed	Ctrl	8
MT	88	417	07829415-85f4-4d1f-b47f-93443367d8ae	+	om_073_006.sorted.bed	Ctrl	8
MT	88	640	612d0227-687a-4d1f-8f58-41753cf66678	+	om_073_006.sorted.bed	Ctrl	8
MT	88	941	c5cc837c-ef41-4096-a09c-1e8a4f924aef	+	om_073_006.sorted.bed	Ctrl	8
MT	88	602	a974755e-de91-433e-80f2-0a13af2e858e	+	om_073_006.sorted.bed	Ctrl	8
MT	88	725	a0349a7e-ef57-4c6c-a7c3-0ab76159c9d9	+	om_073_006.sorted.bed	Ctrl	8
MT	88	634	374987ab-3169-45e7-8c89-0d0331cfda60	+	om_073_006.sorted.bed	Ctrl	8
MT	88	1024	3cfe5c44-14ff-47ff-a146-a78f5ce77d88	+	om_073_006.sorted.bed	Ctrl	8
MT	88	421	a5a59641-fc32-4b7c-a7e7-5fc55ad511bc	+	om_073_006.sorted.bed	Ctrl	8
MT	88	956	51c59c01-6c60-48c7-b341-6e2ff493a8e1	+	om_073_006.sorted.bed	Ctrl	8
MT	88	679	983e26c7-b3d7-48cf-86d4-60454ba3b810	+	om_073_006.sorted.bed	Ctrl	8
MT	88	383	640a0740-7bfb-4824-ae7c-881ba76f42e0	+	om_073_006.sorted.bed	Ctrl	8
MT	89	383	2933e0e4-e806-4716-b373-03a81ac72f7f	+	om_073_006.sorted.bed	Ctrl	8
MT	89	383	4a54075f-d6d9-4f46-bfe1-e9d69d444e4b	+	om_073_006.sorted.bed	Ctrl	8
MT	90	706	012f1f59-1603-44ed-9dbd-e9973f09c1ea	+	om_073_006.sorted.bed	Ctrl	8
MT	90	406	64e86d59-3c6a-47aa-bee6-1ce184985fa0	+	om_073_006.sorted.bed	Ctrl	8
MT	90	379	908cd552-673b-4b98-b026-f2c7925c534d	+	om_073_006.sorted.bed	Ctrl	8
MT	90	607	9782f7b6-d7fd-4447-b374-fb81a7ac1286	+	om_073_006.sorted.bed	Ctrl	8
MT	90	536	0f2eeee1-b9bc-4109-a936-a7e46383cd7a	+	om_073_006.sorted.bed	Ctrl	8
MT	91	615	5f80af1f-7fb8-469f-8261-ae747a891add	+	om_073_006.sorted.bed	Ctrl	8
MT	91	659	290fa844-0e3a-48b6-861c-082335948d9f	+	om_073_006.sorted.bed	Ctrl	8
MT	91	286	cdd5c731-b643-40b6-a511-5eb813c379ca	+	om_073_006.sorted.bed	Ctrl	8
MT	91	710	8277133f-ae13-496d-813c-fb1ab054c3ec	+	om_073_006.sorted.bed	Ctrl	8
MT	91	665	af3b0718-43f9-4c3d-9a9a-ac0a78c28b04	+	om_073_006.sorted.bed	Ctrl	8
MT	91	383	97890021-36fb-4359-ba53-ba2d0d1634bf	+	om_073_006.sorted.bed	Ctrl	8
MT	91	1013	8892dd8f-e788-4081-9f59-cc14e3493a31	+	om_073_006.sorted.bed	Ctrl	8
MT	91	709	fa60266e-61c7-4f1b-b3bd-2719a8a54584	+	om_073_006.sorted.bed	Ctrl	8
MT	91	235	e2f4a8e7-6e00-4aa5-9c52-aa7c4920e936	+	om_073_006.sorted.bed	Ctrl	8
MT	91	932	0340913e-c98b-47a3-a650-ba671a57ccff	+	om_073_006.sorted.bed	Ctrl	8
MT	91	589	f023eb08-7325-400a-bb68-c4c0e4b7edea	+	om_073_006.sorted.bed	Ctrl	8
MT	91	607	a89f2e15-1494-44f7-acac-ad4655ec65c7	+	om_073_006.sorted.bed	Ctrl	8
MT	91	477	076f86c0-dbb2-4e43-8036-42f0a6441720	+	om_073_006.sorted.bed	Ctrl	8
MT	91	605	4676a017-2a28-4550-97aa-ffa426df9901	+	om_073_006.sorted.bed	Ctrl	8
MT	91	607	47baa58d-3ead-480f-8f79-b3a02a0538db	+	om_073_006.sorted.bed	Ctrl	8
MT	91	414	f8fb386e-e5dc-4d62-ac37-6f12c2a358b1	+	om_073_006.sorted.bed	Ctrl	8
MT	91	674	ad0a40ff-7a44-46d1-a677-968e000e886f	+	om_073_006.sorted.bed	Ctrl	8
MT	91	960	1c2cceac-3fe0-41d1-bc23-9a3a8eaa33a0	+	om_073_006.sorted.bed	Ctrl	8
MT	91	417	ab4068df-6d15-4812-b28b-8a45a12c73bf	+	om_073_006.sorted.bed	Ctrl	8
MT	91	1020	89cee6fe-d0fb-43b4-a0f6-ca6ea24f8295	+	om_073_006.sorted.bed	Ctrl	8
MT	91	740	6293c679-bc20-4cec-91e5-5f1695c82ec5	+	om_073_006.sorted.bed	Ctrl	8
MT	91	936	05793679-01ea-46fe-8b62-f353d1429c57	+	om_073_006.sorted.bed	Ctrl	8
MT	91	736	13e2bd62-d457-4c28-9e28-0a60b34e37cc	+	om_073_006.sorted.bed	Ctrl	8
MT	91	602	a113ade0-f3b2-4d2f-97f2-0e8a90f05a9b	+	om_073_006.sorted.bed	Ctrl	8
MT	91	416	e1b89724-5d2b-4ea4-814e-4db41ea3ee63	+	om_073_006.sorted.bed	Ctrl	8
MT	91	936	0e780127-63d2-4640-89cb-28ce643870a0	+	om_073_006.sorted.bed	Ctrl	8
MT	91	1024	34113856-a968-4ba0-89f7-06b3ab70dcf4	+	om_073_006.sorted.bed	Ctrl	8
MT	91	951	994bf9fe-e10b-48b0-b251-2c4946c67422	+	om_073_006.sorted.bed	Ctrl	8
MT	91	607	0a96ee6d-a2c8-48d4-837e-de578a6c1099	+	om_073_006.sorted.bed	Ctrl	8
MT	91	1023	b52d3230-b37c-4fcf-96d5-ea5696476945	+	om_073_006.sorted.bed	Ctrl	8
MT	91	1024	2fd6d222-20d9-4818-9415-38d2880eeccb	+	om_073_006.sorted.bed	Ctrl	8
MT	91	607	979704d5-c93e-4d66-876b-d306382f76ae	+	om_073_006.sorted.bed	Ctrl	8
MT	91	383	b217e241-0d28-42c9-9a7b-5bb5736f2ca0	+	om_073_006.sorted.bed	Ctrl	8
MT	92	415	66cd860e-8910-4f24-a215-f15ff8554760	+	om_073_006.sorted.bed	Ctrl	8
MT	94	440	cb8e2bae-a792-4613-947d-079a5e6a6bf6	+	om_073_006.sorted.bed	Ctrl	8
MT	94	554	2d08dc5e-a735-43a5-b368-3444a3632c5d	+	om_073_006.sorted.bed	Ctrl	8
MT	94	1024	d24532ba-fc09-4aae-893b-992abe51749e	+	om_073_006.sorted.bed	Ctrl	8
MT	95	641	37fb5963-fed3-45c0-9616-6c94f67ae4d5	+	om_073_006.sorted.bed	Ctrl	8
MT	96	593	86f0aecd-65ba-4ea9-a50f-07df967ab416	+	om_073_006.sorted.bed	Ctrl	8
MT	103	607	44a61502-a83b-4ce6-8b54-a5c6b1b155d2	+	om_073_006.sorted.bed	Ctrl	8
MT	103	810	a86bcf52-e80c-47c2-b889-ebd78be0865d	+	om_073_006.sorted.bed	Ctrl	8
MT	103	581	c7c6b80e-59d0-45a0-840b-87ad31b37fc2	+	om_073_006.sorted.bed	Ctrl	8
MT	105	1024	3d1a5119-e5d2-4c90-970d-800827829083	+	om_073_006.sorted.bed	Ctrl	8
MT	106	684	192894cc-2a2b-4c50-b6a9-c9e4b2d8dfe4	+	om_073_006.sorted.bed	Ctrl	8
MT	106	1024	997cfbd4-0483-4770-ad62-ddbdeaef7b40	+	om_073_006.sorted.bed	Ctrl	8
MT	108	786	c1ac9565-0552-4010-9280-e6749cc5a167	+	om_073_006.sorted.bed	Ctrl	8
MT	110	1024	29e738ab-bf7b-49e9-b8e0-8bdf21b7b906	+	om_073_006.sorted.bed	Ctrl	8
MT	112	607	a2a0e974-ca59-4bb5-94d9-953b7fc106a5	+	om_073_006.sorted.bed	Ctrl	8
MT	117	1024	1175c6b8-83aa-41ff-9db3-c2582fcc8589	+	om_073_006.sorted.bed	Ctrl	8
MT	125	679	51c4c168-982f-4157-bb69-f55a906f5895	+	om_073_006.sorted.bed	Ctrl	8
MT	126	607	9ec965fb-81a2-45d1-89ce-5f8e491bbe1b	+	om_073_006.sorted.bed	Ctrl	8
MT	126	709	596f77cd-4944-4c0e-b082-a98b1732521e	+	om_073_006.sorted.bed	Ctrl	8
MT	126	743	3172bbfa-5ea5-4679-ae0a-44fdffda7c5c	+	om_073_006.sorted.bed	Ctrl	8
MT	126	736	bbda41c8-9aeb-4812-9dcc-68416a3dfc33	+	om_073_006.sorted.bed	Ctrl	8
MT	126	13588	4f4f14de-91dd-4eac-9ba2-ab01f898b7ef	+	om_073_006.sorted.bed	Ctrl	8
MT	126	607	d68a463d-54b9-4937-b541-33abbb160ec1	+	om_073_006.sorted.bed	Ctrl	8
MT	126	656	ee6a6d5a-623f-465c-892b-a109f6e30d9e	+	om_073_006.sorted.bed	Ctrl	8
MT	127	536	820d4a40-7e42-4ec4-83bb-00c670893dd0	+	om_073_006.sorted.bed	Ctrl	8
MT	127	1020	63c12d24-0abd-4f65-bb71-5e49f410573e	+	om_073_006.sorted.bed	Ctrl	8
MT	127	545	3526ea85-65ea-4823-99c8-e6ff5f09fab0	+	om_073_006.sorted.bed	Ctrl	8
MT	128	691	c9b574a6-b20f-4832-ad56-7d19310ce324	+	om_073_006.sorted.bed	Ctrl	8
MT	128	641	3c2abd47-b76a-461a-9f36-2ab6f257068e	+	om_073_006.sorted.bed	Ctrl	8
MT	128	947	ad02891a-f95e-4de5-9190-b251345c9254	+	om_073_006.sorted.bed	Ctrl	8
MT	128	484	73445984-6429-41dc-b26b-8e808c6bc208	+	om_073_006.sorted.bed	Ctrl	8
MT	128	536	5e7dd93d-1a94-43f1-8443-1c6a8522f868	+	om_073_006.sorted.bed	Ctrl	8
MT	128	630	82e8209c-22f8-4fd0-9775-a4a396ce9c61	+	om_073_006.sorted.bed	Ctrl	8
MT	129	736	5ba9d86d-5d9c-4bd7-b453-17bf7d8633ed	+	om_073_006.sorted.bed	Ctrl	8
MT	129	536	0c783b85-4470-4056-aa07-c630a494cab5	+	om_073_006.sorted.bed	Ctrl	8
MT	129	607	11c4e63f-7ba3-4b2d-aef5-6aaa1967581c	+	om_073_006.sorted.bed	Ctrl	8
MT	129	709	0c89cee4-9b71-4659-9bc0-02f3d32f5bf2	+	om_073_006.sorted.bed	Ctrl	8
MT	129	2281	c3a6712c-74ef-4b5f-b68c-c5dc7f314c09	+	om_073_006.sorted.bed	Ctrl	8
MT	129	413	48e62234-02ce-4c82-aeba-300dcdc50a41	+	om_073_006.sorted.bed	Ctrl	8
MT	129	936	371fd140-120e-4939-bf24-839b99490a89	+	om_073_006.sorted.bed	Ctrl	8
MT	129	701	5e95bf2a-6333-4086-8fd8-c208e80e63cb	+	om_073_006.sorted.bed	Ctrl	8
MT	129	546	05473691-2e9e-4aff-a54a-497b971dd4f2	+	om_073_006.sorted.bed	Ctrl	8
MT	129	604	0f007ddb-a3e8-4ff0-95e5-d8dea4eff220	+	om_073_006.sorted.bed	Ctrl	8
MT	129	565	fdf39c14-0924-4118-981c-c3f70288a6af	+	om_073_006.sorted.bed	Ctrl	8
MT	129	718	46631b7a-85b9-497c-b648-7e19de4563e3	+	om_073_006.sorted.bed	Ctrl	8
MT	129	662	a706aceb-1bcf-4216-a9fb-856646ad4796	+	om_073_006.sorted.bed	Ctrl	8
MT	129	460	12e9b18a-7c0f-452c-8a52-c58e6e246701	+	om_073_006.sorted.bed	Ctrl	8
MT	129	973	28023195-1dd1-41b4-8de9-1b32bf3147da	+	om_073_006.sorted.bed	Ctrl	8
MT	129	829	097d2afc-9214-442a-ac32-ca4fe5abb508	+	om_073_006.sorted.bed	Ctrl	8
MT	129	414	47e41fa0-86e8-453f-9316-ed7b9af6f0c7	+	om_073_006.sorted.bed	Ctrl	8
MT	129	383	590b15d7-4159-4e94-ba5a-5f87e2462765	+	om_073_006.sorted.bed	Ctrl	8
MT	129	808	bb86bf66-a63c-4798-b666-2af44c389c6d	+	om_073_006.sorted.bed	Ctrl	8
MT	129	609	861d921c-363e-4c9c-a635-723da975fdc3	+	om_073_006.sorted.bed	Ctrl	8
MT	129	383	ce8e62ca-64c8-451e-aeb8-ca8a28593248	+	om_073_006.sorted.bed	Ctrl	8
MT	129	531	4dd49190-02bd-4928-a3ce-14bab9425bd7	+	om_073_006.sorted.bed	Ctrl	8
MT	129	383	1d3cb290-08a4-4ae7-8896-3177a1b9006d	+	om_073_006.sorted.bed	Ctrl	8
MT	129	807	0ee3ba40-7acd-4376-9506-48888c75185c	+	om_073_006.sorted.bed	Ctrl	8
MT	129	607	1f45d6e6-8469-479c-b811-7e7550aa1d3e	+	om_073_006.sorted.bed	Ctrl	8
MT	129	732	14efd93b-86b7-4802-aab6-951235b453e7	+	om_073_006.sorted.bed	Ctrl	8
MT	129	383	cc0b3328-74a4-4580-8776-7f879d7663d6	+	om_073_006.sorted.bed	Ctrl	8
MT	129	225	160a4222-7e56-4ec6-8012-bea25e36e408	+	om_073_006.sorted.bed	Ctrl	8
MT	129	509	9798a22b-c582-451b-8ff3-3949729fe0f4	+	om_073_006.sorted.bed	Ctrl	8
MT	129	660	bbc2cb9f-1ab7-4c43-b920-88964ba3b07e	+	om_073_006.sorted.bed	Ctrl	8
MT	129	607	cf2c8952-d9d1-4981-8b1f-f48286668d1a	+	om_073_006.sorted.bed	Ctrl	8
MT	129	302	977e9123-ccee-4d57-aa93-cef0297ed68c	+	om_073_006.sorted.bed	Ctrl	8
MT	129	602	96e65ab4-56a9-46be-8534-9ee03304fb01	+	om_073_006.sorted.bed	Ctrl	8
MT	130	904	4239d18e-1148-4cfb-a1e2-5c1f3c69bc15	+	om_073_006.sorted.bed	Ctrl	8
MT	131	599	da7c4f47-7058-4dbc-bead-4c23100aa3b3	+	om_073_006.sorted.bed	Ctrl	8
MT	131	491	eb4228b1-6429-446d-86fe-9467030b6796	+	om_073_006.sorted.bed	Ctrl	8
MT	132	936	67ee02ec-ad9c-4472-abc5-b33e007fd74b	+	om_073_006.sorted.bed	Ctrl	8
MT	133	528	a2e3251e-1373-4c4f-a1d5-77a32017272e	+	om_073_006.sorted.bed	Ctrl	8
MT	133	736	7c3d5668-b8b7-450f-a135-3ffa295e7177	+	om_073_006.sorted.bed	Ctrl	8
MT	133	819	9dd922d5-b818-49a1-b45f-f1ffab0b6a7e	+	om_073_006.sorted.bed	Ctrl	8
MT	133	593	b3f7b77a-5c34-40eb-b040-db8ac41eed52	+	om_073_006.sorted.bed	Ctrl	8
MT	133	1024	386be59b-b4f8-40b6-857b-142fece86425	+	om_073_006.sorted.bed	Ctrl	8
MT	133	379	3d3db281-2d7b-43eb-ba14-b716af2c40b0	+	om_073_006.sorted.bed	Ctrl	8
MT	133	1024	bfda4bb2-d136-4cbc-8963-4c9d3dff27c8	+	om_073_006.sorted.bed	Ctrl	8
MT	134	1024	d3d66101-ee58-46ae-8638-37bd6e443b1a	+	om_073_006.sorted.bed	Ctrl	8
MT	134	1024	ce342f46-ceb4-4a03-b5fa-ad9eb455eb40	+	om_073_006.sorted.bed	Ctrl	8
MT	134	379	bcfb3b99-7526-46a1-9f72-103589c45870	+	om_073_006.sorted.bed	Ctrl	8
MT	134	384	5af6a20e-c9c3-4377-a33a-88d5df2bc628	+	om_073_006.sorted.bed	Ctrl	8
MT	135	383	babbaf4e-82b2-4874-b1aa-36a81c02a755	+	om_073_006.sorted.bed	Ctrl	8
MT	135	607	0af447d5-141f-49d9-9a3b-8dd0183161e2	+	om_073_006.sorted.bed	Ctrl	8
MT	135	633	49038a09-8cec-4eb2-b9d2-300a946b0089	+	om_073_006.sorted.bed	Ctrl	8
MT	135	672	ddc6ab04-b539-46df-82bb-98199ffcc6e0	+	om_073_006.sorted.bed	Ctrl	8
MT	135	1024	8ba84a45-9f7e-4bd7-baf6-41e38dd442c2	+	om_073_006.sorted.bed	Ctrl	8
MT	135	660	2f0d9ab0-237e-4138-9c9e-23d27c82b15a	+	om_073_006.sorted.bed	Ctrl	8
MT	139	941	88c3969b-9d46-4f0f-baae-ba209833e257	+	om_073_006.sorted.bed	Ctrl	8
MT	139	736	3d94764d-8910-4fc3-b52f-5ed86ee15786	+	om_073_006.sorted.bed	Ctrl	8
MT	139	383	d38508ad-980c-46a9-81b8-a1cea3211908	+	om_073_006.sorted.bed	Ctrl	8
MT	139	628	bdb8ff32-ab57-4bd5-b786-ef85b169eba9	+	om_073_006.sorted.bed	Ctrl	8
MT	140	1024	e283d9c0-47d9-4f0d-9c28-1d795f7949de	+	om_073_006.sorted.bed	Ctrl	8
MT	140	602	c9887933-143d-444e-b9ac-4cd4db4e2b8f	+	om_073_006.sorted.bed	Ctrl	8
MT	140	606	3574934f-0527-4996-8404-ab7093ad0af6	+	om_073_006.sorted.bed	Ctrl	8
MT	142	607	44c75eb0-7a7a-4abb-a241-32e6d4a5aa8c	+	om_073_006.sorted.bed	Ctrl	8
MT	143	1024	a9e11184-7c66-4e2b-bcd1-8e3208906aa4	+	om_073_006.sorted.bed	Ctrl	8
MT	143	7699	b349d800-8040-49da-a0ce-572e6ab646b0	+	om_073_006.sorted.bed	Ctrl	8
MT	145	383	e1931ff0-cff5-40c2-8b46-ebbc275f76a3	+	om_073_006.sorted.bed	Ctrl	8
MT	145	383	855a0e32-5790-4efe-ac62-a30b611a0b3f	+	om_073_006.sorted.bed	Ctrl	8
MT	153	1024	ad8120d4-98e9-4f02-81c9-695a55dd5604	+	om_073_006.sorted.bed	Ctrl	8
MT	155	710	4970e117-e0e0-4fd4-99cf-d5db5f3c7eaf	+	om_073_006.sorted.bed	Ctrl	8
MT	156	546	2de2d5aa-0671-4cb9-b921-c529cf248b17	+	om_073_006.sorted.bed	Ctrl	8
MT	156	718	e60a7419-2431-4bf0-b725-9bdb58f644b2	+	om_073_006.sorted.bed	Ctrl	8
MT	159	930	ecbdcbf8-c4dc-4e0d-aa81-abfed0d12d82	+	om_073_006.sorted.bed	Ctrl	8
MT	160	901	c8ac5fb2-2478-4b75-b623-4a26d68ea59d	+	om_073_006.sorted.bed	Ctrl	8
MT	165	1024	85158858-06e8-4fcb-813b-39278b709871	+	om_073_006.sorted.bed	Ctrl	8
MT	165	1024	9095cf5c-69ea-489f-92df-e2795224dac7	+	om_073_006.sorted.bed	Ctrl	8
MT	166	1024	77ab93f9-0f1e-4d5b-bde9-174065c732c7	+	om_073_006.sorted.bed	Ctrl	8
MT	166	672	3fd063d1-d88e-4c83-9131-ccd0e35eb199	+	om_073_006.sorted.bed	Ctrl	8
MT	166	709	b40ee52e-0a18-4b63-b0d9-6937a1c92d16	+	om_073_006.sorted.bed	Ctrl	8
MT	167	1024	13f81b14-5413-4f4f-8347-8cdf2d0ffc9c	+	om_073_006.sorted.bed	Ctrl	8
MT	167	635	102b9541-d771-4bf1-9a1d-221d7e4c5d4b	+	om_073_006.sorted.bed	Ctrl	8
MT	167	383	1bdf7a61-0482-4dcd-b908-28a65ae826c9	+	om_073_006.sorted.bed	Ctrl	8
MT	168	981	b03a3da1-4acd-4347-818e-5ea0ea5cf352	+	om_073_006.sorted.bed	Ctrl	8
MT	169	706	3871b210-7a4d-4b49-b1fd-0bf8f7b0e734	+	om_073_006.sorted.bed	Ctrl	8
MT	169	690	3ac4b850-f77b-4aa0-a442-57370e109b11	+	om_073_006.sorted.bed	Ctrl	8
MT	169	745	043a2a5b-03ef-4e53-8171-5638fedc1415	+	om_073_006.sorted.bed	Ctrl	8
MT	169	953	a7aab2e7-2a44-495d-8fa8-3a375b5072ec	+	om_073_006.sorted.bed	Ctrl	8
MT	171	677	48d0a3cd-d4f2-4b75-9b42-7a1c7f355375	+	om_073_006.sorted.bed	Ctrl	8
MT	171	383	92b4b886-9e0e-443d-820b-a854d6e62c3a	+	om_073_006.sorted.bed	Ctrl	8
MT	171	641	27d45f38-5cdd-44df-a3b2-9e9b5fd70ac0	+	om_073_006.sorted.bed	Ctrl	8
MT	171	709	379980be-0294-486f-afd6-f0643d1f7235	+	om_073_006.sorted.bed	Ctrl	8
MT	171	607	881d0a10-a7a2-43db-86f9-0553e2c51dcb	+	om_073_006.sorted.bed	Ctrl	8
MT	171	674	db37ceb6-acb3-42ac-8aca-1c0dee25b793	+	om_073_006.sorted.bed	Ctrl	8
MT	171	607	0d890328-301a-44d0-a784-0a841466b537	+	om_073_006.sorted.bed	Ctrl	8
MT	171	648	49097f46-74ba-4b7d-9772-b5920eff3803	+	om_073_006.sorted.bed	Ctrl	8
MT	171	602	2d9a641d-0bc4-473d-b042-ea0643104e73	+	om_073_006.sorted.bed	Ctrl	8
MT	171	545	2365f756-6b37-4052-b6eb-00bc6a12cb3b	+	om_073_006.sorted.bed	Ctrl	8
MT	171	965	d242f8ed-97f2-4c98-a565-dc501cdada6c	+	om_073_006.sorted.bed	Ctrl	8
MT	171	704	27574222-a3c6-4180-9def-a8e6ced933b0	+	om_073_006.sorted.bed	Ctrl	8
MT	171	383	68a80c17-0d58-49d1-9184-918d85182d1a	+	om_073_006.sorted.bed	Ctrl	8
MT	171	657	d1eb2482-7e05-4ca0-8f4e-3e326abcf784	+	om_073_006.sorted.bed	Ctrl	8
MT	171	618	a4f55835-f2a5-4df8-af42-90882b02b7c1	+	om_073_006.sorted.bed	Ctrl	8
MT	171	705	7b531215-23f2-4d5e-99f9-98bc8af0abf3	+	om_073_006.sorted.bed	Ctrl	8
MT	171	1024	8381628e-21be-4a9c-b8a6-8b1c68fdde8f	+	om_073_006.sorted.bed	Ctrl	8
MT	171	1024	e480d0f9-fb60-4a89-b011-7dca10f1247e	+	om_073_006.sorted.bed	Ctrl	8
MT	171	718	16ae65f1-4c49-420a-9e0b-4bcc31d184b6	+	om_073_006.sorted.bed	Ctrl	8
MT	172	920	1e062bef-9e65-4974-a192-6ba8f91c379e	+	om_073_006.sorted.bed	Ctrl	8
MT	173	380	657f2559-ab2b-48fe-a86a-8a7d6f3c8afc	+	om_073_006.sorted.bed	Ctrl	8
MT	173	749	c0f5c797-1ad9-4b8b-b149-00d2a4962149	+	om_073_006.sorted.bed	Ctrl	8
MT	173	1024	6663a275-5d0f-43c8-b52d-81c14d9522ee	+	om_073_006.sorted.bed	Ctrl	8
MT	173	718	a2779e60-7ac7-4d6d-8940-d053184ce624	+	om_073_006.sorted.bed	Ctrl	8
MT	173	607	47ca827f-113e-4f4a-9812-731914b5f79e	+	om_073_006.sorted.bed	Ctrl	8
MT	174	602	855fe648-33f3-4051-a2e6-6a8a06b8b95a	+	om_073_006.sorted.bed	Ctrl	8
MT	174	963	18d044fb-088d-4011-b7f0-0a97b622fc16	+	om_073_006.sorted.bed	Ctrl	8
MT	176	736	e40514df-4b68-41d6-b04e-0e58a1faa23a	+	om_073_006.sorted.bed	Ctrl	8
MT	177	417	a5bb31f3-d8cc-4f4e-bbef-0fd9af45c596	+	om_073_006.sorted.bed	Ctrl	8
MT	177	709	49e3c2c6-3cb0-406d-9729-113e96439043	+	om_073_006.sorted.bed	Ctrl	8
MT	177	607	677a5f07-d295-41e9-bff7-eb785284b260	+	om_073_006.sorted.bed	Ctrl	8
MT	180	709	6aa185ce-59bf-4ed7-89f7-cef78af91391	+	om_073_006.sorted.bed	Ctrl	8
MT	180	325	46d55ff7-36af-4cec-a872-c453b77ae6f8	+	om_073_006.sorted.bed	Ctrl	8
MT	180	1011	c4ccf39e-eaa9-4248-a962-26515f3d184c	+	om_073_006.sorted.bed	Ctrl	8
MT	186	1024	a7f6bd2c-5c0c-42f8-b21b-a873609944fa	+	om_073_006.sorted.bed	Ctrl	8
MT	190	954	459064fa-e428-439d-ad8c-e5c39af14793	+	om_073_006.sorted.bed	Ctrl	8
MT	190	607	ae781f23-0fcb-4e64-85f1-92b72a8a998d	+	om_073_006.sorted.bed	Ctrl	8
MT	190	950	73ededa6-2d85-4712-b52e-d68027bdd36f	+	om_073_006.sorted.bed	Ctrl	8
MT	190	1023	7c570563-3748-4f24-82cd-a91ad693060c	+	om_073_006.sorted.bed	Ctrl	8
MT	192	936	1a90269c-8e01-4694-ab15-6fa719196975	+	om_073_006.sorted.bed	Ctrl	8
MT	194	1024	08ac9930-213c-47ae-a448-39ac50fc279e	+	om_073_006.sorted.bed	Ctrl	8
MT	194	380	b1abfe97-bdd9-43fe-b1ea-77dcbf8c27b2	+	om_073_006.sorted.bed	Ctrl	8
MT	196	607	d92c4d1a-71e1-44ca-91bf-b9c100d62d10	+	om_073_006.sorted.bed	Ctrl	8
MT	196	896	18f9909a-728c-46cb-af01-68aa207734db	+	om_073_006.sorted.bed	Ctrl	8
MT	196	1024	a4fec7bd-3af6-4a60-8b80-0a59bd83456a	+	om_073_006.sorted.bed	Ctrl	8
MT	196	700	304590c1-4667-480c-9236-598f5a129c36	+	om_073_006.sorted.bed	Ctrl	8
MT	197	1024	dbc0991f-5659-4100-9d19-11e1e409b3d0	+	om_073_006.sorted.bed	Ctrl	8
MT	199	604	593f74a1-751a-4095-978d-6d1a17876b61	+	om_073_006.sorted.bed	Ctrl	8
MT	199	385	61119b0a-7ffa-4cd8-933f-63a5f1d87ba6	+	om_073_006.sorted.bed	Ctrl	8
MT	199	736	dd6bf5a0-a7a0-4804-9165-eb32a01e3c02	+	om_073_006.sorted.bed	Ctrl	8
MT	200	746	bdd5f956-0712-4513-bfa5-e1a3bdf58927	+	om_073_006.sorted.bed	Ctrl	8
MT	200	1023	e9d81f3e-5f45-42d1-bea3-0e664a0bd5c6	+	om_073_006.sorted.bed	Ctrl	8
MT	200	718	50e16f16-5c09-4224-986a-359321901faf	+	om_073_006.sorted.bed	Ctrl	8
MT	200	1024	7645c4c0-37a4-455d-8a8d-9f0f06327f80	+	om_073_006.sorted.bed	Ctrl	8
MT	200	703	ffa01105-5597-4252-a8f1-30ac33ae4916	+	om_073_006.sorted.bed	Ctrl	8
MT	200	1023	759ca3f0-0d84-41a4-b706-298e1479b1cf	+	om_073_006.sorted.bed	Ctrl	8
MT	200	958	af2787eb-c1e0-4602-bd79-451c856cee58	+	om_073_006.sorted.bed	Ctrl	8
MT	200	5657	94b1a3b8-0579-4233-9cb8-25fb643567ed	+	om_073_006.sorted.bed	Ctrl	8
MT	200	601	d2efa162-ae41-45d6-b150-68fc367d9a38	+	om_073_006.sorted.bed	Ctrl	8
MT	201	938	2a048007-2ae1-490c-b20c-9e1ac9f0805f	+	om_073_006.sorted.bed	Ctrl	8
MT	201	936	f1a1ed54-fdd5-483b-ad89-9727da0d9706	+	om_073_006.sorted.bed	Ctrl	8
MT	201	383	8c406f21-199d-4f34-b57d-9af7f351fb52	+	om_073_006.sorted.bed	Ctrl	8
MT	201	683	f4f9d836-af3b-4df1-8ee7-93bd9203f4c5	+	om_073_006.sorted.bed	Ctrl	8
MT	202	677	ea9f9370-9c38-4196-bae2-dd9b62c60b76	+	om_073_006.sorted.bed	Ctrl	8
MT	202	1024	f554457b-89b8-4cc6-ae14-6b4f773bfd79	+	om_073_006.sorted.bed	Ctrl	8
MT	202	607	48e687c0-cc7c-4d25-b481-4c6961b05647	+	om_073_006.sorted.bed	Ctrl	8
MT	202	723	3a56ec26-2df3-4009-b5ed-00d6023113ef	+	om_073_006.sorted.bed	Ctrl	8
MT	202	675	f5e6c8a6-49c0-4c1e-b11e-578b312d5bab	+	om_073_006.sorted.bed	Ctrl	8
MT	203	1024	7f8bd64b-01e8-4399-ae6f-33551cb4498e	+	om_073_006.sorted.bed	Ctrl	8
MT	204	722	abaedc15-0c0a-42bb-b2ad-6d1134ccd0cb	+	om_073_006.sorted.bed	Ctrl	8
MT	204	730	5853cf1e-8d87-4da8-a28a-bc6245c88e38	+	om_073_006.sorted.bed	Ctrl	8
MT	204	656	4d7bba5e-146f-498b-af4a-211f55cd5f73	+	om_073_006.sorted.bed	Ctrl	8
MT	204	936	27d30727-2b27-4c09-9643-9f6b5b6f25cb	+	om_073_006.sorted.bed	Ctrl	8
MT	204	383	2b1457d7-08f1-4e9d-87f3-4685381ccc0c	+	om_073_006.sorted.bed	Ctrl	8
MT	204	736	2d620034-812e-4d12-a5a7-2079f8294b6c	+	om_073_006.sorted.bed	Ctrl	8
MT	204	1024	3f65b067-2c9c-470c-a82e-2dba4101c24f	+	om_073_006.sorted.bed	Ctrl	8
MT	204	936	0c8a86ae-ef5f-4cca-a85b-dc52881ad34d	+	om_073_006.sorted.bed	Ctrl	8
MT	204	573	4a821d14-85ad-4f21-a617-c4ede0a19f8a	+	om_073_006.sorted.bed	Ctrl	8
MT	205	580	4cde84ac-d9c3-4c4b-861e-9e2c16fbd2ff	+	om_073_006.sorted.bed	Ctrl	8
MT	205	714	7c69f7c0-9d9d-4846-9639-37dc1ae0afd5	+	om_073_006.sorted.bed	Ctrl	8
MT	206	383	b6af7631-9a98-43c2-9eef-2fa9fb35d684	+	om_073_006.sorted.bed	Ctrl	8
MT	206	681	b0b43c5f-95ff-4ff4-ada5-07bb22d14939	+	om_073_006.sorted.bed	Ctrl	8
MT	207	681	58c181a4-46b4-43aa-9215-b8c1008297df	+	om_073_006.sorted.bed	Ctrl	8
MT	207	811	0506c7f1-c728-4187-b6e7-e7ee69feb84d	+	om_073_006.sorted.bed	Ctrl	8
MT	207	671	f90b6ca3-5002-4d64-b4a9-c3a5519dfbbd	+	om_073_006.sorted.bed	Ctrl	8
MT	208	660	ca5a422f-116a-4be0-8587-2b74ac958137	+	om_073_006.sorted.bed	Ctrl	8
MT	208	713	2c7f822a-9275-47b0-aa53-5e1dde72ca2c	+	om_073_006.sorted.bed	Ctrl	8
MT	209	529	655ea13d-07be-4533-9b36-4aa694add8d0	+	om_073_006.sorted.bed	Ctrl	8
MT	210	607	370e109a-570d-43f1-9adb-5ffe2fd51ce8	+	om_073_006.sorted.bed	Ctrl	8
MT	210	605	f271b79b-5695-4088-ad98-d83730042e12	+	om_073_006.sorted.bed	Ctrl	8
MT	210	1023	024749cd-428a-4d5c-88fe-359cf6664864	+	om_073_006.sorted.bed	Ctrl	8
MT	210	602	e7786ad0-9542-47e2-a8b9-b9d365d05c96	+	om_073_006.sorted.bed	Ctrl	8
MT	210	597	63acd353-844d-468f-b820-2c2135933e0f	+	om_073_006.sorted.bed	Ctrl	8
MT	211	611	46fb10b3-0a18-4ad6-912c-463f1a41ae03	+	om_073_006.sorted.bed	Ctrl	8
MT	211	1024	ea50b1e5-f2ab-4ed4-a39e-1f705882e411	+	om_073_006.sorted.bed	Ctrl	8
MT	213	706	61b81237-0e6c-46fb-859a-eb850ce0eaac	+	om_073_006.sorted.bed	Ctrl	8
MT	216	1024	be24ab6c-b87d-4a49-8ae8-263690ef6409	+	om_073_006.sorted.bed	Ctrl	8
MT	216	672	3b5642e4-1724-418f-a237-8d8444bd3f18	+	om_073_006.sorted.bed	Ctrl	8
MT	216	1024	3c7caeb5-cea9-435e-a271-8d9bbaa1d04f	+	om_073_006.sorted.bed	Ctrl	8
MT	218	709	679fe56f-6cf3-4728-b836-b9053f205bac	+	om_073_006.sorted.bed	Ctrl	8
MT	218	709	4fbc2b5e-62f9-43d7-b0b9-ac6c7cb38b90	+	om_073_006.sorted.bed	Ctrl	8
MT	218	736	c464d500-d6d5-4aea-9246-8839896853e9	+	om_073_006.sorted.bed	Ctrl	8
MT	220	605	f9c26dcc-4ad2-4879-9c85-8edaa461d321	+	om_073_006.sorted.bed	Ctrl	8
MT	220	718	0b826ba7-cc18-4c0a-975b-646e2bc50681	+	om_073_006.sorted.bed	Ctrl	8
MT	220	735	ef893b02-ae2b-4c93-85ae-fa91ab01cb1e	+	om_073_006.sorted.bed	Ctrl	8
MT	222	936	aca9b77e-5cab-4bc0-8e15-696b33e90c93	+	om_073_006.sorted.bed	Ctrl	8
MT	223	1024	d4f8ce7b-89fc-4560-b994-99758836d792	+	om_073_006.sorted.bed	Ctrl	8
MT	223	536	457f15a3-f89f-47a4-9d21-1155725172a5	+	om_073_006.sorted.bed	Ctrl	8
MT	223	383	6c8abf47-a57f-4cde-891c-7118b76c933b	+	om_073_006.sorted.bed	Ctrl	8
MT	223	602	382756f1-efe1-44f1-af96-e580f8f7ecaa	+	om_073_006.sorted.bed	Ctrl	8
MT	224	1024	4a2b3a9b-a101-4123-a1d5-36b352fe6705	+	om_073_006.sorted.bed	Ctrl	8
MT	228	1023	e8d81114-5683-4e23-85e9-9532b5794898	+	om_073_006.sorted.bed	Ctrl	8
MT	228	607	64d137e7-8e28-4082-8f48-2d9a6e566244	+	om_073_006.sorted.bed	Ctrl	8
MT	228	607	860ba41d-1e55-41bd-b7c2-ea2a707ec0c5	+	om_073_006.sorted.bed	Ctrl	8
MT	228	920	d4184d96-e753-46d2-94b2-8334e28f9630	+	om_073_006.sorted.bed	Ctrl	8
MT	231	384	c6e9f511-bc41-4ccb-af98-79e2ee9f6fe2	+	om_073_006.sorted.bed	Ctrl	8
MT	232	736	59330998-72b3-41c4-b82f-282b7c33c8db	+	om_073_006.sorted.bed	Ctrl	8
MT	234	936	fa496316-9bd2-4614-b150-47a9654b6986	+	om_073_006.sorted.bed	Ctrl	8
MT	235	1024	27d28958-1ee3-44b5-9d79-d3279460841e	+	om_073_006.sorted.bed	Ctrl	8
MT	239	613	5e5de1a3-05c8-4e0d-bb60-4e432fd2ffdc	+	om_073_006.sorted.bed	Ctrl	8
MT	239	1024	0c6a8cc6-5d2a-4477-a891-011583183f2c	+	om_073_006.sorted.bed	Ctrl	8
MT	239	536	11bf8982-f5a5-487c-bdcb-775cf8004e33	+	om_073_006.sorted.bed	Ctrl	8
MT	239	607	e7992088-4d8d-4e27-9824-3046bcb0640a	+	om_073_006.sorted.bed	Ctrl	8
MT	239	707	9f01efb9-2f9d-44fe-b059-2c4f7813850e	+	om_073_006.sorted.bed	Ctrl	8
MT	239	743	ca07a54b-7928-47cb-90e2-8264294b50db	+	om_073_006.sorted.bed	Ctrl	8
MT	240	700	97118f04-3a28-4a63-825b-d15a13449c73	+	om_073_006.sorted.bed	Ctrl	8
MT	240	607	dbf41abd-f707-48bf-b41f-eeaa8f06927c	+	om_073_006.sorted.bed	Ctrl	8
MT	240	380	b4f028d6-ef16-4e47-8712-514b0df7a9f1	+	om_073_006.sorted.bed	Ctrl	8
MT	241	671	b506a077-0563-4c19-b5bb-60e782fe3dd3	+	om_073_006.sorted.bed	Ctrl	8
MT	242	708	4f88441a-fbc1-4981-98fa-fc3249768d07	+	om_073_006.sorted.bed	Ctrl	8
MT	244	607	9424b609-cc3c-4bbe-9ebe-ab73bd2d44de	+	om_073_006.sorted.bed	Ctrl	8
MT	245	537	16da1378-2747-4b82-a527-4172f9df05b3	+	om_073_006.sorted.bed	Ctrl	8
MT	245	417	4dd44d3e-8233-4f02-94eb-e10c1d2e5f31	+	om_073_006.sorted.bed	Ctrl	8
MT	245	379	123aa116-6521-4a4b-a6b0-878b408fbd3e	+	om_073_006.sorted.bed	Ctrl	8
MT	245	602	1d3295cf-500b-4518-a851-fccd4588a9fb	+	om_073_006.sorted.bed	Ctrl	8
MT	246	379	dc4a31a9-fb4d-428c-be2a-59ee3df89411	+	om_073_006.sorted.bed	Ctrl	8
MT	246	460	62239847-3719-4c94-bda2-b78f5d592717	+	om_073_006.sorted.bed	Ctrl	8
MT	246	641	162ff582-2672-420f-add8-a395c874715a	+	om_073_006.sorted.bed	Ctrl	8
MT	247	937	5774d16a-7a41-4bc0-8025-e30123bc3acc	+	om_073_006.sorted.bed	Ctrl	8
MT	247	736	90655363-045c-430c-a0ad-96e39c48fea0	+	om_073_006.sorted.bed	Ctrl	8
MT	247	677	c4228af2-cc4e-42fb-95c7-2ad8b2e792fe	+	om_073_006.sorted.bed	Ctrl	8
MT	247	607	78bee786-b2fa-411d-9c6a-f09f6f3ebd8d	+	om_073_006.sorted.bed	Ctrl	8
MT	247	736	2ef169bb-d5c1-4214-9b63-0747b2255ec2	+	om_073_006.sorted.bed	Ctrl	8
MT	247	953	967768bc-1f35-4068-bb50-feaf0e709a2d	+	om_073_006.sorted.bed	Ctrl	8
MT	247	605	5c00b515-849d-4abf-a443-dac41446ae66	+	om_073_006.sorted.bed	Ctrl	8
MT	248	607	3a3388c9-1dcb-45aa-804b-eb5b1b9c1404	+	om_073_006.sorted.bed	Ctrl	8
MT	249	935	2a5af22d-929b-4ea3-a105-987e89568f97	+	om_073_006.sorted.bed	Ctrl	8
MT	249	936	2340add2-2976-4319-99df-c0a6deab85d6	+	om_073_006.sorted.bed	Ctrl	8
MT	249	936	3c5d49ad-25be-4233-babd-d33bd36d49e6	+	om_073_006.sorted.bed	Ctrl	8
MT	249	913	791b6071-0acb-4709-a27b-4c04b02e8cc1	+	om_073_006.sorted.bed	Ctrl	8
MT	249	709	9f21f005-b484-4d23-a6ab-ef8db35dadd1	+	om_073_006.sorted.bed	Ctrl	8
MT	249	603	6fd6ea19-315f-45c4-9713-be66130856a0	+	om_073_006.sorted.bed	Ctrl	8
MT	249	1024	8e370a5f-8d17-4005-84b0-4f8fe577a696	+	om_073_006.sorted.bed	Ctrl	8
MT	249	930	390e1768-cfbd-4adc-9281-3790a9e8699d	+	om_073_006.sorted.bed	Ctrl	8
MT	249	603	4ca5c2c1-2de2-4275-81e0-e5d9473a24f3	+	om_073_006.sorted.bed	Ctrl	8
MT	249	458	49e6f7a5-bf9c-4330-89b7-2a4ad5780139	+	om_073_006.sorted.bed	Ctrl	8
MT	249	936	2270fddc-9581-48b9-aced-7a81ece6ac75	+	om_073_006.sorted.bed	Ctrl	8
MT	249	1024	e333a831-e2b3-47ce-9353-557474d1f62c	+	om_073_006.sorted.bed	Ctrl	8
MT	249	981	5d35e51f-5d7f-4ff0-bdd3-0825ebb42a03	+	om_073_006.sorted.bed	Ctrl	8
MT	249	460	659cf789-23b9-4086-a2d2-64e160b5a079	+	om_073_006.sorted.bed	Ctrl	8
MT	250	556	9eac88df-8dd4-4666-9bba-a6ac76ad9c6d	+	om_073_006.sorted.bed	Ctrl	8
MT	250	1024	31d12bed-66b3-471e-9967-4f321f8511c3	+	om_073_006.sorted.bed	Ctrl	8
MT	250	1024	ac00c4ea-1f8f-4237-8acc-cb79b22ebf1c	+	om_073_006.sorted.bed	Ctrl	8
MT	250	537	24404fb5-aca1-4e59-9676-ad6ec08c431c	+	om_073_006.sorted.bed	Ctrl	8
MT	250	936	1d77fd2e-1729-4013-988f-9c8ea44f808b	+	om_073_006.sorted.bed	Ctrl	8
MT	250	1020	93335fc8-31b9-4d52-8d7b-6917a19ac294	+	om_073_006.sorted.bed	Ctrl	8
MT	251	684	8152a525-2a44-4d6f-adff-15377c82602c	+	om_073_006.sorted.bed	Ctrl	8
MT	251	607	fb941ca9-98a8-433e-abdb-a3dd3f5c6ce2	+	om_073_006.sorted.bed	Ctrl	8
MT	251	13588	a9ee3353-61ac-4dd8-a069-c4ce958b8c3a	+	om_073_006.sorted.bed	Ctrl	8
MT	251	607	a2e550c4-f79e-4841-89e5-5a809f901aad	+	om_073_006.sorted.bed	Ctrl	8
MT	251	572	75756905-b294-4afa-956b-f94bbecaf366	+	om_073_006.sorted.bed	Ctrl	8
MT	251	1024	1355244b-9bd1-4344-b99b-e68e87c6c361	+	om_073_006.sorted.bed	Ctrl	8
MT	251	1024	3109230f-13d3-4953-ba5d-ded875b4739b	+	om_073_006.sorted.bed	Ctrl	8
MT	251	604	4b36806d-d083-4abc-9147-7e1e1fcda577	+	om_073_006.sorted.bed	Ctrl	8
MT	251	1024	bc187d16-fd78-4296-b3b6-def60d2482a6	+	om_073_006.sorted.bed	Ctrl	8
MT	251	529	7201bee8-02e3-4554-8ac0-4c2418b85133	+	om_073_006.sorted.bed	Ctrl	8
MT	251	710	5ccb4c91-1e11-48d1-ba6a-fe9e483d703f	+	om_073_006.sorted.bed	Ctrl	8
MT	251	731	6e1dba7f-113b-4327-8516-3a4b44558674	+	om_073_006.sorted.bed	Ctrl	8
MT	251	602	8dccf08a-3801-4902-9f7a-801bb5d1c756	+	om_073_006.sorted.bed	Ctrl	8
MT	251	936	93ff4149-3892-4382-8b19-8558e00ba702	+	om_073_006.sorted.bed	Ctrl	8
MT	251	809	cd747c0e-0fee-4369-a1f3-25439a0bd513	+	om_073_006.sorted.bed	Ctrl	8
MT	252	676	c80414cd-8dde-4135-9b7e-bd26fc0d6640	+	om_073_006.sorted.bed	Ctrl	8
MT	252	460	aa11b0a6-73ab-49f7-9573-2727750f7c54	+	om_073_006.sorted.bed	Ctrl	8
MT	252	607	791d18d7-de4a-4b78-97e0-961a15cfaf0b	+	om_073_006.sorted.bed	Ctrl	8
MT	252	1024	5ae2427c-8d87-4a99-ac10-f3b350d50ffb	+	om_073_006.sorted.bed	Ctrl	8
MT	253	383	65f815fa-b90f-4974-bbee-4d3496fd23da	+	om_073_006.sorted.bed	Ctrl	8
MT	254	941	0c08274f-82a1-4b7c-a1e4-28dae4b8907a	+	om_073_006.sorted.bed	Ctrl	8
MT	254	379	32955653-d81c-4ae1-8ef9-e9af57599b4a	+	om_073_006.sorted.bed	Ctrl	8
MT	254	593	bb2cc958-d782-4bed-8e6b-39eac9b910c7	+	om_073_006.sorted.bed	Ctrl	8
MT	256	1024	9f84c5c8-2bbf-4368-a1c0-ab8ab30d0fc3	+	om_073_006.sorted.bed	Ctrl	8
MT	258	504	9c7320b2-d713-4062-9595-06fabb0e51f4	+	om_073_006.sorted.bed	Ctrl	8
MT	259	718	e8164d71-d668-48dd-b210-e4baf4e77776	+	om_073_006.sorted.bed	Ctrl	8
MT	259	607	1dba5f5d-0076-4c1f-a3a3-183266c0c2de	+	om_073_006.sorted.bed	Ctrl	8
MT	259	445	e27a2d89-483a-4420-8bb1-e8a2df580a9d	+	om_073_006.sorted.bed	Ctrl	8
MT	261	1024	78654405-c980-4821-b5a6-2529162e6e7f	+	om_073_006.sorted.bed	Ctrl	8
MT	262	685	90394b5c-d30a-4813-94b4-4b385fc9e149	+	om_073_006.sorted.bed	Ctrl	8
MT	262	593	4afca9be-779b-4e32-8541-ada64a025aa1	+	om_073_006.sorted.bed	Ctrl	8
MT	262	628	32636c03-f158-4cd9-9e17-8c5b1d445c5e	+	om_073_006.sorted.bed	Ctrl	8
MT	263	1024	1e5dc2a2-e309-4197-ab01-8f2fb4f332d5	+	om_073_006.sorted.bed	Ctrl	8
MT	263	950	5432a2a6-dba3-43bc-9a8e-9d55b3d714e1	+	om_073_006.sorted.bed	Ctrl	8
MT	263	1024	8d5e3f8f-5ab0-4809-b783-6ca6562f2bca	+	om_073_006.sorted.bed	Ctrl	8
MT	265	974	b432921b-5c15-4bbb-bf40-6eec3c7edd25	+	om_073_006.sorted.bed	Ctrl	8
MT	266	1024	5e61a95c-5643-4485-9be5-4ec367771c5a	+	om_073_006.sorted.bed	Ctrl	8
MT	266	1024	2607df4b-0702-4b16-aab8-f900b751994b	+	om_073_006.sorted.bed	Ctrl	8
MT	266	531	737eefbd-0340-433b-817e-8da793c7a1ae	+	om_073_006.sorted.bed	Ctrl	8
MT	267	984	a915416d-743b-403d-80d7-b2a91fdce185	+	om_073_006.sorted.bed	Ctrl	8
MT	268	1024	8bb6c39b-75e4-476a-b8b6-b26858a25848	+	om_073_006.sorted.bed	Ctrl	8
MT	268	736	982e3c5b-2b86-4acd-bd4b-fdd96fa4c15a	+	om_073_006.sorted.bed	Ctrl	8
MT	268	981	ef00c38b-92c9-49db-888b-70acfe7f0f43	+	om_073_006.sorted.bed	Ctrl	8
MT	268	1024	871e28b2-2163-4bf4-ba7e-131959e9ae8c	+	om_073_006.sorted.bed	Ctrl	8
MT	268	1024	d89befa1-1721-420b-9ab2-2f54cc051bd0	+	om_073_006.sorted.bed	Ctrl	8
MT	268	1024	a57fa2b3-f330-4363-a540-f5b551674920	+	om_073_006.sorted.bed	Ctrl	8
MT	269	782	697a8d36-9894-4b15-b921-7fc87688c942	+	om_073_006.sorted.bed	Ctrl	8
MT	269	936	0b4d9ebb-753f-478d-8f2f-55990420a1ed	+	om_073_006.sorted.bed	Ctrl	8
MT	269	607	f8cdff2c-f2cc-42b9-a977-d3e44c6c8c13	+	om_073_006.sorted.bed	Ctrl	8
MT	269	963	444adff9-c9f3-4954-ba4d-1ac92a440249	+	om_073_006.sorted.bed	Ctrl	8
MT	269	953	98706105-cbdb-4473-8c9f-9d91889fda0f	+	om_073_006.sorted.bed	Ctrl	8
MT	269	607	dc42f803-1d0e-4b12-ac2b-247d9a73dc8c	+	om_073_006.sorted.bed	Ctrl	8
MT	269	607	77876af1-58a2-4204-b512-3b86719ff79f	+	om_073_006.sorted.bed	Ctrl	8
MT	269	653	b60cb386-4453-484e-b39a-71fb7ad8ab98	+	om_073_006.sorted.bed	Ctrl	8
MT	269	1024	4502a5ab-1114-4c89-ba27-2fc47e3bce8e	+	om_073_006.sorted.bed	Ctrl	8
MT	269	1023	37cb7533-c10a-4412-90e0-00d92b61a306	+	om_073_006.sorted.bed	Ctrl	8
MT	269	607	e2018996-40d3-45f6-ae51-6068a7b63979	+	om_073_006.sorted.bed	Ctrl	8
MT	269	1024	54819932-643f-4710-98d5-89c7cfbe7d66	+	om_073_006.sorted.bed	Ctrl	8
MT	269	911	a02b7386-7c67-4d6a-b3c5-31a1b4d288c3	+	om_073_006.sorted.bed	Ctrl	8
MT	269	915	2dfdd7a8-bc60-4946-b84c-61b80893ad09	+	om_073_006.sorted.bed	Ctrl	8
MT	269	1024	9001d05e-0964-43be-bf35-f471425e6839	+	om_073_006.sorted.bed	Ctrl	8
MT	269	621	8b874d5c-5513-40ca-8198-80f15e9f8a4c	+	om_073_006.sorted.bed	Ctrl	8
MT	269	936	a5d43d87-963d-4436-9040-830b5cdca448	+	om_073_006.sorted.bed	Ctrl	8
MT	270	745	de65193c-0a55-4255-b504-2461c5c8b5d2	+	om_073_006.sorted.bed	Ctrl	8
MT	270	709	3a390878-90b5-4986-94c8-8e3f298e6899	+	om_073_006.sorted.bed	Ctrl	8
MT	273	1024	fe10e63c-d305-4b40-8dd8-8671d247068d	+	om_073_006.sorted.bed	Ctrl	8
MT	273	561	ff46e668-039b-4b8b-bcfa-d619e8f6bff7	+	om_073_006.sorted.bed	Ctrl	8
MT	274	802	53faa48a-309c-45df-8e6b-fb1ffcef5def	+	om_073_006.sorted.bed	Ctrl	8
MT	275	1023	b9b11c71-ba4c-4788-ad2e-c197763edaf7	+	om_073_006.sorted.bed	Ctrl	8
MT	281	607	2088e6bc-f7e0-49c7-a03d-be65d4ee85e1	+	om_073_006.sorted.bed	Ctrl	8
MT	288	953	fe22294c-f4f3-4fc5-88e4-5a9996ef5e5a	+	om_073_006.sorted.bed	Ctrl	8
MT	288	1024	917c883d-8a5b-4d7b-a7c8-a288de149215	+	om_073_006.sorted.bed	Ctrl	8
MT	291	709	e47f0acb-26ee-43b1-84cc-00d57ad7a314	+	om_073_006.sorted.bed	Ctrl	8
MT	291	633	2c26ed39-ea15-47bb-8433-86bb8f171fa2	+	om_073_006.sorted.bed	Ctrl	8
MT	292	1024	e32cdfc6-3b8d-49a2-b2a6-b3a8f5562e0d	+	om_073_006.sorted.bed	Ctrl	8
MT	292	607	feade98b-5211-4bc3-9030-0efd97634915	+	om_073_006.sorted.bed	Ctrl	8
MT	294	735	36f35504-93c7-4985-a7d7-2aaee253129e	+	om_073_006.sorted.bed	Ctrl	8
MT	296	1024	304e2c0e-b82d-451e-b4de-70d048006c5b	+	om_073_006.sorted.bed	Ctrl	8
MT	296	1021	616c590d-8309-4623-b53f-833c274731fd	+	om_073_006.sorted.bed	Ctrl	8
MT	296	532	6a4bcdda-fe38-4a15-9f13-359df22b03f7	+	om_073_006.sorted.bed	Ctrl	8
MT	297	596	55bd73a3-fa62-4d74-b142-ae2d399346d2	+	om_073_006.sorted.bed	Ctrl	8
MT	301	660	0bb16abf-8a2c-4a2b-bc12-487631d9532a	+	om_073_006.sorted.bed	Ctrl	8
MT	301	653	ee5c773e-fff0-4405-93e7-4e77fad86b17	+	om_073_006.sorted.bed	Ctrl	8
MT	302	607	752a356c-6984-41df-a851-61462daa7a71	+	om_073_006.sorted.bed	Ctrl	8
MT	302	607	24861259-89c3-4043-b80a-24a7c425a46c	+	om_073_006.sorted.bed	Ctrl	8
MT	302	591	c101156c-0f9e-48b1-b93e-438d48e76487	+	om_073_006.sorted.bed	Ctrl	8
MT	303	607	50fd936d-3f95-468e-88b9-5a3c6622ad1a	+	om_073_006.sorted.bed	Ctrl	8
MT	303	931	7f569f26-91b8-44cf-8bd4-6e84c59c041c	+	om_073_006.sorted.bed	Ctrl	8
MT	303	536	54667f38-f3b1-4356-996b-059b39058a68	+	om_073_006.sorted.bed	Ctrl	8
MT	304	607	ec8efc07-cfd0-4d82-8011-7f3250e8a6d5	+	om_073_006.sorted.bed	Ctrl	8
MT	306	1024	cbf00d34-1387-4ca0-80ea-7bcb7f726e25	+	om_073_006.sorted.bed	Ctrl	8
MT	316	771	592117a3-c94a-491d-a418-7b6e7dd2d06d	+	om_073_006.sorted.bed	Ctrl	8
MT	316	602	bd5c3029-0444-4367-88ca-3f310c462e81	+	om_073_006.sorted.bed	Ctrl	8
MT	320	536	0731bf68-9e3e-4830-ad84-ee2e18cd4bb1	+	om_073_006.sorted.bed	Ctrl	8
MT	321	996	10c6fbbd-369c-4f58-9413-1a4725f0f9c3	+	om_073_006.sorted.bed	Ctrl	8
MT	322	607	8eefa95e-cb06-4a04-9d17-76ade8623f78	+	om_073_006.sorted.bed	Ctrl	8
MT	322	1024	2547e250-2370-4d2f-b7a5-fb822c7c050f	+	om_073_006.sorted.bed	Ctrl	8
MT	322	719	e0f2c056-cce1-49fa-b669-e393378ebbbb	+	om_073_006.sorted.bed	Ctrl	8
MT	323	691	16ab7ac5-0c6d-4daf-bad6-7330a79cb7a6	+	om_073_006.sorted.bed	Ctrl	8
MT	325	700	19143606-ea4a-4426-893f-63ecc75359e5	+	om_073_006.sorted.bed	Ctrl	8
MT	330	703	52a341f5-6d49-443b-9dcc-125d304e10b5	+	om_073_006.sorted.bed	Ctrl	8
MT	334	640	70afe26c-1388-4c0f-b3f8-e3c615462d25	+	om_073_006.sorted.bed	Ctrl	8
MT	336	672	ab2d856e-36e2-40e9-a101-106dfeaca601	+	om_073_006.sorted.bed	Ctrl	8
MT	336	937	8e7cd133-387d-4feb-bd8e-9c1ddae6e024	+	om_073_006.sorted.bed	Ctrl	8
MT	336	1024	381173ad-2e6e-4a46-8e95-7c507e2fa919	+	om_073_006.sorted.bed	Ctrl	8
MT	336	1024	5867f64e-1c8e-4e90-94c1-999162010b41	+	om_073_006.sorted.bed	Ctrl	8
MT	336	672	a59cc532-bb39-4a5d-bd64-d37ada71e424	+	om_073_006.sorted.bed	Ctrl	8
MT	338	652	53d222e0-b9bf-4acc-9a00-995fa7df2267	+	om_073_006.sorted.bed	Ctrl	8
MT	340	1028	e086a160-c407-43cd-9c87-a88b00dffb08	+	om_073_006.sorted.bed	Ctrl	8
MT	342	953	473fd2a7-350b-4fbe-996f-792c9b433fcd	+	om_073_006.sorted.bed	Ctrl	8
MT	348	899	e83ae77f-d143-4e8d-9d5f-d8a23d3e2afc	+	om_073_006.sorted.bed	Ctrl	8
MT	348	931	61500e66-577d-43f8-8e3b-2ee6048a2fc6	+	om_073_006.sorted.bed	Ctrl	8
MT	348	690	c8257398-7d47-4dd6-a648-1ea933cc5e3a	+	om_073_006.sorted.bed	Ctrl	8
MT	348	662	2dfc3d3f-c275-495e-a5ff-115b7b83bd83	+	om_073_006.sorted.bed	Ctrl	8
MT	349	1024	0bce57f6-7bcf-4e07-bdd1-eb66b8110671	+	om_073_006.sorted.bed	Ctrl	8
MT	349	1024	195e055f-b7c4-4af5-9e39-719d7ef9f1b6	+	om_073_006.sorted.bed	Ctrl	8
MT	349	1023	160f802a-6692-4eed-b15a-054c406b001e	+	om_073_006.sorted.bed	Ctrl	8
MT	351	605	44025c66-5e86-4178-8608-2f4076bc6211	+	om_073_006.sorted.bed	Ctrl	8
MT	352	607	0bf89afd-a605-4fe9-8a85-84dbcfb44600	+	om_073_006.sorted.bed	Ctrl	8
MT	352	1024	da7e5be2-b4ef-4533-a8d6-b5cca1d913c0	+	om_073_006.sorted.bed	Ctrl	8
MT	357	736	6d33d102-962c-4c42-a01a-a65d1f7a0458	+	om_073_006.sorted.bed	Ctrl	8
MT	359	1024	dd672625-d315-4c3b-b39a-71249b830a6e	+	om_073_006.sorted.bed	Ctrl	8
MT	360	736	5188b064-51ab-42d8-b656-d118614279d4	+	om_073_006.sorted.bed	Ctrl	8
MT	361	602	bf2349e8-b1d7-4080-b710-7c6930bdc257	+	om_073_006.sorted.bed	Ctrl	8
MT	361	936	569c8a92-1240-4828-8e3e-093c56a29f79	+	om_073_006.sorted.bed	Ctrl	8
MT	362	1024	6017ba6b-aa51-4a13-8c73-5e02edf1b44e	+	om_073_006.sorted.bed	Ctrl	8
MT	369	602	97f20472-30b6-415f-9c68-f8eff4bef32c	+	om_073_006.sorted.bed	Ctrl	8
MT	372	2223	60dd6c25-880c-47d3-b926-3eec6c4ca79d	+	om_073_006.sorted.bed	Ctrl	8
MT	372	936	371dfb7a-623f-43ff-9176-d8b4b5544d58	+	om_073_006.sorted.bed	Ctrl	8
MT	374	1024	da30254a-e794-498e-92ae-5f48c97dcdc4	+	om_073_006.sorted.bed	Ctrl	8
MT	380	1024	7f92e6e2-1f09-460a-8720-9c32c271e93f	+	om_073_006.sorted.bed	Ctrl	8
MT	380	607	d5981666-6f18-428e-b6d0-eefb04366f17	+	om_073_006.sorted.bed	Ctrl	8
MT	380	1024	a0f557fb-7597-4c81-89f6-1505842fca27	+	om_073_006.sorted.bed	Ctrl	8
MT	380	738	6106fae8-f308-4902-9f72-f90fb4aece5e	+	om_073_006.sorted.bed	Ctrl	8
MT	381	1024	ff83f914-e227-4820-80ff-fdac25240799	+	om_073_006.sorted.bed	Ctrl	8
MT	381	936	70be36b3-7d4f-4762-bf40-53becc85935a	+	om_073_006.sorted.bed	Ctrl	8
MT	381	711	dda09e20-87aa-4299-a88b-f5c67ff392e1	+	om_073_006.sorted.bed	Ctrl	8
MT	381	532	45bc049d-8915-44f1-b5d4-a90874792498	+	om_073_006.sorted.bed	Ctrl	8
MT	381	611	115559c0-cdb3-49fd-bc9d-6a21a77fc834	+	om_073_006.sorted.bed	Ctrl	8
MT	381	956	200c9ff3-7b6b-475e-9fae-cb071353ed9b	+	om_073_006.sorted.bed	Ctrl	8
MT	382	1024	0297f34a-7486-4c14-9ada-9ad19a285f96	+	om_073_006.sorted.bed	Ctrl	8
MT	384	836	f5d024a7-2d04-4a90-974e-d507c78abbfd	+	om_073_006.sorted.bed	Ctrl	8
MT	384	607	90687dbd-fca1-455f-bbe5-9b0c4db46949	+	om_073_006.sorted.bed	Ctrl	8
MT	384	941	37f9cee3-f754-4959-a11f-823f991bcd14	+	om_073_006.sorted.bed	Ctrl	8
MT	384	936	09d3e425-dfb9-49d9-b17b-bb9c48183506	+	om_073_006.sorted.bed	Ctrl	8
MT	385	633	e6cbfb7c-ada9-41d8-93d8-73d935640046	+	om_073_006.sorted.bed	Ctrl	8
MT	386	607	f65fe573-8736-4793-8108-5c32c461086e	+	om_073_006.sorted.bed	Ctrl	8
MT	386	637	2ddbcc7d-1098-4445-acf5-38155f2b697a	+	om_073_006.sorted.bed	Ctrl	8
MT	387	704	ca012ec6-9bab-4d59-9d92-066bd70ae6fc	+	om_073_006.sorted.bed	Ctrl	8
MT	389	611	47ce59ee-3d0f-43e2-8f1e-9cc60298b105	+	om_073_006.sorted.bed	Ctrl	8
MT	389	641	2c23f262-da04-4370-89d9-8fcd1a27742a	+	om_073_006.sorted.bed	Ctrl	8
MT	389	809	f5995566-8816-4d86-8d47-ec6074ab42f8	+	om_073_006.sorted.bed	Ctrl	8
MT	389	802	8d3d332a-6a9f-4ef8-bbee-e16db7b1ff9d	+	om_073_006.sorted.bed	Ctrl	8
MT	389	608	9d7e6746-802a-4437-84ba-6dc188be7178	+	om_073_006.sorted.bed	Ctrl	8
MT	389	709	58c6c818-45be-4679-817e-e5275d1eb2c4	+	om_073_006.sorted.bed	Ctrl	8
MT	389	618	0e2d00b0-5f83-41e0-8d3f-bdbf036b286c	+	om_073_006.sorted.bed	Ctrl	8
MT	389	936	4cffaef9-c826-4ef0-ac22-8c368c1791c3	+	om_073_006.sorted.bed	Ctrl	8
MT	389	535	911d7fec-fa00-412b-b94b-d9041329966d	+	om_073_006.sorted.bed	Ctrl	8
MT	389	936	056ed4c8-89d5-495e-b401-7da7333d58ed	+	om_073_006.sorted.bed	Ctrl	8
MT	389	1008	16619059-46a2-4ce0-af84-3eddcb6f9fc8	+	om_073_006.sorted.bed	Ctrl	8
MT	389	936	6a92efe5-3da4-4093-bdee-8ab5a03819d2	+	om_073_006.sorted.bed	Ctrl	8
MT	389	833	e8cb5f5b-cfd7-4b32-b33f-f87e6de837b4	+	om_073_006.sorted.bed	Ctrl	8
MT	390	607	6da2f5d3-499d-4d8f-96f7-ca432972ef49	+	om_073_006.sorted.bed	Ctrl	8
MT	391	707	2ccae1f6-ad6d-4ee0-aff6-694606f6fb38	+	om_073_006.sorted.bed	Ctrl	8
MT	391	605	691e477b-1bda-4786-9955-b4a9fe884518	+	om_073_006.sorted.bed	Ctrl	8
MT	391	807	a6501265-ba48-4bda-9795-db965a93b45c	+	om_073_006.sorted.bed	Ctrl	8
MT	393	833	e88cfce1-ac4b-4ffb-814e-b377e9c470a5	+	om_073_006.sorted.bed	Ctrl	8
MT	393	719	06b68479-97b8-4696-b0cb-036c1bbdaaa3	+	om_073_006.sorted.bed	Ctrl	8
MT	393	1024	07a31dec-11fe-470b-aa63-bd696a060a04	+	om_073_006.sorted.bed	Ctrl	8
MT	393	1024	40d73e13-17c6-48a9-80b9-b1c84f8d74f0	+	om_073_006.sorted.bed	Ctrl	8
MT	393	936	f97888a5-a3fb-42c2-95af-42de10ff02cf	+	om_073_006.sorted.bed	Ctrl	8
MT	393	931	247830b8-1f3a-47d8-89e4-a45bd1094611	+	om_073_006.sorted.bed	Ctrl	8
MT	393	608	e978adde-dcfb-4c5c-a082-f783089e6c39	+	om_073_006.sorted.bed	Ctrl	8
MT	393	902	dde8c099-057d-4799-b086-93161b82b900	+	om_073_006.sorted.bed	Ctrl	8
MT	393	736	3e702ee4-2ea0-46fe-8960-0af2b2b882f8	+	om_073_006.sorted.bed	Ctrl	8
MT	393	607	e8f876b7-e58d-433c-a64b-7cafb7ea5294	+	om_073_006.sorted.bed	Ctrl	8
MT	393	936	776a69a1-b461-4213-b93f-ad3af199705c	+	om_073_006.sorted.bed	Ctrl	8
MT	393	594	2bc2899c-2d06-43be-a381-8fdc7de39938	+	om_073_006.sorted.bed	Ctrl	8
MT	393	1024	04baf8d5-5033-4268-92a3-b05df8a7333c	+	om_073_006.sorted.bed	Ctrl	8
MT	393	961	8ac8e01d-1459-4183-8f56-9d4c2f143d4c	+	om_073_006.sorted.bed	Ctrl	8
MT	395	596	2b9d35d6-18ce-415a-ae56-c8a0a746ab32	+	om_073_006.sorted.bed	Ctrl	8
MT	395	941	f113d713-1a59-4c36-a521-455ba05f593c	+	om_073_006.sorted.bed	Ctrl	8
MT	395	607	ab957c1a-f340-47e6-bb8d-84ebbf73710c	+	om_073_006.sorted.bed	Ctrl	8
MT	395	1023	df91eeb6-0b5a-4ed8-986d-14acee6ea8a3	+	om_073_006.sorted.bed	Ctrl	8
MT	395	1024	58a86abc-9b1c-4312-ad35-a27d43672e1c	+	om_073_006.sorted.bed	Ctrl	8
MT	395	644	1c2e8aef-6a00-4673-9864-30aca52adb0e	+	om_073_006.sorted.bed	Ctrl	8
MT	395	607	a2a4684e-1925-44a6-b8a2-2e23a4f466f5	+	om_073_006.sorted.bed	Ctrl	8
MT	396	598	d8a8fdf2-e99a-477d-90e6-0cd26c1b465b	+	om_073_006.sorted.bed	Ctrl	8
MT	396	603	a8575d2b-527e-457a-9903-fa1a07cc3480	+	om_073_006.sorted.bed	Ctrl	8
MT	397	607	457e65d0-849d-434f-9900-3135f627c293	+	om_073_006.sorted.bed	Ctrl	8
MT	397	936	abad9cb8-01fe-4876-a7a3-86feb33ab268	+	om_073_006.sorted.bed	Ctrl	8
MT	399	931	a9e0c529-0541-4323-a1ee-721e79503b60	+	om_073_006.sorted.bed	Ctrl	8
MT	400	607	cd25e951-8bf7-4dff-9b97-321edae78013	+	om_073_006.sorted.bed	Ctrl	8
MT	400	607	3f49a1f5-1b09-4cc5-8f51-a9739438cfbc	+	om_073_006.sorted.bed	Ctrl	8
MT	400	564	13645776-84ac-417a-bec5-f29332b2d6a1	+	om_073_006.sorted.bed	Ctrl	8
MT	401	803	c63b21f5-31c5-4e30-900f-19f6afeac4c5	+	om_073_006.sorted.bed	Ctrl	8
MT	402	1024	f062eb3e-e409-456c-9bf9-262e90e1018c	+	om_073_006.sorted.bed	Ctrl	8
MT	402	936	0565023c-f093-42cf-8376-a39e2f304359	+	om_073_006.sorted.bed	Ctrl	8
MT	402	1024	c560f916-7bac-46e7-8143-ba659bb2e9e9	+	om_073_006.sorted.bed	Ctrl	8
MT	408	843	5c46ab6f-9982-406b-a4fa-44d3d12a108e	+	om_073_006.sorted.bed	Ctrl	8
MT	408	1024	fda70c25-9be2-40fc-9a24-2cc581bb95c4	+	om_073_006.sorted.bed	Ctrl	8
MT	409	607	a0735de6-c316-4708-b7c9-f3d29ddd86a0	+	om_073_006.sorted.bed	Ctrl	8
MT	409	789	79a9ea27-e71d-4c2f-b981-7a1809a48abb	+	om_073_006.sorted.bed	Ctrl	8
MT	410	1024	b1ceaa6e-d09f-4c40-af00-8236888b52ba	+	om_073_006.sorted.bed	Ctrl	8
MT	410	1024	d3394d4e-05bd-49cb-9785-197124aa1da0	+	om_073_006.sorted.bed	Ctrl	8
MT	410	808	2e5d0fe4-21e8-470e-9f33-038659612a1b	+	om_073_006.sorted.bed	Ctrl	8
MT	411	951	b4628c27-5052-4e4c-841f-4457edc6fea8	+	om_073_006.sorted.bed	Ctrl	8
MT	412	1024	e1f8d798-756c-44d9-8611-a25f10023be8	+	om_073_006.sorted.bed	Ctrl	8
MT	414	608	cb51cd83-bfa6-442e-b123-b35f93761dd1	+	om_073_006.sorted.bed	Ctrl	8
MT	414	976	9bda193e-7559-49f8-8682-866d011e4a6f	+	om_073_006.sorted.bed	Ctrl	8
MT	414	917	d18903b9-a2de-4f74-9134-4f9512a4573f	+	om_073_006.sorted.bed	Ctrl	8
MT	415	637	76d52981-ec56-45ba-ad88-eba770c4c8ce	+	om_073_006.sorted.bed	Ctrl	8
MT	415	607	044c8896-d6eb-417e-89f2-9b433011300c	+	om_073_006.sorted.bed	Ctrl	8
MT	415	837	82dfe844-511d-4304-ae13-0405c161de5e	+	om_073_006.sorted.bed	Ctrl	8
MT	416	607	d794a94f-446f-4b76-b537-e70b0f519115	+	om_073_006.sorted.bed	Ctrl	8
MT	417	1024	9f8a5aa0-8b13-4a2d-8b6b-74f84150683d	+	om_073_006.sorted.bed	Ctrl	8
MT	417	1024	50983ef0-bde4-4927-b7ed-719bb1b4c0af	+	om_073_006.sorted.bed	Ctrl	8
MT	417	672	6960447e-f26d-4225-ad4b-015d9c4f8cf4	+	om_073_006.sorted.bed	Ctrl	8
MT	418	930	d51bf543-9bab-4de3-abf1-38275e3b46f6	+	om_073_006.sorted.bed	Ctrl	8
MT	418	1024	bb2ea6d6-7ce7-4cb0-8bc3-fb2c431dd2c5	+	om_073_006.sorted.bed	Ctrl	8
MT	418	607	258aad94-18ee-4884-88fb-ee9305b4a8ed	+	om_073_006.sorted.bed	Ctrl	8
MT	419	1024	5621742e-d67a-4075-a285-c52192816a64	+	om_073_006.sorted.bed	Ctrl	8
MT	421	811	fa50f75a-f45b-4d90-bbbd-808b8e87e530	+	om_073_006.sorted.bed	Ctrl	8
MT	421	936	3fc3c000-10ed-4523-8a87-46232ceeb42b	+	om_073_006.sorted.bed	Ctrl	8
MT	422	560	59ecb0fc-5275-4bfb-8894-dfea315a3723	+	om_073_006.sorted.bed	Ctrl	8
MT	422	634	e78780b5-3c17-48ce-9b63-8673b47ed9e6	+	om_073_006.sorted.bed	Ctrl	8
MT	422	642	c6a179b4-1e45-4708-b4c8-9617ee485818	+	om_073_006.sorted.bed	Ctrl	8
MT	423	802	58cdda08-d6fe-4c88-88cd-2cf9afa60a22	+	om_073_006.sorted.bed	Ctrl	8
MT	424	951	816da323-5769-4479-a2c8-701dc8ea3d37	+	om_073_006.sorted.bed	Ctrl	8
MT	424	1024	45a476b8-2fbd-4e46-b0d2-445eb3e12789	+	om_073_006.sorted.bed	Ctrl	8
MT	425	1024	5ed5d8cb-50d7-4ea4-85b1-da0e709dce2e	+	om_073_006.sorted.bed	Ctrl	8
MT	427	811	6f9cb4d4-08c7-44b8-b519-79fbe2922697	+	om_073_006.sorted.bed	Ctrl	8
MT	428	937	ae92f546-043e-456a-8079-200f301f1685	+	om_073_006.sorted.bed	Ctrl	8
MT	428	742	07939f2c-691e-47c5-8f07-4bdca0a246b9	+	om_073_006.sorted.bed	Ctrl	8
MT	428	1024	bb1ce606-d5aa-422e-8480-e521531f3cb5	+	om_073_006.sorted.bed	Ctrl	8
MT	428	607	8de73f77-6e84-411e-bd3f-211a4296c738	+	om_073_006.sorted.bed	Ctrl	8
MT	428	1024	bdcb8a44-0e71-462f-9372-b9db4292d15a	+	om_073_006.sorted.bed	Ctrl	8
MT	428	571	5965b340-2f4c-41cc-b26e-9bff67a07309	+	om_073_006.sorted.bed	Ctrl	8
MT	428	1024	5dbb904b-9e93-4995-888e-c4f9fdf6e5b1	+	om_073_006.sorted.bed	Ctrl	8
MT	428	936	325eaf66-76c6-46c8-aa2a-132c11bb8d48	+	om_073_006.sorted.bed	Ctrl	8
MT	428	1024	5ff9c70e-005f-454e-8754-4e0cb9b39f20	+	om_073_006.sorted.bed	Ctrl	8
MT	429	809	c8a70fff-974d-4c27-a39c-e2d6e2a738ae	+	om_073_006.sorted.bed	Ctrl	8
MT	429	833	6d129a2c-3348-4542-8303-a300083b58f4	+	om_073_006.sorted.bed	Ctrl	8
MT	429	809	1e09ebd9-c882-427e-96b7-ce5ac17a455a	+	om_073_006.sorted.bed	Ctrl	8
MT	429	981	8c8236cb-7f45-4ca8-9a04-83885076fb16	+	om_073_006.sorted.bed	Ctrl	8
MT	429	886	0ff31543-248e-4acb-a233-d44cb1bc61ce	+	om_073_006.sorted.bed	Ctrl	8
MT	429	936	f964101d-5fd2-4b02-8f67-3cb5de57f847	+	om_073_006.sorted.bed	Ctrl	8
MT	429	809	208555a8-65c9-49d6-bed5-4dfee42bd537	+	om_073_006.sorted.bed	Ctrl	8
MT	431	607	aaa6076a-197e-4129-9daa-114fce0bfd3a	+	om_073_006.sorted.bed	Ctrl	8
MT	431	610	c6beea83-c3b4-45ca-8499-2d9ea299f3c2	+	om_073_006.sorted.bed	Ctrl	8
MT	431	736	3a5229e4-6847-4c09-834c-1b105c6d1fe4	+	om_073_006.sorted.bed	Ctrl	8
MT	431	931	19c36adf-f3fb-4195-8f4b-1864adc42782	+	om_073_006.sorted.bed	Ctrl	8
MT	431	971	c61134ee-845b-4671-85ed-1da9446a6076	+	om_073_006.sorted.bed	Ctrl	8
MT	431	1021	eb275f5c-0920-47cb-b708-5714bc4645e8	+	om_073_006.sorted.bed	Ctrl	8
MT	431	941	25eaef78-b9ac-4626-a4ae-21b10bdafcab	+	om_073_006.sorted.bed	Ctrl	8
MT	431	947	7e378047-6e18-4950-a9cf-7343cf43fd17	+	om_073_006.sorted.bed	Ctrl	8
MT	431	589	cd3cb70f-3cf8-4637-98b7-13e7303b9850	+	om_073_006.sorted.bed	Ctrl	8
MT	431	607	8543c70b-9d13-4f27-9691-153f61838414	+	om_073_006.sorted.bed	Ctrl	8
MT	431	987	bffb7a5e-2a5e-4981-bc1e-cb38d25a2176	+	om_073_006.sorted.bed	Ctrl	8
MT	431	941	9f5bc988-382f-4815-ac6f-c4a44504caed	+	om_073_006.sorted.bed	Ctrl	8
MT	431	607	93304e5f-e377-4494-9a21-f11d2afa9e67	+	om_073_006.sorted.bed	Ctrl	8
MT	432	828	fb261f09-b154-49a0-b8d8-7b12e2a305f3	+	om_073_006.sorted.bed	Ctrl	8
MT	433	641	a53f531c-886c-497c-a90a-267447c4e27c	+	om_073_006.sorted.bed	Ctrl	8
MT	433	1024	cb856610-383b-4e37-8602-57d0b1273ec3	+	om_073_006.sorted.bed	Ctrl	8
MT	433	602	fde838e7-4a35-40dd-9677-7131dba7356a	+	om_073_006.sorted.bed	Ctrl	8
MT	433	954	ea067665-ff50-4d39-8327-cefcc91296ea	+	om_073_006.sorted.bed	Ctrl	8
MT	434	1024	7e46da5f-c626-41c3-b776-6dcd0ed39f74	+	om_073_006.sorted.bed	Ctrl	8
MT	435	941	175039c1-22a5-4171-844d-df5c11e6d183	+	om_073_006.sorted.bed	Ctrl	8
MT	435	713	f45d64b9-f455-4787-ba3a-7859b0ff33da	+	om_073_006.sorted.bed	Ctrl	8
MT	435	1024	6dd9c921-9872-4b89-9217-8e5f971cd218	+	om_073_006.sorted.bed	Ctrl	8
MT	435	1024	1891c75a-53ae-4943-8079-78dc8c87a887	+	om_073_006.sorted.bed	Ctrl	8
MT	435	919	5a3a27ec-606e-4671-bac2-c6c17c792574	+	om_073_006.sorted.bed	Ctrl	8
MT	437	708	24c192b9-ac6e-4233-a176-fa5dc0c0c3f0	+	om_073_006.sorted.bed	Ctrl	8
MT	439	936	da753a2b-080c-48dc-a0b3-9912e35ea516	+	om_073_006.sorted.bed	Ctrl	8
MT	440	626	6d517b4a-c390-42c7-bf95-ea56621c6931	+	om_073_006.sorted.bed	Ctrl	8
MT	441	961	571c9230-ab17-401b-af3f-5f468acf8c1b	+	om_073_006.sorted.bed	Ctrl	8
MT	442	905	a3d65173-52f2-4806-a9fe-681389912e7b	+	om_073_006.sorted.bed	Ctrl	8
MT	443	709	7ead078f-2974-4beb-968b-814b10ae9c2d	+	om_073_006.sorted.bed	Ctrl	8
MT	443	693	c983367d-23bd-4358-8b03-6bb58c48c15c	+	om_073_006.sorted.bed	Ctrl	8
MT	447	1024	36f66fc9-ae5e-429f-9b0d-aabff423e395	+	om_073_006.sorted.bed	Ctrl	8
MT	447	926	f0f1c2fb-3fbf-49a1-966b-58e44146d229	+	om_073_006.sorted.bed	Ctrl	8
MT	447	931	e5cfba0b-8999-49e4-af0c-c83848b62d55	+	om_073_006.sorted.bed	Ctrl	8
MT	447	1024	5f77df13-aa39-4ce1-a826-b3e3bbb51608	+	om_073_006.sorted.bed	Ctrl	8
MT	447	884	666994fb-98b7-4611-8d42-ba0b061ff0cf	+	om_073_006.sorted.bed	Ctrl	8
MT	447	713	b8d42433-8040-4045-aed1-d4fdd012cd42	+	om_073_006.sorted.bed	Ctrl	8
MT	447	981	b0118e42-361f-477e-8e91-e92ccbf8d7e7	+	om_073_006.sorted.bed	Ctrl	8
MT	447	1024	e80ee4a2-1731-46e1-b18b-187701c44077	+	om_073_006.sorted.bed	Ctrl	8
MT	447	1024	a036d78e-b345-4b81-9663-6a012320285e	+	om_073_006.sorted.bed	Ctrl	8
MT	447	903	13252fe8-3685-44a5-a74d-90bbb8a7a7da	+	om_073_006.sorted.bed	Ctrl	8
MT	447	602	5cba6271-8228-4151-9023-778cf80ee70c	+	om_073_006.sorted.bed	Ctrl	8
MT	447	1024	86f46bb7-7a65-4456-ba3e-16abfea0bf81	+	om_073_006.sorted.bed	Ctrl	8
MT	447	936	c7aa82fa-e302-45c0-a3ea-406ab07c5512	+	om_073_006.sorted.bed	Ctrl	8
MT	447	941	c823a848-bdff-4365-87d1-4c6dcf91d3b5	+	om_073_006.sorted.bed	Ctrl	8
MT	447	936	01325052-fefa-4fb0-a197-c3535bf8e367	+	om_073_006.sorted.bed	Ctrl	8
MT	447	683	055caf7c-bea4-42e1-83f5-69108afb6687	+	om_073_006.sorted.bed	Ctrl	8
MT	447	1024	c5cd708f-a3da-4e4b-9c72-fbcf85e06e4f	+	om_073_006.sorted.bed	Ctrl	8
MT	447	1024	abafe879-179a-4344-aa04-7db1ba12e296	+	om_073_006.sorted.bed	Ctrl	8
MT	448	1023	64f835c4-7d9f-4f2c-bf68-f5f24cd21d72	+	om_073_006.sorted.bed	Ctrl	8
MT	449	828	02bf8dbc-6764-411e-a81e-a67152a16c55	+	om_073_006.sorted.bed	Ctrl	8
MT	449	1024	d4739322-32e0-4036-b823-48f658929e11	+	om_073_006.sorted.bed	Ctrl	8
MT	450	1024	bbd3c86f-dd50-4f66-9ca5-66a94cb74c27	+	om_073_006.sorted.bed	Ctrl	8
MT	450	736	55e0b09c-ad0f-462a-9e01-ed2a0f05c63e	+	om_073_006.sorted.bed	Ctrl	8
MT	450	936	26344831-a1a8-49f9-a98a-9c1df2090b58	+	om_073_006.sorted.bed	Ctrl	8
MT	450	1024	22b9bf02-2d44-4c7f-a847-9322ca97798a	+	om_073_006.sorted.bed	Ctrl	8
MT	450	607	103edba3-2cef-4c0e-85dd-1aad0765ac82	+	om_073_006.sorted.bed	Ctrl	8
MT	450	953	ea489df1-3817-454b-9488-52baa5556bd0	+	om_073_006.sorted.bed	Ctrl	8
MT	450	607	691d949f-afd0-4b23-a239-b685e0fbcf17	+	om_073_006.sorted.bed	Ctrl	8
MT	450	931	53af71b2-d559-4b6e-8f29-57a429453b15	+	om_073_006.sorted.bed	Ctrl	8
MT	450	936	ee805091-fe0a-4e0e-bdc1-005b3aa8e35d	+	om_073_006.sorted.bed	Ctrl	8
MT	451	1024	725602df-558d-4794-97ef-d2b56c56ab4e	+	om_073_006.sorted.bed	Ctrl	8
MT	451	744	eca25d4d-c06a-4eac-8774-cd60344ec99e	+	om_073_006.sorted.bed	Ctrl	8
MT	451	936	10bf9fad-3c5c-48d5-9e02-89939fa40c9f	+	om_073_006.sorted.bed	Ctrl	8
MT	451	1012	5f486836-a303-475e-ac2a-5f5eab672093	+	om_073_006.sorted.bed	Ctrl	8
MT	452	1024	1b0d2d5c-4d38-49a2-b0ea-d67b0908ef45	+	om_073_006.sorted.bed	Ctrl	8
MT	452	1024	94760a17-0d0d-444e-9219-9e49eb161995	+	om_073_006.sorted.bed	Ctrl	8
MT	452	935	d6027310-f7f2-4afe-92f2-aed9c5f78053	+	om_073_006.sorted.bed	Ctrl	8
MT	452	675	67a5db40-1fcd-456a-bd9a-c3895c45d2ef	+	om_073_006.sorted.bed	Ctrl	8
MT	452	936	835064fc-468b-411f-bc58-9ef447b3d69d	+	om_073_006.sorted.bed	Ctrl	8
MT	452	1024	4fe81dd0-bc6b-4d25-a92e-4c34bfbd13e8	+	om_073_006.sorted.bed	Ctrl	8
MT	452	936	0e458137-316f-4256-9e67-0d928a9a7a38	+	om_073_006.sorted.bed	Ctrl	8
MT	453	960	49463232-06c8-4535-9730-3c14ab2fe963	+	om_073_006.sorted.bed	Ctrl	8
MT	453	936	a21f0514-5990-4f03-b1bd-6ec92346d916	+	om_073_006.sorted.bed	Ctrl	8
MT	455	1024	a45cf3c8-6bc3-41fd-92d9-7c88ef7d25d0	+	om_073_006.sorted.bed	Ctrl	8
MT	456	816	87aa58b3-3203-45f5-a92b-7ed7e24b3e61	+	om_073_006.sorted.bed	Ctrl	8
MT	458	1024	21cdc1b9-7fca-4ab2-a0b6-d9190a785387	+	om_073_006.sorted.bed	Ctrl	8
MT	458	607	de255f28-c7c7-45aa-90d4-673362cdad30	+	om_073_006.sorted.bed	Ctrl	8
MT	459	1024	8c5f9020-694f-46b0-bb8f-64a9a25d8dc7	+	om_073_006.sorted.bed	Ctrl	8
MT	460	1023	adc22342-deaa-43a7-8ce3-912e3c905862	+	om_073_006.sorted.bed	Ctrl	8
MT	461	809	0d271e88-0a56-4e10-ad21-3ed3a2fdbc38	+	om_073_006.sorted.bed	Ctrl	8
MT	461	936	05923e12-e746-4c1b-b763-7a545e5b5a8b	+	om_073_006.sorted.bed	Ctrl	8
MT	462	933	9262c017-339c-4ff7-8e5d-274de666130f	+	om_073_006.sorted.bed	Ctrl	8
MT	463	1024	6bd444de-c008-42e2-8932-d8167624973b	+	om_073_006.sorted.bed	Ctrl	8
MT	463	936	cd6834f5-5f4e-4830-b84e-0f6e3f6ef92e	+	om_073_006.sorted.bed	Ctrl	8
MT	463	931	e8aa6ec8-6ef5-4475-a77f-0498dcf65020	+	om_073_006.sorted.bed	Ctrl	8
MT	465	936	f98b69af-aaee-4d49-a441-c8ffdf2da5a5	+	om_073_006.sorted.bed	Ctrl	8
MT	466	727	9325923c-04e9-4a87-87ea-5ce09232381a	+	om_073_006.sorted.bed	Ctrl	8
MT	467	702	fd728fff-3913-437a-830b-27feaab59760	+	om_073_006.sorted.bed	Ctrl	8
MT	467	581	3efa780b-ae61-4b0d-9a5c-57a6df60f07b	+	om_073_006.sorted.bed	Ctrl	8
MT	468	1024	ab8fa6b5-af86-45a4-8cda-b567a7b32ce0	+	om_073_006.sorted.bed	Ctrl	8
MT	468	930	8bb6dd7b-9cb9-464e-aa44-9280fcf5d661	+	om_073_006.sorted.bed	Ctrl	8
MT	469	946	bcce6f2b-df69-4ba0-88ed-ee58e660f91e	+	om_073_006.sorted.bed	Ctrl	8
MT	469	1024	e55c38b6-c316-4a5f-9e34-cc9b7a079a80	+	om_073_006.sorted.bed	Ctrl	8
MT	469	1024	4434757d-fd46-407f-b02d-df88eb2dc67f	+	om_073_006.sorted.bed	Ctrl	8
MT	469	886	666826ae-c591-4513-9a72-de028ff7d26a	+	om_073_006.sorted.bed	Ctrl	8
MT	469	633	e1019daf-c644-4f88-ab12-a771124879ef	+	om_073_006.sorted.bed	Ctrl	8
MT	469	736	d074c971-134b-4d03-b5a3-0908e857c4c4	+	om_073_006.sorted.bed	Ctrl	8
MT	469	766	8bb9b4f5-b25d-457d-87f6-3d9d1ecb4aa5	+	om_073_006.sorted.bed	Ctrl	8
MT	469	1024	0d920e06-efeb-47a4-bf40-e7c42974e71f	+	om_073_006.sorted.bed	Ctrl	8
MT	469	951	54b98fd6-caa3-431f-b4d0-ea108e54801b	+	om_073_006.sorted.bed	Ctrl	8
MT	469	604	8a527e76-d8c1-4396-863e-b4fbd5dc7985	+	om_073_006.sorted.bed	Ctrl	8
MT	469	705	0b7c9aa2-3a88-4565-baee-467b24245445	+	om_073_006.sorted.bed	Ctrl	8
MT	470	742	7c404bd2-5f42-4d58-af1e-db9ce30e8e4c	+	om_073_006.sorted.bed	Ctrl	8
MT	470	930	5c42af69-a4e2-44f5-aec0-a703c3f7dae9	+	om_073_006.sorted.bed	Ctrl	8
MT	470	936	4244a837-bcc9-4e5a-be8b-c515f3ebe27f	+	om_073_006.sorted.bed	Ctrl	8
MT	471	936	9b02f8fa-8076-4c10-9141-b84532a17708	+	om_073_006.sorted.bed	Ctrl	8
MT	471	608	c99ca142-97db-4fb4-9913-cb4d1ef5dbf7	+	om_073_006.sorted.bed	Ctrl	8
MT	471	951	7ef0b7f1-68c9-495c-88ba-104c937bd492	+	om_073_006.sorted.bed	Ctrl	8
MT	471	971	e9515ba5-659c-4ef2-b555-cd7d463b0b94	+	om_073_006.sorted.bed	Ctrl	8
MT	472	936	dc3fafb3-a5da-4ba8-85a3-467e1cc6cef6	+	om_073_006.sorted.bed	Ctrl	8
MT	472	892	58589c32-a664-4ee7-b62f-d3e615e4b840	+	om_073_006.sorted.bed	Ctrl	8
MT	474	931	18bbfb58-8cee-41ff-9820-0945cb1864fa	+	om_073_006.sorted.bed	Ctrl	8
MT	474	1024	a7d1667e-54ef-414f-b2b4-9bde92e38802	+	om_073_006.sorted.bed	Ctrl	8
MT	475	643	ab678275-9876-4a7b-aab4-3e0c4d51f317	+	om_073_006.sorted.bed	Ctrl	8
MT	476	936	d97490b2-e404-4d28-8fe2-70f25b236f75	+	om_073_006.sorted.bed	Ctrl	8
MT	476	833	519fdd1c-e3c9-49bd-b0f5-c46120f7e9cf	+	om_073_006.sorted.bed	Ctrl	8
MT	476	926	f6c33e13-6e9d-4126-95bb-1056fad38e80	+	om_073_006.sorted.bed	Ctrl	8
MT	476	1024	87fd6c50-616f-4e06-9f4d-5e7e4a17e25e	+	om_073_006.sorted.bed	Ctrl	8
MT	476	633	00ab15ed-55a1-4619-bb3e-67b0f43d6570	+	om_073_006.sorted.bed	Ctrl	8
MT	476	615	274f82b0-9090-4a45-beb9-d5a3533422e2	+	om_073_006.sorted.bed	Ctrl	8
MT	477	1024	cc88fa4e-5311-44f0-9f19-23f46221f39c	+	om_073_006.sorted.bed	Ctrl	8
MT	477	1020	b7e693c2-ec41-41cb-869b-fd0c0cd214b0	+	om_073_006.sorted.bed	Ctrl	8
MT	478	936	cccdce68-4998-49d0-86f7-148a3afb5d24	+	om_073_006.sorted.bed	Ctrl	8
MT	480	936	65ff06f8-1027-476a-bd26-06daf3aa743e	+	om_073_006.sorted.bed	Ctrl	8
MT	481	936	bdb5bbea-543c-4364-b2be-099e9ff381da	+	om_073_006.sorted.bed	Ctrl	8
MT	481	931	708423a9-abb8-4688-a269-bb168ccaab77	+	om_073_006.sorted.bed	Ctrl	8
MT	481	1024	cce841f5-be58-40af-b346-befbc311f2da	+	om_073_006.sorted.bed	Ctrl	8
MT	481	828	7f2cc37a-d192-4a04-b08f-59dbb4dfac2d	+	om_073_006.sorted.bed	Ctrl	8
MT	481	630	f7e85225-d06d-476d-b6e6-6a057277eac9	+	om_073_006.sorted.bed	Ctrl	8
MT	481	1024	93bdd8bb-2189-461b-b789-3d81913850e6	+	om_073_006.sorted.bed	Ctrl	8
MT	481	936	7be6f69e-fef6-48ad-8b40-a800b45afe44	+	om_073_006.sorted.bed	Ctrl	8
MT	481	1024	84488976-924f-45f0-91f2-000eb4a07a77	+	om_073_006.sorted.bed	Ctrl	8
MT	481	936	f3e276ef-5431-4a16-95d3-5a4542ad58a0	+	om_073_006.sorted.bed	Ctrl	8
MT	481	983	bb7ec66d-435c-4741-a867-e13ac0e20872	+	om_073_006.sorted.bed	Ctrl	8
MT	481	1023	7290c8ca-63c1-46c0-af71-c2b2fb111148	+	om_073_006.sorted.bed	Ctrl	8
MT	482	635	16f59b09-28c4-4200-b318-dbb383cd741c	+	om_073_006.sorted.bed	Ctrl	8
MT	482	607	70f2b4a4-a0bc-452b-ad20-be728ca1736d	+	om_073_006.sorted.bed	Ctrl	8
MT	482	1024	10528943-dc6b-45a3-a429-8d6e1cf59d69	+	om_073_006.sorted.bed	Ctrl	8
MT	484	1024	63012b79-79cf-4517-bf67-54af1d7f3a77	+	om_073_006.sorted.bed	Ctrl	8
MT	484	938	3c516f91-ee4f-45db-a21e-467f0347ab8e	+	om_073_006.sorted.bed	Ctrl	8
MT	484	1693	e09fed11-fd30-4dbb-8f26-273fd30b87b4	+	om_073_006.sorted.bed	Ctrl	8
MT	486	938	14165c00-a291-47d7-97b3-412981c408a3	+	om_073_006.sorted.bed	Ctrl	8
MT	486	1024	ccebd45a-1162-4e33-b1bf-52b74b4d01a9	+	om_073_006.sorted.bed	Ctrl	8
MT	486	1024	dc35ea77-69d1-4d06-9b0c-8060ac5d0623	+	om_073_006.sorted.bed	Ctrl	8
MT	486	722	1848bc85-d3ee-4f0c-8b26-ef1d5047b8c4	+	om_073_006.sorted.bed	Ctrl	8
MT	486	1024	27dddd0f-6a16-4448-89a3-0927c86065f4	+	om_073_006.sorted.bed	Ctrl	8
MT	490	789	703a0100-e6bc-4777-b3d5-64ded1971ff9	+	om_073_006.sorted.bed	Ctrl	8
MT	491	1024	41b14b9d-2a90-40cf-9051-b07cc82a536e	+	om_073_006.sorted.bed	Ctrl	8
MT	491	1024	0b7c9b39-c904-43af-bb6a-3e57de62bf54	+	om_073_006.sorted.bed	Ctrl	8
MT	495	1024	dde7d8b4-917e-44b9-a57f-3a44f7bb1783	+	om_073_006.sorted.bed	Ctrl	8
MT	495	607	f0ea20bf-fd06-4699-880f-1a75378d67eb	+	om_073_006.sorted.bed	Ctrl	8
MT	495	961	1eb01197-e5ab-4ca4-b2e0-381231cc6786	+	om_073_006.sorted.bed	Ctrl	8
MT	495	1024	d77295eb-a976-4068-8a18-38ca8c9eccb9	+	om_073_006.sorted.bed	Ctrl	8
MT	496	936	12a99943-2e62-4804-981c-59f248fa60d6	+	om_073_006.sorted.bed	Ctrl	8
MT	496	1020	e9b07c32-34c6-4e4f-b30f-05a991db4911	+	om_073_006.sorted.bed	Ctrl	8
MT	497	936	8e6360a9-e465-49c3-9441-d5532c8ae281	+	om_073_006.sorted.bed	Ctrl	8
MT	497	1024	57be8ca3-0626-40b2-9215-ae4b9ae4d287	+	om_073_006.sorted.bed	Ctrl	8
MT	497	793	b0aac3bf-5e3f-4755-9ac8-501518ceac36	+	om_073_006.sorted.bed	Ctrl	8
MT	497	936	c82e7383-6794-4f56-bceb-116f0ecf0b78	+	om_073_006.sorted.bed	Ctrl	8
MT	497	936	dcfe6d89-0088-4e56-8541-7bc19a221539	+	om_073_006.sorted.bed	Ctrl	8
MT	497	726	c83a4870-0e3e-418b-a52f-b2f4317c3ec3	+	om_073_006.sorted.bed	Ctrl	8
MT	498	936	434941fa-59e7-4af0-8041-56534c3d8958	+	om_073_006.sorted.bed	Ctrl	8
MT	498	1024	7f46fa63-1ff1-4853-91aa-0a8e9f610093	+	om_073_006.sorted.bed	Ctrl	8
MT	498	672	7d816260-9002-4417-b4db-b05de59ce38b	+	om_073_006.sorted.bed	Ctrl	8
MT	498	1024	584da669-e2ce-4d81-bed2-5738c12947e9	+	om_073_006.sorted.bed	Ctrl	8
MT	500	1024	eb6bdf8c-9a28-43e4-89c5-5ac2ec38ea03	+	om_073_006.sorted.bed	Ctrl	8
MT	501	904	e307750c-cf94-44e3-aba8-cfea33b0e654	+	om_073_006.sorted.bed	Ctrl	8
MT	501	670	8188e051-b6ac-4ee2-8230-8c12bab3c4d9	+	om_073_006.sorted.bed	Ctrl	8
MT	506	1024	fbfb2366-2f7a-48d5-b21f-56996630b4b1	+	om_073_006.sorted.bed	Ctrl	8
MT	507	936	00f9434f-c07f-413e-9c78-3f70e6020b9c	+	om_073_006.sorted.bed	Ctrl	8
MT	507	1024	5d6d3bed-c9de-4115-a00b-6e0351455d77	+	om_073_006.sorted.bed	Ctrl	8
MT	509	1024	ac709a6d-877a-4afa-ba1c-506edb8ca562	+	om_073_006.sorted.bed	Ctrl	8
MT	509	653	ca83a705-af23-4e03-85ea-1085941ef705	+	om_073_006.sorted.bed	Ctrl	8
MT	510	1024	794ac019-70e8-46d1-9607-2064a512ad3b	+	om_073_006.sorted.bed	Ctrl	8
MT	511	931	81efbb53-d70b-4e62-823a-c5c1df730ff0	+	om_073_006.sorted.bed	Ctrl	8
MT	513	685	f30dab0b-64af-49dd-87f5-71035b725d37	+	om_073_006.sorted.bed	Ctrl	8
MT	516	1024	d6ef2a22-c9af-40dd-a358-04d6abbc01b6	+	om_073_006.sorted.bed	Ctrl	8
MT	516	936	c1d2b869-8866-4bad-aeae-69269357084c	+	om_073_006.sorted.bed	Ctrl	8
MT	519	1023	bc10ae6f-951c-4131-bb95-fa26279d7344	+	om_073_006.sorted.bed	Ctrl	8
MT	519	1024	9341e067-5e92-4e76-8730-62ce738bdbdd	+	om_073_006.sorted.bed	Ctrl	8
MT	519	936	ad714721-7be2-4e0e-8d0d-cb7aae69e38e	+	om_073_006.sorted.bed	Ctrl	8
MT	522	936	feefb025-eff0-4690-bfd4-c30127d47f9b	+	om_073_006.sorted.bed	Ctrl	8
MT	526	1024	019becfb-233b-4981-95a4-b6f6b745dcc7	+	om_073_006.sorted.bed	Ctrl	8
MT	529	1024	1d357967-2cc3-42a8-a9bc-d82c96cc145e	+	om_073_006.sorted.bed	Ctrl	8
MT	529	960	e90ff8d9-a0a1-4b79-bbcc-cb1bc5d41aa8	+	om_073_006.sorted.bed	Ctrl	8
MT	529	1024	f1d48ebc-822c-4169-aa05-b09cda0ee03e	+	om_073_006.sorted.bed	Ctrl	8
MT	532	1024	7ad1af87-f40a-4420-8e9e-5265c8cd92a6	+	om_073_006.sorted.bed	Ctrl	8
MT	532	936	33b8b0ad-ad0a-4af3-9721-59ebc103b3a4	+	om_073_006.sorted.bed	Ctrl	8
MT	532	1024	fa5ec1b6-ebc3-4338-a2df-61a636d0683a	+	om_073_006.sorted.bed	Ctrl	8
MT	532	1024	7a8bd4db-3633-4821-9987-5d69b066a975	+	om_073_006.sorted.bed	Ctrl	8
MT	532	1024	ae7a279b-9565-429f-9aac-ae56dc6fdc7b	+	om_073_006.sorted.bed	Ctrl	8
MT	532	728	960b4e5c-7098-456a-bcdf-729d83f3caba	+	om_073_006.sorted.bed	Ctrl	8
MT	532	1024	88a2511a-a851-4465-a48e-6864bffca6fb	+	om_073_006.sorted.bed	Ctrl	8
MT	532	1024	f8ce78cb-fac0-4eb1-b721-6f45ac02f463	+	om_073_006.sorted.bed	Ctrl	8
MT	532	1024	971016ed-651a-4805-8eb1-61d8cfc2bbdb	+	om_073_006.sorted.bed	Ctrl	8
MT	532	931	edaa13e5-c802-4766-8fab-3a7eab27cbf4	+	om_073_006.sorted.bed	Ctrl	8
MT	532	936	a25d60d9-b416-4862-99fd-d6a843c4de72	+	om_073_006.sorted.bed	Ctrl	8
MT	537	1023	194aac4b-0aab-4f7d-94a4-c936c80d13ef	+	om_073_006.sorted.bed	Ctrl	8
MT	537	981	bb35cf50-c5a6-4a1d-b5b1-46a3466a3851	+	om_073_006.sorted.bed	Ctrl	8
MT	539	1024	fa810a75-dcd1-406b-ad8d-44c1447cf999	+	om_073_006.sorted.bed	Ctrl	8
MT	539	931	e22e977f-d73c-480c-9bb3-fd70d81b2389	+	om_073_006.sorted.bed	Ctrl	8
MT	540	718	3643e9a4-d657-4594-8bb6-0d752bf634cf	+	om_073_006.sorted.bed	Ctrl	8
MT	543	936	4cccc5f7-7e26-4536-9cf7-93ee4d3a6a03	+	om_073_006.sorted.bed	Ctrl	8
MT	543	1024	d235924f-8c04-4b63-93c5-08d39efea9b0	+	om_073_006.sorted.bed	Ctrl	8
MT	543	961	f2c40be3-5a80-400c-bace-1ee945eaaca6	+	om_073_006.sorted.bed	Ctrl	8
MT	543	828	cc7cd36d-ce32-4aac-8c80-46d48311f66d	+	om_073_006.sorted.bed	Ctrl	8
MT	543	930	fab2189d-31f2-4b5f-815a-ba8eaf6f608c	+	om_073_006.sorted.bed	Ctrl	8
MT	543	1024	270c9c02-f756-4295-a54c-d492cce690dc	+	om_073_006.sorted.bed	Ctrl	8
MT	545	938	a705b890-e8a9-49ab-a17b-bcd7672ebe9b	+	om_073_006.sorted.bed	Ctrl	8
MT	545	695	a50b7f5d-4df1-462d-8ce8-a82236181b70	+	om_073_006.sorted.bed	Ctrl	8
MT	549	931	12f1fb4e-e7ad-4ad5-b08a-c2d6e2ec6f58	+	om_073_006.sorted.bed	Ctrl	8
MT	550	936	d34124e8-8047-40e4-bfaf-a68b99a13896	+	om_073_006.sorted.bed	Ctrl	8
MT	550	936	b9028f1b-2a97-4b16-883e-57d489cdd889	+	om_073_006.sorted.bed	Ctrl	8
MT	551	1024	50cd6a08-09e9-4a75-b985-1d8b663cad04	+	om_073_006.sorted.bed	Ctrl	8
MT	551	1024	6bd16bd4-1c0b-4e6d-9e2b-408fd3ad535a	+	om_073_006.sorted.bed	Ctrl	8
MT	551	941	2ac670e1-043e-443e-a6f7-1d3d8fc5de73	+	om_073_006.sorted.bed	Ctrl	8
MT	552	936	074b0ec5-8dba-4e06-bd86-464b8ceaa593	+	om_073_006.sorted.bed	Ctrl	8
MT	552	936	3b4db6cd-8c6d-46cb-9a16-10962a0a9dfe	+	om_073_006.sorted.bed	Ctrl	8
MT	552	936	1475c5ef-407c-4e5a-a8e9-5b7bc05d56ba	+	om_073_006.sorted.bed	Ctrl	8
MT	554	936	6b13da02-71af-434e-90bb-a22e611103cc	+	om_073_006.sorted.bed	Ctrl	8
MT	554	1024	d1f59ca2-af09-4f02-9f3e-6925c6b26d20	+	om_073_006.sorted.bed	Ctrl	8
MT	554	936	bf82dd80-4dde-4ba1-b4b9-1aa7757f8ad9	+	om_073_006.sorted.bed	Ctrl	8
MT	554	1024	eb3da457-6250-41d2-88ec-995d13c1e708	+	om_073_006.sorted.bed	Ctrl	8
MT	554	1021	612959f2-8bd7-4d37-9df5-f49637d7da83	+	om_073_006.sorted.bed	Ctrl	8
MT	554	936	225eb00a-9340-403f-9749-848353a85f79	+	om_073_006.sorted.bed	Ctrl	8
MT	554	956	ce2f4344-63ad-4c74-ab2f-afb606ccbbe1	+	om_073_006.sorted.bed	Ctrl	8
MT	554	946	eefddce0-171b-4ca7-8382-be0b65dba173	+	om_073_006.sorted.bed	Ctrl	8
MT	554	950	aa592fb3-0d4a-4358-b147-47c46b0d2b2a	+	om_073_006.sorted.bed	Ctrl	8
MT	554	1024	8db87524-1143-4534-aab3-0c20a35f3ece	+	om_073_006.sorted.bed	Ctrl	8
MT	554	1024	963bbf6a-6ca2-40b6-b773-85ea717b22d2	+	om_073_006.sorted.bed	Ctrl	8
MT	554	1026	bd5c051f-da61-417e-9a9e-b46ba4bb62b5	+	om_073_006.sorted.bed	Ctrl	8
MT	554	947	5f24ee86-43a1-4959-a41c-3d12fc97d9d6	+	om_073_006.sorted.bed	Ctrl	8
MT	554	1024	89e27496-319a-4a81-b4c4-1a26085cec26	+	om_073_006.sorted.bed	Ctrl	8
MT	554	938	5861cd8d-96b5-4fbb-86a5-ca4e2fc52426	+	om_073_006.sorted.bed	Ctrl	8
MT	554	1024	8f400b8e-aaf5-482c-b8b1-25a901eada75	+	om_073_006.sorted.bed	Ctrl	8
MT	554	1024	5851f4bd-b9e7-467f-9e63-1897e0a2435d	+	om_073_006.sorted.bed	Ctrl	8
MT	554	1024	ccf79b04-9f87-4e37-bf18-68adf037031c	+	om_073_006.sorted.bed	Ctrl	8
MT	554	941	8e7e7f3d-52c6-4829-b750-b70237b1a4b1	+	om_073_006.sorted.bed	Ctrl	8
MT	554	966	9125a595-2e74-459e-a628-8d21157cf1bf	+	om_073_006.sorted.bed	Ctrl	8
MT	554	1024	167a293d-067e-45b2-a156-02be9daac92a	+	om_073_006.sorted.bed	Ctrl	8
MT	554	1024	1e3b6ef6-a9a0-4fb7-94f7-9aab45b339eb	+	om_073_006.sorted.bed	Ctrl	8
MT	554	936	87256a50-ad03-4587-b848-13460b9a61b7	+	om_073_006.sorted.bed	Ctrl	8
MT	554	936	c36647c5-dd4f-4d03-826c-b5baf7d61848	+	om_073_006.sorted.bed	Ctrl	8
MT	554	833	4f9c62ec-06b3-4ede-aa93-db1bb6335a3c	+	om_073_006.sorted.bed	Ctrl	8
MT	554	936	33fd1aa9-9700-4428-b73e-6cfacee610d2	+	om_073_006.sorted.bed	Ctrl	8
MT	555	1024	29203cf7-c6f8-4561-be35-bff30d294baa	+	om_073_006.sorted.bed	Ctrl	8
MT	555	1024	991cabfa-946b-4b3f-96c8-e0e21ae263b5	+	om_073_006.sorted.bed	Ctrl	8
MT	555	1024	f38f02bb-6c34-4786-a33a-fb3f357072c9	+	om_073_006.sorted.bed	Ctrl	8
MT	556	950	080cb7ea-5f67-48a6-a907-d779dadfd6bc	+	om_073_006.sorted.bed	Ctrl	8
MT	557	1024	0f89771b-bfb7-4b26-95ca-235f4add4dca	+	om_073_006.sorted.bed	Ctrl	8
MT	557	1024	15a254c2-5d6c-40ae-ba51-30978e851631	+	om_073_006.sorted.bed	Ctrl	8
MT	557	1021	eee373dd-7a07-4fee-8a40-c797f2f42a06	+	om_073_006.sorted.bed	Ctrl	8
MT	557	900	a015062e-f865-4750-ac01-6dbaee877128	+	om_073_006.sorted.bed	Ctrl	8
MT	557	931	3d963c75-8d9a-477a-8c1a-e62b809ee1e5	+	om_073_006.sorted.bed	Ctrl	8
MT	557	941	dff80a83-c59c-4bf7-81ee-eb80e898186c	+	om_073_006.sorted.bed	Ctrl	8
MT	557	901	31a8bc00-2145-4f7a-be99-11ede2df9eea	+	om_073_006.sorted.bed	Ctrl	8
MT	557	1024	881dc875-490a-43d0-9e7a-1a754d077a00	+	om_073_006.sorted.bed	Ctrl	8
MT	560	1024	884a86a4-2b6e-485a-a50e-4fbc8aaf2e7e	+	om_073_006.sorted.bed	Ctrl	8
MT	560	981	dca7d786-ad99-472e-b149-0de9abcb82f2	+	om_073_006.sorted.bed	Ctrl	8
MT	560	1024	5b8a5cfd-9230-49bd-889f-5eb3e054b136	+	om_073_006.sorted.bed	Ctrl	8
MT	560	752	63b0e97e-e2e4-47e7-b556-d056ccbd8c9d	+	om_073_006.sorted.bed	Ctrl	8
MT	562	1024	bc2912d0-f9e4-4e1a-ab98-cab2b017bd66	+	om_073_006.sorted.bed	Ctrl	8
MT	562	1023	f4e0f740-edbb-4dca-a7ea-ce76589b205d	+	om_073_006.sorted.bed	Ctrl	8
MT	562	965	1ba9268b-310c-4b40-b744-ca1ebbea45d9	+	om_073_006.sorted.bed	Ctrl	8
MT	563	803	0877a117-428b-4949-b731-a42d2e8e9472	+	om_073_006.sorted.bed	Ctrl	8
MT	563	936	709b9484-6513-43f2-a4f4-54519bd2abe4	+	om_073_006.sorted.bed	Ctrl	8
MT	563	799	f6669527-1bfb-4970-bd28-c60657a52e79	+	om_073_006.sorted.bed	Ctrl	8
MT	563	1024	6f0b9d19-8928-4ea4-8a54-489ec9807cc0	+	om_073_006.sorted.bed	Ctrl	8
MT	563	936	69505583-6733-4855-9b7b-402fd91a16ff	+	om_073_006.sorted.bed	Ctrl	8
MT	563	936	d587931b-70ab-4ccd-9060-6c3a7081ce67	+	om_073_006.sorted.bed	Ctrl	8
MT	565	1024	41d4ca92-19ae-4c8b-b8b3-a42eb86e5bfc	+	om_073_006.sorted.bed	Ctrl	8
MT	565	1024	a654282a-35af-4eae-8437-5f5b95469a57	+	om_073_006.sorted.bed	Ctrl	8
MT	566	1023	4173694a-2ff8-4683-8f5d-1ebf8e774fcd	+	om_073_006.sorted.bed	Ctrl	8
MT	567	1024	551b043c-e0bb-4672-b580-b8ba82107093	+	om_073_006.sorted.bed	Ctrl	8
MT	567	976	3113dba5-8b41-4f33-bdf0-7edcd89334d0	+	om_073_006.sorted.bed	Ctrl	8
MT	567	1024	48d512d1-5ee1-4ef9-91ee-9a16fa55dca7	+	om_073_006.sorted.bed	Ctrl	8
MT	567	1024	daf7e2bf-935a-4683-98f2-33aeeae2b8ac	+	om_073_006.sorted.bed	Ctrl	8
MT	569	1024	75abd5d4-fc3d-4d31-abd9-2ad03fa77991	+	om_073_006.sorted.bed	Ctrl	8
MT	571	1024	914c3043-d68b-4361-ac14-a4c64745e2f7	+	om_073_006.sorted.bed	Ctrl	8
MT	573	1024	818f4610-0673-4ae2-81ac-2d1b73384485	+	om_073_006.sorted.bed	Ctrl	8
MT	574	966	57e664b9-0d4d-4038-9a83-18927a33c346	+	om_073_006.sorted.bed	Ctrl	8
MT	575	936	d1e4cfa0-4e2c-4555-a4ec-f3c30b01ca93	+	om_073_006.sorted.bed	Ctrl	8
MT	576	718	c8a76d7e-5e1b-4c9c-a09a-fc1291d4d053	+	om_073_006.sorted.bed	Ctrl	8
MT	577	1024	54795fef-09ec-4a9b-a5fd-66ed6d396872	+	om_073_006.sorted.bed	Ctrl	8
MT	578	936	a56b28d3-bbfc-41f0-a74f-613f9e889849	+	om_073_006.sorted.bed	Ctrl	8
MT	582	820	da5645f9-6a7b-4830-ad30-05be791206b6	+	om_073_006.sorted.bed	Ctrl	8
MT	582	1023	a8c3d6b8-9bdb-48fd-9770-7dd56ae9d091	+	om_073_006.sorted.bed	Ctrl	8
MT	582	950	2ea4581f-b645-4100-b89d-3c92a4d3806d	+	om_073_006.sorted.bed	Ctrl	8
MT	582	931	13120983-11c9-4168-953d-e9601d7b2db2	+	om_073_006.sorted.bed	Ctrl	8
MT	583	840	6cd9095b-afca-41d0-b573-2c036a2804b0	+	om_073_006.sorted.bed	Ctrl	8
MT	583	1024	011ee1c8-4613-4cab-abf3-ab7b763c5482	+	om_073_006.sorted.bed	Ctrl	8
MT	583	936	22fa72ff-6291-41b6-af8e-ef2c2b281af9	+	om_073_006.sorted.bed	Ctrl	8
MT	583	936	b3e5eddd-90b7-41d1-8e36-00289fb55ef0	+	om_073_006.sorted.bed	Ctrl	8
MT	583	1024	06227f1d-bb87-4fb4-90a6-3ccb4328ffdd	+	om_073_006.sorted.bed	Ctrl	8
MT	583	936	4ec9e6cf-b923-447e-9f4f-23b553c3d5c2	+	om_073_006.sorted.bed	Ctrl	8
MT	583	1024	e01eacef-14da-4502-81f8-4e1885d7f87a	+	om_073_006.sorted.bed	Ctrl	8
MT	583	1024	9d2d06b5-db11-417d-8ac4-0f73100a3da2	+	om_073_006.sorted.bed	Ctrl	8
MT	584	1021	ea41763b-8042-4143-b41d-892bdc96d988	+	om_073_006.sorted.bed	Ctrl	8
MT	584	936	2e1189a5-c240-4bb3-8d90-38b4419af7e9	+	om_073_006.sorted.bed	Ctrl	8
MT	584	1024	0bd44b0b-e711-4a97-8781-6ed772c195c9	+	om_073_006.sorted.bed	Ctrl	8
MT	584	1024	0c0d8bd1-e285-46f7-a094-bf05b1c98f53	+	om_073_006.sorted.bed	Ctrl	8
MT	584	998	f0b57555-0e29-411f-b9d4-f890a3a259e2	+	om_073_006.sorted.bed	Ctrl	8
MT	584	1024	267644e8-38ff-48bf-98ea-c96de0314fb1	+	om_073_006.sorted.bed	Ctrl	8
MT	584	717	01315edc-a211-4926-b5cb-6e1401c11ab3	+	om_073_006.sorted.bed	Ctrl	8
MT	584	936	533f20a4-100f-4bef-863d-4da3e51e0f61	+	om_073_006.sorted.bed	Ctrl	8
MT	584	1024	716d2c90-1e57-4644-a890-21ca8851a751	+	om_073_006.sorted.bed	Ctrl	8
MT	584	918	ac8207b4-a22c-4ae5-a717-ce34128af4e9	+	om_073_006.sorted.bed	Ctrl	8
MT	584	2281	4903ddb1-3aa6-4f34-a0df-dbf4e7fb0ac9	+	om_073_006.sorted.bed	Ctrl	8
MT	584	1024	8efaae3f-8dc4-4875-9ea2-5391f972a0b8	+	om_073_006.sorted.bed	Ctrl	8
MT	585	1024	49b2690b-b891-4462-8e5a-b3dcfee7525b	+	om_073_006.sorted.bed	Ctrl	8
MT	585	1024	38470246-17ff-4345-8292-613ad876c39b	+	om_073_006.sorted.bed	Ctrl	8
MT	585	922	67fae29c-d1fc-408e-b249-187d30a725cb	+	om_073_006.sorted.bed	Ctrl	8
MT	585	1024	fa059b28-13d7-49b4-beda-97b8429313e5	+	om_073_006.sorted.bed	Ctrl	8
MT	585	1024	31b4b0ee-5e05-4e34-93e1-f48fe8070890	+	om_073_006.sorted.bed	Ctrl	8
MT	585	1024	43d80f2c-6e3d-4b98-8168-ac0750cbb512	+	om_073_006.sorted.bed	Ctrl	8
MT	586	1024	b10f7c1f-cc85-4924-a0b5-0561677497c7	+	om_073_006.sorted.bed	Ctrl	8
MT	587	1020	04e493e1-a1b3-4912-a4de-5166faf6170c	+	om_073_006.sorted.bed	Ctrl	8
MT	588	736	eb0fb544-4e37-4033-81c1-df1cd61e45fc	+	om_073_006.sorted.bed	Ctrl	8
MT	592	708	152e1de1-9aa8-48ec-b8f5-8de676f92bfa	+	om_073_006.sorted.bed	Ctrl	8
MT	594	1024	d3bf97c1-fc62-46c8-90d0-fd09c049205f	+	om_073_006.sorted.bed	Ctrl	8
MT	595	871	71c97642-8fcb-4779-94b0-1be4a3636d22	+	om_073_006.sorted.bed	Ctrl	8
MT	596	1023	1e95a5ad-8bb3-436d-8b19-d7ddff8c1e64	+	om_073_006.sorted.bed	Ctrl	8
MT	596	936	bd6a9820-c657-4b28-987b-e57d7491cc35	+	om_073_006.sorted.bed	Ctrl	8
MT	596	1023	45fec585-4d25-4c0d-b3a1-39d60a3aa85e	+	om_073_006.sorted.bed	Ctrl	8
MT	596	736	7830dcc0-253f-4416-b135-1121243b1b75	+	om_073_006.sorted.bed	Ctrl	8
MT	596	936	ab0864fa-e475-4b77-84d2-9569ea8a2f4a	+	om_073_006.sorted.bed	Ctrl	8
MT	596	1024	710fa65b-cfd9-41c3-87d9-ddaeacb96863	+	om_073_006.sorted.bed	Ctrl	8
MT	596	809	34bfb98f-5c24-425f-8403-d3d8ae4f0e92	+	om_073_006.sorted.bed	Ctrl	8
MT	596	935	de5508ce-d792-45b4-ad58-5e36e10a9402	+	om_073_006.sorted.bed	Ctrl	8
MT	597	1024	1c8d88d5-f3c5-479b-a197-a980680c2dea	+	om_073_006.sorted.bed	Ctrl	8
MT	597	1024	3ac0a031-a717-43fc-868e-4a534706ee84	+	om_073_006.sorted.bed	Ctrl	8
MT	597	1024	46f6450b-f5b5-4044-8f06-71e54c75bcca	+	om_073_006.sorted.bed	Ctrl	8
MT	597	952	d1472a38-1c42-4ed8-84c0-cfa3df8e436a	+	om_073_006.sorted.bed	Ctrl	8
MT	597	1024	0a0786a4-2a6f-472f-afcf-6143cf32f02e	+	om_073_006.sorted.bed	Ctrl	8
MT	597	828	92769f22-b3f2-4f51-a92a-fd89c54e4593	+	om_073_006.sorted.bed	Ctrl	8
MT	597	1020	e9e522ca-c083-455c-a25d-5458ea954778	+	om_073_006.sorted.bed	Ctrl	8
MT	597	936	14a168b1-e82d-442c-94fd-e7eb98892269	+	om_073_006.sorted.bed	Ctrl	8
MT	597	1024	f8cf3b7b-3409-4291-9433-c8752f112689	+	om_073_006.sorted.bed	Ctrl	8
MT	598	709	bc090376-f26f-4301-9c40-747e9dd34d03	+	om_073_006.sorted.bed	Ctrl	8
MT	598	943	9db60c33-9a74-486c-aabb-9a5c9075d247	+	om_073_006.sorted.bed	Ctrl	8
MT	599	941	2c856d0e-b957-4e1e-816f-c370f775fdf6	+	om_073_006.sorted.bed	Ctrl	8
MT	599	1024	4148a3c5-716c-4ea1-83be-e4aab7f3be1e	+	om_073_006.sorted.bed	Ctrl	8
MT	599	951	85951abf-7e83-4032-b7f9-cce55c495c02	+	om_073_006.sorted.bed	Ctrl	8
MT	602	1024	3baffb0b-853a-4734-845c-9084b23cb320	+	om_073_006.sorted.bed	Ctrl	8
MT	604	1024	32822b5b-949a-4428-90fb-ed9eef7ff1be	+	om_073_006.sorted.bed	Ctrl	8
MT	605	1023	d9a28de6-abb1-4b15-a702-184919d48eef	+	om_073_006.sorted.bed	Ctrl	8
MT	605	945	0b302492-1105-4a03-b3d1-159a6882a9d3	+	om_073_006.sorted.bed	Ctrl	8
MT	617	1024	abe153fc-9e1d-41c2-ab84-444b9d4f6853	+	om_073_006.sorted.bed	Ctrl	8
MT	618	952	99bc7af7-7f54-4972-9a89-294e777a6ba5	+	om_073_006.sorted.bed	Ctrl	8
MT	618	938	c39260b1-280a-45df-b51c-79d4ef7f0ad5	+	om_073_006.sorted.bed	Ctrl	8
MT	618	1024	5c45570c-4858-404a-bc5f-8fa160b1ca4f	+	om_073_006.sorted.bed	Ctrl	8
MT	618	943	73f8f2b4-c6ea-473a-a87c-7c5312e1979c	+	om_073_006.sorted.bed	Ctrl	8
MT	618	936	52d50d3e-1fe5-47bb-8771-2ffc0b65b61c	+	om_073_006.sorted.bed	Ctrl	8
MT	618	936	7c8fbb54-92db-43c2-bd86-599c0de255e6	+	om_073_006.sorted.bed	Ctrl	8
MT	618	951	abe5d4a4-8c5d-498a-9636-3627c8fcfc46	+	om_073_006.sorted.bed	Ctrl	8
MT	618	936	b9d86695-3cc4-472f-8e95-35081e5e349b	+	om_073_006.sorted.bed	Ctrl	8
MT	618	937	25cc34d0-37f4-44fd-b7d8-c24389e20cdd	+	om_073_006.sorted.bed	Ctrl	8
MT	618	980	c50c6fc7-df43-49aa-afda-6600c072e148	+	om_073_006.sorted.bed	Ctrl	8
MT	618	803	418480bb-c935-4a74-bdef-c57e91ee337d	+	om_073_006.sorted.bed	Ctrl	8
MT	618	961	229d2554-d9ee-479d-8279-d343e566db07	+	om_073_006.sorted.bed	Ctrl	8
MT	618	931	aed7d448-8af8-42fe-ad0b-50003bbf08d8	+	om_073_006.sorted.bed	Ctrl	8
MT	618	932	b630acc2-5832-4d8e-8328-b8d5ddf6f882	+	om_073_006.sorted.bed	Ctrl	8
MT	619	886	14db6db0-e53d-4c45-9e32-b39cbe549124	+	om_073_006.sorted.bed	Ctrl	8
MT	619	1024	5d457694-cf43-420e-b5c1-72397a9357c7	+	om_073_006.sorted.bed	Ctrl	8
MT	620	936	9515a68a-9382-41dd-85a5-4913fd398c7d	+	om_073_006.sorted.bed	Ctrl	8
MT	620	981	fac5068f-2661-4f0b-86d4-96448a4e7767	+	om_073_006.sorted.bed	Ctrl	8
MT	620	947	685b7603-1d95-400c-b86e-825790d7eb40	+	om_073_006.sorted.bed	Ctrl	8
MT	620	744	902dd120-e3a5-4394-bf44-5396b0d7c3d5	+	om_073_006.sorted.bed	Ctrl	8
MT	622	961	3d3be611-a7e6-4884-b5a4-c196af1a8d6c	+	om_073_006.sorted.bed	Ctrl	8
MT	622	1023	028cfd6e-e4b8-4d6a-8058-6af291c28819	+	om_073_006.sorted.bed	Ctrl	8
MT	622	1024	8f40a4d7-6e25-4456-a578-83863afdce8e	+	om_073_006.sorted.bed	Ctrl	8
MT	622	941	ffff6b17-7c35-4460-a33c-54e612ae6f6b	+	om_073_006.sorted.bed	Ctrl	8
MT	622	931	e621154f-97e0-4e1c-bce1-c2dc089f4b84	+	om_073_006.sorted.bed	Ctrl	8
MT	622	802	dc64cc0e-8403-4f51-ad76-6e6b6faed9dd	+	om_073_006.sorted.bed	Ctrl	8
MT	622	953	bbe72451-5601-4f5d-9603-789a830031d6	+	om_073_006.sorted.bed	Ctrl	8
MT	623	1024	653bb5ef-0c71-4fae-84d1-4a1796561533	+	om_073_006.sorted.bed	Ctrl	8
MT	623	1024	e0f4171d-01f1-4db3-823c-001f81cf8477	+	om_073_006.sorted.bed	Ctrl	8
MT	623	1024	ada7ef15-aab7-4fdd-be1a-609c03bec344	+	om_073_006.sorted.bed	Ctrl	8
MT	623	931	29700fdf-1c14-4702-b18b-7849d7325f5a	+	om_073_006.sorted.bed	Ctrl	8
MT	623	996	dcbb81b9-635c-4691-ba3e-57097ef77f4e	+	om_073_006.sorted.bed	Ctrl	8
MT	623	1024	cd573194-4865-438f-a785-e920c017dde1	+	om_073_006.sorted.bed	Ctrl	8
MT	623	1024	aea68240-bf41-4736-802a-2c94afd2d29f	+	om_073_006.sorted.bed	Ctrl	8
MT	623	828	b93e74b8-523d-41d1-a1be-01944c9e0171	+	om_073_006.sorted.bed	Ctrl	8
MT	623	1024	4559b3f0-5170-49fc-aad9-90179d40b9b5	+	om_073_006.sorted.bed	Ctrl	8
MT	623	936	ae920d2a-ebd1-4773-94e9-ce17e6901aff	+	om_073_006.sorted.bed	Ctrl	8
MT	623	1024	152cea5a-bb25-40b9-9795-5c8fec20d82c	+	om_073_006.sorted.bed	Ctrl	8
MT	623	731	4bcf81ac-453a-4d78-825d-f4a2989cebed	+	om_073_006.sorted.bed	Ctrl	8
MT	624	1024	9bfd8dd3-619c-42b3-8a0e-0a1ae4fe3367	+	om_073_006.sorted.bed	Ctrl	8
MT	624	963	9f43992f-8621-4eb4-a9d6-ed0ccc3b5bd6	+	om_073_006.sorted.bed	Ctrl	8
MT	624	1020	e72893db-cd25-401d-a566-1cc9ffb76e93	+	om_073_006.sorted.bed	Ctrl	8
MT	625	1024	444ba2d1-0660-4c4a-bf75-1da4ac1bd7f5	+	om_073_006.sorted.bed	Ctrl	8
MT	625	932	3f747722-86ec-408d-b984-e528e35f29dc	+	om_073_006.sorted.bed	Ctrl	8
MT	625	1024	e31f14a6-5e51-4d79-88f0-60e1b91e797d	+	om_073_006.sorted.bed	Ctrl	8
MT	626	1024	2e5b6257-e4da-4398-8272-339f742a82f9	+	om_073_006.sorted.bed	Ctrl	8
MT	626	936	63ea36a0-2ba9-44c5-9c1a-8778ef8b9af3	+	om_073_006.sorted.bed	Ctrl	8
MT	626	950	3485b64a-9712-4e18-9c6b-390a7eec2dad	+	om_073_006.sorted.bed	Ctrl	8
MT	627	1024	cf42707a-ecdf-4649-bc3a-345748f1f550	+	om_073_006.sorted.bed	Ctrl	8
MT	627	1024	df50a857-dcc1-476d-8859-526731e6f327	+	om_073_006.sorted.bed	Ctrl	8
MT	628	1024	882da862-8888-4226-b221-53d862655e53	+	om_073_006.sorted.bed	Ctrl	8
MT	628	1024	f1c0e409-cc44-48c1-85ce-a87311d2b912	+	om_073_006.sorted.bed	Ctrl	8
MT	631	951	97eda139-bdf9-44a9-94c9-d6a9fa1a5eb9	+	om_073_006.sorted.bed	Ctrl	8
MT	631	1024	52375750-df20-4f02-bed5-725120ad886f	+	om_073_006.sorted.bed	Ctrl	8
MT	631	1024	e498c3f8-73a6-4ab3-9472-6e6a412803a8	+	om_073_006.sorted.bed	Ctrl	8
MT	631	965	6ca37d0c-b941-4472-9ec0-01a3b9dd40e2	+	om_073_006.sorted.bed	Ctrl	8
MT	631	1024	30a6c5f0-3d7e-433a-95fb-cd89eb16e17a	+	om_073_006.sorted.bed	Ctrl	8
MT	643	1024	18ed7fdf-1e2b-4f09-930c-fe7b898e2199	+	om_073_006.sorted.bed	Ctrl	8
MT	643	936	b8e11e7f-4e48-46d3-bf6d-0f6fec19825c	+	om_073_006.sorted.bed	Ctrl	8
MT	644	988	ce670b0b-24f1-4d7c-84d3-f159b7e4bf2d	+	om_073_006.sorted.bed	Ctrl	8
MT	645	1024	abc3983b-fc2d-46da-94cb-7a6a80b6d182	+	om_073_006.sorted.bed	Ctrl	8
MT	645	936	97d34316-0f15-4299-8714-d00ae5dafe3a	+	om_073_006.sorted.bed	Ctrl	8
MT	645	1024	4d58bdba-e441-4beb-a765-c25c5784c6d9	+	om_073_006.sorted.bed	Ctrl	8
MT	645	889	439329f0-0e91-4378-a35a-4f9654b9dd6f	+	om_073_006.sorted.bed	Ctrl	8
MT	647	936	67d40c12-854e-4c22-b713-5ea2760f4bdf	+	om_073_006.sorted.bed	Ctrl	8
MT	648	1024	8571fbfd-1647-4d08-b21b-5ea4e3dc976d	+	om_073_006.sorted.bed	Ctrl	8
MT	649	829	a9fa1f64-aed2-49ba-be4f-6769589f6032	+	om_073_006.sorted.bed	Ctrl	8
MT	651	981	a663640b-02e0-45d5-a2ba-d745c15c8bd8	+	om_073_006.sorted.bed	Ctrl	8
MT	651	1024	b33232c6-7006-4319-a766-a4ed7e226f58	+	om_073_006.sorted.bed	Ctrl	8
MT	654	936	16c06c82-7fd7-4bf5-a7bf-df2e59292a1b	+	om_073_006.sorted.bed	Ctrl	8
MT	654	1024	353215c3-ef3c-4fbe-bf9a-144f585d9e25	+	om_073_006.sorted.bed	Ctrl	8
MT	656	1024	ef8c900e-83fa-4ed5-8308-8d46c598b477	+	om_073_006.sorted.bed	Ctrl	8
MT	656	1024	e523e4c8-029e-4ca2-a793-b26ef9967859	+	om_073_006.sorted.bed	Ctrl	8
MT	661	1024	11b78451-1824-47c7-b291-fc7b58336edd	+	om_073_006.sorted.bed	Ctrl	8
MT	661	936	fc4444d3-184d-4c61-bd50-843db0db647d	+	om_073_006.sorted.bed	Ctrl	8
MT	661	988	f98c2d32-3113-4e3c-a60d-477836321a0d	+	om_073_006.sorted.bed	Ctrl	8
MT	661	981	81db673f-13b6-453b-a0ac-607b1a28b646	+	om_073_006.sorted.bed	Ctrl	8
MT	663	1024	cd02c8b4-d5d5-4895-846e-5f9bfae37707	+	om_073_006.sorted.bed	Ctrl	8
MT	664	936	940ca21f-f63c-479a-8e06-10c830e907c8	+	om_073_006.sorted.bed	Ctrl	8
MT	665	1497	a001dcab-661a-4e53-a8e0-558f8fc2e9f9	+	om_073_006.sorted.bed	Ctrl	8
MT	667	1024	f92ae4e2-f95c-4c82-bc35-65326a6e798a	+	om_073_006.sorted.bed	Ctrl	8
MT	667	1024	0d492b25-db5e-4d83-b2f3-7a46ec39547f	+	om_073_006.sorted.bed	Ctrl	8
MT	667	936	a21a6f26-eace-429d-a111-7dafcda26270	+	om_073_006.sorted.bed	Ctrl	8
MT	667	1024	504033ac-8c4e-4ade-bfd5-5ec36c904fb3	+	om_073_006.sorted.bed	Ctrl	8
MT	667	936	696ca1df-1e06-4267-9b81-dcade79d4f57	+	om_073_006.sorted.bed	Ctrl	8
MT	668	936	f8678456-1373-47ec-b7c3-cbd035fbd228	+	om_073_006.sorted.bed	Ctrl	8
MT	668	1024	e7656ea9-0353-40ad-b3eb-439c1bf164ba	+	om_073_006.sorted.bed	Ctrl	8
MT	668	936	12ffb6f1-36e1-4380-a38e-d832fe34f636	+	om_073_006.sorted.bed	Ctrl	8
MT	670	1016	99760284-8fd1-44f3-9b0c-7c3d0bdded7f	+	om_073_006.sorted.bed	Ctrl	8
MT	671	958	b5f8ae4f-bf70-48b8-aaf5-1f775e4bef8f	+	om_073_006.sorted.bed	Ctrl	8
MT	671	961	9450a072-ee02-4cc9-9571-bc6d4e9ed9cd	+	om_073_006.sorted.bed	Ctrl	8
MT	671	1024	077321f1-e43d-49b5-bd52-bcc51d1b99fa	+	om_073_006.sorted.bed	Ctrl	8
MT	671	1024	ae75580d-e64a-4654-b9f0-662dcd25671a	+	om_073_006.sorted.bed	Ctrl	8
MT	671	969	e1d267a7-1579-4cdb-bd4e-87c61fca1a0c	+	om_073_006.sorted.bed	Ctrl	8
MT	671	1024	b679a1df-a27e-4b26-8deb-f511f4e90135	+	om_073_006.sorted.bed	Ctrl	8
MT	671	983	fa866584-6a7b-4673-a6ce-204614debc56	+	om_073_006.sorted.bed	Ctrl	8
MT	671	936	16fc01e9-d591-4cad-b164-d126f0d0a3a9	+	om_073_006.sorted.bed	Ctrl	8
MT	671	1024	b61a1dce-c846-4c3c-b7a9-8aba93b743ab	+	om_073_006.sorted.bed	Ctrl	8
MT	671	1024	b235dade-2997-451c-9c6b-d63e8e6efd2a	+	om_073_006.sorted.bed	Ctrl	8
MT	672	936	9fcbfff4-ca5d-4d59-9fa2-2eed48d135e0	+	om_073_006.sorted.bed	Ctrl	8
MT	672	1024	2c19f27f-998a-4afb-be93-128d0fbe295d	+	om_073_006.sorted.bed	Ctrl	8
MT	672	903	423a9548-a38f-497a-bf2c-689653d5992d	+	om_073_006.sorted.bed	Ctrl	8
MT	674	1024	8a37eb21-45bd-408c-8c2e-e4300f8fb93a	+	om_073_006.sorted.bed	Ctrl	8
MT	674	936	7d6b72c9-53ed-4ee6-82fc-e5aa05d4cb19	+	om_073_006.sorted.bed	Ctrl	8
MT	680	1024	56db6ad9-4f48-46cd-ae16-ca2d68fb3181	+	om_073_006.sorted.bed	Ctrl	8
MT	683	936	3e886f7a-74fd-4893-90de-5e6c200cbf1d	+	om_073_006.sorted.bed	Ctrl	8
MT	684	1024	70eeba4f-18e1-4166-905d-b5e6e3bc6c7a	+	om_073_006.sorted.bed	Ctrl	8
MT	684	1011	8635f9f7-730f-406a-8fa0-e10ddd3fb750	+	om_073_006.sorted.bed	Ctrl	8
MT	684	1024	ebb08f41-c5ba-47b0-913a-2d8d13bf3714	+	om_073_006.sorted.bed	Ctrl	8
MT	684	941	398d6f42-23b5-4fb3-bd4d-6a8354abfb8e	+	om_073_006.sorted.bed	Ctrl	8
MT	685	1024	fe75438a-7b25-41ab-aec5-af9025f8fa66	+	om_073_006.sorted.bed	Ctrl	8
MT	685	1024	184eb802-17f2-4ab3-8832-5479b7591b27	+	om_073_006.sorted.bed	Ctrl	8
MT	685	1024	a1f456a2-d095-4789-b3a0-6db1a5b73987	+	om_073_006.sorted.bed	Ctrl	8
MT	685	931	da7feb28-483e-4bd2-856f-c4c8fb19b0ba	+	om_073_006.sorted.bed	Ctrl	8
MT	685	1024	c7d389fc-7e19-4dad-8131-0b14f1b9a7df	+	om_073_006.sorted.bed	Ctrl	8
MT	685	1024	732c36d7-2ec2-4476-b3e3-355ea5839f93	+	om_073_006.sorted.bed	Ctrl	8
MT	685	981	0ec92c7a-3668-4298-994a-1abe61f32589	+	om_073_006.sorted.bed	Ctrl	8
MT	685	1024	784f45d1-bcd7-4c40-ba8b-4b8196b666c9	+	om_073_006.sorted.bed	Ctrl	8
MT	685	985	e1d3d131-362d-4bc8-92d6-c2d47584f50d	+	om_073_006.sorted.bed	Ctrl	8
MT	685	1024	c64807d8-0ff5-4813-9f65-d862add36c26	+	om_073_006.sorted.bed	Ctrl	8
MT	685	1024	cf3f2051-ba7b-432d-8716-952ed7ac823b	+	om_073_006.sorted.bed	Ctrl	8
MT	685	828	686fafae-11a2-41e9-89a1-db36fdc08a39	+	om_073_006.sorted.bed	Ctrl	8
MT	685	886	1a6a901e-f492-4789-a888-3806ed8c5891	+	om_073_006.sorted.bed	Ctrl	8
MT	685	921	53d6e85e-6ab6-46cb-9d5c-da180192590b	+	om_073_006.sorted.bed	Ctrl	8
MT	685	1020	9b9732ac-2ed9-4f47-b7de-9c01bf3de82b	+	om_073_006.sorted.bed	Ctrl	8
MT	685	981	e7fb5ed1-4774-4110-a90d-ed2f01c8e9c7	+	om_073_006.sorted.bed	Ctrl	8
MT	685	936	ae84d96d-1ffa-413b-9088-d6fef96078ae	+	om_073_006.sorted.bed	Ctrl	8
MT	685	1024	8b9db357-49d4-4ba6-b093-0c2eba7f65e9	+	om_073_006.sorted.bed	Ctrl	8
MT	685	1024	eca4a1f1-759e-42b9-9a89-a977334492ae	+	om_073_006.sorted.bed	Ctrl	8
MT	685	936	d1f58a7c-33bc-438c-aa73-4dc83ab73faf	+	om_073_006.sorted.bed	Ctrl	8
MT	686	936	933db358-b4ea-4213-8970-709da8efeed6	+	om_073_006.sorted.bed	Ctrl	8
MT	686	941	9e49733d-d396-4e47-abab-deea47b410e9	+	om_073_006.sorted.bed	Ctrl	8
MT	686	808	8fa445ea-d499-4904-9ac4-5ef08e2cf08e	+	om_073_006.sorted.bed	Ctrl	8
MT	686	1024	beb8aada-894b-4477-ba96-2a684d94d3f8	+	om_073_006.sorted.bed	Ctrl	8
MT	687	938	e624e626-f75d-4768-bc53-9fd23f5cf74b	+	om_073_006.sorted.bed	Ctrl	8
MT	687	1024	55a40611-520e-4eea-b930-6a85def33cfe	+	om_073_006.sorted.bed	Ctrl	8
MT	687	1024	c7273cbe-51ce-459b-b80c-9ce1debf02d0	+	om_073_006.sorted.bed	Ctrl	8
MT	691	951	17bbd4ff-9fdc-4aa0-a83d-e52aba9167a1	+	om_073_006.sorted.bed	Ctrl	8
MT	691	999	714dd8ad-890b-4ab1-a149-dee4826ec1f2	+	om_073_006.sorted.bed	Ctrl	8
MT	691	953	268754c5-a35d-42dd-ac7c-e05456d50ec4	+	om_073_006.sorted.bed	Ctrl	8
MT	691	963	a4b18142-9586-4b0e-a977-8aede351486c	+	om_073_006.sorted.bed	Ctrl	8
MT	691	1024	f3dcf4a7-bffd-4907-8381-58694dfd50c7	+	om_073_006.sorted.bed	Ctrl	8
MT	692	931	97f2ec7a-f282-4ef4-af36-ae5db8c8b6cb	+	om_073_006.sorted.bed	Ctrl	8
MT	692	1024	fd60a401-6887-4326-8c41-32847bfd8528	+	om_073_006.sorted.bed	Ctrl	8
MT	693	968	9a7d1ed3-1c10-4c62-9f1c-d3d74fe6b725	+	om_073_006.sorted.bed	Ctrl	8
MT	693	1024	70514d15-2b01-43ab-95a4-9dfd8ea0d5a5	+	om_073_006.sorted.bed	Ctrl	8
MT	693	936	dfefcfcf-f822-4157-8089-8cfdf7d5d71a	+	om_073_006.sorted.bed	Ctrl	8
MT	693	1024	fbc538bf-e96f-44b2-a579-16033574e879	+	om_073_006.sorted.bed	Ctrl	8
MT	695	935	0c5ca038-3fc4-4f29-8875-ab1424dd512f	+	om_073_006.sorted.bed	Ctrl	8
MT	695	1024	d3abc638-d733-42b2-b09f-a7c3610eb24f	+	om_073_006.sorted.bed	Ctrl	8
MT	697	1024	3e7bd31c-ade3-4593-b8ae-6800ad5a700d	+	om_073_006.sorted.bed	Ctrl	8
MT	697	987	7d1bc82e-4c0d-41ae-af6b-c3025b780af2	+	om_073_006.sorted.bed	Ctrl	8
MT	699	1024	68a0daaf-06a1-4d4b-952f-fa3ae1658347	+	om_073_006.sorted.bed	Ctrl	8
MT	699	931	c1935c02-33e3-4f6d-ba24-04d94ba25449	+	om_073_006.sorted.bed	Ctrl	8
MT	701	1024	e6658511-4db3-43f9-83ef-b2de80941ddb	+	om_073_006.sorted.bed	Ctrl	8
MT	701	936	4d403956-fac7-4a3a-a487-5ff270ac3005	+	om_073_006.sorted.bed	Ctrl	8
MT	701	936	5e438ed1-02c2-4721-bd15-4deac6deed12	+	om_073_006.sorted.bed	Ctrl	8
MT	705	1024	1a29dfb7-ab69-4c39-ace3-6a613f28dc1d	+	om_073_006.sorted.bed	Ctrl	8
MT	705	1024	c561699b-0f5e-4f6b-965a-7f480f395e63	+	om_073_006.sorted.bed	Ctrl	8
MT	705	936	43aa99c0-d236-4356-994a-5b06824b36d6	+	om_073_006.sorted.bed	Ctrl	8
MT	706	1024	659cac6d-1efb-433e-a85a-7a0093a4fcee	+	om_073_006.sorted.bed	Ctrl	8
MT	707	1024	8eb42a19-44e9-417f-8657-4a4f3d961aba	+	om_073_006.sorted.bed	Ctrl	8
MT	708	1024	255ef8c1-8b69-44e1-b481-a5a19b4d6af6	+	om_073_006.sorted.bed	Ctrl	8
MT	708	1024	f3d05e1e-9867-4d0d-b277-f51bff7308cc	+	om_073_006.sorted.bed	Ctrl	8
MT	708	1024	c37fdd1e-7204-44fc-94b4-b09c4ef23af9	+	om_073_006.sorted.bed	Ctrl	8
MT	708	1024	2eeb4227-9c1d-4f0a-bd11-4e7c9ea895cc	+	om_073_006.sorted.bed	Ctrl	8
MT	708	952	68735f93-0a69-429e-9c3e-0d1fec3b3dd7	+	om_073_006.sorted.bed	Ctrl	8
MT	708	1024	de2e45ae-4114-4942-81c3-31f6c9a265ed	+	om_073_006.sorted.bed	Ctrl	8
MT	708	917	d1edf3a0-a1cf-46a6-ab27-3ca01c13f297	+	om_073_006.sorted.bed	Ctrl	8
MT	708	1024	c1c6c4fd-e8e6-40b2-bef8-32028fdf364c	+	om_073_006.sorted.bed	Ctrl	8
MT	708	965	4831b900-a299-4c4d-acfe-dbe1fd585892	+	om_073_006.sorted.bed	Ctrl	8
MT	708	1024	2fea4adb-eb03-4c97-80c7-50826c779fef	+	om_073_006.sorted.bed	Ctrl	8
MT	708	1023	a2d7335e-7aa6-419a-b891-d4ce62b158fd	+	om_073_006.sorted.bed	Ctrl	8
MT	708	905	6628f0fa-0548-4116-bb84-696d5d1b6949	+	om_073_006.sorted.bed	Ctrl	8
MT	708	1024	84891cc2-bc1d-4f0b-90ab-6cd74b3ea3ec	+	om_073_006.sorted.bed	Ctrl	8
MT	708	1024	2d9a26e0-15da-45ea-a4cb-2d49efc0470a	+	om_073_006.sorted.bed	Ctrl	8
MT	708	938	2d870c1b-7398-4d9c-b52b-849d19cab701	+	om_073_006.sorted.bed	Ctrl	8
MT	708	1024	a6ce1795-5935-4ea7-9437-1071d730b390	+	om_073_006.sorted.bed	Ctrl	8
MT	709	1024	b74ffaff-d93e-457f-bf45-d9de13ea70c6	+	om_073_006.sorted.bed	Ctrl	8
MT	709	1024	ee2eb365-ae4c-47a3-8075-abc358d05f4c	+	om_073_006.sorted.bed	Ctrl	8
MT	709	938	dea4fabe-1603-4a35-8058-9e61e88dd933	+	om_073_006.sorted.bed	Ctrl	8
MT	709	1024	b6690912-e0b3-447d-b19f-bc1e73cac5ac	+	om_073_006.sorted.bed	Ctrl	8
MT	710	936	70cd527d-d0a5-426f-914d-9c5f201de4b8	+	om_073_006.sorted.bed	Ctrl	8
MT	710	1024	be414877-fe81-4e5c-828d-161ca778189d	+	om_073_006.sorted.bed	Ctrl	8
MT	710	1023	fd5ab315-983e-4653-beac-43d60675d38e	+	om_073_006.sorted.bed	Ctrl	8
MT	710	999	44373783-4bce-4cd4-88ce-f896d81de7f8	+	om_073_006.sorted.bed	Ctrl	8
MT	710	808	2c3b001e-7712-4c47-af62-8a3cfd8591fd	+	om_073_006.sorted.bed	Ctrl	8
MT	710	958	5e1a1f6f-2ae2-46c2-bc4b-83f2a8bbbcf9	+	om_073_006.sorted.bed	Ctrl	8
MT	710	936	aadc365b-6e0b-4c45-82a1-7a5a4038ac59	+	om_073_006.sorted.bed	Ctrl	8
MT	710	1024	309b6614-7028-4e66-ba68-4b87a7a88c33	+	om_073_006.sorted.bed	Ctrl	8
MT	710	1024	1a22654b-fe6c-48f6-a12c-cfaf18230087	+	om_073_006.sorted.bed	Ctrl	8
MT	710	1024	b25c4209-5586-47f2-9655-1bce9c4eb6f3	+	om_073_006.sorted.bed	Ctrl	8
MT	710	1024	6f749768-1ff5-48d8-9b03-638e07cc63ec	+	om_073_006.sorted.bed	Ctrl	8
MT	710	1024	f47e1569-6149-420b-99b2-12bf5d67c1e8	+	om_073_006.sorted.bed	Ctrl	8
MT	710	958	defa2773-51ed-41b3-83f0-205d0150cac4	+	om_073_006.sorted.bed	Ctrl	8
MT	710	1024	6689ec3d-9377-4fb1-998e-4f85f0e889c0	+	om_073_006.sorted.bed	Ctrl	8
MT	710	1024	5b9edf83-8ee2-4d53-915b-b02cb8abda9c	+	om_073_006.sorted.bed	Ctrl	8
MT	712	1024	f25a4bf5-86c0-4156-bdf4-ce850e450088	+	om_073_006.sorted.bed	Ctrl	8
MT	712	1024	0d1994bc-78fe-4496-b49c-b104a8c3ccb4	+	om_073_006.sorted.bed	Ctrl	8
MT	712	1024	8e3ddc2c-b114-44d9-888d-0056510628f6	+	om_073_006.sorted.bed	Ctrl	8
MT	712	936	c343eb65-3480-4022-9af3-e672501a01d7	+	om_073_006.sorted.bed	Ctrl	8
MT	713	1024	91557c7f-0a4b-469b-9fea-46742304f390	+	om_073_006.sorted.bed	Ctrl	8
MT	714	1024	23609d13-85f9-4e47-b208-a0bebca14270	+	om_073_006.sorted.bed	Ctrl	8
MT	714	1024	2ff35d65-d60a-4e28-bd43-d89688ad1757	+	om_073_006.sorted.bed	Ctrl	8
MT	714	931	8ef12b7f-fe5f-42a2-abe8-8916f3e1b283	+	om_073_006.sorted.bed	Ctrl	8
MT	714	936	497c3747-b6ca-43fe-8a5a-9e299baf4d2e	+	om_073_006.sorted.bed	Ctrl	8
MT	715	1024	d95fc807-dd73-4bae-8203-6299bbf7c756	+	om_073_006.sorted.bed	Ctrl	8
MT	715	1024	47ce2923-9849-4c75-9145-079c6930d6f8	+	om_073_006.sorted.bed	Ctrl	8
MT	716	920	86529531-a117-4a0c-b551-0b5313abbd84	+	om_073_006.sorted.bed	Ctrl	8
MT	717	1024	67050222-ba07-4ce2-9f0d-4219a5486926	+	om_073_006.sorted.bed	Ctrl	8
MT	717	952	7d63355e-5b56-454b-9e46-8d5f2ee8af16	+	om_073_006.sorted.bed	Ctrl	8
MT	717	965	d96d14e2-ec2b-4d79-b30c-a47d1b5ca82a	+	om_073_006.sorted.bed	Ctrl	8
MT	717	1024	49cc5b41-4538-4488-ab2c-727b1af16dfe	+	om_073_006.sorted.bed	Ctrl	8
MT	717	936	cd24c691-55e9-4a21-b69f-595dac4bdc31	+	om_073_006.sorted.bed	Ctrl	8
MT	717	941	6a3a6800-1e37-4de1-9d5f-657b48d586ac	+	om_073_006.sorted.bed	Ctrl	8
MT	717	951	ecdea850-55c9-4fb3-9ea6-36ae23608e08	+	om_073_006.sorted.bed	Ctrl	8
MT	717	1024	8043ff7e-f9dd-4502-9c05-59c0f9753ab6	+	om_073_006.sorted.bed	Ctrl	8
MT	717	936	f433f6fe-20bf-4263-90da-146bba7dbac2	+	om_073_006.sorted.bed	Ctrl	8
MT	717	1024	8a7b6253-a6e9-4602-9581-29570b343bb1	+	om_073_006.sorted.bed	Ctrl	8
MT	717	925	299326e4-a7c5-41d6-83ff-96b6bcbecd69	+	om_073_006.sorted.bed	Ctrl	8
MT	717	1023	13715861-4470-443c-b1f9-4397fffcabae	+	om_073_006.sorted.bed	Ctrl	8
MT	718	1021	5211c5ac-ffbd-4db1-b782-d1049f0a60cd	+	om_073_006.sorted.bed	Ctrl	8
MT	719	865	2ef739c4-cbeb-413f-8db8-cc4aa1b6eb13	+	om_073_006.sorted.bed	Ctrl	8
MT	720	1026	5c02602e-dc51-4a4b-badd-9fbf4d8ed045	+	om_073_006.sorted.bed	Ctrl	8
MT	722	1024	ed631640-f99f-476d-a345-3a7de35dca1d	+	om_073_006.sorted.bed	Ctrl	8
MT	725	1024	08072a64-5be5-43a5-9c5b-40022b155d00	+	om_073_006.sorted.bed	Ctrl	8
MT	727	1024	c07d1074-d4a1-4a75-8480-72a13b998451	+	om_073_006.sorted.bed	Ctrl	8
MT	729	1024	b6855e96-3d64-4303-94ac-6b0ee9e662f4	+	om_073_006.sorted.bed	Ctrl	8
MT	731	981	3f9ca088-2623-418d-9fa3-34893e3cf48b	+	om_073_006.sorted.bed	Ctrl	8
MT	732	1024	90e29840-92d6-4a44-8ec1-9c8d5a061ec4	+	om_073_006.sorted.bed	Ctrl	8
MT	732	1024	b9ba3113-f560-41f1-975e-c16f8dcc49fb	+	om_073_006.sorted.bed	Ctrl	8
MT	732	1024	22b67dcf-bae0-44c9-be2c-99a19b285428	+	om_073_006.sorted.bed	Ctrl	8
MT	732	1024	f01a55f5-6667-4590-ba75-1f6c3ae41e6b	+	om_073_006.sorted.bed	Ctrl	8
MT	735	981	bc911216-05db-4fab-9a02-cd3ef12fd608	+	om_073_006.sorted.bed	Ctrl	8
MT	735	1024	f31ef80f-e3fe-47a5-93e2-2d3934b3c914	+	om_073_006.sorted.bed	Ctrl	8
MT	735	1023	2a42a1d5-6f95-4d50-afc3-0809dfea8c19	+	om_073_006.sorted.bed	Ctrl	8
MT	735	1024	3f851df9-ac1e-4b59-925d-05f7ae0acc65	+	om_073_006.sorted.bed	Ctrl	8
MT	735	1024	751c338d-1a2a-48e6-bfd7-55a651ef5ce9	+	om_073_006.sorted.bed	Ctrl	8
MT	736	1024	38a6905c-2bd7-48e1-8b3f-b5a35fdabe49	+	om_073_006.sorted.bed	Ctrl	8
MT	736	1024	4210e81d-e720-4c0c-9ea7-e1e00b685805	+	om_073_006.sorted.bed	Ctrl	8
MT	736	936	c2872d72-b198-412e-8fe3-f6cfb516c593	+	om_073_006.sorted.bed	Ctrl	8
MT	736	1024	2b9faaf8-4aa0-4dfb-9fc8-75cf2541df9b	+	om_073_006.sorted.bed	Ctrl	8
MT	737	936	1c352264-4147-45c2-ada3-d905608656d6	+	om_073_006.sorted.bed	Ctrl	8
MT	737	1024	000d939f-0459-4d81-8d09-3fdae3937352	+	om_073_006.sorted.bed	Ctrl	8
MT	737	1000	f2ccd734-59db-45c2-9261-64665b38fc86	+	om_073_006.sorted.bed	Ctrl	8
MT	737	936	653748eb-81b3-47fa-a739-fd47aa63a39a	+	om_073_006.sorted.bed	Ctrl	8
MT	737	1024	d149a7bc-9b3d-4456-bb09-97cbf932904a	+	om_073_006.sorted.bed	Ctrl	8
MT	738	936	6e30f507-d2eb-426e-a772-6751eff7486e	+	om_073_006.sorted.bed	Ctrl	8
MT	739	936	b95617d1-3146-48f5-997b-35b1b0d2ac5d	+	om_073_006.sorted.bed	Ctrl	8
MT	739	1024	7d00b253-e122-42b0-af66-6a8519cf0b85	+	om_073_006.sorted.bed	Ctrl	8
MT	739	1024	4cb4e96c-ac52-4bcb-840a-a1eb4ed88089	+	om_073_006.sorted.bed	Ctrl	8
MT	739	968	7fa55e64-cb6b-4cb1-bbb0-935b756992d2	+	om_073_006.sorted.bed	Ctrl	8
MT	739	1024	7a114313-0cd9-43ab-b3e2-1eb289542aff	+	om_073_006.sorted.bed	Ctrl	8
MT	739	936	6a731b4e-3e52-4f4a-b0cd-76f76ef2f065	+	om_073_006.sorted.bed	Ctrl	8
MT	739	952	3da8ffc2-08ac-43ed-b41b-fd273c55a52c	+	om_073_006.sorted.bed	Ctrl	8
MT	739	1024	a8f142fd-bc1b-4175-b59c-a5b51f16be87	+	om_073_006.sorted.bed	Ctrl	8
MT	739	1024	381471ff-f013-42b6-bcd4-cbb9a7461983	+	om_073_006.sorted.bed	Ctrl	8
MT	739	903	9cf5bdee-dc30-4e17-bee0-8b4336c495b5	+	om_073_006.sorted.bed	Ctrl	8
MT	739	1024	2da9db44-e5f8-4f4c-bf6b-3bf5ab8e11f2	+	om_073_006.sorted.bed	Ctrl	8
MT	739	1024	8355c610-29fc-4200-aa1a-cc7620289451	+	om_073_006.sorted.bed	Ctrl	8
MT	739	931	3ccf4f31-2991-4a8a-8b0b-d2a109c71e24	+	om_073_006.sorted.bed	Ctrl	8
MT	740	1024	7066599b-4e48-4073-884b-728d0d2d1d25	+	om_073_006.sorted.bed	Ctrl	8
MT	740	886	4beff43f-d2d4-47e6-865f-75c4ed2dcd95	+	om_073_006.sorted.bed	Ctrl	8
MT	740	1025	b89c6315-8966-4ee3-9ace-aea36f6218be	+	om_073_006.sorted.bed	Ctrl	8
MT	740	941	21e7b839-b14d-4e14-b754-79c35e546e54	+	om_073_006.sorted.bed	Ctrl	8
MT	740	1024	e3485682-fe31-43f8-8b3f-5ff406b63761	+	om_073_006.sorted.bed	Ctrl	8
MT	740	1023	f999eaca-0868-41ac-8161-fd57c1b8561d	+	om_073_006.sorted.bed	Ctrl	8
MT	740	935	a876ee5e-63b3-489f-9362-ce1b1e5c57bc	+	om_073_006.sorted.bed	Ctrl	8
MT	740	936	f6d4a93c-cc63-417a-a87a-3c6287394440	+	om_073_006.sorted.bed	Ctrl	8
MT	740	936	23af30f8-22c3-4441-a8d2-a11554202616	+	om_073_006.sorted.bed	Ctrl	8
MT	740	1024	64c683a3-973e-40c6-a33d-9921f2abdbf7	+	om_073_006.sorted.bed	Ctrl	8
MT	740	1024	045d61c6-cadd-4c43-a22f-3ab9e49764ab	+	om_073_006.sorted.bed	Ctrl	8
MT	740	1024	e91062bc-215b-4c50-9bda-98bb635a944c	+	om_073_006.sorted.bed	Ctrl	8
MT	740	936	17635d1c-1cb6-4c0c-9caa-037a558a162c	+	om_073_006.sorted.bed	Ctrl	8
MT	740	1024	e41dce22-8391-4f59-ac87-7f627ee0221b	+	om_073_006.sorted.bed	Ctrl	8
MT	740	936	1b9d817c-bc51-4541-abae-19195d1012ee	+	om_073_006.sorted.bed	Ctrl	8
MT	740	936	98358e62-4489-4a3c-aa50-10688221e040	+	om_073_006.sorted.bed	Ctrl	8
MT	741	1024	a5ce5393-a272-4ace-8e7e-b4562f4d34ad	+	om_073_006.sorted.bed	Ctrl	8
MT	741	930	d73820bd-0c2f-451e-91d1-97e15389343b	+	om_073_006.sorted.bed	Ctrl	8
MT	741	953	d73b31d4-59c9-4adb-a51b-73225302a371	+	om_073_006.sorted.bed	Ctrl	8
MT	741	1024	411c83ad-345e-428f-abaa-033c8b4830c7	+	om_073_006.sorted.bed	Ctrl	8
MT	741	1024	cbfd0290-f5ad-450e-a579-60b1beb5d4fb	+	om_073_006.sorted.bed	Ctrl	8
MT	741	1024	d829be9e-14d6-4693-bf15-5505a919625f	+	om_073_006.sorted.bed	Ctrl	8
MT	741	1024	737e1d2a-c70c-4218-b9cb-60b1a9db6995	+	om_073_006.sorted.bed	Ctrl	8
MT	741	1024	39df719f-df65-4940-a210-3f6d628de257	+	om_073_006.sorted.bed	Ctrl	8
MT	741	1024	1b3ab13a-9c15-4edb-bb0e-11303ad28ca5	+	om_073_006.sorted.bed	Ctrl	8
MT	744	938	c59dae49-4eec-48bd-816b-05f8e60c3a83	+	om_073_006.sorted.bed	Ctrl	8
MT	744	1020	59bf4359-f61b-4121-a3f8-c2d710394a27	+	om_073_006.sorted.bed	Ctrl	8
MT	744	936	f743301c-bf8f-414e-b3d9-8ad7d73b4e19	+	om_073_006.sorted.bed	Ctrl	8
MT	744	1024	d7f453f0-eff3-4f36-a655-896d651fab94	+	om_073_006.sorted.bed	Ctrl	8
MT	744	941	2fd22077-2afe-494a-8e83-59fa13f11630	+	om_073_006.sorted.bed	Ctrl	8
MT	744	1024	83c55eaa-f181-4b83-845b-f875cbd0dc0c	+	om_073_006.sorted.bed	Ctrl	8
MT	744	936	2eaf9818-e57d-4871-a8fb-a347e2e4aa81	+	om_073_006.sorted.bed	Ctrl	8
MT	744	1024	5ff0a391-8969-4c87-9c83-a049e8610888	+	om_073_006.sorted.bed	Ctrl	8
MT	745	1024	53146159-ff5f-4ea0-8aac-1b05c56be973	+	om_073_006.sorted.bed	Ctrl	8
MT	745	936	2622cc0c-041b-4f42-b04e-49ed662f0f20	+	om_073_006.sorted.bed	Ctrl	8
MT	745	1024	c1b24d9e-79ff-4950-a0b4-34fddbd2b113	+	om_073_006.sorted.bed	Ctrl	8
MT	745	7699	dcb62d53-6a28-46da-b620-a73bb305f768	+	om_073_006.sorted.bed	Ctrl	8
MT	745	953	97c6f452-1968-490e-be93-ab8c034ff8eb	+	om_073_006.sorted.bed	Ctrl	8
MT	746	1020	f7c3e17f-aa43-4ae6-ae97-158d22f51c7c	+	om_073_006.sorted.bed	Ctrl	8
MT	746	1023	62dc0b30-86cb-447e-9800-5697d6721c9c	+	om_073_006.sorted.bed	Ctrl	8
MT	746	1024	c37ddf69-1e15-466c-9506-b4c8f1564e1d	+	om_073_006.sorted.bed	Ctrl	8
MT	746	1024	d5c43244-7695-4d8a-a69b-925f4b06356b	+	om_073_006.sorted.bed	Ctrl	8
MT	747	936	34490d39-7773-4cc3-b8d3-5925289f8ec9	+	om_073_006.sorted.bed	Ctrl	8
MT	747	1024	4000a953-efc4-4c6a-8f13-1b6f2201b70e	+	om_073_006.sorted.bed	Ctrl	8
MT	747	1024	eb487a54-261f-437f-9fc4-e07fb60a91d0	+	om_073_006.sorted.bed	Ctrl	8
MT	747	1023	77c6aee5-355c-4abe-8778-766356854b88	+	om_073_006.sorted.bed	Ctrl	8
MT	747	932	8b78f7ca-6592-41d7-9ff5-7480cff4a369	+	om_073_006.sorted.bed	Ctrl	8
MT	747	936	52c3fe8c-a8fb-45b0-9a2b-4bf1124a0ef4	+	om_073_006.sorted.bed	Ctrl	8
MT	747	1023	2dd9094b-be9b-4d27-a41d-2a8b80ae8dc6	+	om_073_006.sorted.bed	Ctrl	8
MT	747	935	8cd1a05c-cb27-4748-9935-68e98b68b4fa	+	om_073_006.sorted.bed	Ctrl	8
MT	747	988	bbed1dc6-4dbd-43e9-87d8-b1089f2ab04f	+	om_073_006.sorted.bed	Ctrl	8
MT	747	1024	8d41b74f-18b6-430a-ba7b-1ad5e0872e20	+	om_073_006.sorted.bed	Ctrl	8
MT	747	1024	4349585d-8f2f-4b7f-9deb-c0c8bab9bc70	+	om_073_006.sorted.bed	Ctrl	8
MT	747	1024	cc6be080-af2b-40e0-9d41-02dbabd95e36	+	om_073_006.sorted.bed	Ctrl	8
MT	747	963	5d913752-59bf-4184-9454-e8fb02a2a05e	+	om_073_006.sorted.bed	Ctrl	8
MT	747	1024	7e0691c7-43d4-46de-9fc1-766aa9243f05	+	om_073_006.sorted.bed	Ctrl	8
MT	747	1024	b4cc8a19-7796-41ca-ae24-1195eaa67205	+	om_073_006.sorted.bed	Ctrl	8
MT	747	936	6e051864-6178-4cce-9b59-947345097424	+	om_073_006.sorted.bed	Ctrl	8
MT	747	1024	bc540c08-50cb-4b5f-8a8b-75e74ed6e457	+	om_073_006.sorted.bed	Ctrl	8
MT	747	936	eeb538c8-a08a-43ad-b01e-ba1a952d8543	+	om_073_006.sorted.bed	Ctrl	8
MT	747	937	811cf647-2630-41f2-9098-e402e3be3716	+	om_073_006.sorted.bed	Ctrl	8
MT	747	1024	67f17069-6bfe-4970-969e-0a4dd81137dd	+	om_073_006.sorted.bed	Ctrl	8
MT	747	936	62e50a61-8f3b-4f41-beb2-52f87994b784	+	om_073_006.sorted.bed	Ctrl	8
MT	747	1024	f5600f8a-b09d-4433-b9e5-e43d1d37945a	+	om_073_006.sorted.bed	Ctrl	8
MT	747	1024	e5b16cbf-045b-4f03-bf9e-09ac17f5088c	+	om_073_006.sorted.bed	Ctrl	8
MT	747	1024	02f933da-870f-4deb-815a-53c56b7f47e8	+	om_073_006.sorted.bed	Ctrl	8
MT	747	941	1d13ee27-2e6d-47d2-a6f4-fdb8a95aea7e	+	om_073_006.sorted.bed	Ctrl	8
MT	748	1024	8842c104-b3a3-4d3f-b328-71788ebdf6ed	+	om_073_006.sorted.bed	Ctrl	8
MT	748	1024	de63ac84-4661-4d16-a59b-0b4193e8cbdd	+	om_073_006.sorted.bed	Ctrl	8
MT	748	1024	8352e4db-bd8e-41af-a939-9daebe5cd6cb	+	om_073_006.sorted.bed	Ctrl	8
MT	748	936	59765f69-6443-4d17-8af1-6bb7bc372909	+	om_073_006.sorted.bed	Ctrl	8
MT	748	905	832d4e07-3a3b-40c2-8656-af602fec9542	+	om_073_006.sorted.bed	Ctrl	8
MT	748	940	9a3b340a-9eba-4a2f-83ec-12074b3de315	+	om_073_006.sorted.bed	Ctrl	8
MT	748	1024	5f19e0d7-8042-438b-9286-aba4679c866d	+	om_073_006.sorted.bed	Ctrl	8
MT	748	936	48c4abe8-41d5-42ca-838e-4c13b3d6f4b7	+	om_073_006.sorted.bed	Ctrl	8
MT	748	1024	669c450b-eb64-4f57-be0d-b07700c999e1	+	om_073_006.sorted.bed	Ctrl	8
MT	748	1023	dfd32668-8b76-48e1-8355-f3ec20bf4176	+	om_073_006.sorted.bed	Ctrl	8
MT	748	1024	d1fa86f8-731c-4cf7-9aae-af39999120f0	+	om_073_006.sorted.bed	Ctrl	8
MT	749	1024	4f1ea97a-f7d5-4940-a89f-353097193fea	+	om_073_006.sorted.bed	Ctrl	8
MT	749	936	a4a07453-12cf-4443-86e3-1594f3013f4c	+	om_073_006.sorted.bed	Ctrl	8
MT	749	936	87988741-3dc2-4143-9927-00a69bd5e968	+	om_073_006.sorted.bed	Ctrl	8
MT	749	1024	48bf3ee9-1543-4cc5-801a-7d35aaab8ed8	+	om_073_006.sorted.bed	Ctrl	8
MT	749	1020	27cd0d4c-a68d-4901-94c4-57225fc0226e	+	om_073_006.sorted.bed	Ctrl	8
MT	749	910	b2957927-15ae-4a33-8e71-a6ada3890913	+	om_073_006.sorted.bed	Ctrl	8
MT	749	956	3c533a0a-e1eb-4763-8ad1-a930148c72f6	+	om_073_006.sorted.bed	Ctrl	8
MT	749	961	eabc8f44-8217-4f8e-a4a5-1592559dcdbc	+	om_073_006.sorted.bed	Ctrl	8
MT	749	931	a0068e0d-ffd4-466a-985c-a219bda2e722	+	om_073_006.sorted.bed	Ctrl	8
MT	749	961	8479a380-68e6-4fc6-9086-7866834816bf	+	om_073_006.sorted.bed	Ctrl	8
MT	749	936	63b6db50-8bf5-4d09-8bb9-ef69c2466e09	+	om_073_006.sorted.bed	Ctrl	8
MT	749	936	f0cfa28a-6349-45ed-8ee5-5e6d61b82657	+	om_073_006.sorted.bed	Ctrl	8
MT	749	1024	44b73a58-12fc-455a-bf20-9a876a5e4f83	+	om_073_006.sorted.bed	Ctrl	8
MT	749	1024	ab02a6cd-bd24-4343-b475-01a5b0559f77	+	om_073_006.sorted.bed	Ctrl	8
MT	750	936	0ec935f1-4aea-4107-a4ed-e6efce72a72a	+	om_073_006.sorted.bed	Ctrl	8
MT	750	1024	7c20eee6-0ddf-4925-ba20-82bf55e36bde	+	om_073_006.sorted.bed	Ctrl	8
MT	750	1024	921b4e0f-f977-4d60-87f8-0832c9badace	+	om_073_006.sorted.bed	Ctrl	8
MT	750	1024	490b695e-bac9-4644-9a71-f2f08f82aa25	+	om_073_006.sorted.bed	Ctrl	8
MT	750	936	04dd21e1-f5e6-4a2f-b585-5dec86f7c3f7	+	om_073_006.sorted.bed	Ctrl	8
MT	750	931	04fbbaed-96a1-452e-868f-8bc30d17129c	+	om_073_006.sorted.bed	Ctrl	8
MT	750	920	410826ad-de49-413f-805c-18edf2a01ec7	+	om_073_006.sorted.bed	Ctrl	8
MT	750	936	5e9f41f0-f05d-4b8b-9048-44a0c12a6850	+	om_073_006.sorted.bed	Ctrl	8
MT	750	935	2c536596-e829-43c1-8286-ce2c63e69875	+	om_073_006.sorted.bed	Ctrl	8
MT	750	947	7d6c8296-af11-4a01-acf2-379654f81fe3	+	om_073_006.sorted.bed	Ctrl	8
MT	750	1024	a9c0ad3d-d5bd-47c2-b8b6-858c1aa28064	+	om_073_006.sorted.bed	Ctrl	8
MT	750	936	abfd74d3-1dfb-4511-bf0b-ec5c2a4227d1	+	om_073_006.sorted.bed	Ctrl	8
MT	750	936	1eb0c78d-ff2d-4193-bde3-c674e1012949	+	om_073_006.sorted.bed	Ctrl	8
MT	750	936	0a271fe7-9dc8-498d-a7d6-a0a0f20e0abe	+	om_073_006.sorted.bed	Ctrl	8
MT	750	936	b59a0e99-bb91-4929-a8dd-514beb3cfa9f	+	om_073_006.sorted.bed	Ctrl	8
MT	750	936	be0f6ea9-6155-4402-b9bb-f13f3bebddf4	+	om_073_006.sorted.bed	Ctrl	8
MT	750	1024	e8d2466e-441f-48f1-9ac2-b2785c5ace2d	+	om_073_006.sorted.bed	Ctrl	8
MT	750	1024	26b13e31-0093-48f2-8c3b-883def587631	+	om_073_006.sorted.bed	Ctrl	8
MT	750	950	fed0d8aa-f95e-4cc9-a0e3-07629c3b2170	+	om_073_006.sorted.bed	Ctrl	8
MT	750	1023	d3502a50-885a-47dd-bc7c-9e5ad099ccf4	+	om_073_006.sorted.bed	Ctrl	8
MT	750	1024	a9392cb1-d97b-4bdb-8985-e8e6ba51859f	+	om_073_006.sorted.bed	Ctrl	8
MT	750	1024	b81a4253-255a-4921-bca8-e400faded5b3	+	om_073_006.sorted.bed	Ctrl	8
MT	750	1024	f19170ba-a747-4ea1-8180-536fd8fbf6af	+	om_073_006.sorted.bed	Ctrl	8
MT	750	980	9a22a66d-0d15-475f-98f3-69eb9136f96a	+	om_073_006.sorted.bed	Ctrl	8
MT	750	936	ab3346a9-5b37-477e-b751-1e3cfd815a5b	+	om_073_006.sorted.bed	Ctrl	8
MT	750	1024	02131a24-9485-4fbf-952d-a0c166717627	+	om_073_006.sorted.bed	Ctrl	8
MT	750	1020	d783a3d4-b822-474f-8795-8da94293392a	+	om_073_006.sorted.bed	Ctrl	8
MT	750	1024	3128ec9f-2611-4301-8e6e-34749d800c82	+	om_073_006.sorted.bed	Ctrl	8
MT	750	1024	5fe7a838-d63f-4a76-bf4b-133e49e2519a	+	om_073_006.sorted.bed	Ctrl	8
MT	750	999	ffe92e75-9fbe-477b-8df8-d18f6047c94d	+	om_073_006.sorted.bed	Ctrl	8
MT	750	936	af8249bf-5928-463d-b5ae-44de805da6d4	+	om_073_006.sorted.bed	Ctrl	8
MT	750	905	b0bd1394-f2cd-49f5-a252-8951f5a47f4c	+	om_073_006.sorted.bed	Ctrl	8
MT	750	1024	3b809741-4f95-4b7f-a488-696f03365203	+	om_073_006.sorted.bed	Ctrl	8
MT	750	1024	de21024b-6935-4ff0-b1f9-bd34231fc82c	+	om_073_006.sorted.bed	Ctrl	8
MT	750	936	0effc599-f2e6-41e7-8599-68aad88a9b09	+	om_073_006.sorted.bed	Ctrl	8
MT	750	1024	091d8177-5faa-4b85-9435-117498c2cfe7	+	om_073_006.sorted.bed	Ctrl	8
MT	750	936	688d15d3-2503-4ad0-9596-b224a82521a4	+	om_073_006.sorted.bed	Ctrl	8
MT	750	936	b2e63ab4-5054-4843-ad49-c2c9901fde6e	+	om_073_006.sorted.bed	Ctrl	8
MT	750	941	bdbc3342-a246-4eb1-9994-1b825fb2daea	+	om_073_006.sorted.bed	Ctrl	8
MT	750	1024	3d3f6db9-58b5-4a02-9081-daea22bd0bb3	+	om_073_006.sorted.bed	Ctrl	8
MT	750	983	dc2b684c-697e-446b-a408-8ecd415aa5dc	+	om_073_006.sorted.bed	Ctrl	8
MT	750	1024	5a8ca31a-09e6-4146-a464-5b6a17337625	+	om_073_006.sorted.bed	Ctrl	8
MT	750	932	9af86b69-01df-440d-aa02-061ebdc63a7d	+	om_073_006.sorted.bed	Ctrl	8
MT	751	1024	d66211e1-189d-4de5-a1ad-a4b2a4c83566	+	om_073_006.sorted.bed	Ctrl	8
MT	752	1023	78d9bb3f-934f-4393-b630-d392a7ab0154	+	om_073_006.sorted.bed	Ctrl	8
MT	752	1024	1c1e8750-0669-4bf4-b62f-6b0f5789eeb2	+	om_073_006.sorted.bed	Ctrl	8
MT	752	936	c99bd527-dd9d-4e7f-aa55-4c913fd47887	+	om_073_006.sorted.bed	Ctrl	8
MT	752	1024	4bf59a7b-06a0-49df-bb46-fdcb5a17441b	+	om_073_006.sorted.bed	Ctrl	8
MT	752	938	bf323c2b-15e6-4ad9-9609-ee4b445c79c6	+	om_073_006.sorted.bed	Ctrl	8
MT	752	932	3b3cb392-4534-427c-a6e3-e07e28d20446	+	om_073_006.sorted.bed	Ctrl	8
MT	752	1024	10483f9a-a1bd-4672-946c-012ca8c352c2	+	om_073_006.sorted.bed	Ctrl	8
MT	752	938	1e2d2036-c36b-41de-b34b-c72df364329d	+	om_073_006.sorted.bed	Ctrl	8
MT	752	936	a3b3432a-7b1d-448f-bb8d-69b84739123f	+	om_073_006.sorted.bed	Ctrl	8
MT	752	936	9a4725d4-fc20-41ae-b6ad-6e07c9b79a07	+	om_073_006.sorted.bed	Ctrl	8
MT	752	1024	2c7129f8-46de-499b-a063-277daf3e60f9	+	om_073_006.sorted.bed	Ctrl	8
MT	752	904	a2ef6d03-10c8-4e6b-bff1-0a3f41815caa	+	om_073_006.sorted.bed	Ctrl	8
MT	752	905	feba58dd-3767-41d1-8658-e821fbc39a70	+	om_073_006.sorted.bed	Ctrl	8
MT	752	979	632790eb-7b3f-431b-9d42-1e931e662146	+	om_073_006.sorted.bed	Ctrl	8
MT	752	1024	1820c80a-79d9-4c48-98e1-89638c2ddc77	+	om_073_006.sorted.bed	Ctrl	8
MT	752	1024	8c36552a-372a-4e02-bee1-1f468fd1182e	+	om_073_006.sorted.bed	Ctrl	8
MT	752	1024	3e8bf571-c6cc-4df7-bcb3-14aee75a2e5f	+	om_073_006.sorted.bed	Ctrl	8
MT	752	936	c922edbe-f542-4347-95c4-6afd92b5c814	+	om_073_006.sorted.bed	Ctrl	8
MT	752	1024	a2039b0d-b78c-4149-b1de-3d1fa54f4ad3	+	om_073_006.sorted.bed	Ctrl	8
MT	752	1021	ad69567d-37a8-4af9-bd7d-592d445c7f92	+	om_073_006.sorted.bed	Ctrl	8
MT	752	981	cd1ce567-b6eb-41ae-b310-e40382dff35a	+	om_073_006.sorted.bed	Ctrl	8
MT	752	1023	9a45eda8-e3a6-4687-94c1-a0f46b78fcae	+	om_073_006.sorted.bed	Ctrl	8
MT	752	1024	49f0611e-bfe3-4edb-af25-27747a9c4460	+	om_073_006.sorted.bed	Ctrl	8
MT	752	936	bd053326-280b-488c-bfae-1db41333afde	+	om_073_006.sorted.bed	Ctrl	8
MT	752	1024	d016a6ba-68d4-4add-88b7-a2f7206850ff	+	om_073_006.sorted.bed	Ctrl	8
MT	752	941	4596239a-fa2d-4049-8853-dd85a1a155ff	+	om_073_006.sorted.bed	Ctrl	8
MT	752	932	b123938c-4ce1-4ea4-bec0-5be3ec111344	+	om_073_006.sorted.bed	Ctrl	8
MT	752	919	483fe87c-aef5-4ba1-b407-11beb950ceb2	+	om_073_006.sorted.bed	Ctrl	8
MT	752	886	154a43a0-5258-4e4b-b2d5-804b48400eaf	+	om_073_006.sorted.bed	Ctrl	8
MT	752	936	b0963a4e-b9c5-4590-9b4a-a1dd159d9266	+	om_073_006.sorted.bed	Ctrl	8
MT	753	1024	ae225c8b-a408-4ffb-ab80-6690b40406ed	+	om_073_006.sorted.bed	Ctrl	8
MT	753	1024	514d4eea-d90d-4152-868a-3f2b057c772d	+	om_073_006.sorted.bed	Ctrl	8
MT	753	1024	54f07a01-73ab-4a43-8c3d-0564e0fdaccc	+	om_073_006.sorted.bed	Ctrl	8
MT	753	942	b6331c50-872e-433a-bcd8-eb981488cd40	+	om_073_006.sorted.bed	Ctrl	8
MT	754	1024	a8dfccd1-f6dc-4f74-b28d-f409717ea2d1	+	om_073_006.sorted.bed	Ctrl	8
MT	754	1024	530f6d2b-d1de-4184-8157-a79d944d1926	+	om_073_006.sorted.bed	Ctrl	8
MT	754	1024	c48775b6-70da-4d0e-9e6f-c64f5ec8232d	+	om_073_006.sorted.bed	Ctrl	8
MT	755	981	b7868df5-2726-4f07-b774-97000c8c8f89	+	om_073_006.sorted.bed	Ctrl	8
MT	755	936	f6ed0b78-4167-434d-a90f-dbbef2160b93	+	om_073_006.sorted.bed	Ctrl	8
MT	755	1023	ff40581e-ee29-475d-8b39-431d4375d076	+	om_073_006.sorted.bed	Ctrl	8
MT	756	1023	2d93041b-f2d6-4509-8c57-3752399ef927	+	om_073_006.sorted.bed	Ctrl	8
MT	758	895	eec1e3e8-b01c-43f0-961f-103b78ce3f15	+	om_073_006.sorted.bed	Ctrl	8
MT	759	1024	8876cdc6-f8e5-4ef9-adb1-4dad880ddd05	+	om_073_006.sorted.bed	Ctrl	8
MT	760	936	0324018e-f7e0-4b67-a02b-90660e069ded	+	om_073_006.sorted.bed	Ctrl	8
MT	760	941	0f598e57-d90e-43ad-9aa8-f5b07f30f92a	+	om_073_006.sorted.bed	Ctrl	8
MT	760	1024	814120c7-0174-4af7-bc15-63dd8e505d95	+	om_073_006.sorted.bed	Ctrl	8
MT	765	1024	cab9b927-ff00-4456-90b0-5f33738886f6	+	om_073_006.sorted.bed	Ctrl	8
MT	765	1024	b3653022-a75c-4a38-b272-fccdec36a1fa	+	om_073_006.sorted.bed	Ctrl	8
MT	766	1024	d5d0ab99-4e45-456e-805d-2085f08f3145	+	om_073_006.sorted.bed	Ctrl	8
MT	767	1024	7d786077-8dea-47c1-a5f8-9643d675e59b	+	om_073_006.sorted.bed	Ctrl	8
MT	767	1023	b3bb8164-4357-4554-b586-64acf0da7958	+	om_073_006.sorted.bed	Ctrl	8
MT	767	1024	43799218-d3c2-403b-b947-3b7cde8c7055	+	om_073_006.sorted.bed	Ctrl	8
MT	767	936	63d43ced-b240-4e96-8413-7f6f99e4960d	+	om_073_006.sorted.bed	Ctrl	8
MT	767	1024	648a70fd-124d-4155-8ea5-7ba5aa8c04dd	+	om_073_006.sorted.bed	Ctrl	8
MT	769	1024	53e1c36d-a3ce-42f6-b433-7ee1ccbe9595	+	om_073_006.sorted.bed	Ctrl	8
MT	773	960	aa2e0596-df6f-48c7-9284-f83c084a1ed8	+	om_073_006.sorted.bed	Ctrl	8
MT	774	1024	d2c00a39-a92e-49b9-bd7a-bb42ebb34d50	+	om_073_006.sorted.bed	Ctrl	8
MT	776	1024	f8e9d10d-2ab0-4331-915a-d530834fc16d	+	om_073_006.sorted.bed	Ctrl	8
MT	776	946	c47b99f7-dd89-468d-ab5c-30c1410a36d1	+	om_073_006.sorted.bed	Ctrl	8
MT	776	1023	11c39708-48eb-42df-8949-23cbb0d81ba1	+	om_073_006.sorted.bed	Ctrl	8
MT	778	999	076c4dec-d83c-4c87-91c8-193744ccd76b	+	om_073_006.sorted.bed	Ctrl	8
MT	779	1024	fcd298e0-4539-4a27-b5c1-f3039670e3cd	+	om_073_006.sorted.bed	Ctrl	8
MT	780	936	7d7f5e6a-98e4-4e49-a3dd-e8fcb083f701	+	om_073_006.sorted.bed	Ctrl	8
MT	781	1023	f182b492-17c3-494a-b9b2-5dbf229d9d71	+	om_073_006.sorted.bed	Ctrl	8
MT	781	1024	87674414-fab5-4cc6-862d-ee8396aa1631	+	om_073_006.sorted.bed	Ctrl	8
MT	792	1024	d95ef22e-e325-4b35-9a5c-a34ff482612b	+	om_073_006.sorted.bed	Ctrl	8
MT	800	981	438520c0-87de-4065-8590-0f833bee2354	+	om_073_006.sorted.bed	Ctrl	8
MT	801	1024	371ba3f6-dfd0-4723-a8d7-7fec6ac494b3	+	om_073_006.sorted.bed	Ctrl	8
MT	802	1028	378f0f75-1fcd-448c-8c8f-05abc9afb598	+	om_073_006.sorted.bed	Ctrl	8
MT	802	1024	c889811c-3eaa-42c5-99d8-b3b195b2472b	+	om_073_006.sorted.bed	Ctrl	8
MT	802	1024	a3720325-8a2e-4f4e-aa59-a550ca7d1501	+	om_073_006.sorted.bed	Ctrl	8
MT	803	1020	bde7d19c-270e-4810-91fc-e4205afdb897	+	om_073_006.sorted.bed	Ctrl	8
MT	809	1024	532806df-bb68-4d56-907f-abae79fa5f18	+	om_073_006.sorted.bed	Ctrl	8
MT	810	936	fba273dd-3b48-44ec-baab-d41c0052c1e7	+	om_073_006.sorted.bed	Ctrl	8
MT	812	1024	8d3c958d-d421-4c82-be38-5436167c953b	+	om_073_006.sorted.bed	Ctrl	8
MT	812	1024	3618cdaa-beac-4356-ac38-15ea91b07503	+	om_073_006.sorted.bed	Ctrl	8
MT	812	13588	6880c15e-85d0-4a06-8804-f8071bbc9744	+	om_073_006.sorted.bed	Ctrl	8
MT	812	1024	3cddb096-f7fc-4c9b-8777-809954b5d779	+	om_073_006.sorted.bed	Ctrl	8
MT	812	1024	b72feb9b-4464-4c84-8251-7c30445cd864	+	om_073_006.sorted.bed	Ctrl	8
MT	814	941	6f9950cd-e86e-4ecf-b9dd-27923cb4988e	+	om_073_006.sorted.bed	Ctrl	8
MT	815	936	3c9f64c2-97ea-4755-8dbf-8fa8244fea42	+	om_073_006.sorted.bed	Ctrl	8
MT	816	999	21675a7a-14ac-40c7-9505-48a789baf04a	+	om_073_006.sorted.bed	Ctrl	8
MT	817	1024	0b38304e-2eb6-4cb5-a62b-84e1200716f2	+	om_073_006.sorted.bed	Ctrl	8
MT	819	1020	98e78d07-8716-4a4d-b5af-960e7181b62d	+	om_073_006.sorted.bed	Ctrl	8
MT	819	1024	1a766e49-957f-4caa-a463-24b174abc687	+	om_073_006.sorted.bed	Ctrl	8
MT	819	1024	0ba2bd73-b095-4b5b-905c-0251e325254f	+	om_073_006.sorted.bed	Ctrl	8
MT	819	1024	d39ae3c9-da0d-485a-be45-b1f2dd852f12	+	om_073_006.sorted.bed	Ctrl	8
MT	819	1024	295897f2-9fcb-4db4-b9a0-5f82c25fbaf3	+	om_073_006.sorted.bed	Ctrl	8
[truncated: 430,077+ more rows]
