# Supplementary material for: The mitochondrial methylation potential gates mitoribosome assembly
Source: Nat Commun. 2025 Jun 25;16:5388. doi: 10.1038/s41467-025-60977-x (PMC12198368; doi:10.1038/s41467-025-60977-x)
Supplement: Supplementary file 6 — Supplementary Data 5-6 [file 41467_2025_60977_MOESM6_ESM.zip › Glasgow et al Supplementary Data 6 ONT 8wSkM KO mito reads.xlsx]

## Sheet: Sheet1
gene	start_pos	end_pos	md5	strand	ID	Genotype	Age
MT	0	2676	7d32a148-c2c3-4f06-a256-dce955048e07	+	om_073_004.sorted.bed	KO	8
MT	0	3065	9a745cb6-f335-432b-9464-debd4164c9de	+	om_073_004.sorted.bed	KO	8
MT	0	3710	ce273b3c-091b-475f-808a-493aef09848d	+	om_073_004.sorted.bed	KO	8
MT	0	593	ffefbdef-12bc-4e55-a957-076e8461a57e	+	om_073_004.sorted.bed	KO	8
MT	0	1148	098b5691-95a0-4dd5-a776-38bc8d3c4a1c	+	om_073_004.sorted.bed	KO	8
MT	0	744	060ccac5-7ca3-4906-b8c6-7ba72dfdce05	+	om_073_004.sorted.bed	KO	8
MT	0	803	03a5d9d4-74bd-4eca-8ee6-5eaa4ccbad40	+	om_073_004.sorted.bed	KO	8
MT	0	3506	713775f0-acc1-4af3-9d10-4b85d2ec14eb	+	om_073_004.sorted.bed	KO	8
MT	0	1394	1445bf7f-9a18-4929-8cb5-60150f656c52	+	om_073_004.sorted.bed	KO	8
MT	0	1169	dfa4f536-7788-4441-80ce-540a21a47842	+	om_073_004.sorted.bed	KO	8
MT	0	3695	817c611c-8e45-4c66-a592-cd547e542443	+	om_073_004.sorted.bed	KO	8
MT	0	2650	af8c38c7-cdff-4a02-805c-8ec659739f31	+	om_073_004.sorted.bed	KO	8
MT	0	1024	f8e6a47d-1939-483d-8a03-49350bb2d72f	+	om_073_004.sorted.bed	KO	8
MT	0	684	8765e1a6-9c46-4e8c-b448-b58a2994f41a	+	om_073_004.sorted.bed	KO	8
MT	0	3700	cf6e66ef-da31-4b8c-aef5-149f18a0fa79	+	om_073_004.sorted.bed	KO	8
MT	0	2673	dd90d5db-602a-4dbd-8831-0f697e326d6a	+	om_073_004.sorted.bed	KO	8
MT	0	905	fd60a520-9658-48ad-90de-c6080a61fe39	+	om_073_004.sorted.bed	KO	8
MT	0	1264	16516ef5-e07e-4b05-bb9c-c7d4587b56ea	+	om_073_004.sorted.bed	KO	8
MT	0	1005	9e673230-8317-4ae3-9017-90e04de3b1fe	+	om_073_004.sorted.bed	KO	8
MT	0	1481	187b1b02-eebb-484f-9ce0-be09242791c2	+	om_073_004.sorted.bed	KO	8
MT	0	903	524640e7-4d2d-47b6-b2b4-976ce9a79c43	+	om_073_004.sorted.bed	KO	8
MT	0	1998	58c19440-c7c3-4b1b-8fcf-d4d8167e4542	+	om_073_004.sorted.bed	KO	8
MT	0	841	fcce7e2b-1a1b-47b9-a9ca-09170c4ea3de	+	om_073_004.sorted.bed	KO	8
MT	0	743	cac4bba9-82fc-4196-aeba-5223e1b1aa68	+	om_073_004.sorted.bed	KO	8
MT	0	3704	3c5859fb-4d81-4097-a1b7-565a2fcab00f	+	om_073_004.sorted.bed	KO	8
MT	0	3695	adb87e3d-db25-4f30-8c9b-a2574e1a3d69	+	om_073_004.sorted.bed	KO	8
MT	0	580	48f22380-3372-45b2-943e-5efeb8a4fb37	+	om_073_004.sorted.bed	KO	8
MT	0	3710	97693815-11fa-49a4-a5ee-7fbebc1e3648	+	om_073_004.sorted.bed	KO	8
MT	0	2647	3f05fe21-5e47-4b84-905a-a447f8bd7c56	+	om_073_004.sorted.bed	KO	8
MT	0	3706	c06aa857-af02-4676-87cb-6cdd9221717c	+	om_073_004.sorted.bed	KO	8
MT	0	2681	4b755865-05ac-4a84-a48a-a10ea7df68db	+	om_073_004.sorted.bed	KO	8
MT	0	660	18d6b295-ab5e-44da-9115-d242a899998f	+	om_073_004.sorted.bed	KO	8
MT	0	1024	79c1694b-b05f-4f1c-9424-021cd72a8ea3	+	om_073_004.sorted.bed	KO	8
MT	0	3704	21c87f46-7bf2-4ba4-a3bd-f2acb1b78ae3	+	om_073_004.sorted.bed	KO	8
MT	0	1023	a29c9ee6-46ce-4f80-ab68-07b9989a964a	+	om_073_004.sorted.bed	KO	8
MT	0	692	4f0a16a3-62e6-44f6-9d74-3fe7aa3ede43	+	om_073_004.sorted.bed	KO	8
MT	0	3700	b80631c0-f430-4881-938f-eeafab3e2a7a	+	om_073_004.sorted.bed	KO	8
MT	0	1024	a5cc46d7-aa6e-4b42-ac23-426a858588a7	+	om_073_004.sorted.bed	KO	8
MT	0	1024	b25e8d1b-ad75-49a9-826b-1aad1e07cfcf	+	om_073_004.sorted.bed	KO	8
MT	0	3706	0ce3a2fe-0b5c-44dd-956d-961fc18f2085	+	om_073_004.sorted.bed	KO	8
MT	0	2676	5cbe6bde-0c48-41b3-b9b7-98c05d8479e1	+	om_073_004.sorted.bed	KO	8
MT	2	683	bda53782-c7ab-4582-934c-4e4f772a57f0	+	om_073_004.sorted.bed	KO	8
MT	4	911	bf9b69eb-4f61-4986-b516-a477294cde96	+	om_073_004.sorted.bed	KO	8
MT	6	3700	d25a6850-0c12-4590-8a84-769d5f2b178b	+	om_073_004.sorted.bed	KO	8
MT	8	3675	108c2b24-ac59-4b02-9b5e-c28709d63af2	+	om_073_004.sorted.bed	KO	8
MT	12	2681	892f00d1-5656-45c0-ad11-eb3cdbdefbbe	+	om_073_004.sorted.bed	KO	8
MT	12	1388	d52e38c8-4791-4fe5-8a4c-6d1bba128f2b	+	om_073_004.sorted.bed	KO	8
MT	12	3704	51095073-76bd-483b-8f53-f2ba909af3fa	+	om_073_004.sorted.bed	KO	8
MT	12	2213	30dfd945-4b9b-4548-860c-6b207474c31c	+	om_073_004.sorted.bed	KO	8
MT	12	3710	e7b0500e-1e0a-4234-b611-7336464afeba	+	om_073_004.sorted.bed	KO	8
MT	13	3710	8c288124-e89b-498e-9a81-92038b2a447b	+	om_073_004.sorted.bed	KO	8
MT	14	3656	36cd886b-52e1-4834-ad9a-c337bf64288a	+	om_073_004.sorted.bed	KO	8
MT	17	3695	366eb7fc-ffe9-42d5-b064-1fad95320ce1	+	om_073_004.sorted.bed	KO	8
MT	26	1024	679b0598-f08c-4d3e-89f7-cc068383c93b	+	om_073_004.sorted.bed	KO	8
MT	41	1024	6a1828b4-1eec-4b0c-a2e2-ca6d10d1b69e	+	om_073_004.sorted.bed	KO	8
MT	76	2674	226a5f43-05ea-4cc9-b497-d4a4faa27823	+	om_073_004.sorted.bed	KO	8
MT	80	1024	d6b807e4-e323-4d4a-a657-be80a0a2829a	+	om_073_004.sorted.bed	KO	8
MT	80	2676	1e9adfd3-1f38-4db2-b489-05784a8fff6e	+	om_073_004.sorted.bed	KO	8
MT	80	981	c2aac281-9d57-431c-8983-610ed7ffd106	+	om_073_004.sorted.bed	KO	8
MT	80	1943	c3f099fd-21fe-41b0-8368-a241cb025a9c	+	om_073_004.sorted.bed	KO	8
MT	80	587	6333b87c-9471-4ef9-88b4-01bc4f8be8ef	+	om_073_004.sorted.bed	KO	8
MT	80	607	bd8954eb-a906-440f-9b35-a743e24a7540	+	om_073_004.sorted.bed	KO	8
MT	80	973	954074a3-6c2a-4c02-9945-e4eb5cf1014f	+	om_073_004.sorted.bed	KO	8
MT	80	2676	d7801a29-cb1b-46d7-8e72-907d795c662f	+	om_073_004.sorted.bed	KO	8
MT	80	1024	d121a9a7-f3ae-429c-91ad-1b3be284dc57	+	om_073_004.sorted.bed	KO	8
MT	80	742	50c48ce8-d82d-4470-bb44-d727b5e8718f	+	om_073_004.sorted.bed	KO	8
MT	80	1024	7d9cca75-66bc-435d-83cf-4ea2d789cc00	+	om_073_004.sorted.bed	KO	8
MT	80	736	98bf3e9d-1cb0-4fea-9d06-254a70689e9d	+	om_073_004.sorted.bed	KO	8
MT	80	1024	2401ca0e-cd84-4e79-9a5f-3a9a6f7d4e94	+	om_073_004.sorted.bed	KO	8
MT	80	2676	2dfb8457-b775-4c1f-8637-a0526c9a6d9b	+	om_073_004.sorted.bed	KO	8
MT	80	953	997e01e0-bb30-4727-80e9-81613980e1f0	+	om_073_004.sorted.bed	KO	8
MT	80	941	6b535119-1dd7-48de-bd15-ff87d9bdb6a3	+	om_073_004.sorted.bed	KO	8
MT	80	2676	9031cad8-ad4f-43fb-b3c8-1f63eb18e712	+	om_073_004.sorted.bed	KO	8
MT	80	1024	607d6c72-9653-46b7-8d29-2589c463f511	+	om_073_004.sorted.bed	KO	8
MT	80	736	305f0ad1-bfd9-4834-89a4-4adc2e3b0f3c	+	om_073_004.sorted.bed	KO	8
MT	80	383	f2cf05bc-1c7c-49f2-b971-9ac7c6d9f1d5	+	om_073_004.sorted.bed	KO	8
MT	80	736	f7e4e127-ff48-400b-ad89-4018867f6af4	+	om_073_004.sorted.bed	KO	8
MT	80	1024	b4c090a9-5002-466c-a04b-297930c29f5f	+	om_073_004.sorted.bed	KO	8
MT	80	415	2e0c0e36-4ce8-4943-92cc-cd7d056ff18f	+	om_073_004.sorted.bed	KO	8
MT	80	1024	0841e3df-d271-4ebb-b63f-64b15655bda2	+	om_073_004.sorted.bed	KO	8
MT	80	2670	ca2adffe-05c4-44aa-a8b1-84fb25fa1afd	+	om_073_004.sorted.bed	KO	8
MT	80	2676	933c687f-a247-41ca-9ed5-52e4b821faf5	+	om_073_004.sorted.bed	KO	8
MT	80	966	f7f157a2-d57f-483a-a84f-541a0c523fc7	+	om_073_004.sorted.bed	KO	8
MT	80	1024	e65e8886-7db0-43e8-838a-9a3ea40e1f5b	+	om_073_004.sorted.bed	KO	8
MT	80	736	0747facc-a207-4c5d-9054-3f590e3e65c7	+	om_073_004.sorted.bed	KO	8
MT	80	1024	48264434-8707-4062-8301-75144f094f39	+	om_073_004.sorted.bed	KO	8
MT	80	1024	7259a2f7-aea6-4604-bce9-381ae1dddefd	+	om_073_004.sorted.bed	KO	8
MT	80	523	eb39a246-0811-49b7-999a-786f582d68a3	+	om_073_004.sorted.bed	KO	8
MT	81	1024	1a4e8f75-f9cc-4945-be59-c3fa7c1a9471	+	om_073_004.sorted.bed	KO	8
MT	81	457	6e3ca8dc-62b8-45ff-9905-aa2791716a56	+	om_073_004.sorted.bed	KO	8
MT	81	1024	23b4916f-fe70-4d03-99bb-91e93bfb039b	+	om_073_004.sorted.bed	KO	8
MT	81	641	7c17c727-da5c-45ee-92df-d6f274b32a15	+	om_073_004.sorted.bed	KO	8
MT	81	1005	98fa73dd-61f2-4710-98f4-740a989472c7	+	om_073_004.sorted.bed	KO	8
MT	81	2676	518d6d8a-bf32-49ed-9800-aa74ad6c167b	+	om_073_004.sorted.bed	KO	8
MT	81	379	5bda2563-dd67-4d78-b4e7-49279ba013b1	+	om_073_004.sorted.bed	KO	8
MT	81	500	8c9ec61b-0a9b-4973-a1f6-1ab83ba0bc9b	+	om_073_004.sorted.bed	KO	8
MT	81	976	a8d0ec5b-60b4-402d-a2fd-b561194f8df5	+	om_073_004.sorted.bed	KO	8
MT	81	1024	6df997c8-af89-4194-8062-ddd35c3894fe	+	om_073_004.sorted.bed	KO	8
MT	81	641	f47c9072-663d-471a-9f0d-9c9fbe154ee9	+	om_073_004.sorted.bed	KO	8
MT	81	348	f813e635-a98c-4074-bad1-bf4b7ac3e356	+	om_073_004.sorted.bed	KO	8
MT	81	1024	33c175de-be1f-4c26-b716-400e1629f234	+	om_073_004.sorted.bed	KO	8
MT	81	1024	409b17ef-63f5-4d72-acde-ea047fd97b96	+	om_073_004.sorted.bed	KO	8
MT	81	2676	6afd2c35-f3bc-47b7-bada-84a74e076b83	+	om_073_004.sorted.bed	KO	8
MT	81	1024	70ed1d5c-5987-436f-ad05-40a0c585767c	+	om_073_004.sorted.bed	KO	8
MT	81	708	c904b550-6a9b-4c47-8a92-5908cee07659	+	om_073_004.sorted.bed	KO	8
MT	81	1024	b8c5009a-3b7a-4258-a2b8-bfb7e34d1b5b	+	om_073_004.sorted.bed	KO	8
MT	81	417	3c71f909-ece9-4af6-a217-92660d7d0726	+	om_073_004.sorted.bed	KO	8
MT	81	2676	6292a8c3-4c5b-4258-b5ed-abfa619e2dca	+	om_073_004.sorted.bed	KO	8
MT	81	727	8b3e576d-da01-4bf6-bffa-aff092b7d07d	+	om_073_004.sorted.bed	KO	8
MT	81	736	ad8d7ab7-2202-45d6-9e88-2a8f3fb5f8a4	+	om_073_004.sorted.bed	KO	8
MT	81	556	e5b50750-b5d5-486d-aa6d-9da02aec4ffa	+	om_073_004.sorted.bed	KO	8
MT	81	980	e9152139-bf2c-48fd-8b1d-cecc53e0d857	+	om_073_004.sorted.bed	KO	8
MT	81	803	424d59b3-d016-4a98-8e23-79f34542f2bd	+	om_073_004.sorted.bed	KO	8
MT	81	2676	455738f6-d1a0-4305-a1b9-f53e86290a3d	+	om_073_004.sorted.bed	KO	8
MT	81	952	0e137982-1aae-45bb-8379-bc6237747d5a	+	om_073_004.sorted.bed	KO	8
MT	81	2676	2a5c0a96-5cb5-466f-a48e-a8d8268b18f5	+	om_073_004.sorted.bed	KO	8
MT	81	1024	5fabf0c5-6c16-4594-94b1-68da7284ec9e	+	om_073_004.sorted.bed	KO	8
MT	81	952	30e8f082-ecf9-469e-a467-e0943fbb3fd4	+	om_073_004.sorted.bed	KO	8
MT	81	805	72f4cf8e-dc50-4f6e-91db-e0170cae78c7	+	om_073_004.sorted.bed	KO	8
MT	81	2676	a2f5cab3-3943-4863-be17-24a38d7bf7bd	+	om_073_004.sorted.bed	KO	8
MT	81	931	13f804e2-c18e-48c1-923e-9bba8f749ffb	+	om_073_004.sorted.bed	KO	8
MT	81	938	66bcf8e3-3c99-4ca4-b127-30d0b79379a6	+	om_073_004.sorted.bed	KO	8
MT	81	601	b5a5040e-3071-4c09-a6f9-fc178b0a976b	+	om_073_004.sorted.bed	KO	8
MT	81	1024	ee2cc478-0263-4480-b357-4bc5e087d9fe	+	om_073_004.sorted.bed	KO	8
MT	81	961	102bddf8-13ce-45da-9521-f73802593243	+	om_073_004.sorted.bed	KO	8
MT	81	2676	3eb98cf3-921d-4333-a372-7c2a242033e1	+	om_073_004.sorted.bed	KO	8
MT	81	2281	428ea1b9-84c2-43ea-8e9f-d0eb3f8e4d29	+	om_073_004.sorted.bed	KO	8
MT	81	1143	5a3298f5-95fc-4086-b156-6f1cd3d3fde2	+	om_073_004.sorted.bed	KO	8
MT	81	1024	f79e5bc8-f4b0-47d8-892c-23d516e31aeb	+	om_073_004.sorted.bed	KO	8
MT	81	1024	fc4a7cf7-dd14-4f22-8b82-ed4ef3aba20f	+	om_073_004.sorted.bed	KO	8
MT	81	3704	75ce47fc-8401-4de9-ae5e-cc8fd702e58c	+	om_073_004.sorted.bed	KO	8
MT	81	808	b1359fd2-154c-40ed-8a90-b1a44615805d	+	om_073_004.sorted.bed	KO	8
MT	81	1276	439e4964-e315-4ca6-9938-24a67ccb8f73	+	om_073_004.sorted.bed	KO	8
MT	81	936	662730e9-3da2-4f6f-9c0e-770546c7a71b	+	om_073_004.sorted.bed	KO	8
MT	81	589	40259f68-9b87-4ef4-bb3c-ca914df5f0ca	+	om_073_004.sorted.bed	KO	8
MT	81	968	a2b81995-d823-498b-ae6e-a52a2e706926	+	om_073_004.sorted.bed	KO	8
MT	81	988	06621e1d-a6a5-432a-9cc0-6a8ecca4bb6e	+	om_073_004.sorted.bed	KO	8
MT	81	1020	31c820db-3e84-4594-ba67-8583a1e799a8	+	om_073_004.sorted.bed	KO	8
MT	81	603	bcbdfda0-fc87-42d4-a15c-aa53c75f9748	+	om_073_004.sorted.bed	KO	8
MT	81	581	3e97ec8a-0ea8-4d37-b4d0-beca391156c7	+	om_073_004.sorted.bed	KO	8
MT	81	1021	6e7c1554-ae90-40b6-bcef-cdc6ad1a9d1b	+	om_073_004.sorted.bed	KO	8
MT	81	953	b28ae23f-3b79-4d97-a7c2-4f057c9f6d21	+	om_073_004.sorted.bed	KO	8
MT	81	953	598c366c-8b4f-437f-9133-2761de931fe5	+	om_073_004.sorted.bed	KO	8
MT	81	1024	5dd925ff-704b-4496-9a46-44bae7d89d55	+	om_073_004.sorted.bed	KO	8
MT	81	971	a39f8e87-7960-4844-b62b-1a53fc19d21e	+	om_073_004.sorted.bed	KO	8
MT	81	290	10522d28-8921-4e90-b77c-07d4cc44a767	+	om_073_004.sorted.bed	KO	8
MT	81	941	3acbde66-ad4a-4ce9-afb1-687e58ff2341	+	om_073_004.sorted.bed	KO	8
MT	81	708	de17b2fc-073e-454c-80fc-044305b349e2	+	om_073_004.sorted.bed	KO	8
MT	81	938	2021fca8-9985-4f98-a10d-1d6d908b1f97	+	om_073_004.sorted.bed	KO	8
MT	81	1024	2d0d6734-cbe0-4125-9163-5ce2498a9bdd	+	om_073_004.sorted.bed	KO	8
MT	81	936	952d0113-ef88-45b7-80a6-8a9d5e96dcdf	+	om_073_004.sorted.bed	KO	8
MT	81	604	f2df46a3-da62-44db-b21f-a778f6c31d17	+	om_073_004.sorted.bed	KO	8
MT	81	912	a0af606b-aaf3-4861-968b-df18b07853ab	+	om_073_004.sorted.bed	KO	8
MT	81	1024	a85b7a85-12ab-4bd6-b0df-2a76e5475beb	+	om_073_004.sorted.bed	KO	8
MT	81	699	96224830-8843-4f29-9a4d-a4aacafd4be6	+	om_073_004.sorted.bed	KO	8
MT	81	983	05404bdf-1baf-4d6d-a128-fa6af729e0e4	+	om_073_004.sorted.bed	KO	8
MT	81	593	0c57a6dc-e1dd-4100-9516-161ccdda55fe	+	om_073_004.sorted.bed	KO	8
MT	81	936	62d42614-7de1-4069-83ff-f9143048dcc1	+	om_073_004.sorted.bed	KO	8
MT	81	1024	a1efaa38-6ade-4265-9a1e-e6ef488b5928	+	om_073_004.sorted.bed	KO	8
MT	81	1024	19df0761-e953-40e1-be14-e8aec4184752	+	om_073_004.sorted.bed	KO	8
MT	81	2673	5291e8f4-848a-4e17-9659-88a1485b4faf	+	om_073_004.sorted.bed	KO	8
MT	81	936	99d50ba5-1641-4531-9540-d59ff51f189a	+	om_073_004.sorted.bed	KO	8
MT	81	1024	9f910345-773c-4c44-9ca8-a3efc81541be	+	om_073_004.sorted.bed	KO	8
MT	81	1024	d1ce51dc-f020-4b67-8c34-bc910a48db98	+	om_073_004.sorted.bed	KO	8
MT	81	947	e2e1b902-1e93-4455-bace-b34bd2c8fd2f	+	om_073_004.sorted.bed	KO	8
MT	81	1024	1e325506-bd7b-46f5-a9ec-cafe5874aa77	+	om_073_004.sorted.bed	KO	8
MT	81	720	22956d92-8db9-4cc7-91ca-a1869fc46f50	+	om_073_004.sorted.bed	KO	8
MT	81	3704	5120f053-ef29-4faf-bc44-abde98016ee6	+	om_073_004.sorted.bed	KO	8
MT	81	1024	69bdd1e4-d752-4810-9d66-a52d7f6baad2	+	om_073_004.sorted.bed	KO	8
MT	81	1024	6d053fff-5f5b-4b1f-b331-e9269d7e37fb	+	om_073_004.sorted.bed	KO	8
MT	81	735	b4e60350-b43a-44a7-b02a-b3cf322a5ef6	+	om_073_004.sorted.bed	KO	8
MT	81	695	e4c78041-b34e-4fe9-871d-95571b963fc9	+	om_073_004.sorted.bed	KO	8
MT	81	730	29faf23f-65c8-4163-b897-286eb130ac86	+	om_073_004.sorted.bed	KO	8
MT	81	2681	2c7bbc4f-fad1-418e-a436-ceb00723ff36	+	om_073_004.sorted.bed	KO	8
MT	81	579	30ca375a-05ce-48c0-abcd-185bcd2bfac7	+	om_073_004.sorted.bed	KO	8
MT	81	599	46849cdf-afd7-43ef-ad97-fb2679e04eee	+	om_073_004.sorted.bed	KO	8
MT	81	2676	11c19157-e49b-4ba9-b228-db341cfa0c2d	+	om_073_004.sorted.bed	KO	8
MT	81	1024	6f300158-ee7c-4ccd-afec-5372b8a8adb5	+	om_073_004.sorted.bed	KO	8
MT	81	937	15b167a6-a350-4bec-93f6-cc5593eb5f16	+	om_073_004.sorted.bed	KO	8
MT	81	1024	81ad7100-0c88-4e7f-b89b-8f5441b72b15	+	om_073_004.sorted.bed	KO	8
MT	81	1024	aa551e93-1669-40c0-8eff-ab39a8080d52	+	om_073_004.sorted.bed	KO	8
MT	81	975	e1039801-e446-402c-b14f-b223b1e5683e	+	om_073_004.sorted.bed	KO	8
MT	81	2669	5e865d3b-b762-4523-941f-977e0cd8bf52	+	om_073_004.sorted.bed	KO	8
MT	81	3695	60f9e186-6fa4-48bb-9f90-04902f8a8683	+	om_073_004.sorted.bed	KO	8
MT	81	1024	9e35b76f-f82c-4a42-940d-80075915deac	+	om_073_004.sorted.bed	KO	8
MT	81	607	b3e638ea-c3be-459e-8003-585dc527226a	+	om_073_004.sorted.bed	KO	8
MT	81	934	d49d6ace-6835-4cd8-8e5c-9612176f7d52	+	om_073_004.sorted.bed	KO	8
MT	81	7699	81b9d6a6-fe83-4f42-8e60-f23be35a1be9	+	om_073_004.sorted.bed	KO	8
MT	81	1005	a71e6ae6-8a6b-4b09-89a1-62312280ea9d	+	om_073_004.sorted.bed	KO	8
MT	81	936	182d5efc-7763-4d77-9c12-264bb8b635e6	+	om_073_004.sorted.bed	KO	8
MT	81	624	1e22cd38-7887-40ab-9559-229a4779d79a	+	om_073_004.sorted.bed	KO	8
MT	81	2143	5bbfc777-2a18-47fb-b6bd-15133164edc7	+	om_073_004.sorted.bed	KO	8
MT	81	681	a781db84-3edf-4e6f-9baa-522ba5dccdd9	+	om_073_004.sorted.bed	KO	8
MT	81	3691	e78820d1-a2b9-44ec-9efd-a9b305adbbc7	+	om_073_004.sorted.bed	KO	8
MT	81	2676	a67c689d-6aa7-4d85-beb7-8d049ac1cc4d	+	om_073_004.sorted.bed	KO	8
MT	81	2676	aede4474-5870-455f-8994-d8227fd958f6	+	om_073_004.sorted.bed	KO	8
MT	81	2676	d1d5fb5c-898f-48dd-99e8-8e1c87738cfa	+	om_073_004.sorted.bed	KO	8
MT	81	731	f5293bab-a087-4d60-90d5-7c907d021b6f	+	om_073_004.sorted.bed	KO	8
MT	81	1024	117ad920-30db-4d5a-a7d6-6b99e143f964	+	om_073_004.sorted.bed	KO	8
MT	81	987	41786da2-926a-438c-b3d8-a87f68217987	+	om_073_004.sorted.bed	KO	8
MT	81	607	48e0d787-9a6f-4b2e-8352-ff511968829c	+	om_073_004.sorted.bed	KO	8
MT	81	2676	af318f6f-9bd7-46a4-8c48-3d6866561386	+	om_073_004.sorted.bed	KO	8
MT	81	1024	dd2d318e-3c46-4b50-95af-9a42d1a0ef6f	+	om_073_004.sorted.bed	KO	8
MT	81	1024	0433a72c-f38e-4579-99ba-d8401211f140	+	om_073_004.sorted.bed	KO	8
MT	81	1024	c2c347ce-8995-4bef-aee3-f4091f5ff2c5	+	om_073_004.sorted.bed	KO	8
MT	81	953	2ca0c35d-9b8a-409d-a42b-adf0aecea8d8	+	om_073_004.sorted.bed	KO	8
MT	81	1024	4cb10698-f994-41ab-8cc5-d6ed844968b1	+	om_073_004.sorted.bed	KO	8
MT	81	903	d5c92b5b-f30b-46b7-887a-f420512eaa61	+	om_073_004.sorted.bed	KO	8
MT	81	2676	f2765702-5d36-4990-8b4d-ec48df7dbaa4	+	om_073_004.sorted.bed	KO	8
MT	81	999	a7ac47c7-12bb-48e0-95ad-5be242e8181b	+	om_073_004.sorted.bed	KO	8
MT	81	951	ee50cd00-cd60-49f4-8025-c3ee2d4b0811	+	om_073_004.sorted.bed	KO	8
MT	82	736	c6e50ed3-f949-4442-876e-64e25c0861e1	+	om_073_004.sorted.bed	KO	8
MT	82	1024	07a9f479-1ea2-4fb3-90b7-bf598cfa5b74	+	om_073_004.sorted.bed	KO	8
MT	82	1024	90a3e3f6-7542-4c12-9ea5-6fd201ed4e82	+	om_073_004.sorted.bed	KO	8
MT	82	2676	3032a0e1-35c3-4a2d-923c-e474add6d56d	+	om_073_004.sorted.bed	KO	8
MT	82	1024	20aed0e9-bca3-409e-b5f2-cd66b1959472	+	om_073_004.sorted.bed	KO	8
MT	82	2676	381afafc-85de-4611-9a07-c58ebe9c6ba4	+	om_073_004.sorted.bed	KO	8
MT	82	709	ec720460-577d-40a3-911c-22ef1513d109	+	om_073_004.sorted.bed	KO	8
MT	82	651	58cce308-8546-4610-89cb-adba565f1150	+	om_073_004.sorted.bed	KO	8
MT	82	2677	0b9a61dd-cbfe-44f4-834d-7ae9b2de25a3	+	om_073_004.sorted.bed	KO	8
MT	82	1024	aafe5b2c-8454-4845-902f-3bd6e8c38b18	+	om_073_004.sorted.bed	KO	8
MT	82	736	e2e2fd73-f4c6-4478-82c0-033059b11a8d	+	om_073_004.sorted.bed	KO	8
MT	82	2326	ef21836b-2137-4ec3-a00f-6d366880a9b3	+	om_073_004.sorted.bed	KO	8
MT	82	562	cbca54f3-9462-4a81-9aac-7ff29cc67e5d	+	om_073_004.sorted.bed	KO	8
MT	82	936	b06d21ff-cabd-4954-8fa7-7804d4172b6b	+	om_073_004.sorted.bed	KO	8
MT	82	597	0be9bcd8-aa55-4a94-9e56-a6ee86a3702a	+	om_073_004.sorted.bed	KO	8
MT	82	1589	397d7199-d08e-445b-9ea6-8891b656b926	+	om_073_004.sorted.bed	KO	8
MT	82	808	a1cc8304-415d-4033-974c-e56a4483c0d4	+	om_073_004.sorted.bed	KO	8
MT	82	485	c35717dc-4d74-4743-bd23-e14cb7d0e7b2	+	om_073_004.sorted.bed	KO	8
MT	82	736	4a1d5248-b5b1-4596-a0d2-89d5dd8b300f	+	om_073_004.sorted.bed	KO	8
MT	82	1024	49c0b890-7f45-466c-9663-c01fcdd31540	+	om_073_004.sorted.bed	KO	8
MT	82	2681	6bc393b6-dfbb-4871-b33b-28cc26641ffc	+	om_073_004.sorted.bed	KO	8
MT	82	999	e5475d13-dbba-4232-9e9c-a2cc9899e38e	+	om_073_004.sorted.bed	KO	8
MT	82	944	12a4cfaf-0bbf-48a3-97c8-15619b5837f5	+	om_073_004.sorted.bed	KO	8
MT	82	1024	da2bdeac-4c75-42b7-81c7-320496ba1c62	+	om_073_004.sorted.bed	KO	8
MT	83	1024	5dac00c5-1314-4cb5-ac63-e76f4887bea5	+	om_073_004.sorted.bed	KO	8
MT	83	403	4847f037-92fc-4181-8010-f1332c016802	+	om_073_004.sorted.bed	KO	8
MT	83	594	dbb01bc4-0154-41ca-b984-5edca2112182	+	om_073_004.sorted.bed	KO	8
MT	83	971	26d40336-5312-46f3-96e0-f59ee8f08778	+	om_073_004.sorted.bed	KO	8
MT	83	1024	e48da75c-23d8-4bbb-8649-3d4ad14fee77	+	om_073_004.sorted.bed	KO	8
MT	83	660	321edc2f-8cec-4315-902c-1f6a0896612a	+	om_073_004.sorted.bed	KO	8
MT	83	1024	904bee2a-056d-4789-a7de-e7fbcb5d375f	+	om_073_004.sorted.bed	KO	8
MT	83	684	64a3de7b-f3ec-4c2b-9190-c9f09b884208	+	om_073_004.sorted.bed	KO	8
MT	83	482	a65d0513-3247-48ca-9549-cf01eb5e2fe0	+	om_073_004.sorted.bed	KO	8
MT	83	903	596d71e4-c5cb-4b5c-9fe9-233948cecf72	+	om_073_004.sorted.bed	KO	8
MT	83	643	349ba5f2-e79d-4158-89f3-abc5338cc60a	+	om_073_004.sorted.bed	KO	8
MT	83	3704	2a14d9bb-ddc7-4c34-a663-bb470948474a	+	om_073_004.sorted.bed	KO	8
MT	83	1024	d62a3617-2b82-451b-9423-9f731cec5864	+	om_073_004.sorted.bed	KO	8
MT	83	2676	f07399f3-d448-410c-a4ab-b0bc5d817456	+	om_073_004.sorted.bed	KO	8
MT	84	1357	10b75025-cca3-48b7-bab2-118284a3f349	+	om_073_004.sorted.bed	KO	8
MT	84	2681	44a20136-86c2-47a8-9b54-7c033954cba2	+	om_073_004.sorted.bed	KO	8
MT	85	952	aea2d96e-5ef5-4529-9b8e-1ea084e9997b	+	om_073_004.sorted.bed	KO	8
MT	85	496	a76be55b-d43e-4ed3-beb7-7863fd6ba521	+	om_073_004.sorted.bed	KO	8
MT	85	1386	65dd62ff-4388-4084-aede-7a7e0d808a2a	+	om_073_004.sorted.bed	KO	8
MT	85	1024	a28d9e29-2a4e-49ca-8f1d-afe290e9cd99	+	om_073_004.sorted.bed	KO	8
MT	86	1023	10e25079-9d6c-40b6-9614-9d8d95a3139f	+	om_073_004.sorted.bed	KO	8
MT	87	634	5d46b414-9dfb-424f-b3e3-390a731b020b	+	om_073_004.sorted.bed	KO	8
MT	87	1023	3fb1ef6a-4cc2-4627-a0d7-2e0b75215934	+	om_073_004.sorted.bed	KO	8
MT	87	983	1cc2f7d8-f547-4359-90ab-109aa72c65e2	+	om_073_004.sorted.bed	KO	8
MT	87	937	72a3971b-1986-4c3b-9e43-dc52dcb0cfe1	+	om_073_004.sorted.bed	KO	8
MT	87	1023	aa450941-6336-4cc2-8d05-b084a0464399	+	om_073_004.sorted.bed	KO	8
MT	87	536	3c91d3cd-7bb5-4791-bc64-9d166b2b2323	+	om_073_004.sorted.bed	KO	8
MT	88	1024	9963685a-146f-4607-8e00-89950619ec48	+	om_073_004.sorted.bed	KO	8
MT	88	2681	2e96518f-fc08-4b28-a2d8-62ff8637820d	+	om_073_004.sorted.bed	KO	8
MT	88	941	0fe1ee33-e094-4117-8e98-7e437f793333	+	om_073_004.sorted.bed	KO	8
MT	88	830	4730bd01-dc08-44f8-83b8-7dac3cd6c166	+	om_073_004.sorted.bed	KO	8
MT	88	1024	4b50281b-1dd0-4568-a64f-d42e7c75e258	+	om_073_004.sorted.bed	KO	8
MT	88	383	47e8a21c-75de-4d5b-b0cd-d808ece27f1d	+	om_073_004.sorted.bed	KO	8
MT	88	1587	82695956-f303-49d7-9525-01a832bdfb92	+	om_073_004.sorted.bed	KO	8
MT	88	1024	626cebfd-d58c-4905-baf5-6e6140393af4	+	om_073_004.sorted.bed	KO	8
MT	89	945	b37f26f0-680d-4e40-a423-41a4b714c35c	+	om_073_004.sorted.bed	KO	8
MT	90	1024	d133a436-413c-432f-b3bc-fdfa089daedc	+	om_073_004.sorted.bed	KO	8
MT	90	1020	fc083572-7696-4629-9600-8f3f8a18b32b	+	om_073_004.sorted.bed	KO	8
MT	90	1023	57582f38-2e11-40ff-a741-b885aad57be9	+	om_073_004.sorted.bed	KO	8
MT	91	1024	3de0e59a-6360-436e-a599-d25ec5f70983	+	om_073_004.sorted.bed	KO	8
MT	91	415	fcaf1da9-702e-4531-ade2-3b3f12e8d870	+	om_073_004.sorted.bed	KO	8
MT	91	961	a5a4fa14-b5ae-40f7-af15-fcf3285b4242	+	om_073_004.sorted.bed	KO	8
MT	91	1024	69f131d4-bb75-44b0-b307-a469dcbf5df8	+	om_073_004.sorted.bed	KO	8
MT	91	434	32f6a074-e921-4499-930a-96c69152b5f5	+	om_073_004.sorted.bed	KO	8
MT	91	1365	96635ec6-aaad-4912-bfbe-5518b9affc35	+	om_073_004.sorted.bed	KO	8
MT	91	554	755c702f-6ac2-4a9f-accc-419195cd2a34	+	om_073_004.sorted.bed	KO	8
MT	91	607	8bfb03a4-20a5-40f5-bbd2-2e9c8c5237a4	+	om_073_004.sorted.bed	KO	8
MT	91	736	f385e162-b11a-40cd-bc0c-c907a5f15c76	+	om_073_004.sorted.bed	KO	8
MT	91	1024	4ba00606-e2a5-4412-8453-b5f8a22ed0c7	+	om_073_004.sorted.bed	KO	8
MT	91	744	8854ff9e-8884-40e6-be23-cb3544c4eb62	+	om_073_004.sorted.bed	KO	8
MT	92	2676	0c3df32f-b7b6-4af9-a239-44469d13e261	+	om_073_004.sorted.bed	KO	8
MT	92	1024	34bc6c4a-d693-471e-aa18-ea860ef39dec	+	om_073_004.sorted.bed	KO	8
MT	92	607	f70aaf0d-9b5d-4c36-98b4-ee3d3d0cce8d	+	om_073_004.sorted.bed	KO	8
MT	92	415	dd6cfaec-d132-4767-ab25-03e6f5bb5767	+	om_073_004.sorted.bed	KO	8
MT	93	536	a9f0f3ac-d05d-4b3b-922e-8cab1dfe26a8	+	om_073_004.sorted.bed	KO	8
MT	93	903	13932a32-3406-430f-b7c0-28fe863ca13f	+	om_073_004.sorted.bed	KO	8
MT	93	624	a2dd03d8-b197-4e29-8000-5601224b6ec7	+	om_073_004.sorted.bed	KO	8
MT	96	700	62cb4418-ac94-4b12-b622-136d57dc3260	+	om_073_004.sorted.bed	KO	8
MT	103	632	ce00171c-f413-483c-aa80-5dc47521e682	+	om_073_004.sorted.bed	KO	8
MT	108	1113	d7bb1d1a-7bf1-4979-8cf8-6dd467816741	+	om_073_004.sorted.bed	KO	8
MT	111	630	b899fa50-0975-45d7-b559-b6870efa12a0	+	om_073_004.sorted.bed	KO	8
MT	113	415	fc1493d2-9ff4-42fb-9bcf-70a4eacf746d	+	om_073_004.sorted.bed	KO	8
MT	119	2670	027bee5c-843c-412c-8c2d-3f7069ab7b17	+	om_073_004.sorted.bed	KO	8
MT	122	1024	b9be6949-90a2-41f2-9e27-44bbf49dc069	+	om_073_004.sorted.bed	KO	8
MT	125	2677	10e146cf-6112-4795-8f18-998139db78f6	+	om_073_004.sorted.bed	KO	8
MT	128	1024	b1ea10d1-caa4-4de2-bfd1-14bb2b8b3460	+	om_073_004.sorted.bed	KO	8
MT	128	1020	9a41a91f-a37d-463b-b5d2-79e4a84fbe39	+	om_073_004.sorted.bed	KO	8
MT	129	644	93f671c0-7ae4-4c25-a5f8-f9bd764b4b09	+	om_073_004.sorted.bed	KO	8
MT	129	1024	e9b14e06-ebad-4966-9482-665e202abec6	+	om_073_004.sorted.bed	KO	8
MT	132	700	95307dcc-a46f-4c4e-b156-95686f36b9ed	+	om_073_004.sorted.bed	KO	8
MT	135	1024	5af28daa-0e09-47ca-8e2d-48a87b03bdba	+	om_073_004.sorted.bed	KO	8
MT	142	2676	70e72b00-ebf2-46e0-b97a-beb71aa56865	+	om_073_004.sorted.bed	KO	8
MT	145	936	bd55d0f3-894e-4b6a-a075-d17f54b440d2	+	om_073_004.sorted.bed	KO	8
MT	156	1022	f734911c-4d7d-450c-8a99-6eb61209887b	+	om_073_004.sorted.bed	KO	8
MT	167	1024	48e5f8c8-3fb0-4e98-9a59-66844baa1efd	+	om_073_004.sorted.bed	KO	8
MT	171	1190	e32e7553-622f-4447-b4e0-60e12d5cda2f	+	om_073_004.sorted.bed	KO	8
MT	171	1024	f4b3c5bb-bd5a-40b7-9200-5ca676acd744	+	om_073_004.sorted.bed	KO	8
MT	176	1024	b0a26451-2ee2-4d7e-bd39-7b9b98b7dabd	+	om_073_004.sorted.bed	KO	8
MT	188	607	1187ebee-e5ad-41f1-a771-0ad743f4d79b	+	om_073_004.sorted.bed	KO	8
MT	192	1023	562ebc57-3b04-47b8-8b5f-494a679fe1cf	+	om_073_004.sorted.bed	KO	8
MT	200	1024	f5431f60-6823-46a0-9d30-4750b91a64d1	+	om_073_004.sorted.bed	KO	8
MT	200	749	88abdad6-da0e-40ba-a130-0b8a0f3e8e28	+	om_073_004.sorted.bed	KO	8
MT	200	403	59caec9c-ff88-4824-9928-ee22389e04a7	+	om_073_004.sorted.bed	KO	8
MT	200	931	2777bdcb-17a6-41fc-9cf6-b3b3f45d16f8	+	om_073_004.sorted.bed	KO	8
MT	200	811	cd06b94c-c806-49f5-be94-966efb96099c	+	om_073_004.sorted.bed	KO	8
MT	201	981	b2846fb8-6903-4381-ad2d-2f177e67b140	+	om_073_004.sorted.bed	KO	8
MT	201	2676	1adb8f94-8069-4903-8ad1-46295770f3d2	+	om_073_004.sorted.bed	KO	8
MT	201	609	87e98272-8e0c-4c37-8592-e363894ed133	+	om_073_004.sorted.bed	KO	8
MT	204	1024	db5b52a1-1422-4368-8727-5e5461e9ace4	+	om_073_004.sorted.bed	KO	8
MT	209	1024	c87b45f6-ea00-4159-9085-face14c9b31e	+	om_073_004.sorted.bed	KO	8
MT	210	3700	dc734afe-dfb6-40a4-941c-f8632a08e5fa	+	om_073_004.sorted.bed	KO	8
MT	220	903	230a0350-6733-4cd5-9325-7478aad9d7aa	+	om_073_004.sorted.bed	KO	8
MT	221	713	3bc6b8da-f5da-4b08-a150-8ad980a70fa6	+	om_073_004.sorted.bed	KO	8
MT	233	3700	a8533d2d-cc4d-4480-96b0-b0b17bbce439	+	om_073_004.sorted.bed	KO	8
MT	234	1024	54d1c17e-6ffa-4368-bac4-206788d88f08	+	om_073_004.sorted.bed	KO	8
MT	239	1024	a4995ec2-df7e-4a3a-868f-4dca7096fdd1	+	om_073_004.sorted.bed	KO	8
MT	249	936	e4a81cd0-f623-48b6-8393-3dcdc69c98fc	+	om_073_004.sorted.bed	KO	8
MT	249	692	9dad6dbd-ebe9-4689-b827-c7dee29af9cf	+	om_073_004.sorted.bed	KO	8
MT	250	1013	08aabba4-e20c-486a-bece-f208af330ba8	+	om_073_004.sorted.bed	KO	8
MT	251	1024	bd86277f-9034-4654-bde8-e3e599520d73	+	om_073_004.sorted.bed	KO	8
MT	251	1024	7c36f056-1f3c-4b4d-bc59-802139c41d42	+	om_073_004.sorted.bed	KO	8
MT	251	936	2aa3408c-4517-4156-8dcd-91f86d116535	+	om_073_004.sorted.bed	KO	8
MT	251	1024	fad35210-fb45-4bc3-97e8-083ab5867ec8	+	om_073_004.sorted.bed	KO	8
MT	252	937	81e2f798-c296-4a43-ab46-3149a16f57d7	+	om_073_004.sorted.bed	KO	8
MT	254	1024	dea22815-4814-44d0-83bc-10c5995f68eb	+	om_073_004.sorted.bed	KO	8
MT	259	644	dde8b357-a2cc-48ee-9219-0c9ef9738ac0	+	om_073_004.sorted.bed	KO	8
MT	259	504	41fab700-c668-4644-9d86-1a71bb361547	+	om_073_004.sorted.bed	KO	8
MT	261	1024	3c7d231c-7699-4c13-b3ed-bcb9cee6baa2	+	om_073_004.sorted.bed	KO	8
MT	263	1024	36882dcf-af23-4955-b48b-4f2ddd7c01c7	+	om_073_004.sorted.bed	KO	8
MT	263	2321	87c37ec9-302c-42e5-9e77-aaae244a9131	+	om_073_004.sorted.bed	KO	8
MT	266	417	90980873-0907-46a7-bb64-64123d953fa2	+	om_073_004.sorted.bed	KO	8
MT	268	1024	2dba41e0-16c6-4e01-a529-6dcb868b3e4b	+	om_073_004.sorted.bed	KO	8
MT	269	1024	1c0f3d47-356b-4c52-abd0-947e8b1b896e	+	om_073_004.sorted.bed	KO	8
MT	269	1023	0b5f5e06-a81b-401b-a3a9-dc71e9b64123	+	om_073_004.sorted.bed	KO	8
MT	269	2676	032a32c1-e6bb-4c99-86b9-0777c5621731	+	om_073_004.sorted.bed	KO	8
MT	270	983	1cd59fc2-193b-42e0-920c-a4cf1aa210fe	+	om_073_004.sorted.bed	KO	8
MT	271	937	1cafd164-d8c8-4738-852f-6d6a1e8d0ac5	+	om_073_004.sorted.bed	KO	8
MT	286	936	288c7530-d8bb-4193-b6ff-988407936c6f	+	om_073_004.sorted.bed	KO	8
MT	308	936	d676db02-49d4-4c60-bce5-5428366f6b71	+	om_073_004.sorted.bed	KO	8
MT	314	709	c6bb2e25-70b7-4a09-ac28-c54f78e42529	+	om_073_004.sorted.bed	KO	8
MT	317	1024	c02dbf9c-7b6f-462d-bf62-32903846ca72	+	om_073_004.sorted.bed	KO	8
MT	317	602	fd833c22-ef12-46ab-a5f7-ea6226fdf9c9	+	om_073_004.sorted.bed	KO	8
MT	326	936	0156cfa1-41cf-4fa0-8a5d-857cf8cbf7b3	+	om_073_004.sorted.bed	KO	8
MT	330	1888	adf94419-bb11-4eab-8a1d-1cd4b0a2013e	+	om_073_004.sorted.bed	KO	8
MT	330	2676	14a2c045-f2b2-451f-86b0-b6a56704f7e1	+	om_073_004.sorted.bed	KO	8
MT	336	2676	02bf2703-1226-4d53-a5a6-1e9bb99dbd66	+	om_073_004.sorted.bed	KO	8
MT	344	1023	f56920ec-b6df-4f48-87d8-b2a529007829	+	om_073_004.sorted.bed	KO	8
MT	354	1024	7d3d751c-df58-4423-83c2-d619fd88bae0	+	om_073_004.sorted.bed	KO	8
MT	356	3705	1430ac48-75d1-43f8-8216-b29ea8190285	+	om_073_004.sorted.bed	KO	8
MT	359	1021	6608a6b7-2734-4208-86fa-dbd75cd6432b	+	om_073_004.sorted.bed	KO	8
MT	359	954	003ab169-4db8-4e79-9945-e28af560b754	+	om_073_004.sorted.bed	KO	8
MT	359	1024	5f268347-da57-45a2-838b-2ad640657861	+	om_073_004.sorted.bed	KO	8
MT	362	936	8341dd7b-b03e-4d3b-9e46-38fe5effcabc	+	om_073_004.sorted.bed	KO	8
MT	363	1024	0d3a3136-ca98-490a-b316-da876f22f532	+	om_073_004.sorted.bed	KO	8
MT	381	1024	e6b4203a-460e-4831-a94f-f005bdf256ad	+	om_073_004.sorted.bed	KO	8
MT	389	936	ccce85bf-928c-47f9-a677-e71a8171a44d	+	om_073_004.sorted.bed	KO	8
MT	389	936	de9fa334-b933-4d5b-9603-bf1ef4c97087	+	om_073_004.sorted.bed	KO	8
MT	391	1024	f3de8eaa-5535-4a6e-b5d7-f0f21b65f9f5	+	om_073_004.sorted.bed	KO	8
MT	391	936	fd654a75-327c-47fa-8fbd-a0c6130de4e1	+	om_073_004.sorted.bed	KO	8
MT	395	936	781104f5-6621-414e-967b-aa4c0f9ef352	+	om_073_004.sorted.bed	KO	8
MT	407	1024	95d279a3-b42c-40d9-9859-fc8ab253f58c	+	om_073_004.sorted.bed	KO	8
MT	412	2681	b3eaa1c8-2e44-4b95-ac39-813f1c18401c	+	om_073_004.sorted.bed	KO	8
MT	417	941	7152d3fb-1d50-4aac-b6dd-4c1062b44bde	+	om_073_004.sorted.bed	KO	8
MT	428	947	23d34fa8-2069-41bb-b9a0-97806c6bef74	+	om_073_004.sorted.bed	KO	8
MT	433	936	b95ad180-1613-4540-8b8a-9d0c58938fff	+	om_073_004.sorted.bed	KO	8
MT	434	3704	c5607282-d726-40a4-8bee-4c0a652b7199	+	om_073_004.sorted.bed	KO	8
MT	435	612	04dee31e-0a9e-4f6c-93fb-4c79bf8907c0	+	om_073_004.sorted.bed	KO	8
MT	439	1836	3a3c5cb5-ec67-4c89-9b5a-171af629d0e5	+	om_073_004.sorted.bed	KO	8
MT	447	3700	738600e7-5cd0-41cf-863e-f08d8ee5b60d	+	om_073_004.sorted.bed	KO	8
MT	447	3704	3392abf1-e5bd-4a5a-8dfa-13f83d81e0b0	+	om_073_004.sorted.bed	KO	8
MT	447	1024	170568ed-61df-418c-866f-54a7885790ae	+	om_073_004.sorted.bed	KO	8
MT	447	3704	6585273a-c1e4-46b2-b501-607bb712df9a	+	om_073_004.sorted.bed	KO	8
MT	447	936	e0ff6715-84fd-4fc6-8fa7-36df9bd8ea28	+	om_073_004.sorted.bed	KO	8
MT	452	1024	e2b5f9f2-3499-41fb-a383-a24e1cfe6844	+	om_073_004.sorted.bed	KO	8
MT	453	966	2919cebe-07d9-417c-a2af-849858e58739	+	om_073_004.sorted.bed	KO	8
MT	453	1541	5eb107ac-d013-4b73-b154-35c1ad898733	+	om_073_004.sorted.bed	KO	8
MT	453	828	04b6c612-bbb8-4ef9-b3b6-4c1bf4e21b5d	+	om_073_004.sorted.bed	KO	8
MT	463	1024	2e7d564c-39a7-464c-97ac-26a923ea3ba5	+	om_073_004.sorted.bed	KO	8
MT	471	1024	53c7d243-15f6-4e13-9642-da99fb74751a	+	om_073_004.sorted.bed	KO	8
MT	472	962	d4f560e7-3657-49b3-a91f-62df8d284c63	+	om_073_004.sorted.bed	KO	8
MT	472	936	79b21361-7986-411e-bf15-200069ac47a3	+	om_073_004.sorted.bed	KO	8
MT	473	2677	389a18c1-c9d1-4dcb-bcee-2620549603f9	+	om_073_004.sorted.bed	KO	8
MT	482	1024	b4642acc-6aba-4d3b-b497-b886c5a1e4ca	+	om_073_004.sorted.bed	KO	8
MT	501	3704	757c1197-e121-4a27-bfb2-6a33035ef933	+	om_073_004.sorted.bed	KO	8
MT	502	1024	04c7d6d0-2884-4e0f-a387-4efb7a3848f3	+	om_073_004.sorted.bed	KO	8
MT	519	2681	77380bd5-ef58-4446-a910-a2ba6b0af479	+	om_073_004.sorted.bed	KO	8
MT	543	2676	b7dc3ba5-33cb-4828-b939-e4242e287e6d	+	om_073_004.sorted.bed	KO	8
MT	543	1023	5626dc7b-8772-4b05-b30e-a14b92d0697b	+	om_073_004.sorted.bed	KO	8
MT	543	2676	ddaf41de-fc22-445f-ab37-36aad507a202	+	om_073_004.sorted.bed	KO	8
MT	543	2676	80fcd608-91d8-423c-bd9d-1d5572ff5bf0	+	om_073_004.sorted.bed	KO	8
MT	545	1024	6d788849-5d49-4df7-b8bc-2ff928140c37	+	om_073_004.sorted.bed	KO	8
MT	547	2676	fed7a071-415e-4adc-858d-01be5a018b7b	+	om_073_004.sorted.bed	KO	8
MT	548	935	53058993-341f-46a1-9cd2-329134581034	+	om_073_004.sorted.bed	KO	8
MT	550	936	e8c73531-b32b-428f-b14b-25c66d60813f	+	om_073_004.sorted.bed	KO	8
MT	557	1028	8bec8240-adc7-4e32-b543-4d745cb1f651	+	om_073_004.sorted.bed	KO	8
MT	563	941	41ddb845-6eb5-4f25-b29d-95cb3111e095	+	om_073_004.sorted.bed	KO	8
MT	571	3699	fcefe3b0-d98b-45ba-9654-784f9e71c9f0	+	om_073_004.sorted.bed	KO	8
MT	571	1024	f45d6e40-a713-4e56-a670-7e5487a66e2f	+	om_073_004.sorted.bed	KO	8
MT	571	1024	ced1a18d-c00c-457d-aff1-70af38100b09	+	om_073_004.sorted.bed	KO	8
MT	580	2479	26a4c832-3ed6-49ef-8030-995cbe84ed09	+	om_073_004.sorted.bed	KO	8
MT	583	1493	19c514bb-ade9-439d-a81a-0f341d9624d9	+	om_073_004.sorted.bed	KO	8
MT	591	3689	97a2e99d-6a74-4f91-8fb1-5538d739d603	+	om_073_004.sorted.bed	KO	8
MT	596	2677	a2a8a5f7-8154-452f-8f0c-737897703698	+	om_073_004.sorted.bed	KO	8
MT	597	1424	6fca25e2-cefb-4a02-953d-3d5840e719ea	+	om_073_004.sorted.bed	KO	8
MT	597	1024	d1b0dd44-953d-43cf-901c-8ccebe45f17e	+	om_073_004.sorted.bed	KO	8
MT	599	2681	8b9c60a2-e655-436d-9d47-229b1c36e56b	+	om_073_004.sorted.bed	KO	8
MT	601	2676	96c3ad39-caea-4017-a10b-d6586ea3716e	+	om_073_004.sorted.bed	KO	8
MT	610	987	64b8446a-23df-48c1-b8bd-9781903df33a	+	om_073_004.sorted.bed	KO	8
MT	617	936	35300d84-15cf-4a9f-897d-0ec7aa549b65	+	om_073_004.sorted.bed	KO	8
MT	618	1024	9a09b1aa-5beb-4167-af50-e6252b459433	+	om_073_004.sorted.bed	KO	8
MT	618	1024	fe6caa3e-901c-40a2-b4b3-58f215d6227e	+	om_073_004.sorted.bed	KO	8
MT	618	931	7cea2621-4073-434d-8902-4f6818b8ece6	+	om_073_004.sorted.bed	KO	8
MT	619	2676	091c764a-e468-41c6-8afd-276bcea82f6c	+	om_073_004.sorted.bed	KO	8
MT	620	1024	7b05fd0a-8727-4d87-936e-22ca58c28aba	+	om_073_004.sorted.bed	KO	8
MT	622	1024	a9bd854b-5bc2-4fff-b6df-db6d04ae52f4	+	om_073_004.sorted.bed	KO	8
MT	623	2676	4e21a216-9e0e-4251-a52c-289ae634f6a6	+	om_073_004.sorted.bed	KO	8
MT	629	1024	fc3fa350-be28-48de-a80b-1049dc7c52da	+	om_073_004.sorted.bed	KO	8
MT	643	2100	a47befa1-0a5d-4f53-845e-6874cf5fbdac	+	om_073_004.sorted.bed	KO	8
MT	649	3704	6550097c-1691-4d19-9b1d-5276474a4435	+	om_073_004.sorted.bed	KO	8
MT	662	1024	eb4e2547-2d5a-4046-8d2b-56ce8553c879	+	om_073_004.sorted.bed	KO	8
MT	667	1024	7e38945e-32f2-453d-bf10-3c10680ce50b	+	om_073_004.sorted.bed	KO	8
MT	667	978	fc9198be-9810-4aec-9345-2303e4ef1270	+	om_073_004.sorted.bed	KO	8
MT	684	1365	66ef540a-382a-4958-aaf4-05322aa1affb	+	om_073_004.sorted.bed	KO	8
MT	691	1024	21c8ca2d-2346-4f53-a35b-f18799c301b4	+	om_073_004.sorted.bed	KO	8
MT	698	1023	7c6ede73-4b18-4226-9d22-712f8aba8095	+	om_073_004.sorted.bed	KO	8
MT	701	1024	48ea2c56-4f8c-4947-bf11-1d5e49db2e54	+	om_073_004.sorted.bed	KO	8
MT	708	1024	f47e4755-9e91-4447-9225-71c7df3cb039	+	om_073_004.sorted.bed	KO	8
MT	710	1024	d7143f6e-efbe-4e82-9ae3-2f9ecd4031cb	+	om_073_004.sorted.bed	KO	8
MT	710	2681	fe5c43a2-322b-43f2-8754-42e56dfd1e0c	+	om_073_004.sorted.bed	KO	8
MT	712	2682	f97d7818-7c75-4450-bd14-209454b4723a	+	om_073_004.sorted.bed	KO	8
MT	720	3710	ea60031c-5bfc-45a6-a1fc-c45c6d3331d9	+	om_073_004.sorted.bed	KO	8
MT	724	2677	32e91493-7b5d-4711-a97b-57fd79ce9353	+	om_073_004.sorted.bed	KO	8
MT	727	2673	3d353bb1-0c9e-423a-8196-715252c88168	+	om_073_004.sorted.bed	KO	8
MT	727	3706	1ee3428f-d0eb-4cee-abd8-2945cfe29e3f	+	om_073_004.sorted.bed	KO	8
MT	736	1024	c22aff1d-b3b1-4ffa-9983-858466c5f338	+	om_073_004.sorted.bed	KO	8
MT	738	1024	92a3d220-50d9-4e1d-aa54-21eac5382acb	+	om_073_004.sorted.bed	KO	8
MT	739	1024	3f010060-4c6c-4892-973a-d22d5e6d43a5	+	om_073_004.sorted.bed	KO	8
MT	739	2676	ff41a3ab-a2d0-4580-8852-592c86092eae	+	om_073_004.sorted.bed	KO	8
MT	739	3700	a964068b-f47c-4bee-8a1c-1014f512d6aa	+	om_073_004.sorted.bed	KO	8
MT	740	1024	0568a537-332c-4215-8f30-8fa745b8900a	+	om_073_004.sorted.bed	KO	8
MT	744	918	5f0acb9b-f855-4ad1-8a53-acbc69548ed0	+	om_073_004.sorted.bed	KO	8
MT	744	1024	db1e516c-4678-4370-bbc8-891a3f69fa24	+	om_073_004.sorted.bed	KO	8
MT	745	3700	60bc874c-20b8-413b-9e3b-8df612b95e1c	+	om_073_004.sorted.bed	KO	8
MT	745	1023	be9a698b-e90d-402d-b588-e4eaa4f24664	+	om_073_004.sorted.bed	KO	8
MT	748	1905	0240cf5a-7401-4ae7-8657-71ddea895d57	+	om_073_004.sorted.bed	KO	8
MT	748	1024	d9d1d13a-f24c-43d2-9ba5-0f3a62e96080	+	om_073_004.sorted.bed	KO	8
MT	748	936	412acbbf-a531-4403-bad8-5ad650a2c6e4	+	om_073_004.sorted.bed	KO	8
MT	750	1023	14715efd-b80b-4ef3-b899-253796b5a537	+	om_073_004.sorted.bed	KO	8
MT	750	896	b5311c13-e8d4-4721-aea1-36faec7a72bc	+	om_073_004.sorted.bed	KO	8
MT	752	895	c2252963-8306-4cd4-9d44-478252e5bc89	+	om_073_004.sorted.bed	KO	8
MT	753	2676	a115fb3e-0991-40c6-832b-8f03518fd95e	+	om_073_004.sorted.bed	KO	8
MT	760	2676	e3ecefd8-3494-4473-bdfe-a5a74d83fc30	+	om_073_004.sorted.bed	KO	8
MT	764	3712	e42bfdea-04a2-4057-8c0c-912464a003b0	+	om_073_004.sorted.bed	KO	8
MT	776	2678	c9bdb59b-8939-4406-9424-7ff8ae0f89ba	+	om_073_004.sorted.bed	KO	8
MT	799	3698	7224ae64-3651-4e34-a1d7-e1ed0a1586f5	+	om_073_004.sorted.bed	KO	8
MT	802	2676	bd733fee-8b34-4419-a0cb-ec6b77c62c6a	+	om_073_004.sorted.bed	KO	8
MT	809	2681	1f5c4ad4-947f-481e-9c79-f1455663d94b	+	om_073_004.sorted.bed	KO	8
MT	812	3699	9621ff22-405b-4f5a-9a01-4ec1b28ec36c	+	om_073_004.sorted.bed	KO	8
MT	819	2682	b236fe5b-06ec-42f2-a952-ec808ca2e9a7	+	om_073_004.sorted.bed	KO	8
MT	822	1024	22ebe96a-a558-441a-a767-26231b09e949	+	om_073_004.sorted.bed	KO	8
MT	822	2676	cef8f57a-0a40-4031-a583-0ceda6046aec	+	om_073_004.sorted.bed	KO	8
MT	822	1001	99ac3c0b-bd4d-413f-ad0b-7eff8dd11c71	+	om_073_004.sorted.bed	KO	8
MT	829	1024	63542ab6-42aa-4595-90de-9c905ec2686e	+	om_073_004.sorted.bed	KO	8
MT	834	1422	c6b166a7-da48-49d4-b91c-78dcca071c46	+	om_073_004.sorted.bed	KO	8
MT	838	2676	028cf065-7192-478d-8f87-3cc8836edcdd	+	om_073_004.sorted.bed	KO	8
MT	843	1024	470f5cac-bdd5-412e-a5ba-76d419ae8f68	+	om_073_004.sorted.bed	KO	8
MT	844	2676	45b4f27b-d03a-4cc1-afb0-e54f5c6db49c	+	om_073_004.sorted.bed	KO	8
MT	846	2674	01677dc4-05c6-4dae-a62b-aeae3598bec8	+	om_073_004.sorted.bed	KO	8
MT	848	1001	74413ea5-df93-4bef-b0d5-f1e1da4029a2	+	om_073_004.sorted.bed	KO	8
MT	850	2664	a0ce7894-d874-4781-a1ed-fa605d222c53	+	om_073_004.sorted.bed	KO	8
MT	881	2676	83eb6fb4-6fa3-4433-a4ee-ff8b2b5b9816	+	om_073_004.sorted.bed	KO	8
MT	893	1361	90de1044-22ac-48aa-a6d2-d580eaeb0e9c	+	om_073_004.sorted.bed	KO	8
MT	899	1597	540432f7-28f3-4f7f-bca6-292ba0a5a290	+	om_073_004.sorted.bed	KO	8
MT	900	2676	8e0dbe03-11fb-4109-b903-aa9015f39fb0	+	om_073_004.sorted.bed	KO	8
MT	907	2676	f9465ce1-7ffb-4f36-93a3-67c750145307	+	om_073_004.sorted.bed	KO	8
MT	914	2676	e5aeee1c-cd31-4120-b2bd-32347c802429	+	om_073_004.sorted.bed	KO	8
MT	916	3711	4dd4a96a-c90b-4b9c-9fee-4884d517afeb	+	om_073_004.sorted.bed	KO	8
MT	919	2682	627bcdff-87a4-42b4-8329-367e523d0468	+	om_073_004.sorted.bed	KO	8
MT	919	2676	de14639a-6492-4c47-931e-93e23a2528d1	+	om_073_004.sorted.bed	KO	8
MT	919	3695	63d95d6b-45cd-4f94-bd70-9280c26dc965	+	om_073_004.sorted.bed	KO	8
MT	922	3691	19fa1e2d-ca17-410a-a3b0-9472ca1e276b	+	om_073_004.sorted.bed	KO	8
MT	935	3704	611bc8ba-5dc5-4d3a-bb9b-09e1e81bfcb4	+	om_073_004.sorted.bed	KO	8
MT	950	2676	bac97184-b1e4-46fb-8ac3-af8227f4f9ff	+	om_073_004.sorted.bed	KO	8
MT	955	2981	c2f135f6-b3a3-4978-b11d-1b6505db3792	+	om_073_004.sorted.bed	KO	8
MT	957	2644	cbfb911f-4559-4c36-9b96-35c53b35c03f	+	om_073_004.sorted.bed	KO	8
MT	961	2676	0a3de0ee-8700-4841-b4a0-a0d4d1ba7374	+	om_073_004.sorted.bed	KO	8
MT	966	3704	0f35c32e-c393-43b3-b659-2094e0ffb61e	+	om_073_004.sorted.bed	KO	8
MT	971	3060	b9f5d788-c8d5-4bb7-a709-d5c196b2b61f	+	om_073_004.sorted.bed	KO	8
MT	976	2676	3589df48-a7b7-4745-a850-f6139b8fb7f0	+	om_073_004.sorted.bed	KO	8
MT	979	3704	1d80a8bd-0745-414c-9746-f9f31176a4ee	+	om_073_004.sorted.bed	KO	8
MT	981	3710	16c2a365-e5a2-4c1d-8240-f97de4b16c63	+	om_073_004.sorted.bed	KO	8
MT	987	2676	8ea09633-f7ea-41c7-92bc-433b52881443	+	om_073_004.sorted.bed	KO	8
MT	1002	3711	78d8a156-7238-44c9-a24c-146400420f63	+	om_073_004.sorted.bed	KO	8
MT	1004	2676	26fd4963-1f77-4d6b-bea4-b33829a7aacf	+	om_073_004.sorted.bed	KO	8
MT	1035	2676	8cb6f143-d784-4c6b-aa74-0d59c39cb0c6	+	om_073_004.sorted.bed	KO	8
MT	1035	3704	14beb225-baf7-432d-b4c0-7d031cc07f24	+	om_073_004.sorted.bed	KO	8
MT	1035	3704	e7b76032-668c-43f8-b371-c82680ae46f7	+	om_073_004.sorted.bed	KO	8
MT	1035	2676	9b2f421e-9130-445a-9922-91102c964e0e	+	om_073_004.sorted.bed	KO	8
MT	1035	2678	a368eb7d-bfc5-4eae-a5a6-aa80412094cb	+	om_073_004.sorted.bed	KO	8
MT	1035	3700	f668eba6-b7b3-4a22-bdb9-614521f87b75	+	om_073_004.sorted.bed	KO	8
MT	1035	2676	db0011b4-cc95-40d3-bf88-ea24943b3336	+	om_073_004.sorted.bed	KO	8
MT	1035	2677	2f0f2371-83fc-4dfc-958a-93a09f900b32	+	om_073_004.sorted.bed	KO	8
MT	1035	2678	455268ed-c69b-4ba2-b7ef-166c1f83ecff	+	om_073_004.sorted.bed	KO	8
MT	1035	2676	301a0ab0-1198-4d98-8973-e9970b4a4acc	+	om_073_004.sorted.bed	KO	8
MT	1035	2676	940a58bc-b0bb-4092-8a1e-335cde8c020d	+	om_073_004.sorted.bed	KO	8
MT	1035	2673	0484ee16-670d-47cd-86c1-8115efd65491	+	om_073_004.sorted.bed	KO	8
MT	1035	2682	71cfe97c-12e5-425a-baa3-9cbc62d2a95e	+	om_073_004.sorted.bed	KO	8
MT	1036	2900	5123e2a5-3ce7-42f1-87d7-503882d334f8	+	om_073_004.sorted.bed	KO	8
MT	1036	2676	d5221471-656d-4868-89c3-d551a212fc05	+	om_073_004.sorted.bed	KO	8
MT	1036	2676	13bc42c8-0adc-44ca-95b3-1e8850df4778	+	om_073_004.sorted.bed	KO	8
MT	1036	3698	32283888-8c64-4245-8de6-d45b04b6afcf	+	om_073_004.sorted.bed	KO	8
MT	1036	2676	479e7a9a-01c2-4633-bfa9-965940213b41	+	om_073_004.sorted.bed	KO	8
MT	1036	3710	a4afaed7-7e7e-4b45-8ba6-bc42c323a28a	+	om_073_004.sorted.bed	KO	8
MT	1036	2677	3247d85a-ff7a-4849-8af0-22b7012495aa	+	om_073_004.sorted.bed	KO	8
MT	1036	2682	9045731a-be72-454b-bd74-f627e5a66fa0	+	om_073_004.sorted.bed	KO	8
MT	1036	2178	192fac23-7ebe-46da-aa8e-0a694d4c3ce3	+	om_073_004.sorted.bed	KO	8
MT	1036	2676	53f9d9be-07f9-416f-98ec-2ec10ad46ba7	+	om_073_004.sorted.bed	KO	8
MT	1036	2682	94299304-efcb-49be-8737-9357739f304e	+	om_073_004.sorted.bed	KO	8
MT	1036	2682	ceabb405-73f4-4368-8266-90b3665fc116	+	om_073_004.sorted.bed	KO	8
MT	1036	2676	0398c7d5-f1a2-4e82-a266-817de8ecdf99	+	om_073_004.sorted.bed	KO	8
MT	1036	2681	22dd817a-e8c9-46d7-b95c-4175bfa3da93	+	om_073_004.sorted.bed	KO	8
MT	1036	2676	4ca330ce-9a85-4dec-a25d-657fcd8cc3ff	+	om_073_004.sorted.bed	KO	8
MT	1036	2676	8491f46e-bd72-4814-bc55-f1b6fcba5227	+	om_073_004.sorted.bed	KO	8
MT	1036	2678	d9d3143d-6afe-457d-b64a-4db0d4d81c4c	+	om_073_004.sorted.bed	KO	8
MT	1036	2676	e082e9e8-5a75-4f14-8870-d96ac2f703cf	+	om_073_004.sorted.bed	KO	8
MT	1036	2656	83fd1592-93ca-4dd9-a016-830775f61db7	+	om_073_004.sorted.bed	KO	8
MT	1036	2676	54daf61c-475f-4643-83fd-e63e7e5d8ec8	+	om_073_004.sorted.bed	KO	8
MT	1036	2676	cdaa4863-fda7-4296-a0dd-5e182a7a1e61	+	om_073_004.sorted.bed	KO	8
MT	1036	2676	ce50b4d8-5720-473c-92b9-b9bf700955d8	+	om_073_004.sorted.bed	KO	8
MT	1036	2676	59aa69a6-d77a-4e5a-9273-6be04eb06d6e	+	om_073_004.sorted.bed	KO	8
MT	1036	2345	01ca2590-2324-4124-918c-8dbec752a8ab	+	om_073_004.sorted.bed	KO	8
MT	1036	2676	5fa36a59-8a16-494d-9b60-a7fa8a68be75	+	om_073_004.sorted.bed	KO	8
MT	1036	3711	81d7f324-4deb-40a2-be82-0f50f10c69e4	+	om_073_004.sorted.bed	KO	8
MT	1036	2676	a7d7913d-a197-40fc-8b63-fe5c2930a82b	+	om_073_004.sorted.bed	KO	8
MT	1036	3704	3c4348b5-5171-4631-b992-ad40098fa786	+	om_073_004.sorted.bed	KO	8
MT	1036	2674	9b45a791-cfc9-4a68-a738-ed7065d8bcce	+	om_073_004.sorted.bed	KO	8
MT	1036	2676	ffadfb08-ff39-4559-ae30-0184c2aca7d1	+	om_073_004.sorted.bed	KO	8
MT	1036	2676	46c7ed32-d5f5-4d37-9821-72950929949a	+	om_073_004.sorted.bed	KO	8
MT	1036	2676	23874fba-07cb-4c24-9a0f-ec2ffa726d19	+	om_073_004.sorted.bed	KO	8
MT	1036	2676	07fa133d-8d5e-4b22-958b-e6bea9b2756c	+	om_073_004.sorted.bed	KO	8
MT	1036	2667	194e00e7-f945-49da-ba76-badcaf911b5a	+	om_073_004.sorted.bed	KO	8
MT	1036	2674	78beb06f-8b8e-4af5-b8c7-f77e393a93bc	+	om_073_004.sorted.bed	KO	8
MT	1036	2669	cd09113c-9c0e-41a9-aeeb-953b1c48ad47	+	om_073_004.sorted.bed	KO	8
MT	1036	1904	d6d20d37-ffbd-4e3d-966b-43ec60969d3e	+	om_073_004.sorted.bed	KO	8
MT	1036	2646	0413e325-9b62-45d6-a098-4214a8733c65	+	om_073_004.sorted.bed	KO	8
MT	1036	2676	37c4dbf0-8172-408d-953d-37cde27b3cb0	+	om_073_004.sorted.bed	KO	8
MT	1036	2676	3eef41d6-cca4-4521-8f3b-3279955e5893	+	om_073_004.sorted.bed	KO	8
MT	1036	2676	4661c29d-43f6-42c2-9334-d0bed161e82c	+	om_073_004.sorted.bed	KO	8
MT	1036	3710	4c854bc0-0a61-40be-a707-c48bcc9a3792	+	om_073_004.sorted.bed	KO	8
MT	1036	2676	bd1809a9-86e3-429b-b77d-ffe036406d4e	+	om_073_004.sorted.bed	KO	8
MT	1036	2676	ebe0c9e7-5d5d-490b-ae0d-475225dfb3d8	+	om_073_004.sorted.bed	KO	8
MT	1036	3699	2ddcd9f8-dcdb-4282-9225-8c1ba3dbdb34	+	om_073_004.sorted.bed	KO	8
MT	1036	2632	45f7f64b-48de-4ade-98f7-1136a3cc2340	+	om_073_004.sorted.bed	KO	8
MT	1036	2676	5f269193-67ec-40cb-8de4-cece15cc31c7	+	om_073_004.sorted.bed	KO	8
MT	1036	2676	7025da7f-c840-4ba9-8bc8-6de654bbec6c	+	om_073_004.sorted.bed	KO	8
MT	1036	2676	a2fc4f4f-b0fb-494a-9f35-3aa21032c25c	+	om_073_004.sorted.bed	KO	8
MT	1036	3704	ff8d3f29-38b7-4398-a355-9c3c1004d274	+	om_073_004.sorted.bed	KO	8
MT	1036	2676	73d6fe4d-1fd9-4eb1-829b-6700103358c3	+	om_073_004.sorted.bed	KO	8
MT	1036	2677	f0cb6b05-9996-4ddd-b1da-e54c789a4f36	+	om_073_004.sorted.bed	KO	8
MT	1036	2676	fd42ad20-741c-4ca0-986d-f08d3869688e	+	om_073_004.sorted.bed	KO	8
MT	1036	2676	530cb8ea-7a08-4345-9583-3513d542713f	+	om_073_004.sorted.bed	KO	8
MT	1036	3695	89b1674a-999c-4abf-ab71-0ae4c4e442a7	+	om_073_004.sorted.bed	KO	8
MT	1036	2676	dc71a392-5370-4006-a366-96d8c2dd4515	+	om_073_004.sorted.bed	KO	8
MT	1036	2676	e7ef457a-d898-4f98-8f39-e3927cf128ed	+	om_073_004.sorted.bed	KO	8
MT	1036	2673	470f5492-8a1f-436a-8abc-051fb2e11768	+	om_073_004.sorted.bed	KO	8
MT	1036	3061	2f15b04a-c1ae-4320-8457-90289273b6e8	+	om_073_004.sorted.bed	KO	8
MT	1036	2772	4db80a4f-d3d3-4734-90bb-0f76b4852595	+	om_073_004.sorted.bed	KO	8
MT	1036	2676	d2c845cc-938f-4e96-ba66-c4d21f898212	+	om_073_004.sorted.bed	KO	8
MT	1036	3700	22b0f815-9583-46f6-bd9f-907896f385ac	+	om_073_004.sorted.bed	KO	8
MT	1036	2676	5365ca47-91fc-4a52-80e5-91e37781eb33	+	om_073_004.sorted.bed	KO	8
MT	1036	2644	941e2e9e-619d-46c6-86fa-70e91247cf81	+	om_073_004.sorted.bed	KO	8
MT	1036	2676	95a2eac3-b482-4516-b1ac-01045d76ffcf	+	om_073_004.sorted.bed	KO	8
MT	1036	2682	f9f20fc6-75ff-4f40-a998-830a0d0f4c50	+	om_073_004.sorted.bed	KO	8
MT	1036	3704	364b5b13-a8e1-4062-b755-050585f63381	+	om_073_004.sorted.bed	KO	8
MT	1036	2676	460966cc-d0ac-4a46-97e1-ff84ad707835	+	om_073_004.sorted.bed	KO	8
MT	1036	2676	7b2f1678-8eef-4159-9fdc-b474832b5062	+	om_073_004.sorted.bed	KO	8
MT	1036	3179	df9b6787-acb2-4036-b0e2-bb28626f9bed	+	om_073_004.sorted.bed	KO	8
MT	1036	2682	2c6d677a-56ce-46b8-91c8-99de87df72dd	+	om_073_004.sorted.bed	KO	8
MT	1036	2668	31c2c944-994d-455b-a674-75cfec9d91e1	+	om_073_004.sorted.bed	KO	8
MT	1036	2676	6a0034bb-5af5-47d9-b436-4b125d8597de	+	om_073_004.sorted.bed	KO	8
MT	1036	2645	f43991ed-d367-4049-9000-a4550dd13581	+	om_073_004.sorted.bed	KO	8
MT	1036	2676	1e967f37-2f04-459a-9665-c23e29c9a75f	+	om_073_004.sorted.bed	KO	8
MT	1036	3704	8a969447-a40b-4965-b729-23b53e70f683	+	om_073_004.sorted.bed	KO	8
MT	1036	3704	187e721a-4ea6-43ce-8fbb-b098aa448941	+	om_073_004.sorted.bed	KO	8
MT	1036	2677	84fc0c24-4e52-4882-b79d-a542ad0ff279	+	om_073_004.sorted.bed	KO	8
MT	1036	2676	999fe50d-e3a8-4ad2-bbdb-ec131929482b	+	om_073_004.sorted.bed	KO	8
MT	1036	2681	d635b330-dd7e-41de-8d19-036a7dc8cab5	+	om_073_004.sorted.bed	KO	8
MT	1036	2682	2e25ddc4-7110-4277-a402-2c976478307c	+	om_073_004.sorted.bed	KO	8
MT	1036	2676	5c76704a-cacd-4f41-84d5-354292dfdc7c	+	om_073_004.sorted.bed	KO	8
MT	1036	3695	34a4c61d-558b-4d15-a587-19666867c9db	+	om_073_004.sorted.bed	KO	8
MT	1036	2676	b0925f5f-c8af-4815-9365-5f61280df5ee	+	om_073_004.sorted.bed	KO	8
MT	1036	2672	bb8b0a0f-d538-4cc2-9b51-697f6bb3ccde	+	om_073_004.sorted.bed	KO	8
MT	1036	2682	d5b3d2dc-e1e3-4b71-a4d0-b7713d8a2c0c	+	om_073_004.sorted.bed	KO	8
MT	1036	2676	23aae3e9-95d4-4af8-b226-acd9243e0bb6	+	om_073_004.sorted.bed	KO	8
MT	1036	3596	749e7082-aef0-4301-b14c-09afda3d1469	+	om_073_004.sorted.bed	KO	8
MT	1036	2668	1a4044ca-1ebf-430e-9f67-8ea4c8adfdfd	+	om_073_004.sorted.bed	KO	8
MT	1036	2676	45459e46-54b7-401b-a665-1342db02a834	+	om_073_004.sorted.bed	KO	8
MT	1036	2676	9669004a-f7bc-42fd-8a16-64e4d06d7089	+	om_073_004.sorted.bed	KO	8
MT	1036	3710	a31d10c2-309e-4a7e-8369-c6899138ded4	+	om_073_004.sorted.bed	KO	8
MT	1036	2681	58562773-086a-4cc0-b10b-7a874f11e6a4	+	om_073_004.sorted.bed	KO	8
MT	1036	2676	9d0624bb-53f9-4d6d-8f22-8da2df312536	+	om_073_004.sorted.bed	KO	8
MT	1036	2681	0a0012b3-4bde-4f38-80af-1b82513099c9	+	om_073_004.sorted.bed	KO	8
MT	1036	3703	ea9f6c44-19f6-4cc2-a414-01dc99e5e48f	+	om_073_004.sorted.bed	KO	8
MT	1036	2676	b3483f97-08d3-4106-8cce-62b6ccb9200b	+	om_073_004.sorted.bed	KO	8
MT	1036	2650	cf9ec792-e013-487d-90a6-7861d10835c6	+	om_073_004.sorted.bed	KO	8
MT	1036	2682	db172041-168b-4d1c-895d-e743d0a2e873	+	om_073_004.sorted.bed	KO	8
MT	1036	2676	650d74ef-2766-4e5d-a144-034ae9a490c4	+	om_073_004.sorted.bed	KO	8
MT	1036	2676	843bc91d-772f-430d-8dfa-a35b665b5c35	+	om_073_004.sorted.bed	KO	8
MT	1036	2545	23a22fed-46ee-4c64-9a0d-6bbba2ca5ba8	+	om_073_004.sorted.bed	KO	8
MT	1036	2676	50b2d4aa-9dff-4736-b001-04c92cc3e60e	+	om_073_004.sorted.bed	KO	8
MT	1036	2676	5c0624e5-f09e-4aa4-94ca-11e0c41ede72	+	om_073_004.sorted.bed	KO	8
MT	1036	2676	bb43dc30-3ba5-410d-bd28-e1a6558d9411	+	om_073_004.sorted.bed	KO	8
MT	1036	3695	d2521eff-7a0e-4c19-b9c7-e5aef78e6c57	+	om_073_004.sorted.bed	KO	8
MT	1036	2676	0f9daede-3d3e-4a65-bb5a-3755e01203a2	+	om_073_004.sorted.bed	KO	8
MT	1036	2681	20b0437a-fb78-44a4-bd5c-3508b324b42f	+	om_073_004.sorted.bed	KO	8
MT	1036	2676	2b1109b8-2171-405c-975b-0d5b8e3c8508	+	om_073_004.sorted.bed	KO	8
MT	1036	2681	3e00c272-b163-4abe-9ba5-4f319a466a78	+	om_073_004.sorted.bed	KO	8
MT	1036	1967	be6d3193-765b-4970-99ec-7d1886559625	+	om_073_004.sorted.bed	KO	8
MT	1036	2676	d5ec38a1-e564-4597-9fbc-3cef90823bde	+	om_073_004.sorted.bed	KO	8
MT	1036	2669	0b584dd0-8c5b-4381-9d46-b9ee29698b9c	+	om_073_004.sorted.bed	KO	8
MT	1036	2676	379984c8-40a7-428b-be0a-4f9802de8e51	+	om_073_004.sorted.bed	KO	8
MT	1036	2676	ac52fd11-9db9-47dc-8d27-c945a995222e	+	om_073_004.sorted.bed	KO	8
MT	1036	2681	aeb61f70-da95-44d0-a686-ba806d326d6d	+	om_073_004.sorted.bed	KO	8
MT	1036	2676	1141d7af-7466-4b3b-a9d6-303fbc5eae7b	+	om_073_004.sorted.bed	KO	8
MT	1036	3711	d0718b72-69b5-4d17-b853-7fc4aca7cc5b	+	om_073_004.sorted.bed	KO	8
MT	1036	1924	d2c86729-9911-4acf-bc9f-9d81bc21c58d	+	om_073_004.sorted.bed	KO	8
MT	1036	3704	1e9f700a-412b-442f-999c-fc843266084c	+	om_073_004.sorted.bed	KO	8
MT	1036	2680	cbf3b828-6558-465e-adb2-ddff2e2e2927	+	om_073_004.sorted.bed	KO	8
MT	1037	2678	40f656b5-abd8-4c70-b686-a022fa8a5885	+	om_073_004.sorted.bed	KO	8
MT	1037	2681	755fd1ed-5c7c-413b-8bad-3220b4191d95	+	om_073_004.sorted.bed	KO	8
MT	1037	3677	03f33ac9-ef08-4f99-b5a6-817101de2b58	+	om_073_004.sorted.bed	KO	8
MT	1037	3710	0eec4863-7328-41dc-8ce5-0fe8d68e8d64	+	om_073_004.sorted.bed	KO	8
MT	1037	2682	0b1ebaa2-999a-4302-b01e-5eea9854fe91	+	om_073_004.sorted.bed	KO	8
MT	1037	2676	6f0aaf38-01c1-416a-8108-c2744a348697	+	om_073_004.sorted.bed	KO	8
MT	1037	2673	7bde9bc0-38cb-498d-a3e7-1556f9ace38c	+	om_073_004.sorted.bed	KO	8
MT	1037	2676	8c6da525-c81c-46ab-991e-af7c14a25319	+	om_073_004.sorted.bed	KO	8
MT	1037	2676	4b01e3bd-e162-4431-8097-2cc3bde07c11	+	om_073_004.sorted.bed	KO	8
MT	1037	2676	dd43aeac-3003-4f6c-9590-ab7003a1fbbc	+	om_073_004.sorted.bed	KO	8
MT	1037	2681	d7a743c5-d306-498a-b9f2-8a8210c2ba20	+	om_073_004.sorted.bed	KO	8
MT	1037	2681	f1a09021-c50d-4ded-8ad2-9859701fd38b	+	om_073_004.sorted.bed	KO	8
MT	1037	2676	38b84ea0-b072-45f7-b046-d1fad9cbc976	+	om_073_004.sorted.bed	KO	8
MT	1037	3700	ec329833-d356-4f9a-9586-c59920243d3e	+	om_073_004.sorted.bed	KO	8
MT	1037	2676	82b2ea00-9589-401f-ac03-ae0a6c0fd23c	+	om_073_004.sorted.bed	KO	8
MT	1037	2674	f2455905-9a36-4c94-9fd7-17e266d171d6	+	om_073_004.sorted.bed	KO	8
MT	1037	3678	ae53f63b-e56e-49fe-8a4f-e3a5bbc39eb3	+	om_073_004.sorted.bed	KO	8
MT	1037	2656	f95a1278-5dbd-450d-b65a-0a19fb3e3b1f	+	om_073_004.sorted.bed	KO	8
MT	1037	2673	124a4860-bcbd-49cd-b11c-8fe650d65cb0	+	om_073_004.sorted.bed	KO	8
MT	1037	2676	a02379db-fd38-4e72-bb55-22065ddec159	+	om_073_004.sorted.bed	KO	8
MT	1037	2677	aff84da7-d544-40bf-aabe-ec0e0b40c42d	+	om_073_004.sorted.bed	KO	8
MT	1037	2249	e4e58d2b-0156-4cf6-9349-182c9382ded6	+	om_073_004.sorted.bed	KO	8
MT	1037	2675	dee1edfd-4531-468d-a29f-6ef8c00a47b2	+	om_073_004.sorted.bed	KO	8
MT	1037	2249	785defb0-4c0c-4069-b835-a86a27141b9c	+	om_073_004.sorted.bed	KO	8
MT	1037	2676	78b81195-2868-4a86-9ab6-b0dc25c36d98	+	om_073_004.sorted.bed	KO	8
MT	1037	1698	b5ed7041-589d-4b6e-837d-64716a6a8d3c	+	om_073_004.sorted.bed	KO	8
MT	1037	2676	e7082034-8283-4e80-83a5-06c217c4c921	+	om_073_004.sorted.bed	KO	8
MT	1037	3655	7e99b0d5-66a6-4ec5-9f7f-f9065382afee	+	om_073_004.sorted.bed	KO	8
MT	1037	1996	860077c3-0c69-4516-91cb-e565df963ab9	+	om_073_004.sorted.bed	KO	8
MT	1037	2676	d97e771c-1c80-4f8f-b990-ed775acf5fa2	+	om_073_004.sorted.bed	KO	8
MT	1037	2677	e0f5ce8e-0e90-4935-934e-7f6077658d8b	+	om_073_004.sorted.bed	KO	8
MT	1037	2682	6d8ce30d-5a9c-4728-be00-c41b93127393	+	om_073_004.sorted.bed	KO	8
MT	1037	2676	78b34adc-ed94-470f-a114-8c37e145d491	+	om_073_004.sorted.bed	KO	8
MT	1037	1924	22f69d50-3488-4880-a839-04d1d7a1f47e	+	om_073_004.sorted.bed	KO	8
MT	1037	2676	417507f7-1b68-4b8a-8235-e76acd831d70	+	om_073_004.sorted.bed	KO	8
MT	1037	2677	9538d034-61e1-4fe2-b984-35958be4e448	+	om_073_004.sorted.bed	KO	8
MT	1037	2681	2caa11f1-362a-4e45-85e9-f6d8a2c65823	+	om_073_004.sorted.bed	KO	8
MT	1037	3704	2e7d9ebb-0569-44f9-8710-4ec27b56589e	+	om_073_004.sorted.bed	KO	8
MT	1037	2677	8931e68a-8479-4d93-a92c-84d087ab10f6	+	om_073_004.sorted.bed	KO	8
MT	1037	2676	70f5472c-0fc2-4261-b086-4d1d2ea57aa2	+	om_073_004.sorted.bed	KO	8
MT	1037	2676	b8e73223-2d05-447b-a561-e1260d186dda	+	om_073_004.sorted.bed	KO	8
MT	1037	2682	d0b4e98f-601a-4a58-b56a-ff00f6953c76	+	om_073_004.sorted.bed	KO	8
MT	1037	2682	dc8e7f81-a239-4f5d-ba43-1c2f06371639	+	om_073_004.sorted.bed	KO	8
MT	1037	3710	eab1cb7c-cc51-46a6-bcf6-60108c78e722	+	om_073_004.sorted.bed	KO	8
MT	1037	2681	7f7ea2cc-f6ae-4a26-af96-92886eda5b36	+	om_073_004.sorted.bed	KO	8
MT	1037	2676	a4385a97-b216-45d2-8bc8-977b1009007b	+	om_073_004.sorted.bed	KO	8
MT	1037	2676	f93d0b98-e35c-4672-b381-323ad6ccbeb3	+	om_073_004.sorted.bed	KO	8
MT	1037	2681	3b06c078-53f5-4a86-b7f1-005ab37b884d	+	om_073_004.sorted.bed	KO	8
MT	1037	2681	3b42a9f4-2199-444a-89cf-34634fa676cd	+	om_073_004.sorted.bed	KO	8
MT	1037	2677	db5dc7e1-c395-40c2-9d43-3e6db7694a84	+	om_073_004.sorted.bed	KO	8
MT	1037	9828	28dbf51f-e1fd-4762-b228-08085b33162c	+	om_073_004.sorted.bed	KO	8
MT	1037	2676	61dc0a80-4645-445b-9e2b-d5f27f9a4fe9	+	om_073_004.sorted.bed	KO	8
MT	1037	3063	3d0e2d3b-b3d1-4fb2-a6ef-d969bbe40580	+	om_073_004.sorted.bed	KO	8
MT	1037	2681	cfab05d5-ea9b-4f21-af19-1ccc2e28d2da	+	om_073_004.sorted.bed	KO	8
MT	1037	2677	7a8a3255-490b-4b7c-8c3e-cdd83ccb9ee2	+	om_073_004.sorted.bed	KO	8
MT	1037	2676	e6a1549b-9e85-4947-99ea-87348ad07243	+	om_073_004.sorted.bed	KO	8
MT	1037	2676	b86b2103-181c-42a4-959d-b82a631df5a6	+	om_073_004.sorted.bed	KO	8
MT	1037	2676	2911e9f5-9db7-4e6d-8014-19ff786f7c28	+	om_073_004.sorted.bed	KO	8
MT	1037	2676	7b4ad5d7-7fe1-4010-9144-42919481644e	+	om_073_004.sorted.bed	KO	8
MT	1037	2676	7be96933-c69b-4e5f-a314-6c411d8e580c	+	om_073_004.sorted.bed	KO	8
MT	1037	2676	0a898fd2-5428-4cfc-8365-2fe3674cb2ac	+	om_073_004.sorted.bed	KO	8
MT	1037	2676	357b2fb4-7251-46db-8388-0d2122741ed9	+	om_073_004.sorted.bed	KO	8
MT	1037	2669	1a8496db-3e35-4d55-82e5-96755370e269	+	om_073_004.sorted.bed	KO	8
MT	1037	1943	f11e709b-87d7-41d7-abaa-e7871de46ff8	+	om_073_004.sorted.bed	KO	8
MT	1037	2682	c9132a7a-8ff2-436a-95a3-ff03f1aa8b6f	+	om_073_004.sorted.bed	KO	8
MT	1037	3711	086fecee-908c-475c-a02e-10abac6fc3cc	+	om_073_004.sorted.bed	KO	8
MT	1038	2676	d43a864a-1ed2-45d2-ade1-8e6580f89b1a	+	om_073_004.sorted.bed	KO	8
MT	1038	2681	caca970a-b6f3-42c2-9981-35936f3147b0	+	om_073_004.sorted.bed	KO	8
MT	1038	2676	9dfa5c27-b964-4489-b274-aca24ddea1cc	+	om_073_004.sorted.bed	KO	8
MT	1038	2676	a84cf251-1e3a-481b-930b-5559a2d6ac3b	+	om_073_004.sorted.bed	KO	8
MT	1038	2645	4cbb2adb-3c8f-4bce-9cc5-852e695b704e	+	om_073_004.sorted.bed	KO	8
MT	1038	3695	7f0cf1c7-8163-4c99-a898-311f659734bd	+	om_073_004.sorted.bed	KO	8
MT	1038	3695	b9075700-33d2-49d5-904d-93959c1a3c76	+	om_073_004.sorted.bed	KO	8
MT	1038	2677	64b238fa-5d01-4b81-95fc-c641098510d4	+	om_073_004.sorted.bed	KO	8
MT	1038	2208	77167c6f-96da-427e-b887-c0a226be2c1f	+	om_073_004.sorted.bed	KO	8
MT	1038	3706	59ff6e5f-665b-43a1-9161-40d4e68e72a2	+	om_073_004.sorted.bed	KO	8
MT	1039	3683	8a6cfc1b-9936-44d2-ba96-2911e9bc47c0	+	om_073_004.sorted.bed	KO	8
MT	1039	2677	00ed5827-1ec9-47b0-86b9-2e00a624577a	+	om_073_004.sorted.bed	KO	8
MT	1039	2672	9fedaf2a-3452-47c1-8156-75b1854155d8	+	om_073_004.sorted.bed	KO	8
MT	1039	1888	99d639ba-6eee-4bce-baa9-b413491677e1	+	om_073_004.sorted.bed	KO	8
MT	1039	2676	951eb9d5-0c0c-449a-acd7-ab180448dcab	+	om_073_004.sorted.bed	KO	8
MT	1039	2673	b63b1d29-6f43-4bfa-8466-c778376aabf9	+	om_073_004.sorted.bed	KO	8
MT	1039	2674	6d5aceb6-d51f-4aa1-bb0e-9054700817a7	+	om_073_004.sorted.bed	KO	8
MT	1039	2676	97313629-2cba-453c-bcd5-fe43fbdd848d	+	om_073_004.sorted.bed	KO	8
MT	1040	2676	2bfb82bb-1ba4-4068-b191-cccde849fb7b	+	om_073_004.sorted.bed	KO	8
MT	1040	1237	2dfecd0c-ce8a-4143-ab2e-b4dcebddd53a	+	om_073_004.sorted.bed	KO	8
MT	1040	2676	859fc6a5-1ab4-4925-b385-9a242713e14f	+	om_073_004.sorted.bed	KO	8
MT	1040	2676	e4f5a41c-80c7-49d0-be75-4f07b708ef88	+	om_073_004.sorted.bed	KO	8
MT	1040	2676	66f43737-93c8-4c27-97da-f4c270c75e50	+	om_073_004.sorted.bed	KO	8
MT	1040	2676	86ed3919-29d4-4c74-918a-de622bda3151	+	om_073_004.sorted.bed	KO	8
MT	1040	2676	7a6151c7-d351-408b-b765-e8ffad119650	+	om_073_004.sorted.bed	KO	8
MT	1040	2676	ba1c81e8-5112-405d-b116-d3ddf4718513	+	om_073_004.sorted.bed	KO	8
MT	1040	3711	0c04055e-9317-49fb-a067-cab460469341	+	om_073_004.sorted.bed	KO	8
MT	1040	2669	758c1ab4-335d-448c-b4e5-1ad6a5013e03	+	om_073_004.sorted.bed	KO	8
MT	1040	2681	dac7900f-7f7e-473e-8b66-ce78d11f513c	+	om_073_004.sorted.bed	KO	8
MT	1040	3704	4fd7eaf2-4760-404a-9ad3-a58c02d5b069	+	om_073_004.sorted.bed	KO	8
MT	1040	2676	6f270a3d-861a-4d26-a876-b6bf2d9f3d9c	+	om_073_004.sorted.bed	KO	8
MT	1040	2676	4b3731e9-682b-4d9c-8385-21e8461be77a	+	om_073_004.sorted.bed	KO	8
MT	1040	2676	da420d19-10b1-4f01-91c2-160de910c3d5	+	om_073_004.sorted.bed	KO	8
MT	1040	2681	ad7f484e-ee4b-43f4-9171-c8587eb9d936	+	om_073_004.sorted.bed	KO	8
MT	1040	2676	1ae54155-120c-495a-af1a-5af9122139e9	+	om_073_004.sorted.bed	KO	8
MT	1040	2676	a8da7e25-3f50-4c6e-889f-0bb753cbca38	+	om_073_004.sorted.bed	KO	8
MT	1040	2676	b2b3d332-922c-4f4b-9a29-7b227ddf856f	+	om_073_004.sorted.bed	KO	8
MT	1040	2676	05a11041-6d8a-4415-b1cf-32ed9ad078ee	+	om_073_004.sorted.bed	KO	8
MT	1040	2676	ba54f93c-1c39-4873-9af8-64c541b602a2	+	om_073_004.sorted.bed	KO	8
MT	1040	2681	12c87def-4a8c-46a5-ac08-c00526a37862	+	om_073_004.sorted.bed	KO	8
MT	1040	2676	a3f2ab91-95c6-4d62-a5f4-0405cc8b2554	+	om_073_004.sorted.bed	KO	8
MT	1040	2677	7fd41a77-04e8-4a56-9f95-a79b1fa1e366	+	om_073_004.sorted.bed	KO	8
MT	1040	2676	28ebe776-6062-449f-bf74-f4ce7bd59ed5	+	om_073_004.sorted.bed	KO	8
MT	1040	2676	67f27422-d669-4563-8723-9c7d1350a6af	+	om_073_004.sorted.bed	KO	8
MT	1040	2668	474cd944-e92e-4d46-bf16-b8f373f5133f	+	om_073_004.sorted.bed	KO	8
MT	1040	3695	cf08019a-dbee-4d1a-b737-61752285ce9f	+	om_073_004.sorted.bed	KO	8
MT	1040	2677	38cfff6e-f5d0-4499-a43d-daa06be2f13b	+	om_073_004.sorted.bed	KO	8
MT	1040	2677	90a73d7b-1b51-4543-a954-6f72c5286431	+	om_073_004.sorted.bed	KO	8
MT	1040	2676	6899c9d1-e2a7-4be1-9295-96150d88194e	+	om_073_004.sorted.bed	KO	8
MT	1040	2676	262b1cd0-8d64-4479-b5f1-a2df95914a78	+	om_073_004.sorted.bed	KO	8
MT	1040	2341	2fb5de68-cc28-4dff-abd5-f6da4bb75947	+	om_073_004.sorted.bed	KO	8
MT	1040	2676	461a8de2-f21d-4ed5-aaa0-0ff17c2c07ed	+	om_073_004.sorted.bed	KO	8
MT	1040	2676	b15b0c69-c42e-47c5-bb49-7676287abf67	+	om_073_004.sorted.bed	KO	8
MT	1040	2676	71ea48d2-9a14-4af3-8514-98cbae8c1895	+	om_073_004.sorted.bed	KO	8
MT	1040	2622	b15267a8-f336-4760-a23d-03c554b57f20	+	om_073_004.sorted.bed	KO	8
MT	1041	2673	dcb750d0-3bda-4d74-a96c-0018df7d9798	+	om_073_004.sorted.bed	KO	8
MT	1041	2677	71793978-1d87-4b1a-98f6-efceee8a738d	+	om_073_004.sorted.bed	KO	8
MT	1042	1538	ec7ea982-84e7-413f-9430-b78ee43f7791	+	om_073_004.sorted.bed	KO	8
MT	1042	2674	0e029307-7d89-4cd3-9c75-1ab87565efe2	+	om_073_004.sorted.bed	KO	8
MT	1042	3695	4e91cf4a-8cec-4193-ad57-f2e8dda8e4b8	+	om_073_004.sorted.bed	KO	8
MT	1042	3704	5a2d0898-07d5-4b51-b5f1-7eb507d06586	+	om_073_004.sorted.bed	KO	8
MT	1042	2682	f00ac8de-e771-420c-99e7-ec1d0cf31154	+	om_073_004.sorted.bed	KO	8
MT	1044	2676	9dd5488c-3ed3-4d01-811b-52112f2984bc	+	om_073_004.sorted.bed	KO	8
MT	1044	2676	5006713b-40d5-43e8-ba9d-c777214831f3	+	om_073_004.sorted.bed	KO	8
MT	1044	2682	4315239e-e1af-4d4f-beba-a8c5eae0442f	+	om_073_004.sorted.bed	KO	8
MT	1044	2676	5ccb7835-71a1-48aa-9e41-74431bc337dc	+	om_073_004.sorted.bed	KO	8
MT	1045	2676	036a55f6-dc98-414c-a01c-f229b6f96347	+	om_073_004.sorted.bed	KO	8
MT	1045	2682	5dc3ebda-f1e2-4c65-bf22-136dc76609fa	+	om_073_004.sorted.bed	KO	8
MT	1048	2676	e1b5fa3f-52b2-46ca-9f5c-5e9914f52034	+	om_073_004.sorted.bed	KO	8
MT	1049	2676	3ff5e4d9-288b-4683-8ce4-063a18004ecc	+	om_073_004.sorted.bed	KO	8
MT	1050	2676	e5072e68-37f7-4e57-8ed9-e583265b6f11	+	om_073_004.sorted.bed	KO	8
MT	1050	2676	8220ea06-ad43-44fc-b610-cdffc5f75006	+	om_073_004.sorted.bed	KO	8
MT	1050	3293	bad52e4e-da13-4ebe-a5f0-2cfaa3b269c1	+	om_073_004.sorted.bed	KO	8
MT	1050	2676	aa34e87e-17ae-40dc-8811-709bff8d4209	+	om_073_004.sorted.bed	KO	8
MT	1050	3695	95351645-26d8-4353-8c43-463e316b4a1b	+	om_073_004.sorted.bed	KO	8
MT	1050	2672	a0f797e9-a4fe-4aeb-89fe-8ffd70269905	+	om_073_004.sorted.bed	KO	8
MT	1050	2676	6f438f50-2a6b-494e-af1b-3318316bdfcd	+	om_073_004.sorted.bed	KO	8
MT	1050	2675	5630ece3-cfe5-4079-86bc-03d5672a413c	+	om_073_004.sorted.bed	KO	8
MT	1050	2676	d7e076f9-dc87-478f-b178-eb9ce48e72d7	+	om_073_004.sorted.bed	KO	8
MT	1050	2682	7dc6027d-4bc4-46ed-b822-a068913b2ce9	+	om_073_004.sorted.bed	KO	8
MT	1050	2676	5bf2877f-7818-433c-bd56-4094605576e1	+	om_073_004.sorted.bed	KO	8
MT	1050	2676	a7c7e34f-4fdf-47fd-b379-9f1f54103286	+	om_073_004.sorted.bed	KO	8
MT	1050	2678	9ad3ab3d-ab63-40c5-a808-7f3b1fdc096e	+	om_073_004.sorted.bed	KO	8
MT	1050	2676	f8335d46-9906-4707-af13-7dc5c8541bd8	+	om_073_004.sorted.bed	KO	8
MT	1050	2676	4fe68dc5-87bf-462c-aee9-430e7fb0f003	+	om_073_004.sorted.bed	KO	8
MT	1050	2676	98aee61c-3430-4ff4-b624-7d71280b93ca	+	om_073_004.sorted.bed	KO	8
MT	1050	3061	8559daa3-6f63-4d06-8de8-2143879e620e	+	om_073_004.sorted.bed	KO	8
MT	1050	3700	f0cf5e27-fc25-429a-a4e5-648fb6775b89	+	om_073_004.sorted.bed	KO	8
MT	1051	3704	2138ffde-ba7c-4107-aee9-bc261ebcf493	+	om_073_004.sorted.bed	KO	8
MT	1051	2676	88374bb2-340c-4845-bbbd-98e09547c7b8	+	om_073_004.sorted.bed	KO	8
MT	1051	2682	f4faafdd-a6ee-4815-875b-a00ac2101f2c	+	om_073_004.sorted.bed	KO	8
MT	1051	2676	8ee36249-265b-4ce6-9572-1e91e2d6a618	+	om_073_004.sorted.bed	KO	8
MT	1051	2669	8aeab812-551e-456a-bc6e-1685de9f02cd	+	om_073_004.sorted.bed	KO	8
MT	1051	2675	758730e3-8a25-4c3a-804b-36c2bd576c6b	+	om_073_004.sorted.bed	KO	8
MT	1051	2676	173444ff-6a5c-4476-97a9-6bb438cb99f8	+	om_073_004.sorted.bed	KO	8
MT	1052	2676	4e06c63e-a828-4608-b336-6534155e766a	+	om_073_004.sorted.bed	KO	8
MT	1052	2676	89596327-194a-4fda-b15d-27ae3ad3400a	+	om_073_004.sorted.bed	KO	8
MT	1053	2676	e31f9a3d-acb5-46f9-b932-35f131d41565	+	om_073_004.sorted.bed	KO	8
MT	1053	2676	901b3383-639c-49af-8108-c602742d2f55	+	om_073_004.sorted.bed	KO	8
MT	1054	2681	868efbac-731c-42e2-9809-6e723adc9cbb	+	om_073_004.sorted.bed	KO	8
MT	1054	2676	4734fb1b-7cf5-4889-8ecf-0d32957fb2c6	+	om_073_004.sorted.bed	KO	8
MT	1054	2676	80c84382-79b5-4a36-ba11-b40f91d00af5	+	om_073_004.sorted.bed	KO	8
MT	1056	3711	21879f0f-6ced-4ca3-afdd-b299c83afe08	+	om_073_004.sorted.bed	KO	8
MT	1058	3704	ea70c969-2574-486d-aa77-e32b6f0fdc2b	+	om_073_004.sorted.bed	KO	8
MT	1063	2676	ec10fe34-3ad5-424e-bc64-926cc67c02e8	+	om_073_004.sorted.bed	KO	8
MT	1072	2676	a0d5de47-8d67-4d7e-9b19-ba365cdf7347	+	om_073_004.sorted.bed	KO	8
MT	1076	2653	0b8dc645-c9d5-49d5-a968-efb12e8f3c66	+	om_073_004.sorted.bed	KO	8
MT	1077	2676	7a90d8ed-0fc4-4671-9a71-07926d74a0f6	+	om_073_004.sorted.bed	KO	8
MT	1077	2680	2b324b55-9a3a-453e-9c19-58f9f8198223	+	om_073_004.sorted.bed	KO	8
MT	1077	2680	ae48e07f-484a-4c06-863b-40d03e85a894	+	om_073_004.sorted.bed	KO	8
MT	1077	2682	4ab3b336-1981-4a57-a16e-cbf96683596c	+	om_073_004.sorted.bed	KO	8
MT	1078	2676	ca0e3e3d-5eb5-4e48-baf9-3671d6fafbab	+	om_073_004.sorted.bed	KO	8
MT	1082	2476	044c8978-e6fb-4a8c-b747-f7aa6d78af6a	+	om_073_004.sorted.bed	KO	8
MT	1082	2677	3b5897ef-07b5-44eb-9796-68b9d1c94f6d	+	om_073_004.sorted.bed	KO	8
MT	1086	2676	fd11d58c-a187-4f5d-9268-b09f40698317	+	om_073_004.sorted.bed	KO	8
MT	1087	2676	968c25fb-d7e0-4546-8d8e-b0e06a71b334	+	om_073_004.sorted.bed	KO	8
MT	1089	2656	53387a26-3a44-40a9-98fa-e9713959b0e0	+	om_073_004.sorted.bed	KO	8
MT	1090	2676	7d6e767c-c85a-4b4d-b9c0-3bbee4a85192	+	om_073_004.sorted.bed	KO	8
MT	1091	2678	c234be3a-9e79-4fb6-a026-5acc6da3d822	+	om_073_004.sorted.bed	KO	8
MT	1091	2681	c926bdcf-f313-4458-9c90-748c078e8482	+	om_073_004.sorted.bed	KO	8
MT	1091	2676	b8ebb24a-1623-4f40-9e8f-eb383d349653	+	om_073_004.sorted.bed	KO	8
MT	1093	2676	6795acc7-c152-4ee1-b6f4-c1ea088839f0	+	om_073_004.sorted.bed	KO	8
MT	1093	2676	37e673b9-d1fc-4bdd-a264-f2ebf625ffe3	+	om_073_004.sorted.bed	KO	8
MT	1095	2682	109c7900-b4c0-49a0-a9d8-dd420df135b7	+	om_073_004.sorted.bed	KO	8
MT	1095	2676	6e5778a9-a887-4164-aa34-0ea1389f2099	+	om_073_004.sorted.bed	KO	8
MT	1096	3710	d4987ac8-8260-4089-b432-fb0669fa83e4	+	om_073_004.sorted.bed	KO	8
MT	1098	2676	fc9ead85-559b-4c0d-a112-9952a99d36bd	+	om_073_004.sorted.bed	KO	8
MT	1099	2676	caedf569-3599-423c-b71e-7f9b76563d04	+	om_073_004.sorted.bed	KO	8
MT	1099	2682	890f1f3e-f074-4a9c-b600-1eabfe5aeb43	+	om_073_004.sorted.bed	KO	8
MT	1099	2676	e611a994-39b7-4f82-a13a-46f5428be6c7	+	om_073_004.sorted.bed	KO	8
MT	1099	2676	a4155c49-3c2e-4f6f-9af5-e0b5e8c967ac	+	om_073_004.sorted.bed	KO	8
MT	1099	1587	174b83b8-0297-4ac3-a2fb-44ae986d84ad	+	om_073_004.sorted.bed	KO	8
MT	1100	2322	2d18238f-9167-47e0-9fc1-4e748e3146c7	+	om_073_004.sorted.bed	KO	8
MT	1104	2676	b59f4406-a18c-4120-8290-28730c026938	+	om_073_004.sorted.bed	KO	8
MT	1104	2676	7fb083d4-1a69-4ef6-8c3b-504fab172146	+	om_073_004.sorted.bed	KO	8
MT	1104	2551	35f5e856-f4da-451c-a98b-6e8c32323bd4	+	om_073_004.sorted.bed	KO	8
MT	1104	2677	9d54d3b2-40b0-40e8-8cbc-6f3a8f9179f4	+	om_073_004.sorted.bed	KO	8
MT	1104	3704	d1e088d4-2f0d-488d-adeb-20a427719c52	+	om_073_004.sorted.bed	KO	8
MT	1104	1883	3fdc3d2b-1802-49c8-a255-c9fe87761a63	+	om_073_004.sorted.bed	KO	8
MT	1104	2677	9c8d7823-e27d-4b6e-ba9c-e41acc9892f6	+	om_073_004.sorted.bed	KO	8
MT	1104	2644	50e7d535-00eb-43f3-9e6c-cf72bf3b5638	+	om_073_004.sorted.bed	KO	8
MT	1104	2355	513af4cf-b405-48b1-b0dd-8512e414d694	+	om_073_004.sorted.bed	KO	8
MT	1104	2676	8145fe67-3aa7-4e03-9b40-96e1afc61c0a	+	om_073_004.sorted.bed	KO	8
MT	1104	2676	c55c93d2-bba5-46a0-9a7b-ed130df8fc4e	+	om_073_004.sorted.bed	KO	8
MT	1104	2676	cee1bd79-da42-428d-ad4a-06a42f4770b7	+	om_073_004.sorted.bed	KO	8
MT	1104	3646	d46faa2f-e765-43f0-a2ec-efc891caa610	+	om_073_004.sorted.bed	KO	8
MT	1104	2676	e035498e-2a89-4064-b5ec-6ea3f81f7e7e	+	om_073_004.sorted.bed	KO	8
MT	1104	2275	b2063d43-8334-465e-a61a-ab2762e94cbd	+	om_073_004.sorted.bed	KO	8
MT	1104	2276	fe67b277-c137-4a5e-a01b-e6dafc341121	+	om_073_004.sorted.bed	KO	8
MT	1104	2676	eeb60047-de4f-462b-aed2-14c3fea9196c	+	om_073_004.sorted.bed	KO	8
MT	1104	2676	002dc88b-4699-48b3-aefd-5d1fde607433	+	om_073_004.sorted.bed	KO	8
MT	1104	2676	23c2211c-0d74-44ef-9677-1c60e5e48883	+	om_073_004.sorted.bed	KO	8
MT	1104	1500	3be38906-7956-4067-b56c-3a7c7cb202de	+	om_073_004.sorted.bed	KO	8
MT	1104	2676	138e535e-323d-4957-8d5d-d401a1b28f6e	+	om_073_004.sorted.bed	KO	8
MT	1104	2676	b5df5fb9-d44b-48f2-8155-95b2b14146e3	+	om_073_004.sorted.bed	KO	8
MT	1104	2644	610697a5-284f-4b32-aae4-ac1fbb7d9b38	+	om_073_004.sorted.bed	KO	8
MT	1104	2435	3d968b77-7bf2-412c-b4a2-3caf6b10a7f9	+	om_073_004.sorted.bed	KO	8
MT	1104	2223	7ae1c758-4b56-4b54-9a02-d864b99d17aa	+	om_073_004.sorted.bed	KO	8
MT	1104	3000	362e9c3e-f7ee-4819-88bc-81785c658b6f	+	om_073_004.sorted.bed	KO	8
MT	1104	2677	5699c01c-0403-4367-809c-8baa7126913a	+	om_073_004.sorted.bed	KO	8
MT	1104	2676	9f4d8858-9c49-4a3d-8a70-fd68b2892058	+	om_073_004.sorted.bed	KO	8
MT	1104	2669	da06ebf1-c79c-450d-9217-b88f198af15e	+	om_073_004.sorted.bed	KO	8
MT	1104	3703	f9b325a3-7c71-4b18-8d89-0e96f60982cf	+	om_073_004.sorted.bed	KO	8
MT	1104	2681	fb662ed1-2113-4ca1-afdd-d5ae038360aa	+	om_073_004.sorted.bed	KO	8
MT	1104	1597	cb49ccd9-be37-4317-9154-7957e8029a0c	+	om_073_004.sorted.bed	KO	8
MT	1104	2676	7bcc1b6a-fec4-4f09-942e-e0373d74c55c	+	om_073_004.sorted.bed	KO	8
MT	1104	1541	a59398f4-84d9-430a-a552-e7635bec7ec2	+	om_073_004.sorted.bed	KO	8
MT	1104	2676	54cd9ffc-dd27-4454-a2c7-9744f5a41ed9	+	om_073_004.sorted.bed	KO	8
MT	1104	1996	45de27ed-4d34-4644-b941-3e4fc56cb83d	+	om_073_004.sorted.bed	KO	8
MT	1104	2673	53b6571d-e697-4b10-89c1-9f5c6b570942	+	om_073_004.sorted.bed	KO	8
MT	1104	2672	6c4dc754-e094-4a7f-b07b-7a622d27b148	+	om_073_004.sorted.bed	KO	8
MT	1104	2676	94a98995-cbf4-450c-8b21-e53112e1acff	+	om_073_004.sorted.bed	KO	8
MT	1104	2676	a54db24c-f4c4-436f-b349-b7df550f16fb	+	om_073_004.sorted.bed	KO	8
MT	1104	2673	d48ce3b5-601e-43dc-9af6-8771e5e2bf1e	+	om_073_004.sorted.bed	KO	8
MT	1104	2676	057c3d1d-262e-4efc-ad66-48ac276414c8	+	om_073_004.sorted.bed	KO	8
MT	1104	2676	87e401e1-634f-48f9-a96f-abac1a99123d	+	om_073_004.sorted.bed	KO	8
MT	1104	2681	bd2a0e7e-e26d-4bd3-9087-c39c313d3574	+	om_073_004.sorted.bed	KO	8
MT	1104	2676	db232bdd-d229-4d8e-8af6-204613f2d758	+	om_073_004.sorted.bed	KO	8
MT	1104	2677	e83822a7-ea48-4c0b-8bde-2d7d4fc4ac69	+	om_073_004.sorted.bed	KO	8
MT	1104	2351	2ca5ff95-ddb6-4ebc-8f9d-e01d28080f79	+	om_073_004.sorted.bed	KO	8
MT	1104	1369	bae5631a-eaa9-4a8e-afac-89de7d0412c5	+	om_073_004.sorted.bed	KO	8
MT	1105	2676	072a128c-d915-4b15-b651-2acd34c3dea6	+	om_073_004.sorted.bed	KO	8
MT	1105	3023	0a973b7f-26c2-44a9-98eb-ec3b15912b30	+	om_073_004.sorted.bed	KO	8
MT	1105	3704	0ce6b1aa-8dd1-491c-a8c7-1efa5dc4034e	+	om_073_004.sorted.bed	KO	8
MT	1105	2676	20d16fd1-67ed-40a1-a734-e3a19889eacd	+	om_073_004.sorted.bed	KO	8
MT	1105	2676	2463eda4-c37a-4d80-a153-51bbefe054b5	+	om_073_004.sorted.bed	KO	8
MT	1105	2668	2708c4ba-3862-42f3-846c-e8010fc945bf	+	om_073_004.sorted.bed	KO	8
MT	1105	3201	4bf48d52-300a-4671-91fa-5aab6179e754	+	om_073_004.sorted.bed	KO	8
MT	1105	1597	4ed54050-190f-47cd-bb94-aa124a8d337c	+	om_073_004.sorted.bed	KO	8
MT	1105	2669	4ef0420b-a672-4142-a9a1-79dc5b51850b	+	om_073_004.sorted.bed	KO	8
MT	1105	2676	4f90d128-e193-4260-b42f-de783e767157	+	om_073_004.sorted.bed	KO	8
MT	1105	2676	57c235fa-05b6-459a-b0c5-303ccaa3ad2f	+	om_073_004.sorted.bed	KO	8
MT	1105	2676	5a276ad8-82b2-4bcc-a5fa-9ebf2beaf949	+	om_073_004.sorted.bed	KO	8
MT	1105	2645	5c37bb0f-09dc-46b7-95a8-6dadbade5234	+	om_073_004.sorted.bed	KO	8
MT	1105	2676	5cd6840f-3fad-417c-aaa2-318adec8e8b9	+	om_073_004.sorted.bed	KO	8
MT	1105	1672	6df21d3e-0b6d-4c44-879a-3fbbc1fc678a	+	om_073_004.sorted.bed	KO	8
MT	1105	2275	7a57cdbc-b223-4e16-aad8-56e7ec9f2fbf	+	om_073_004.sorted.bed	KO	8
MT	1105	2369	14f11aec-cc22-43f4-b93d-bdf6ec9f4e10	+	om_073_004.sorted.bed	KO	8
MT	1105	1502	3d4db8aa-e9df-4595-88f0-744554b2ce80	+	om_073_004.sorted.bed	KO	8
MT	1105	1360	47fb1d5b-ba1e-43e8-9268-5ce3be38d05e	+	om_073_004.sorted.bed	KO	8
MT	1105	2677	511b1747-a660-49b6-9819-6ec78fcad29b	+	om_073_004.sorted.bed	KO	8
MT	1105	2677	55a0ced0-c126-4636-84a9-1d8a4d672ebe	+	om_073_004.sorted.bed	KO	8
MT	1105	2676	692a80f0-a158-4e4d-961c-938656a330a0	+	om_073_004.sorted.bed	KO	8
MT	1105	2676	7f6b9aa5-ee5e-4e10-a10e-421d2d3546db	+	om_073_004.sorted.bed	KO	8
MT	1105	1541	879ac872-6d57-4286-96b9-a0946c9e0ca4	+	om_073_004.sorted.bed	KO	8
MT	1105	2642	8d2a51e7-74e2-43f6-ad70-e8c1a000254e	+	om_073_004.sorted.bed	KO	8
MT	1105	2676	8e47ce2c-4f82-4f35-93d4-f5c69cf438c2	+	om_073_004.sorted.bed	KO	8
MT	1105	2658	90eb76db-3c3e-4d98-951d-5a3df2dc382d	+	om_073_004.sorted.bed	KO	8
MT	1105	3699	a74c0a20-4e84-42a0-9b1a-13f129c4b04e	+	om_073_004.sorted.bed	KO	8
MT	1105	2676	ae636de3-9705-4b9d-b3fc-adc0cf89313a	+	om_073_004.sorted.bed	KO	8
MT	1105	2427	b2dca13c-549a-4982-9167-70c4656fde74	+	om_073_004.sorted.bed	KO	8
MT	1105	3704	b7475ea1-0a5d-4c81-a2f4-519add9bc9ab	+	om_073_004.sorted.bed	KO	8
MT	1105	2676	c98834d2-044b-477f-b827-dbba2df7d1df	+	om_073_004.sorted.bed	KO	8
MT	1105	2676	d1a9ec67-3294-4340-96ee-22f1a82832f9	+	om_073_004.sorted.bed	KO	8
MT	1105	1586	d6e451f9-9532-4185-94b4-da5b75c9c813	+	om_073_004.sorted.bed	KO	8
MT	1105	2676	f241abc8-99fe-4203-9542-565069a96e77	+	om_073_004.sorted.bed	KO	8
MT	1105	2676	fd15d70e-e8bf-4b7c-a211-511c05ac315e	+	om_073_004.sorted.bed	KO	8
MT	1105	2676	ffec76d9-621c-420e-9b04-bbbdab2f1288	+	om_073_004.sorted.bed	KO	8
MT	1105	2676	031411e5-ae4f-44b4-bd31-be1d5e0272bf	+	om_073_004.sorted.bed	KO	8
MT	1105	2676	0699d7e4-18f3-41b9-868e-58ff85592d61	+	om_073_004.sorted.bed	KO	8
MT	1105	2341	1219cab4-5b1e-4b37-88a7-6c36fc532eca	+	om_073_004.sorted.bed	KO	8
MT	1105	2676	13835d46-0f19-4ffd-b923-8a84e8e4b5cd	+	om_073_004.sorted.bed	KO	8
MT	1105	2671	31cf06d8-0b69-403e-971b-6f5ec120bf5c	+	om_073_004.sorted.bed	KO	8
MT	1105	2676	51e1bd4e-ddec-4487-a434-edd2d1cf2a91	+	om_073_004.sorted.bed	KO	8
MT	1105	1587	59690422-e734-49a8-aeb2-aac4c6e4f53a	+	om_073_004.sorted.bed	KO	8
MT	1105	2682	7adf7590-d072-496b-9e3d-f4f981263ff0	+	om_073_004.sorted.bed	KO	8
MT	1105	2676	7c339f9f-f9b2-4c25-a2c2-31c141140bec	+	om_073_004.sorted.bed	KO	8
MT	1105	2676	92888a88-81d1-4016-be9b-86833b6cc017	+	om_073_004.sorted.bed	KO	8
MT	1105	1996	930c4d7d-ab7a-45a5-b623-53de2f531296	+	om_073_004.sorted.bed	KO	8
MT	1105	2053	965f3a0d-3c22-4ce2-8da7-0c9effd214b2	+	om_073_004.sorted.bed	KO	8
MT	1105	2326	c2b2ae97-d2f7-4b49-b0fa-97307aac9b4a	+	om_073_004.sorted.bed	KO	8
MT	1105	1836	cdda01a9-f075-420d-8909-2de11969350d	+	om_073_004.sorted.bed	KO	8
MT	1105	3704	eb685e54-3fda-4346-b19e-88ffca8a2454	+	om_073_004.sorted.bed	KO	8
MT	1105	1493	140fc25f-ff55-413e-9ed0-7f328c5e4de4	+	om_073_004.sorted.bed	KO	8
MT	1105	2676	160b1cda-6a7c-4674-bdea-693346162ae5	+	om_073_004.sorted.bed	KO	8
MT	1105	2676	1dd242bc-db09-4d57-b355-5dd368a4959f	+	om_073_004.sorted.bed	KO	8
MT	1105	2676	240d7cfe-229e-46c1-8472-80fbdcff376a	+	om_073_004.sorted.bed	KO	8
MT	1105	2677	2cbad5d7-21aa-41c5-9533-0709037e5296	+	om_073_004.sorted.bed	KO	8
MT	1105	2676	36ba95fe-7366-4a77-8533-8a98cc03bd4a	+	om_073_004.sorted.bed	KO	8
MT	1105	1958	39f45659-6d5a-4149-a012-e94d47a482c9	+	om_073_004.sorted.bed	KO	8
MT	1105	2644	3b5afdb6-0acb-4633-937d-18f868b9e096	+	om_073_004.sorted.bed	KO	8
MT	1105	2676	47a45553-2df1-4daf-9c89-5ad913577974	+	om_073_004.sorted.bed	KO	8
MT	1105	2669	492d64e6-2adb-40ec-9608-dc3c2d49b145	+	om_073_004.sorted.bed	KO	8
MT	1105	2676	52403047-39f4-417b-9b3d-44b3b1009dd7	+	om_073_004.sorted.bed	KO	8
MT	1105	2676	528f17c0-ad3c-4bf9-8154-c6caf8707ce6	+	om_073_004.sorted.bed	KO	8
MT	1105	2676	5abf32c8-689a-4b4e-a761-22a22c1c1cf7	+	om_073_004.sorted.bed	KO	8
MT	1105	2677	5cd0e232-aad7-4a30-9ccc-7879d6b07a39	+	om_073_004.sorted.bed	KO	8
MT	1105	2676	6f95a385-6638-41da-bfe1-3fdc2c6e7ac9	+	om_073_004.sorted.bed	KO	8
MT	1105	2676	8dde3732-4c0b-4b22-8873-b4fbb00a459f	+	om_073_004.sorted.bed	KO	8
MT	1105	2676	9ba1018c-6b5c-49e8-95c6-3e054b68a557	+	om_073_004.sorted.bed	KO	8
MT	1105	2676	a022dc34-40a7-4cfb-825c-acdabf3db2ee	+	om_073_004.sorted.bed	KO	8
MT	1105	1491	ba9319d1-38ab-4029-9059-613ef42ea7a1	+	om_073_004.sorted.bed	KO	8
MT	1105	2676	c6002677-43c7-476d-95bb-8ad49cfb140a	+	om_073_004.sorted.bed	KO	8
MT	1105	1592	d0d9d529-8896-4779-be74-5aab227a92b1	+	om_073_004.sorted.bed	KO	8
MT	1105	2681	d2c24417-988b-4a69-bb5f-209d9a216f15	+	om_073_004.sorted.bed	KO	8
MT	1105	2676	dd2cdd07-867b-488a-b54c-2c2d46681d3d	+	om_073_004.sorted.bed	KO	8
MT	1105	1921	e4065183-993f-48f5-9e75-cbc481a04258	+	om_073_004.sorted.bed	KO	8
MT	1105	2676	08680732-6b6b-4e65-8a10-73dfbc967151	+	om_073_004.sorted.bed	KO	8
MT	1105	2675	1d077c93-9353-4ef3-9e73-6a751018df08	+	om_073_004.sorted.bed	KO	8
MT	1105	2676	2a7856bf-2963-40d5-91d8-7e8282e35f96	+	om_073_004.sorted.bed	KO	8
MT	1105	1509	407de264-ef85-4bbf-bdcd-4b82885350f5	+	om_073_004.sorted.bed	KO	8
MT	1105	2676	453900d0-727b-4078-9f99-998bd7184c52	+	om_073_004.sorted.bed	KO	8
MT	1105	2680	54998576-5f2c-4534-805a-583df0f04071	+	om_073_004.sorted.bed	KO	8
MT	1105	2676	72cfaae5-6d4f-412b-8470-62b39103f622	+	om_073_004.sorted.bed	KO	8
MT	1105	2676	86c13d3b-a43f-4aa1-865a-796356b99310	+	om_073_004.sorted.bed	KO	8
MT	1105	2647	a9072e23-808b-4db9-b5ec-77c1da13bcbf	+	om_073_004.sorted.bed	KO	8
MT	1105	1761	a9d83f58-c783-482a-8cb6-fb392ee14d1c	+	om_073_004.sorted.bed	KO	8
MT	1105	2676	b40eaf49-de34-4c02-918c-c213d339bf45	+	om_073_004.sorted.bed	KO	8
MT	1105	1592	bc2cec4d-2773-4563-a2c5-08bf85f202cd	+	om_073_004.sorted.bed	KO	8
MT	1105	2676	cd8a4f81-06b4-437d-999a-1d9f12b2d5b3	+	om_073_004.sorted.bed	KO	8
MT	1105	2676	da3552e7-2777-4442-aa74-2ac0e613d66b	+	om_073_004.sorted.bed	KO	8
MT	1105	1829	e0eba037-7dff-4ed2-bd25-aca36bf758ab	+	om_073_004.sorted.bed	KO	8
MT	1105	2676	e65904eb-d072-43c1-8fca-9f728f6923d6	+	om_073_004.sorted.bed	KO	8
MT	1105	2676	03bbc444-9943-4769-bbfa-6f9ad27c5b1e	+	om_073_004.sorted.bed	KO	8
MT	1105	1996	0fe2dfab-c390-4bcb-8dca-5d4bf56cc238	+	om_073_004.sorted.bed	KO	8
MT	1105	2328	1064e013-d938-48f9-9af1-a733ecc8725f	+	om_073_004.sorted.bed	KO	8
MT	1105	2677	23127948-02ca-411b-a2a0-5a81984245d2	+	om_073_004.sorted.bed	KO	8
MT	1105	1904	262c0d49-563a-4c45-936c-7ccc03c1dbc2	+	om_073_004.sorted.bed	KO	8
MT	1105	2676	388e029e-ebc2-40f6-92a2-5754010631ec	+	om_073_004.sorted.bed	KO	8
MT	1105	2676	3a094305-e43f-4cb4-b543-0e6f3fe8fcb3	+	om_073_004.sorted.bed	KO	8
MT	1105	1492	42c9f995-858c-4f33-9a15-65414799a717	+	om_073_004.sorted.bed	KO	8
MT	1105	2681	46ae98fa-23fb-481c-af29-3cb43ed37446	+	om_073_004.sorted.bed	KO	8
MT	1105	2676	480b0a80-6ec0-4a98-9029-1e5b7230bc63	+	om_073_004.sorted.bed	KO	8
MT	1105	3704	4bcd551c-5f40-4c47-964b-b27359d41aa1	+	om_073_004.sorted.bed	KO	8
MT	1105	2643	56ac7cd0-40a9-4072-ac53-7db842949862	+	om_073_004.sorted.bed	KO	8
MT	1105	2676	57f1147d-c055-4f16-b96f-395526cc874f	+	om_073_004.sorted.bed	KO	8
MT	1105	2676	71fbcea0-f28e-43a3-8b03-ad9f6eed28a9	+	om_073_004.sorted.bed	KO	8
MT	1105	1502	83372b84-eedd-4519-a42d-4093c3e84d6c	+	om_073_004.sorted.bed	KO	8
MT	1105	2676	8662bf4a-7c47-4596-9885-916ef6b691c7	+	om_073_004.sorted.bed	KO	8
MT	1105	2676	909823cb-25cb-4006-a653-aef489c5b111	+	om_073_004.sorted.bed	KO	8
MT	1105	2676	99e538f4-484f-4492-83d7-3565e13e5d7b	+	om_073_004.sorted.bed	KO	8
MT	1105	2677	a0276180-647b-4d6d-b0d7-d6bf9ff03071	+	om_073_004.sorted.bed	KO	8
MT	1105	1921	a70a1e02-bb20-49fa-86fd-4e77c49b038f	+	om_073_004.sorted.bed	KO	8
MT	1105	1501	bec2621c-9480-4f9c-9649-08adbc07176d	+	om_073_004.sorted.bed	KO	8
MT	1105	2676	c621d1e4-664d-459f-96fc-7214438f5c0d	+	om_073_004.sorted.bed	KO	8
MT	1105	3671	c7e880ff-bcf4-47b6-a117-a3f26f0886ad	+	om_073_004.sorted.bed	KO	8
MT	1105	2677	c99fe975-3d65-43ca-a9b5-78a9f9de16ba	+	om_073_004.sorted.bed	KO	8
MT	1105	2676	d28b6bc2-67c9-4d5c-8327-844450f9391b	+	om_073_004.sorted.bed	KO	8
MT	1105	1911	d9438531-efb6-4f6b-a043-11dbc5c2d1a8	+	om_073_004.sorted.bed	KO	8
MT	1105	2675	f964b3a7-d190-48d7-afca-f0ade80149ec	+	om_073_004.sorted.bed	KO	8
MT	1105	1910	85d21384-1081-471c-a65e-851cf9438073	+	om_073_004.sorted.bed	KO	8
MT	1105	3695	9ae502b6-9f64-42a6-b13b-4217907a566a	+	om_073_004.sorted.bed	KO	8
MT	1105	2676	9f40afe1-f08f-4536-8372-3206ff12085b	+	om_073_004.sorted.bed	KO	8
MT	1105	1357	a6bbd9b0-188a-41cb-9be5-4720a651214e	+	om_073_004.sorted.bed	KO	8
MT	1105	2669	b4ba10dc-c543-4fc9-95cf-c2f42da3d3cb	+	om_073_004.sorted.bed	KO	8
MT	1105	2681	c946b87f-6d41-4f77-b574-2e8fe1d3f050	+	om_073_004.sorted.bed	KO	8
MT	1105	2222	cd1e079e-9a6d-426c-9ed4-358fec16ec44	+	om_073_004.sorted.bed	KO	8
MT	1105	1561	eabbbf4e-1190-4d65-b098-9c5108f14e9c	+	om_073_004.sorted.bed	KO	8
MT	1105	3710	0f7caea6-7514-4f25-bcc6-f942ee1abfe4	+	om_073_004.sorted.bed	KO	8
MT	1105	2627	0fe93717-1726-4843-9d75-89092d7fe9da	+	om_073_004.sorted.bed	KO	8
MT	1105	2676	2500c544-a472-4e15-8635-5186aa981069	+	om_073_004.sorted.bed	KO	8
MT	1105	3332	28129649-9950-4b95-9d2e-99d515ba25b2	+	om_073_004.sorted.bed	KO	8
MT	1105	1586	3effe067-e8be-4a1e-8173-0df9aea494bb	+	om_073_004.sorted.bed	KO	8
MT	1105	2676	45a8e8eb-188e-4e5d-a004-4d1630a9ba74	+	om_073_004.sorted.bed	KO	8
MT	1105	2676	50988146-0bde-42e8-9a4e-b2fcde56c5e6	+	om_073_004.sorted.bed	KO	8
MT	1105	2676	554875fe-7c37-406a-bc2e-5fe80d994dcf	+	om_073_004.sorted.bed	KO	8
MT	1105	3704	6a2f119c-0c86-4dfb-819d-b71633433c26	+	om_073_004.sorted.bed	KO	8
MT	1105	2676	6b873a8c-90b0-48a2-8ae3-632cf26b041d	+	om_073_004.sorted.bed	KO	8
MT	1105	2676	758c0cb8-9a56-4d13-a565-05a25d7f64b8	+	om_073_004.sorted.bed	KO	8
MT	1105	2676	7a15ca88-aec8-4b32-bf93-77efd2ab5196	+	om_073_004.sorted.bed	KO	8
MT	1105	2676	86b1c8a0-8cec-407f-a98e-51a71b4e1d7f	+	om_073_004.sorted.bed	KO	8
MT	1105	2676	8ac923f6-6cbf-4954-9060-3c928ca89065	+	om_073_004.sorted.bed	KO	8
MT	1105	2275	a504a914-6e53-4364-9133-3e41f8ced426	+	om_073_004.sorted.bed	KO	8
MT	1105	2676	ae389f7d-aed4-4728-b8e7-c42b78ecca05	+	om_073_004.sorted.bed	KO	8
MT	1105	1867	b94ee27c-7a44-4808-b3ea-0d96aeb54fb3	+	om_073_004.sorted.bed	KO	8
MT	1105	3698	c205b711-f990-43d2-bc84-89a90a1e6860	+	om_073_004.sorted.bed	KO	8
MT	1105	2676	e1e01d7a-04cb-4050-a396-fa12458c7391	+	om_073_004.sorted.bed	KO	8
MT	1105	2676	e22ecbb3-9a25-49a5-9f31-ace8f1540d08	+	om_073_004.sorted.bed	KO	8
MT	1105	3695	e3e5d293-b78d-4219-9ef4-e8623263241e	+	om_073_004.sorted.bed	KO	8
MT	1105	2676	ea2a1e03-cf5b-40b9-b39f-c1da6cc6170b	+	om_073_004.sorted.bed	KO	8
MT	1105	3699	f011f8c7-d908-4f32-8d65-e30d8de9bb1c	+	om_073_004.sorted.bed	KO	8
MT	1105	3695	06835890-e21a-4c2d-a8e1-9c86892ea764	+	om_073_004.sorted.bed	KO	8
MT	1105	2676	0f3f2dde-0c60-4f46-b61b-b377316817ca	+	om_073_004.sorted.bed	KO	8
MT	1105	2676	189f6cf1-8b0b-48e9-9ad4-6cd2326fadae	+	om_073_004.sorted.bed	KO	8
MT	1105	2330	2f39e4b2-605c-4884-ad1f-57adca317c6c	+	om_073_004.sorted.bed	KO	8
MT	1105	2638	34a04273-5207-48fb-aae7-9769db573d75	+	om_073_004.sorted.bed	KO	8
MT	1105	2681	36a8aa7f-7dcc-41fe-9614-fcd0b9190d5c	+	om_073_004.sorted.bed	KO	8
MT	1105	1597	3b4eeedb-70aa-460a-a014-35431a0037f6	+	om_073_004.sorted.bed	KO	8
MT	1105	2672	3de46ae2-00c4-4086-85dc-77e67b7342e5	+	om_073_004.sorted.bed	KO	8
MT	1105	2676	436aebc0-5123-45a7-b8f0-c70d2b729189	+	om_073_004.sorted.bed	KO	8
MT	1105	2676	5a9e68ae-affa-4a63-a667-535df3565dd0	+	om_073_004.sorted.bed	KO	8
MT	1105	2618	74239801-9b22-4ab0-b041-995c2e4a6251	+	om_073_004.sorted.bed	KO	8
MT	1105	2678	7502aeb6-6ebe-4ba1-9990-11381e283136	+	om_073_004.sorted.bed	KO	8
MT	1105	2672	80aa8599-0200-479a-9177-cfe684d6e97b	+	om_073_004.sorted.bed	KO	8
MT	1105	2676	8b2f2cb5-ed66-4c03-8308-41f7c1cd4fae	+	om_073_004.sorted.bed	KO	8
MT	1105	2676	8d22e488-ab48-484c-bf12-43b255edb375	+	om_073_004.sorted.bed	KO	8
MT	1105	2676	8d7bee50-788b-46b3-8f31-1cb8efd28d4d	+	om_073_004.sorted.bed	KO	8
MT	1105	2676	96d1b4dc-2ac6-44e9-8968-0554a93afa5c	+	om_073_004.sorted.bed	KO	8
MT	1105	2676	a3d8b6e6-3541-48f2-8c9a-301566ecc269	+	om_073_004.sorted.bed	KO	8
MT	1105	2676	b4a235f3-775c-46f6-a38c-fb6d99ac217d	+	om_073_004.sorted.bed	KO	8
MT	1105	2676	b64aa04f-3d8a-48bc-a69c-34cf7b0eb81b	+	om_073_004.sorted.bed	KO	8
MT	1105	3704	b793f8ff-5b42-4b95-9f46-0978ad88333c	+	om_073_004.sorted.bed	KO	8
MT	1105	2676	c2cd5e3a-1f44-4b30-99b7-645dc146041e	+	om_073_004.sorted.bed	KO	8
MT	1105	2682	e3ff6624-54a0-45a5-870a-34fb75047050	+	om_073_004.sorted.bed	KO	8
MT	1105	2674	ed169334-f339-412b-aaf5-c1440c165226	+	om_073_004.sorted.bed	KO	8
MT	1105	2317	feaa7f01-adcf-4682-a557-2a3b1e45b67c	+	om_073_004.sorted.bed	KO	8
MT	1105	1493	0373ddc0-994c-44a9-a831-c002797b3e2a	+	om_073_004.sorted.bed	KO	8
MT	1105	1540	0958b6be-f392-4790-a257-a96702a3e405	+	om_073_004.sorted.bed	KO	8
MT	1105	2676	1ccef57f-e161-4f8e-9205-38834747d4d2	+	om_073_004.sorted.bed	KO	8
MT	1105	2681	1dd3f29a-0c69-4f38-89b7-6eb6d673ff48	+	om_073_004.sorted.bed	KO	8
MT	1105	2673	206bad6e-3464-4040-9553-261a798751b4	+	om_073_004.sorted.bed	KO	8
MT	1105	2676	27cee0c1-f656-4e5c-94db-0cbba8206b02	+	om_073_004.sorted.bed	KO	8
MT	1105	2676	2ed40537-0e1f-43ad-9112-189515f9a7f5	+	om_073_004.sorted.bed	KO	8
MT	1105	2677	39133486-57ed-4d66-84b6-9671e46ecc21	+	om_073_004.sorted.bed	KO	8
MT	1105	2676	42f09f54-ba9a-4f55-93ce-aa0c986be775	+	om_073_004.sorted.bed	KO	8
MT	1105	3706	476a1080-aa61-43c9-acbd-3794783160d7	+	om_073_004.sorted.bed	KO	8
MT	1105	2676	6fe20df9-8911-4d65-a0e1-30637b8d314a	+	om_073_004.sorted.bed	KO	8
MT	1105	2682	813f39d6-d412-4334-8a64-a01037ac5eb7	+	om_073_004.sorted.bed	KO	8
MT	1105	2647	961aef91-81bb-4c1f-add2-f4fb6dda3a80	+	om_073_004.sorted.bed	KO	8
MT	1105	2618	971f0184-6b68-41d6-9dc7-b3371c9a077a	+	om_073_004.sorted.bed	KO	8
MT	1105	2676	9844cf98-da4c-41c5-abca-d2ee4985d487	+	om_073_004.sorted.bed	KO	8
MT	1105	1617	c187d267-de48-45e4-a535-2df60fddf60c	+	om_073_004.sorted.bed	KO	8
MT	1105	2032	c19593d4-8e4d-428d-878c-767b0f41be25	+	om_073_004.sorted.bed	KO	8
MT	1105	2676	ea410e59-32ec-4989-b98f-f39aa36e89c0	+	om_073_004.sorted.bed	KO	8
MT	1105	2680	ef83123e-9ecb-455e-8736-8ea7b807aba8	+	om_073_004.sorted.bed	KO	8
MT	1105	2676	01e5f209-b97b-46f5-98fb-79b795b47c54	+	om_073_004.sorted.bed	KO	8
MT	1105	2285	08135d19-8a9c-4c70-baa8-75edb30aefbf	+	om_073_004.sorted.bed	KO	8
MT	1105	2676	155c448e-40f0-431c-a09d-82e03d8703ee	+	om_073_004.sorted.bed	KO	8
MT	1105	2676	1a18bd62-e254-455a-adc0-e830852ea361	+	om_073_004.sorted.bed	KO	8
MT	1105	2669	233ae027-db32-4fe6-92ef-b77a048b92f6	+	om_073_004.sorted.bed	KO	8
MT	1105	2676	25443cf5-bfbd-49ac-b113-0a336f0ef19c	+	om_073_004.sorted.bed	KO	8
MT	1105	2676	317f8b66-b42b-482c-a138-a0c8be433b92	+	om_073_004.sorted.bed	KO	8
MT	1105	2675	411b24d9-4b18-445a-9cbc-7ee7602686f2	+	om_073_004.sorted.bed	KO	8
MT	1105	2670	480d1843-5095-4811-ae7c-ce4130cbffef	+	om_073_004.sorted.bed	KO	8
MT	1105	2676	4de77c4d-f8b3-4fb5-afb6-4b8d838ff620	+	om_073_004.sorted.bed	KO	8
MT	1105	2676	5bfc3aef-4b6d-488a-8e97-7dc7a64f85ed	+	om_073_004.sorted.bed	KO	8
MT	1105	2681	7031fba2-c3da-42af-896e-492e2c01ea64	+	om_073_004.sorted.bed	KO	8
MT	1105	3706	80cb24a0-8f19-4562-9584-7f8c7d72d0c1	+	om_073_004.sorted.bed	KO	8
MT	1105	2676	99148983-27b0-45b2-93c6-745c40db1148	+	om_073_004.sorted.bed	KO	8
MT	1105	2676	9ddc8199-6b38-4a5e-b045-4eefa4b6dab6	+	om_073_004.sorted.bed	KO	8
MT	1105	2676	9e148ee4-6283-4645-9d63-d3c254d0c920	+	om_073_004.sorted.bed	KO	8
MT	1105	2318	a0d98122-67df-40bb-bde9-2c69f2660f53	+	om_073_004.sorted.bed	KO	8
MT	1105	2649	a2f3d304-4f93-4d4b-8140-b172e2b55683	+	om_073_004.sorted.bed	KO	8
MT	1105	2676	a520d231-04df-4b55-a19d-8a461e91dfab	+	om_073_004.sorted.bed	KO	8
MT	1105	2676	a77d3b6b-b406-49bb-8ecc-b70b6554b926	+	om_073_004.sorted.bed	KO	8
MT	1105	2676	bba3a921-c697-4fc7-84ac-b0e46840f381	+	om_073_004.sorted.bed	KO	8
MT	1105	2676	d140ddf8-aa18-42a3-96b6-787ea77c90e3	+	om_073_004.sorted.bed	KO	8
MT	1105	2676	d20458d7-b1fc-4342-9413-faf4fdf63f37	+	om_073_004.sorted.bed	KO	8
MT	1105	2251	df9909a7-9e75-48e8-a689-3e39cd340ec4	+	om_073_004.sorted.bed	KO	8
MT	1105	3456	ee2d9062-8764-4125-b653-fb1b80b26e76	+	om_073_004.sorted.bed	KO	8
MT	1105	2676	f3ffe833-ae86-42b2-ad4a-c475a6333863	+	om_073_004.sorted.bed	KO	8
MT	1105	2236	fd68494c-84c0-4fc1-bd4f-0a942371646a	+	om_073_004.sorted.bed	KO	8
MT	1105	2676	fda47383-24bb-455b-a5ff-7df6299b1407	+	om_073_004.sorted.bed	KO	8
MT	1105	2676	055ef494-8787-42a9-902b-15254fcdbef6	+	om_073_004.sorted.bed	KO	8
MT	1105	2670	173d1013-b046-41aa-98dd-1ef516111673	+	om_073_004.sorted.bed	KO	8
MT	1105	2676	26768fe3-9c5f-45a8-af66-72c57ae7c10e	+	om_073_004.sorted.bed	KO	8
MT	1105	2676	2bf74a1a-5c09-48ee-862e-03d207b50b55	+	om_073_004.sorted.bed	KO	8
MT	1105	2676	2f5fddd3-0c15-461c-b510-4dcabf00fc16	+	om_073_004.sorted.bed	KO	8
MT	1105	2677	3877d2c0-6cf7-4951-8593-44da7877a722	+	om_073_004.sorted.bed	KO	8
MT	1105	2676	42cd5ecc-6900-4b05-901e-d83f82fd732f	+	om_073_004.sorted.bed	KO	8
MT	1105	2676	526f7c3d-893c-47c5-bb9b-5303bb2efdee	+	om_073_004.sorted.bed	KO	8
MT	1105	2677	56054d4c-920d-4432-993a-d55adbdad251	+	om_073_004.sorted.bed	KO	8
MT	1105	3710	5b235a29-977b-4b00-ba6b-8cba5d05b5b9	+	om_073_004.sorted.bed	KO	8
MT	1105	3704	a70db9d6-248b-466e-b465-fd327fc3c5b1	+	om_073_004.sorted.bed	KO	8
MT	1105	3700	b06ae7cf-7365-41c3-9117-b8b63af15d43	+	om_073_004.sorted.bed	KO	8
MT	1105	2676	c22d7cc6-f74b-4ab1-b5ac-1f70ed7dabae	+	om_073_004.sorted.bed	KO	8
MT	1105	1634	c6fdfe0c-000f-49cc-adcf-b16c1dde82d2	+	om_073_004.sorted.bed	KO	8
MT	1105	2676	d2245764-1243-47a4-ab6c-658391dad6f7	+	om_073_004.sorted.bed	KO	8
MT	1105	2673	eb00e0f0-7d61-4744-a740-6808d189797c	+	om_073_004.sorted.bed	KO	8
MT	1105	3710	ef6484d8-471a-450b-88c2-96f21742ffb8	+	om_073_004.sorted.bed	KO	8
MT	1105	2676	f4ee922b-5a10-437e-9b66-2ed84935fa30	+	om_073_004.sorted.bed	KO	8
MT	1105	2675	09288e97-5eb8-4aba-b077-5eb39559c91d	+	om_073_004.sorted.bed	KO	8
MT	1105	2676	130a09c2-22d5-4cd7-a7b4-b650c8b11073	+	om_073_004.sorted.bed	KO	8
MT	1105	2682	3f9eef64-c98d-48df-9aea-15258123b7c9	+	om_073_004.sorted.bed	KO	8
MT	1105	2637	5cd421eb-b7e1-45eb-acbf-8143d4aff6a4	+	om_073_004.sorted.bed	KO	8
MT	1105	2676	5dc323d4-a5aa-405e-999c-d278f83527c0	+	om_073_004.sorted.bed	KO	8
MT	1105	1996	5fbc00f9-2ad5-4309-a48d-f560202b0d35	+	om_073_004.sorted.bed	KO	8
MT	1105	2676	697cc8b2-ec99-4f66-807b-1c46d6390143	+	om_073_004.sorted.bed	KO	8
MT	1105	2676	6b7d65c8-6a07-4bd9-bf83-ef97689318a7	+	om_073_004.sorted.bed	KO	8
MT	1105	1647	7b52f485-a26f-4a29-b941-ab00749aafb4	+	om_073_004.sorted.bed	KO	8
MT	1105	2680	05e9b1c8-ef2f-4fb0-b34b-47e5311b694d	+	om_073_004.sorted.bed	KO	8
MT	1105	2676	0e40cd8f-9c83-4ea8-93d3-1c736096f1ea	+	om_073_004.sorted.bed	KO	8
MT	1105	2676	2f5f99cd-133b-4ae5-9035-c366b9860194	+	om_073_004.sorted.bed	KO	8
MT	1105	3704	33605455-1a60-4ffa-b41d-4e9cbb798b60	+	om_073_004.sorted.bed	KO	8
MT	1105	2038	45a28862-81df-4885-9d67-64c240b2d890	+	om_073_004.sorted.bed	KO	8
MT	1105	2676	5179063f-1b10-486c-9202-38dfb9959775	+	om_073_004.sorted.bed	KO	8
MT	1105	2676	547ebea2-157d-438f-a854-4d79ccef6401	+	om_073_004.sorted.bed	KO	8
MT	1105	3710	5b0e9164-d5a1-4648-b418-05325ff070e3	+	om_073_004.sorted.bed	KO	8
MT	1105	2319	5cc6689d-489a-4ccd-8c36-19412741f6d3	+	om_073_004.sorted.bed	KO	8
MT	1105	1502	5e46302d-2dbc-4242-8a59-dc1eb6dc6bd2	+	om_073_004.sorted.bed	KO	8
MT	1105	3704	5f28a974-69aa-471f-ad0d-17e04544e5eb	+	om_073_004.sorted.bed	KO	8
MT	1105	2682	73521993-cff9-4a71-a8ab-ab1142b36b05	+	om_073_004.sorted.bed	KO	8
MT	1105	2224	75f646a3-8d4c-4f4b-9fc9-42f35aab6e4f	+	om_073_004.sorted.bed	KO	8
MT	1105	2676	7f9c76a4-6be1-43cc-b222-8a090ab3092b	+	om_073_004.sorted.bed	KO	8
MT	1105	1509	9632c01d-f3db-45cc-b2f4-8f149edfcfd3	+	om_073_004.sorted.bed	KO	8
MT	1105	2676	a814e281-ca12-4066-9882-85ebf3d5b632	+	om_073_004.sorted.bed	KO	8
MT	1105	1806	b92a9e88-c2b4-4c83-b90e-b10c8cda7c69	+	om_073_004.sorted.bed	KO	8
MT	1105	2675	da77bc41-5f94-4603-a58c-84154533f332	+	om_073_004.sorted.bed	KO	8
MT	1105	2676	f10da6e1-3e0e-4038-bddc-e09245494630	+	om_073_004.sorted.bed	KO	8
MT	1105	2676	f703273d-f827-43e3-8456-8c7c6f84eb51	+	om_073_004.sorted.bed	KO	8
MT	1105	2676	07966c25-4e22-4876-8117-2c57bf70e619	+	om_073_004.sorted.bed	KO	8
MT	1105	2682	0b5a4648-d4c8-4ad0-82f1-651e1276a4ec	+	om_073_004.sorted.bed	KO	8
MT	1105	2676	19f8bb33-c3ee-4939-abd8-d38872f6bf45	+	om_073_004.sorted.bed	KO	8
MT	1105	2677	348c13e2-0e10-4cb4-aeae-33528f4dd500	+	om_073_004.sorted.bed	KO	8
MT	1105	2675	36963e42-81f4-40f6-94c7-532226cdcf39	+	om_073_004.sorted.bed	KO	8
MT	1105	3706	3c108960-7bd8-4e74-8e06-7958ff5a57a6	+	om_073_004.sorted.bed	KO	8
MT	1105	1594	3d76b31c-aac4-427e-9651-af343ae719fc	+	om_073_004.sorted.bed	KO	8
MT	1105	2658	3e5a823e-0d34-4e98-8cdc-8050768f4558	+	om_073_004.sorted.bed	KO	8
MT	1105	2676	3f4f27e1-3c43-42ae-bc8c-401bd1df5e8a	+	om_073_004.sorted.bed	KO	8
MT	1105	2677	5cdb05e1-99c9-4400-8885-a5a5b938e6e3	+	om_073_004.sorted.bed	KO	8
MT	1105	2680	648fefb1-45fa-4145-835b-dc0a8ad99842	+	om_073_004.sorted.bed	KO	8
MT	1105	2682	795fc831-f8e9-48e1-8eb8-11a5625bb904	+	om_073_004.sorted.bed	KO	8
MT	1105	2676	8740dba1-af3c-4b5a-9b6f-1da091cabaa9	+	om_073_004.sorted.bed	KO	8
MT	1105	2676	ac30f789-5485-46df-883f-f75409083bf2	+	om_073_004.sorted.bed	KO	8
MT	1105	2224	c4325f05-4b18-45d0-bbbb-9e39ec022a6a	+	om_073_004.sorted.bed	KO	8
MT	1105	2676	cccfc22d-c507-44ec-8433-4b527dc0f107	+	om_073_004.sorted.bed	KO	8
MT	1105	2326	e5d69fe6-21dc-4783-96ea-1f407e85b7aa	+	om_073_004.sorted.bed	KO	8
MT	1105	2676	e62c8a9a-1f63-40ea-b930-0ee54868f2ac	+	om_073_004.sorted.bed	KO	8
MT	1105	2322	03f1a177-5d01-42e9-a360-6cd3bfb7e3c3	+	om_073_004.sorted.bed	KO	8
MT	1105	1502	10a15410-9340-49a3-b611-a911284a8f60	+	om_073_004.sorted.bed	KO	8
MT	1105	1951	1fe488d2-872f-4e47-b5a6-9da164c13041	+	om_073_004.sorted.bed	KO	8
MT	1105	2676	21fd8e60-3701-4b0b-b4db-f861f5fbd692	+	om_073_004.sorted.bed	KO	8
MT	1105	2676	28ffabf5-07da-4b74-8441-298129b45225	+	om_073_004.sorted.bed	KO	8
MT	1105	2676	2bae3ffd-bc09-49e8-82ad-5d78878024df	+	om_073_004.sorted.bed	KO	8
MT	1105	2676	2bf121ab-acbb-4987-b7bb-0a9a8c44893b	+	om_073_004.sorted.bed	KO	8
MT	1105	1428	3c7929e3-444f-4a1e-aa00-b29af60e4ed4	+	om_073_004.sorted.bed	KO	8
MT	1105	3710	3d3102d2-3773-4936-a114-e496bd63b276	+	om_073_004.sorted.bed	KO	8
MT	1105	3711	46cb57a6-ddfe-49c0-aebe-576bf9d0d71a	+	om_073_004.sorted.bed	KO	8
MT	1105	1833	4e8e4b29-5514-4a8c-bf14-5e500a68fa36	+	om_073_004.sorted.bed	KO	8
MT	1105	2676	69b82ea7-90bf-4c33-8e9e-bc2a144c1f5f	+	om_073_004.sorted.bed	KO	8
MT	1105	2676	7138e000-b83e-4f5e-83cb-676bc3e07186	+	om_073_004.sorted.bed	KO	8
MT	1105	1835	71e434e6-882b-46ea-beec-1dbb25c663f8	+	om_073_004.sorted.bed	KO	8
MT	1105	2677	7ffede70-3a1b-415d-a850-d15087e333cc	+	om_073_004.sorted.bed	KO	8
MT	1105	3695	92227a05-129f-4a03-bde1-4657fc8bb39e	+	om_073_004.sorted.bed	KO	8
MT	1105	1621	993de5b8-40e2-4b36-a28d-742439df71dd	+	om_073_004.sorted.bed	KO	8
MT	1105	2676	9f74e90e-fa95-4a99-b1ce-5ba71359d99c	+	om_073_004.sorted.bed	KO	8
MT	1105	1883	abf27d31-3d66-4e23-a6f5-7e01304ce22b	+	om_073_004.sorted.bed	KO	8
MT	1105	2676	b140adc0-75d7-43af-9274-5f88bb345bbe	+	om_073_004.sorted.bed	KO	8
MT	1105	1654	bb21cf51-ba66-44cd-a0a6-5b2397b7e752	+	om_073_004.sorted.bed	KO	8
MT	1105	2676	bcfea37e-603e-4491-a5b2-cacd13fd9a9f	+	om_073_004.sorted.bed	KO	8
MT	1105	2676	bd74bda7-dfd1-45a7-b524-98f8173234c4	+	om_073_004.sorted.bed	KO	8
MT	1105	2609	be6f16b2-d260-4766-9eb3-f61e658eabea	+	om_073_004.sorted.bed	KO	8
MT	1105	2676	c47efefc-a77a-4ba4-b646-18b0109473b6	+	om_073_004.sorted.bed	KO	8
MT	1105	2273	cdf65419-1b65-4b63-8c38-60aec9cb96dd	+	om_073_004.sorted.bed	KO	8
MT	1105	3704	d5d6df8c-e88d-4786-b031-2d35f539390f	+	om_073_004.sorted.bed	KO	8
MT	1105	2676	e6df7da0-6aa0-4d1f-9096-55da781c2080	+	om_073_004.sorted.bed	KO	8
MT	1105	3704	e89766d7-005d-43ed-9267-364d2210550b	+	om_073_004.sorted.bed	KO	8
MT	1105	2680	fe93d932-78df-4dbc-ab46-4d6cab47278a	+	om_073_004.sorted.bed	KO	8
MT	1105	3700	091bd9cd-144e-47a9-9986-9591a5c6442c	+	om_073_004.sorted.bed	KO	8
MT	1105	2679	12556aec-af19-45da-ac39-000bbcb33a7c	+	om_073_004.sorted.bed	KO	8
MT	1105	2676	16ca6c90-2d7b-404b-88ec-2af10920d20f	+	om_073_004.sorted.bed	KO	8
MT	1105	3704	1bef5690-e891-4308-a2f4-723933dab9c8	+	om_073_004.sorted.bed	KO	8
MT	1105	2223	4a7ddece-d999-40a7-bc46-89d6639b59ec	+	om_073_004.sorted.bed	KO	8
MT	1105	2676	4a81e7e1-688f-4004-bab7-9d2039c70b1b	+	om_073_004.sorted.bed	KO	8
MT	1105	1698	4c215d63-6c86-40dc-8683-b2c0eab4bc15	+	om_073_004.sorted.bed	KO	8
MT	1105	1730	5d8e564a-c1eb-4f2a-93f4-3655afab9ff2	+	om_073_004.sorted.bed	KO	8
MT	1105	2676	5d9197db-3471-4953-b749-4c2816f4dec8	+	om_073_004.sorted.bed	KO	8
MT	1105	2676	5f78b44b-42bd-40fe-863c-24ec9e5dec3d	+	om_073_004.sorted.bed	KO	8
MT	1105	2676	6bce63be-cf66-4ce9-8575-a7f8c263a3a8	+	om_073_004.sorted.bed	KO	8
MT	1105	2673	8ca0ef13-4426-497d-a92b-bca0c0cd6f96	+	om_073_004.sorted.bed	KO	8
MT	1105	2677	8fa80a12-bdf3-4d4b-9e88-004172622c82	+	om_073_004.sorted.bed	KO	8
MT	1105	2618	8fc2af90-7c02-43d2-b7dd-bacd9969a5c6	+	om_073_004.sorted.bed	KO	8
MT	1105	2676	957cf16d-afc9-4755-b7e7-adf06b31094a	+	om_073_004.sorted.bed	KO	8
MT	1105	1949	9c8231f4-30c5-4bd0-8662-bd62aa3d5675	+	om_073_004.sorted.bed	KO	8
MT	1105	2681	9e6895ba-f83b-459e-90d6-4afb00542320	+	om_073_004.sorted.bed	KO	8
MT	1105	1867	9ea7df6e-556e-4a4c-bea1-7c43a93d6973	+	om_073_004.sorted.bed	KO	8
MT	1105	2676	a2d44a40-932d-4945-9612-f2fce7506a56	+	om_073_004.sorted.bed	KO	8
MT	1105	2677	e3f0eeb6-3088-4b0a-b4ce-f6aa42ec610a	+	om_073_004.sorted.bed	KO	8
MT	1105	2654	e5b6b793-4d5f-4cc9-a019-b363283649f0	+	om_073_004.sorted.bed	KO	8
MT	1105	1494	03fb765e-0f45-4350-9f67-bf2da9b5f0d9	+	om_073_004.sorted.bed	KO	8
MT	1105	2430	0841fe89-e414-4ab2-86c6-3a48043b174a	+	om_073_004.sorted.bed	KO	8
MT	1105	2676	20e47b76-f120-4c73-85ac-fafd56e7947b	+	om_073_004.sorted.bed	KO	8
MT	1105	2872	219fae09-336e-49d2-91f6-d223b3ee0339	+	om_073_004.sorted.bed	KO	8
MT	1105	2676	2cb535a4-b630-4ba4-8fe8-d53a58c3a7d2	+	om_073_004.sorted.bed	KO	8
MT	1105	2676	2edebbdf-7342-4351-92bf-1ba08a1bf009	+	om_073_004.sorted.bed	KO	8
MT	1105	1732	42efe09d-b124-476c-b13b-b5c2b300dafc	+	om_073_004.sorted.bed	KO	8
MT	1105	2676	504a3da6-1c9a-4d01-9dca-29fd0e0dcb3e	+	om_073_004.sorted.bed	KO	8
MT	1105	2676	53e88386-5140-4b30-ad4f-215b300279e6	+	om_073_004.sorted.bed	KO	8
MT	1105	2676	74dddd82-1590-4e8d-a041-b898941bc2ee	+	om_073_004.sorted.bed	KO	8
MT	1105	2676	7dd937cf-d900-4a43-a9ac-2b47594e647f	+	om_073_004.sorted.bed	KO	8
MT	1105	2656	85a82a6f-13aa-4561-90b6-527e30414f29	+	om_073_004.sorted.bed	KO	8
MT	1105	2676	9d0eb709-d614-4583-8b08-7d02b062215e	+	om_073_004.sorted.bed	KO	8
MT	1105	2677	afbe5b17-0bef-4978-a353-9a927080e873	+	om_073_004.sorted.bed	KO	8
MT	1105	2680	b4031de7-d006-4d8f-b91c-9d36c6329366	+	om_073_004.sorted.bed	KO	8
MT	1105	2681	b4486dad-6a4d-446e-956d-b1d867d24016	+	om_073_004.sorted.bed	KO	8
MT	1105	2676	c836e499-836e-4721-9d1e-4e39e006f36c	+	om_073_004.sorted.bed	KO	8
MT	1105	2676	ca63853c-dd47-47bb-93e0-d2e04e7b9b04	+	om_073_004.sorted.bed	KO	8
MT	1105	2223	cde6c1b3-c962-45e4-8f5d-821cad1a190b	+	om_073_004.sorted.bed	KO	8
MT	1105	2676	d2176a26-a386-4266-8a36-d4dcdc53ba14	+	om_073_004.sorted.bed	KO	8
MT	1105	2676	e03042a2-45df-4c7b-9eab-7d01464fdb52	+	om_073_004.sorted.bed	KO	8
MT	1105	3694	e172f564-177d-41aa-9ad9-00a5a110a210	+	om_073_004.sorted.bed	KO	8
MT	1105	2645	f615b034-d83b-4b2e-b795-f3956b45a067	+	om_073_004.sorted.bed	KO	8
MT	1105	3704	82cf4fe6-a37a-4239-8712-9999bb2d0846	+	om_073_004.sorted.bed	KO	8
MT	1105	2681	83d6d770-34f1-4df9-aa8f-ec8ff7a7b566	+	om_073_004.sorted.bed	KO	8
MT	1105	2676	a49016ae-fabd-4a5f-9097-01241814b4ab	+	om_073_004.sorted.bed	KO	8
MT	1105	1541	abb8c0c8-98bf-47e6-bba1-21a69dc89ad6	+	om_073_004.sorted.bed	KO	8
MT	1105	1823	ae9791d2-b83c-4bce-aa56-a0b516fc42cf	+	om_073_004.sorted.bed	KO	8
MT	1105	2674	c6744a33-4aee-4c63-a0fa-9f51c966d5a1	+	om_073_004.sorted.bed	KO	8
MT	1105	2026	c9384384-1cac-4c76-8369-c69e593898cd	+	om_073_004.sorted.bed	KO	8
MT	1105	2278	f2669109-6670-428f-b5c5-ea6ae8c59623	+	om_073_004.sorted.bed	KO	8
MT	1105	2676	f3bfc7f8-3d4f-4182-adce-cffd0dbfe2f5	+	om_073_004.sorted.bed	KO	8
MT	1105	2676	fa0092bc-328b-404c-9df7-dc2d9e325d65	+	om_073_004.sorted.bed	KO	8
MT	1105	2681	07bb1b8f-7b3b-4f4b-8629-8112897b01d0	+	om_073_004.sorted.bed	KO	8
MT	1105	1503	14f7b31a-f063-4a4d-97db-b6a4a8b4064d	+	om_073_004.sorted.bed	KO	8
MT	1105	2648	2ee713e3-3db8-4d42-ab33-13639a5f8426	+	om_073_004.sorted.bed	KO	8
MT	1105	1590	3efa3e06-0f98-4d59-bf85-78a42361e58c	+	om_073_004.sorted.bed	KO	8
MT	1105	1629	4a1df021-c259-4f4f-b36b-3ee9ccfe631d	+	om_073_004.sorted.bed	KO	8
MT	1105	3700	4ca2e209-93a8-43c6-bfb5-9687ca885875	+	om_073_004.sorted.bed	KO	8
MT	1105	1493	58004f54-e761-4e82-b8ff-ab154eb80943	+	om_073_004.sorted.bed	KO	8
MT	1105	2676	795cebc6-2ad8-430e-9492-92161802150d	+	om_073_004.sorted.bed	KO	8
MT	1105	1617	797dbb57-4d4d-4150-a866-cf9de264b60a	+	om_073_004.sorted.bed	KO	8
MT	1105	2676	87f67426-e3e8-4fd3-b083-f0f7db4f98bb	+	om_073_004.sorted.bed	KO	8
MT	1105	2667	8cb6098c-66d6-44ab-aef4-1b90ab6a1a28	+	om_073_004.sorted.bed	KO	8
MT	1105	2676	ad7caad1-2405-42e7-9d75-3b328c651ecf	+	om_073_004.sorted.bed	KO	8
MT	1105	2676	b802dafb-46f4-4de4-b23e-850704360249	+	om_073_004.sorted.bed	KO	8
MT	1105	2676	c899f78e-f61f-4d03-b73b-ab3252bf6533	+	om_073_004.sorted.bed	KO	8
MT	1105	2676	ca23bca6-05a0-45a8-9f6a-f29d7c780082	+	om_073_004.sorted.bed	KO	8
MT	1105	2658	cb0b6d72-2533-4f6d-b491-b52268aef15a	+	om_073_004.sorted.bed	KO	8
MT	1105	2676	e50985cc-82f6-4cc1-8638-82cac345c7b0	+	om_073_004.sorted.bed	KO	8
MT	1105	2676	ead0a2fe-f0ee-4dcd-a6be-f8eba2c399e4	+	om_073_004.sorted.bed	KO	8
MT	1105	2676	f1a6e596-7eee-4fbe-b113-d5ff6fa55386	+	om_073_004.sorted.bed	KO	8
MT	1105	2676	05eb1735-6175-466c-bd55-9d2e668ed994	+	om_073_004.sorted.bed	KO	8
MT	1105	3694	077b54a1-3122-4782-bbfe-dba27579ef0b	+	om_073_004.sorted.bed	KO	8
MT	1105	2676	0a3ea11e-9b86-49ba-961e-fb86b4cd348d	+	om_073_004.sorted.bed	KO	8
MT	1105	2681	1e943da7-1fb5-4c6e-893c-6717306399e2	+	om_073_004.sorted.bed	KO	8
MT	1105	2626	209a4746-44a5-4fdf-8c28-2993be796675	+	om_073_004.sorted.bed	KO	8
MT	1105	1593	2ada7cde-c475-489c-b289-d8cb98e397b4	+	om_073_004.sorted.bed	KO	8
MT	1105	2355	372a235c-dab0-47f0-85d5-38937d6eeb2c	+	om_073_004.sorted.bed	KO	8
MT	1105	2676	38079dd8-a73b-4875-9ea9-f0b6eddb3f8e	+	om_073_004.sorted.bed	KO	8
MT	1105	2676	4c761589-7f5d-4b7c-8e07-a9c798657bae	+	om_073_004.sorted.bed	KO	8
MT	1105	2676	51e3a506-825d-490d-ba06-f6006ec802a3	+	om_073_004.sorted.bed	KO	8
MT	1105	2677	65d37408-853f-4a15-9ccb-ee3310ba6919	+	om_073_004.sorted.bed	KO	8
MT	1105	2676	6e2ffdd8-71f8-46e3-9590-3e2080c70bd9	+	om_073_004.sorted.bed	KO	8
MT	1105	1911	6eca076b-db5f-450c-afa4-f215e90d4a72	+	om_073_004.sorted.bed	KO	8
MT	1105	3710	88b1b11c-ddbb-4fd9-a58f-21cf05d58dff	+	om_073_004.sorted.bed	KO	8
MT	1105	2676	9c06fa6c-51a7-4791-871d-52807fa4b7bb	+	om_073_004.sorted.bed	KO	8
MT	1105	2676	9ec68d74-8136-44c6-8757-ea8397f053de	+	om_073_004.sorted.bed	KO	8
MT	1105	2676	ac089f72-3aac-4ffd-8d07-6e8396767d41	+	om_073_004.sorted.bed	KO	8
MT	1105	2645	ad8ad48e-1aed-44ff-bab1-fa05fbde1ddc	+	om_073_004.sorted.bed	KO	8
MT	1105	2676	b6c133bd-b7c5-4ed7-8795-5e86b266f108	+	om_073_004.sorted.bed	KO	8
MT	1105	2676	cf4004be-7dd6-4fcc-8699-5d16c07087d3	+	om_073_004.sorted.bed	KO	8
MT	1105	3695	d01d6b16-a375-46ab-b24d-e2c1b15dfe68	+	om_073_004.sorted.bed	KO	8
MT	1105	2677	d1b077b8-034a-4693-890d-cec9c8e86f6b	+	om_073_004.sorted.bed	KO	8
MT	1105	2676	e34f6c2b-1201-4cac-9cb2-4143ef75e7a4	+	om_073_004.sorted.bed	KO	8
MT	1105	2674	e448b926-0fb2-43af-b93e-d6872c0a3020	+	om_073_004.sorted.bed	KO	8
MT	1105	2676	f10a3395-d862-452d-b2df-4440a4e86748	+	om_073_004.sorted.bed	KO	8
MT	1105	1585	fb342b3f-f790-4be1-aaab-1733e644e6e9	+	om_073_004.sorted.bed	KO	8
MT	1105	2676	0a4b24e8-06ee-4deb-82c3-0c27e86c5776	+	om_073_004.sorted.bed	KO	8
MT	1105	2676	38d19d4e-1f74-4065-a6d6-cf7df01dbd67	+	om_073_004.sorted.bed	KO	8
MT	1105	2676	40913858-63cc-428c-b7a8-6730e1f7b911	+	om_073_004.sorted.bed	KO	8
MT	1105	2676	4d4c62da-5e73-44de-84f4-08b80db09503	+	om_073_004.sorted.bed	KO	8
MT	1105	2681	4fc570df-49ce-4bed-8e9f-28a27ebe7245	+	om_073_004.sorted.bed	KO	8
MT	1105	2681	7fd28b88-d4ff-4c86-aa19-174ba3fdef1d	+	om_073_004.sorted.bed	KO	8
MT	1105	2676	7fd7a3d2-053a-4e85-948c-9677661cf7fd	+	om_073_004.sorted.bed	KO	8
MT	1105	1535	8785de8a-0cfb-4d53-aaf5-62ed6732e271	+	om_073_004.sorted.bed	KO	8
MT	1105	2676	8817fa21-549c-4088-9020-7274d7f14136	+	om_073_004.sorted.bed	KO	8
MT	1105	1792	98a70087-27fb-4363-bd08-3a9f8c7f8c0d	+	om_073_004.sorted.bed	KO	8
MT	1105	1911	a8621bca-e7db-4733-b475-efdd8e8eaf3b	+	om_073_004.sorted.bed	KO	8
MT	1105	2676	b2a68215-f484-41a9-8faf-6b7563bd4d7e	+	om_073_004.sorted.bed	KO	8
MT	1105	3710	bd41e394-e663-40dd-a1ad-0507081f3326	+	om_073_004.sorted.bed	KO	8
MT	1105	2676	c1e10bde-9cef-4783-b684-3bbb167da008	+	om_073_004.sorted.bed	KO	8
MT	1105	1502	cd36649e-db65-48ac-9c0f-97d506089b92	+	om_073_004.sorted.bed	KO	8
MT	1105	2681	d9bd30e7-e97f-4d78-a17e-ace0438713b4	+	om_073_004.sorted.bed	KO	8
MT	1105	3704	e3a18e3b-e8a6-4c4c-a24e-2f27405de4a7	+	om_073_004.sorted.bed	KO	8
MT	1105	1921	e7f68790-b7b8-47f0-8eef-f17936e52800	+	om_073_004.sorted.bed	KO	8
MT	1105	2676	f583962d-5b76-4389-a082-d718c6678cce	+	om_073_004.sorted.bed	KO	8
MT	1105	1811	f8851344-7826-4df1-ac1d-7fd79b70e3a8	+	om_073_004.sorted.bed	KO	8
MT	1105	2682	009d0a1e-c3ae-434d-a22e-c43fb9403a85	+	om_073_004.sorted.bed	KO	8
MT	1105	2676	015bb123-b059-44b4-a7e5-ab7b88859083	+	om_073_004.sorted.bed	KO	8
MT	1105	2676	057c4898-0332-4597-b90d-0eb91f8b5073	+	om_073_004.sorted.bed	KO	8
MT	1105	2676	08c3fc9e-cbbd-413e-b8d7-e24a7e5a5234	+	om_073_004.sorted.bed	KO	8
MT	1105	2677	1025b3dc-c617-4f8a-954c-edde79c7a55d	+	om_073_004.sorted.bed	KO	8
MT	1105	2681	18f7d6bc-cce2-4f78-941c-760a8bf16e00	+	om_073_004.sorted.bed	KO	8
MT	1105	2676	3708dae4-2dbd-4947-b6a0-c1ee2375c04b	+	om_073_004.sorted.bed	KO	8
MT	1105	2672	370b0bf6-793b-4d47-a5d8-b0befaa2d4cc	+	om_073_004.sorted.bed	KO	8
MT	1105	3704	3b2ea31d-75c4-4f79-b956-5c0724a59dd7	+	om_073_004.sorted.bed	KO	8
MT	1105	2280	3b59f183-5733-41cc-a823-e7780df14623	+	om_073_004.sorted.bed	KO	8
MT	1105	2676	425a7104-95a8-470c-a37d-d7e2d4aef0c9	+	om_073_004.sorted.bed	KO	8
MT	1105	1996	433d783f-f56f-445a-be74-206aeea82cce	+	om_073_004.sorted.bed	KO	8
MT	1105	2676	54e02121-0bc9-4069-8aa1-d85b23bd2a6f	+	om_073_004.sorted.bed	KO	8
MT	1105	2676	743753de-055a-4509-89af-9029286c15cf	+	om_073_004.sorted.bed	KO	8
MT	1105	2676	7f7325d5-cad9-4d66-a527-b8f285e41554	+	om_073_004.sorted.bed	KO	8
MT	1105	2676	b06f6d1c-2bcc-45bf-9ac8-47780bcdf15c	+	om_073_004.sorted.bed	KO	8
MT	1105	2676	b497cc96-6358-41f4-9805-8a4b21f50c41	+	om_073_004.sorted.bed	KO	8
MT	1105	2199	bb5f7e79-b627-479f-9b66-f30aafae2faa	+	om_073_004.sorted.bed	KO	8
MT	1105	2676	ccaadbe4-cf7e-409d-a23e-7b9eadb548bd	+	om_073_004.sorted.bed	KO	8
MT	1105	2669	d47269dc-f9a4-45b0-9c0f-0f1566d49e4f	+	om_073_004.sorted.bed	KO	8
MT	1105	2676	d6c391a6-21f9-42bf-a042-36448f00ca84	+	om_073_004.sorted.bed	KO	8
MT	1105	2674	e1f3590e-b59c-4aab-bd98-df6c296a22d2	+	om_073_004.sorted.bed	KO	8
MT	1105	1503	e46262cb-5d90-4327-a9a8-2e174795e961	+	om_073_004.sorted.bed	KO	8
MT	1105	2676	e54b9272-2704-49b0-9b6c-7731ef546b9a	+	om_073_004.sorted.bed	KO	8
MT	1105	2681	f15bc83f-2b3f-4554-a073-9abc75936616	+	om_073_004.sorted.bed	KO	8
MT	1105	1928	04473885-4fb5-4cc1-ae7b-16cb10922cf5	+	om_073_004.sorted.bed	KO	8
MT	1105	1867	1dbc9d23-9153-497b-a898-4f4969308bea	+	om_073_004.sorted.bed	KO	8
MT	1105	2677	1ffbf3f8-4e9a-4d5e-a1df-af3fac5fe03e	+	om_073_004.sorted.bed	KO	8
MT	1105	2676	2b030ff9-c747-41ed-a7b4-40db4499d63e	+	om_073_004.sorted.bed	KO	8
MT	1105	3711	2ef110a9-a767-4cd8-ae46-c340ed4c9b08	+	om_073_004.sorted.bed	KO	8
MT	1105	2251	39ccc45c-1570-4884-80fd-933fac5887c2	+	om_073_004.sorted.bed	KO	8
MT	1105	2676	4cf4d1b4-b6ac-4927-97dd-e37c8912d6c8	+	om_073_004.sorted.bed	KO	8
MT	1105	2676	61bad2f6-8e00-459e-b011-98bd9080721e	+	om_073_004.sorted.bed	KO	8
MT	1105	3706	71ffa94f-f097-4c6b-8e90-d554b0efc126	+	om_073_004.sorted.bed	KO	8
MT	1105	2676	7436d8d2-f53b-4a99-8442-9f439b1ff36b	+	om_073_004.sorted.bed	KO	8
MT	1105	1497	86275ab2-5bd7-4c2f-8a37-82f83166e42d	+	om_073_004.sorted.bed	KO	8
MT	1105	2676	8b3d17c4-4bda-414f-8e2f-fec73221771a	+	om_073_004.sorted.bed	KO	8
MT	1105	2676	a1ea082c-1cd5-4587-8542-ee39ded9ce59	+	om_073_004.sorted.bed	KO	8
MT	1105	2676	a6ce84fb-baa7-419a-a884-ffc364d667f5	+	om_073_004.sorted.bed	KO	8
MT	1105	2681	af4ac67d-1fa3-40ed-93a8-f61fe5d48cd4	+	om_073_004.sorted.bed	KO	8
MT	1105	2870	b04864dd-a2a0-4512-a9e8-fe4760833612	+	om_073_004.sorted.bed	KO	8
MT	1105	2676	b640d2f2-0c56-4736-b101-170b61ce5871	+	om_073_004.sorted.bed	KO	8
MT	1105	1502	b64b9216-dff7-4789-9005-5cc3535b33a0	+	om_073_004.sorted.bed	KO	8
MT	1105	1541	b7a7a00e-6daa-44f9-9765-955153b56e9e	+	om_073_004.sorted.bed	KO	8
MT	1105	2676	c1318be6-c02b-41a7-ba65-31907464b8c0	+	om_073_004.sorted.bed	KO	8
MT	1105	2681	c154061a-d15f-437b-a108-f090970950a0	+	om_073_004.sorted.bed	KO	8
MT	1105	2648	cbc0d492-0076-4f19-b8c8-76fd2298cd10	+	om_073_004.sorted.bed	KO	8
MT	1105	2676	d2a06573-3a5b-433c-abcf-1d2832c55c97	+	om_073_004.sorted.bed	KO	8
MT	1105	2674	d73177c7-8301-4902-9e30-8cf85ee76a2d	+	om_073_004.sorted.bed	KO	8
MT	1105	2676	da4edddc-013a-4260-9daf-14f1a21a1bd9	+	om_073_004.sorted.bed	KO	8
MT	1105	2676	fec839fa-36f7-4bb3-8af5-d4f919ddfd74	+	om_073_004.sorted.bed	KO	8
MT	1105	2273	21d836d9-4012-42d8-88e7-0ff37d5cdd9e	+	om_073_004.sorted.bed	KO	8
MT	1105	3695	336c8312-0189-4b19-b654-eb230211faf3	+	om_073_004.sorted.bed	KO	8
MT	1105	2678	3aa6f5be-775b-4d29-a22a-8d2099698114	+	om_073_004.sorted.bed	KO	8
MT	1105	2676	4f44d212-a69a-4715-be04-0ce303e65b76	+	om_073_004.sorted.bed	KO	8
MT	1105	1896	7c1ae73f-f4ae-4240-97f6-323ebdfbbd49	+	om_073_004.sorted.bed	KO	8
MT	1105	2676	7ea1822c-b313-4b2e-a5d1-b1fd7287b2ac	+	om_073_004.sorted.bed	KO	8
MT	1105	2676	1800e407-d04d-4afd-b3c9-1c28466b397c	+	om_073_004.sorted.bed	KO	8
MT	1105	2676	1c072bbb-d33a-47ad-bbf5-877d12e15ebf	+	om_073_004.sorted.bed	KO	8
MT	1105	2676	2909a6e1-5e40-49b1-9e3a-753bfff6452f	+	om_073_004.sorted.bed	KO	8
MT	1105	2676	32a64c3c-e514-4b73-8fb6-97d9cf9b209f	+	om_073_004.sorted.bed	KO	8
MT	1105	2194	47ffb636-6e5d-4816-8e0a-e6482fc5d45f	+	om_073_004.sorted.bed	KO	8
MT	1105	2674	483c256c-1b05-45ec-a195-e3a747f3cfbf	+	om_073_004.sorted.bed	KO	8
MT	1105	2319	5eb648fa-f4de-4ec0-ae1b-af9f5521941b	+	om_073_004.sorted.bed	KO	8
MT	1105	3706	6515f0b6-e5be-480b-9186-d2047e8705ce	+	om_073_004.sorted.bed	KO	8
MT	1105	2645	75228bf7-08c7-4ed2-9ab7-bfeaf2bb843e	+	om_073_004.sorted.bed	KO	8
MT	1105	2682	8d3720e5-fe06-423d-b453-740f31656685	+	om_073_004.sorted.bed	KO	8
MT	1105	2676	92d18fb7-68ec-4d9e-ab48-53db61b674d8	+	om_073_004.sorted.bed	KO	8
MT	1105	1637	96022241-1aef-4f48-9587-a122e740a355	+	om_073_004.sorted.bed	KO	8
MT	1105	1494	9cc7b540-f2d6-43eb-8e0e-7497fd1330dd	+	om_073_004.sorted.bed	KO	8
MT	1105	2633	ae0d4f8a-2a9f-4901-9ba3-e8ee92f7efe1	+	om_073_004.sorted.bed	KO	8
MT	1105	2676	ae28fefc-0680-430c-a8e0-92cdc5521e1a	+	om_073_004.sorted.bed	KO	8
MT	1105	2676	ca7b23fe-efaa-41bc-9b4f-9abf439d7141	+	om_073_004.sorted.bed	KO	8
MT	1105	1592	cd1c2785-d0c3-4a78-aacb-909c75c3ac48	+	om_073_004.sorted.bed	KO	8
MT	1105	1602	e8f03e66-bc8e-4083-89b6-6b29b633c5f2	+	om_073_004.sorted.bed	KO	8
MT	1105	2675	ee9327bb-1b72-4463-b707-4e0a21f9136c	+	om_073_004.sorted.bed	KO	8
MT	1105	2676	fa7094e7-b72e-4087-9f47-ff38411e924f	+	om_073_004.sorted.bed	KO	8
MT	1105	2676	07bc585f-8d7b-449d-8011-92368a470b3c	+	om_073_004.sorted.bed	KO	8
MT	1105	2208	2923f80a-a2e1-47a9-bbbf-75c541824e85	+	om_073_004.sorted.bed	KO	8
MT	1105	2677	2a078fd6-3525-4393-8d31-ee7f1c5651b0	+	om_073_004.sorted.bed	KO	8
MT	1105	2676	3280d34e-0909-4699-9d9c-d103a01a470a	+	om_073_004.sorted.bed	KO	8
MT	1105	2677	3b8f5323-b356-4b0e-9b22-1aed9f7c56c3	+	om_073_004.sorted.bed	KO	8
MT	1105	2674	48e3c730-aefb-4e95-86e0-d4f1fe8fe198	+	om_073_004.sorted.bed	KO	8
MT	1105	2676	5420b284-2abb-426b-89f1-be32f905fc52	+	om_073_004.sorted.bed	KO	8
MT	1105	2677	650be69c-d4e3-4047-bc8e-91ba41abffab	+	om_073_004.sorted.bed	KO	8
MT	1105	2677	698c0f5b-1a0a-45cc-8676-f5b2077ff756	+	om_073_004.sorted.bed	KO	8
MT	1105	2675	70073237-de44-4dc1-9a08-6b8b9b99d09b	+	om_073_004.sorted.bed	KO	8
MT	1105	1832	704c9663-0247-4ad9-a41b-6f2ac3dd9d5b	+	om_073_004.sorted.bed	KO	8
MT	1105	2048	89977f96-7352-42de-b876-40f422781f61	+	om_073_004.sorted.bed	KO	8
MT	1105	2675	a71498d7-b48a-47f8-8c1a-9e8901d29ab3	+	om_073_004.sorted.bed	KO	8
MT	1105	3704	af9e8aeb-e3af-43d1-8743-5cd1aa0d90c1	+	om_073_004.sorted.bed	KO	8
MT	1105	2681	b70ced51-790d-41ad-bbc0-307077492c6f	+	om_073_004.sorted.bed	KO	8
MT	1105	2647	b8808e31-e2df-42b7-802e-955390804670	+	om_073_004.sorted.bed	KO	8
MT	1105	2677	b93a6622-83f0-454d-8e3c-ba50effcab3c	+	om_073_004.sorted.bed	KO	8
MT	1105	2677	ba70242d-8259-4b2d-a2b0-e94d6e849762	+	om_073_004.sorted.bed	KO	8
MT	1105	2631	c55d2823-8cd8-43aa-a913-a06531aed2ef	+	om_073_004.sorted.bed	KO	8
MT	1105	2676	d48a2b8e-b468-427d-a1fb-b1e56c2c6214	+	om_073_004.sorted.bed	KO	8
MT	1105	3695	e1127da7-f555-4d21-8a99-6a3d0486e795	+	om_073_004.sorted.bed	KO	8
MT	1105	2600	e1e869d7-d463-4e05-b892-958dbcd3ae8b	+	om_073_004.sorted.bed	KO	8
MT	1105	2619	e694468d-f7fe-4aa1-be2d-6a5c108424c9	+	om_073_004.sorted.bed	KO	8
MT	1105	2676	eec4bbaa-2f96-4608-9d0a-1e4c928048c8	+	om_073_004.sorted.bed	KO	8
MT	1105	2677	0ec23719-8134-4061-be4f-d9dcb056098f	+	om_073_004.sorted.bed	KO	8
MT	1105	2676	11e673ae-2b59-4022-8a68-9de57c757445	+	om_073_004.sorted.bed	KO	8
MT	1105	2676	14d4a990-ac5b-4dba-aa30-c1a2a88f0512	+	om_073_004.sorted.bed	KO	8
MT	1105	2676	18e73227-3400-470c-8e6f-62d7e7cf9e5b	+	om_073_004.sorted.bed	KO	8
MT	1105	2682	219f0292-bb80-459b-b6b7-6e6fedb5513a	+	om_073_004.sorted.bed	KO	8
MT	1105	2156	35a5ac94-0f2a-4779-9f0c-41e2e3cb686c	+	om_073_004.sorted.bed	KO	8
MT	1105	2669	38d6f815-8708-43bc-ab37-d1d3d982c2f5	+	om_073_004.sorted.bed	KO	8
MT	1105	1538	3a13b9dd-f9e1-445c-ac8f-a32455148a76	+	om_073_004.sorted.bed	KO	8
MT	1105	1494	3e40881e-53e7-4552-a8ab-e2e10ae07753	+	om_073_004.sorted.bed	KO	8
MT	1105	1921	4246ab0c-665c-418c-b4f8-e2932083c955	+	om_073_004.sorted.bed	KO	8
MT	1105	2676	500213a0-3c0f-419d-80cc-59ea6c0c111c	+	om_073_004.sorted.bed	KO	8
MT	1105	2224	629137ed-8ed5-4204-9d58-401b07dacc56	+	om_073_004.sorted.bed	KO	8
MT	1105	3699	78b66ce3-75dd-4229-ad0d-74e6ea3261db	+	om_073_004.sorted.bed	KO	8
MT	1105	1654	80c66bf2-981e-431b-895e-f247b977f6ab	+	om_073_004.sorted.bed	KO	8
MT	1105	2676	8153bc46-b288-415d-a388-09f7199d694d	+	om_073_004.sorted.bed	KO	8
MT	1105	2676	8875c0b0-01e7-4aac-81ec-abf3f2f9db7d	+	om_073_004.sorted.bed	KO	8
MT	1105	2203	a0993e13-9016-45c7-906d-510ddf6b8c37	+	om_073_004.sorted.bed	KO	8
MT	1105	2682	cb8870b7-29c4-463a-aefd-03c3dca8435f	+	om_073_004.sorted.bed	KO	8
MT	1105	3700	d0c64d93-0611-40cf-8f59-1387f7165224	+	om_073_004.sorted.bed	KO	8
MT	1105	1836	d93c5f12-02ee-4cee-b5f3-885f5d99426a	+	om_073_004.sorted.bed	KO	8
MT	1105	2676	e4b717b2-c92b-4165-94c6-a1dbabfbfef9	+	om_073_004.sorted.bed	KO	8
MT	1105	2676	e9e25236-ed43-43fa-8d7a-00ce03042995	+	om_073_004.sorted.bed	KO	8
MT	1105	3704	f42299cb-7562-480a-b848-9b97be61203a	+	om_073_004.sorted.bed	KO	8
MT	1105	2676	1d5693f2-cf3a-4b77-8cd7-6b097993d630	+	om_073_004.sorted.bed	KO	8
MT	1105	2681	258b3331-e702-470e-8fc2-519ac4051d44	+	om_073_004.sorted.bed	KO	8
MT	1105	2681	258b44eb-3205-4338-8032-cb3cbafa45f7	+	om_073_004.sorted.bed	KO	8
MT	1105	3695	3063f161-8f05-43d6-8c08-5cadb0231241	+	om_073_004.sorted.bed	KO	8
MT	1105	1492	481412c1-da4e-4583-aa43-1e6006a9be8c	+	om_073_004.sorted.bed	KO	8
MT	1105	2676	52f4bc44-049e-44a0-8fd1-f0a31b2b37fd	+	om_073_004.sorted.bed	KO	8
MT	1105	2676	6cde11f6-bc9a-4bab-aa03-e2f6a6791fdc	+	om_073_004.sorted.bed	KO	8
MT	1105	2618	7441d0b8-c230-4804-a437-413125dd59d4	+	om_073_004.sorted.bed	KO	8
MT	1105	2676	788a3fcd-6a60-4854-a90b-7b88a67e06df	+	om_073_004.sorted.bed	KO	8
MT	1105	2676	97bc3258-21fd-4988-b5a4-42c4d0d6b3e8	+	om_073_004.sorted.bed	KO	8
MT	1105	2676	9920573d-da30-49d0-b1cb-6d28a323c7da	+	om_073_004.sorted.bed	KO	8
MT	1105	1836	9d94334d-3af4-45f4-8551-0d80c3a71aec	+	om_073_004.sorted.bed	KO	8
MT	1105	2676	a95b89fb-7382-4157-812e-a97a0bf6635d	+	om_073_004.sorted.bed	KO	8
MT	1105	2681	ad1cdc75-30aa-4188-a1c4-373a0b802caf	+	om_073_004.sorted.bed	KO	8
MT	1105	2672	ad84ab46-2872-47f1-8aee-43433f9b99e3	+	om_073_004.sorted.bed	KO	8
MT	1105	3710	c465e9dc-0f61-4b25-a57f-1142d9e9c37b	+	om_073_004.sorted.bed	KO	8
MT	1105	2676	c9cf239d-e44e-4270-9811-67f6c2a91f45	+	om_073_004.sorted.bed	KO	8
MT	1105	2682	dc051c4d-10d0-4645-87d7-0f6bd2120547	+	om_073_004.sorted.bed	KO	8
MT	1105	2676	ddd9de19-5c92-4f16-b1af-12b84aa86e05	+	om_073_004.sorted.bed	KO	8
MT	1105	2280	dfab72bf-8721-43f8-b304-f1e0c5631e34	+	om_073_004.sorted.bed	KO	8
MT	1105	2681	e28c5dda-b7e4-44f2-b1b0-98e56c96c446	+	om_073_004.sorted.bed	KO	8
MT	1105	2676	ec244c0e-05ca-40a1-97d4-98982f1e6ffc	+	om_073_004.sorted.bed	KO	8
MT	1105	2676	188b9fcd-0ac3-4284-b6eb-1ba1826a2f70	+	om_073_004.sorted.bed	KO	8
MT	1105	2676	1d901f68-d41c-4435-9293-74bb6c173f14	+	om_073_004.sorted.bed	KO	8
MT	1105	2673	239aa53e-e415-4326-9a52-15fe15d10e33	+	om_073_004.sorted.bed	KO	8
MT	1105	2676	2c9c56b4-30fc-4d75-8f68-e3ee37c9c445	+	om_073_004.sorted.bed	KO	8
MT	1105	2676	3b123dba-ec6c-46f4-b854-fdfa3d8d33c7	+	om_073_004.sorted.bed	KO	8
MT	1105	2682	3c5ce3ad-ec88-4f9c-a949-4bd79d5e0d2a	+	om_073_004.sorted.bed	KO	8
MT	1105	2681	5326eb0e-8303-4918-999e-1a1d78d510a9	+	om_073_004.sorted.bed	KO	8
MT	1105	2677	5652b7d1-46b5-4fae-83ca-331cff6917c8	+	om_073_004.sorted.bed	KO	8
MT	1105	2677	647be8cc-9930-4aa5-bfe0-fa4343a8d12d	+	om_073_004.sorted.bed	KO	8
MT	1105	2676	65157f8c-5583-44f0-aeed-b9560e01323a	+	om_073_004.sorted.bed	KO	8
MT	1105	2676	72d340ea-9962-4b87-8ae5-96daefff32d9	+	om_073_004.sorted.bed	KO	8
MT	1105	2676	77c0263e-675a-451b-bf91-08d92844a5d0	+	om_073_004.sorted.bed	KO	8
MT	1105	2676	7b6b7b85-ad66-4b6b-8f91-868a67877a36	+	om_073_004.sorted.bed	KO	8
MT	1105	2676	86f43f9a-d413-4365-9ee5-4eebde52c8bd	+	om_073_004.sorted.bed	KO	8
MT	1105	2676	8c3f6770-513a-475d-869c-11cab746ee83	+	om_073_004.sorted.bed	KO	8
MT	1105	3700	9c955f40-5fdb-4206-850b-b69900b77af4	+	om_073_004.sorted.bed	KO	8
MT	1105	2676	a2c067a4-7c26-4b69-bbbe-3d2317767baf	+	om_073_004.sorted.bed	KO	8
MT	1105	2676	b1b64fd4-af28-4626-a48f-cb1b0091e6ea	+	om_073_004.sorted.bed	KO	8
MT	1105	2676	b4ca818f-2996-4c6a-92f6-92a661773c61	+	om_073_004.sorted.bed	KO	8
MT	1105	2676	c17df504-ef9b-4ef0-9057-dd69dbc0fe86	+	om_073_004.sorted.bed	KO	8
MT	1105	1964	c4b1dd61-3c5f-4254-b991-66a9fb416bb0	+	om_073_004.sorted.bed	KO	8
MT	1105	3706	cc52dd49-8b3c-4cb2-8d71-d0ff86f72927	+	om_073_004.sorted.bed	KO	8
MT	1105	2676	de0e654d-c66f-4fa1-8b61-eec55977db16	+	om_073_004.sorted.bed	KO	8
MT	1105	2676	e810fcd7-8f8f-4cbb-8041-033053a1a77b	+	om_073_004.sorted.bed	KO	8
MT	1105	2674	e85dad3a-3c53-4211-81a4-2797cbafbd3d	+	om_073_004.sorted.bed	KO	8
MT	1105	2676	ec4ce85c-0455-41d6-a4a0-9140be183204	+	om_073_004.sorted.bed	KO	8
MT	1105	2676	f5632da1-8731-4deb-b08c-3269bab8ecc0	+	om_073_004.sorted.bed	KO	8
MT	1105	2676	ab55db7a-997c-4cbf-826b-3b79a82a4bea	+	om_073_004.sorted.bed	KO	8
MT	1105	2673	bc1ec247-99a7-4c6e-9619-418557bff826	+	om_073_004.sorted.bed	KO	8
MT	1105	2676	d1ca5b64-4440-4263-bb27-6ad91f92b65a	+	om_073_004.sorted.bed	KO	8
MT	1105	2676	d35914cb-4cd7-4775-bb1f-d8a5396f99f7	+	om_073_004.sorted.bed	KO	8
MT	1105	1614	e49efd79-5e8d-4ed6-9a0d-5afac1c9c066	+	om_073_004.sorted.bed	KO	8
MT	1105	2673	f0c9e934-5f66-4f89-9a9d-01a59108dbb9	+	om_073_004.sorted.bed	KO	8
MT	1105	1836	fa017d55-b988-43c6-b282-d26db6ffc3c0	+	om_073_004.sorted.bed	KO	8
MT	1105	2677	fee6ea89-034a-4b5d-b82e-37e006d253a5	+	om_073_004.sorted.bed	KO	8
MT	1105	2676	0b5f8dfb-0cd5-48bb-8714-1fb13c81c559	+	om_073_004.sorted.bed	KO	8
MT	1105	2675	332a493e-afa8-4dce-904a-ee980009d4a6	+	om_073_004.sorted.bed	KO	8
MT	1105	1502	46ec0bf9-fcc6-4287-bd97-0ee6f52910b2	+	om_073_004.sorted.bed	KO	8
MT	1105	2676	525e612e-2b6c-4a98-bfe0-994a1fd55787	+	om_073_004.sorted.bed	KO	8
MT	1105	2676	57d7ff4c-d018-4da5-a33b-bcc7c90d1667	+	om_073_004.sorted.bed	KO	8
MT	1105	2647	5920f20b-e61b-4c5a-87c5-1aa1161d6011	+	om_073_004.sorted.bed	KO	8
MT	1105	2676	6a248d53-fa09-4675-a475-9bd765a2c7ea	+	om_073_004.sorted.bed	KO	8
MT	1105	2681	6d4f57bf-dca1-4c8b-8868-d72ee5b1e39e	+	om_073_004.sorted.bed	KO	8
MT	1105	2676	7b7bf48d-ad71-4826-bc0e-836b0da46681	+	om_073_004.sorted.bed	KO	8
MT	1105	3704	7eef59c8-dde3-41dd-aafd-79e0ef2ce824	+	om_073_004.sorted.bed	KO	8
MT	1105	2676	8ff58eb3-68e5-4383-9906-99b27acc0328	+	om_073_004.sorted.bed	KO	8
MT	1105	3710	9232b9a2-9577-429e-95d0-6ab692cc9401	+	om_073_004.sorted.bed	KO	8
MT	1105	2674	9bd4d08a-b3f3-4443-a45d-5996bd8de972	+	om_073_004.sorted.bed	KO	8
MT	1105	3707	aab7bb39-4ba0-427e-8308-1d303aa6387c	+	om_073_004.sorted.bed	KO	8
MT	1105	2676	b4cc6516-bba0-4da3-9631-43201e9dd17d	+	om_073_004.sorted.bed	KO	8
MT	1105	2676	c25f6877-10e3-4c72-8ca2-41361852f2c6	+	om_073_004.sorted.bed	KO	8
MT	1105	2676	d5f00678-89c0-4d08-a6c2-5383b81203b2	+	om_073_004.sorted.bed	KO	8
MT	1105	2676	e9d27912-6572-43d5-bb37-c86b77e64a02	+	om_073_004.sorted.bed	KO	8
MT	1105	2676	eb502d42-0c3d-4d84-80db-bfd79bedc0d1	+	om_073_004.sorted.bed	KO	8
MT	1105	2676	f95f0782-b282-42bb-9962-6300379eace1	+	om_073_004.sorted.bed	KO	8
MT	1105	2676	03087c65-997c-440f-b0d0-15062861743d	+	om_073_004.sorted.bed	KO	8
MT	1105	2669	0f65ec5e-5243-41e2-9240-2dcda4817908	+	om_073_004.sorted.bed	KO	8
MT	1105	2677	124db7c3-a25c-4f4f-b306-f22697ae6633	+	om_073_004.sorted.bed	KO	8
MT	1105	3700	24b5923c-1f30-4abf-9ab8-85e2c9dd6fa8	+	om_073_004.sorted.bed	KO	8
MT	1105	2674	3980ba96-1a24-4b1b-9ec4-f223d5a51056	+	om_073_004.sorted.bed	KO	8
MT	1105	1825	3d440c99-e939-4800-8862-59d0a576dc1f	+	om_073_004.sorted.bed	KO	8
MT	1105	1578	3f5e0abf-7923-4281-b956-be45b9860eb2	+	om_073_004.sorted.bed	KO	8
MT	1105	3711	4a33fba7-e302-451a-9f1a-908a059bf851	+	om_073_004.sorted.bed	KO	8
MT	1105	2676	55b56d38-85c6-42e5-a549-d120f5acb81a	+	om_073_004.sorted.bed	KO	8
MT	1105	2676	7d1984bf-38dc-4a60-8dc8-308056493efa	+	om_073_004.sorted.bed	KO	8
MT	1105	2676	8863cb78-6810-4cb4-ade1-c141494a5062	+	om_073_004.sorted.bed	KO	8
MT	1105	2669	8d725f70-f952-4892-b2d9-69a317812fe1	+	om_073_004.sorted.bed	KO	8
MT	1105	2677	8e9503db-6cde-4997-be6d-a08a74d0337d	+	om_073_004.sorted.bed	KO	8
MT	1105	2676	b79d1690-2002-4439-abfe-e7ce8911eb8a	+	om_073_004.sorted.bed	KO	8
MT	1105	1591	c113271a-5c9b-4621-a727-61c078bafea9	+	om_073_004.sorted.bed	KO	8
MT	1105	2676	c7ad5f1a-a9e9-4085-aff3-277576b362c6	+	om_073_004.sorted.bed	KO	8
MT	1105	3704	cbbf60a6-d553-4d7b-9ed2-11a75c22f031	+	om_073_004.sorted.bed	KO	8
MT	1105	1780	d44af7e7-0437-4f7f-a406-f2cc7b3ac00c	+	om_073_004.sorted.bed	KO	8
MT	1105	2676	e09b25f3-f999-4865-b220-36b6ec47d07c	+	om_073_004.sorted.bed	KO	8
MT	1105	2678	e1f9d9c9-fc7c-48cc-9a62-d0d79ed7ac83	+	om_073_004.sorted.bed	KO	8
MT	1105	1839	e63a3b15-ad03-4f2a-a32b-0bffdbd2ed6a	+	om_073_004.sorted.bed	KO	8
MT	1105	2676	ee1b9611-0861-4222-8ff9-85b99763034b	+	om_073_004.sorted.bed	KO	8
MT	1105	2676	0191713b-07df-4869-aaa4-0ac805025934	+	om_073_004.sorted.bed	KO	8
MT	1105	2676	0875e064-c08d-46ca-ad88-443566df32e1	+	om_073_004.sorted.bed	KO	8
MT	1105	2676	0924de34-685d-4194-95d1-07e47a5f539a	+	om_073_004.sorted.bed	KO	8
MT	1105	2618	09471197-2902-4a85-ad9c-3eb0b4731353	+	om_073_004.sorted.bed	KO	8
MT	1105	2677	154ce16d-01c4-4cfc-93b2-d137d8f8e8d4	+	om_073_004.sorted.bed	KO	8
MT	1105	2676	226c5218-b429-4805-8ea2-b5a59f861ec6	+	om_073_004.sorted.bed	KO	8
MT	1105	3702	27111cac-c35d-4c51-b750-9dc07212ca1d	+	om_073_004.sorted.bed	KO	8
MT	1105	2682	2857a2c8-e1c9-4083-b864-df52bddb6d22	+	om_073_004.sorted.bed	KO	8
MT	1105	2676	3e163a89-add2-4205-ae13-a0850fccf038	+	om_073_004.sorted.bed	KO	8
MT	1105	2676	43c59647-f11c-468d-aca7-eb524711f5c1	+	om_073_004.sorted.bed	KO	8
MT	1105	2676	54e3118b-02a2-4acd-a83a-8a10fa6478cd	+	om_073_004.sorted.bed	KO	8
MT	1105	2678	5536b006-5a41-4acb-a1d6-b06ff760c96e	+	om_073_004.sorted.bed	KO	8
MT	1105	1508	65528aba-50bf-4e30-b13b-16103a63b43b	+	om_073_004.sorted.bed	KO	8
MT	1105	2676	6b60aa77-8498-4807-856a-869e9db056a6	+	om_073_004.sorted.bed	KO	8
MT	1105	2676	6e4d0acf-6d98-48c2-8363-574e7635b0b8	+	om_073_004.sorted.bed	KO	8
MT	1105	2676	6e7459bb-d140-4d52-a5da-b68cb7bb4aba	+	om_073_004.sorted.bed	KO	8
MT	1105	2677	77bfdb80-aa15-4041-b67d-1d32640e288f	+	om_073_004.sorted.bed	KO	8
MT	1105	2676	7cee5f9f-4e86-401c-b703-7be7b1be6982	+	om_073_004.sorted.bed	KO	8
MT	1105	2676	7f5d4a64-9869-4b84-9667-59eed384b3e3	+	om_073_004.sorted.bed	KO	8
MT	1105	2677	8b5872cf-ebd0-4cd9-8798-9089f11d44fb	+	om_073_004.sorted.bed	KO	8
MT	1105	1495	8f89a3c9-76f7-4d65-959b-9ec1b9dc14c1	+	om_073_004.sorted.bed	KO	8
MT	1105	1617	9b930861-f99d-4593-843d-1dcd2ec09925	+	om_073_004.sorted.bed	KO	8
MT	1105	2676	a24e4a5d-4e8c-4e70-8b09-b9427887958e	+	om_073_004.sorted.bed	KO	8
MT	1105	2646	bffdc68a-4670-4626-9225-ffe41dbf631c	+	om_073_004.sorted.bed	KO	8
MT	1105	2676	c15e8fd3-e5dd-4185-b034-e049574aa21c	+	om_073_004.sorted.bed	KO	8
MT	1105	2676	c25cbbb3-20be-4216-aeda-e462522035ac	+	om_073_004.sorted.bed	KO	8
MT	1105	2676	c31b5d72-7875-4ad3-936d-081bf3da5081	+	om_073_004.sorted.bed	KO	8
MT	1105	2676	ce25dfd3-410e-46e7-9965-e6c8feda1fec	+	om_073_004.sorted.bed	KO	8
MT	1105	2676	f25051f2-e10f-4072-8165-26e4affe3dda	+	om_073_004.sorted.bed	KO	8
MT	1105	2676	fa04d5a0-cd34-49dc-8227-3acf2b377958	+	om_073_004.sorted.bed	KO	8
MT	1105	2006	ff12cc76-adfd-4dbd-9f58-7b2dfee1f7ce	+	om_073_004.sorted.bed	KO	8
MT	1105	1633	4b5738b7-29a1-4539-bb4b-f64af0338274	+	om_073_004.sorted.bed	KO	8
MT	1105	2676	e4a4f275-5aee-4e87-bade-c8771582feb8	+	om_073_004.sorted.bed	KO	8
MT	1105	1357	e5042308-378a-488e-ae0a-346d91b7b2ac	+	om_073_004.sorted.bed	KO	8
MT	1105	2676	00924397-d7a0-489b-9464-e61415cd4703	+	om_073_004.sorted.bed	KO	8
MT	1105	2681	10b28413-d1a1-4c51-8f9d-bc4db6d3396d	+	om_073_004.sorted.bed	KO	8
MT	1105	1494	1b472cc9-b742-405f-9cbe-479c202fe6f8	+	om_073_004.sorted.bed	KO	8
MT	1105	2072	2394de5d-bad9-429e-8bef-fca477e733ed	+	om_073_004.sorted.bed	KO	8
MT	1105	2444	242d0023-9068-4015-a192-ac17d7de8796	+	om_073_004.sorted.bed	KO	8
MT	1105	2673	32ca4621-68fe-4709-8854-7658ab982954	+	om_073_004.sorted.bed	KO	8
MT	1105	2682	365132ad-cefa-483e-bf05-3868545eeeec	+	om_073_004.sorted.bed	KO	8
MT	1105	2676	3995dce3-2585-4b26-8f07-c11a5f1e2eb4	+	om_073_004.sorted.bed	KO	8
MT	1105	2677	3f92ec0c-ab52-46db-9824-3a0adc6ccd9d	+	om_073_004.sorted.bed	KO	8
MT	1105	2676	44cf4df8-2f12-4a81-82aa-9d4c7820d5bc	+	om_073_004.sorted.bed	KO	8
MT	1105	3710	47ec646f-2dae-4af3-82a5-21044f6badad	+	om_073_004.sorted.bed	KO	8
MT	1105	2676	6227bbfd-2740-4033-9c12-7702b3b483f1	+	om_073_004.sorted.bed	KO	8
MT	1105	2675	7ed8d681-9e7f-4081-91fa-1f5ebb9430b6	+	om_073_004.sorted.bed	KO	8
MT	1105	2676	8bc655f2-d19e-4ce5-aebb-da103bf56f82	+	om_073_004.sorted.bed	KO	8
MT	1105	2681	95051a49-8e33-4cb0-b9ea-070b062c926d	+	om_073_004.sorted.bed	KO	8
MT	1105	2336	a951841c-d6fb-44d3-95e5-a05131e7b69e	+	om_073_004.sorted.bed	KO	8
MT	1105	1996	aa152347-c536-450d-a385-3b247d9f8989	+	om_073_004.sorted.bed	KO	8
MT	1105	2223	b18a6526-c748-43d2-8eef-55aa78e7d331	+	om_073_004.sorted.bed	KO	8
MT	1105	2676	b4546b6f-0c0b-472b-810a-b09bbd7ee8e1	+	om_073_004.sorted.bed	KO	8
MT	1105	2676	f04a950d-58be-4f9d-97c4-6e341795fc8f	+	om_073_004.sorted.bed	KO	8
MT	1105	2676	f20ab08e-ef1d-4a0d-83ee-c3742967816b	+	om_073_004.sorted.bed	KO	8
MT	1105	2676	fc2df87e-45e0-49f5-b93b-0e898d26e68e	+	om_073_004.sorted.bed	KO	8
MT	1105	2676	19b498ac-8def-4f46-abb8-39241a5e0318	+	om_073_004.sorted.bed	KO	8
MT	1105	2681	309424dc-0c07-41c1-a8db-5db8a464f56c	+	om_073_004.sorted.bed	KO	8
MT	1105	2680	416bd4cb-f859-4590-b3eb-f5845c0fe0e0	+	om_073_004.sorted.bed	KO	8
MT	1105	2676	43bf4c4d-9811-48c4-b994-d1e6644bd182	+	om_073_004.sorted.bed	KO	8
MT	1105	2676	452a0ba4-9753-4a0f-87b8-e1270b0a94b6	+	om_073_004.sorted.bed	KO	8
MT	1105	2676	6185372b-b95c-4f80-8bcc-4b0acc7e5344	+	om_073_004.sorted.bed	KO	8
MT	1105	2676	7413a7cb-dd07-4715-b3c0-d29ab81801d2	+	om_073_004.sorted.bed	KO	8
MT	1105	1978	82b35231-7f0a-4bbe-a556-5939e482d26c	+	om_073_004.sorted.bed	KO	8
MT	1105	2676	b2db4bf0-0271-4975-b33a-69423d19761c	+	om_073_004.sorted.bed	KO	8
MT	1105	2676	b703d9fc-cd9a-4aae-aa31-677e87a5f8b4	+	om_073_004.sorted.bed	KO	8
MT	1105	2676	b8f9dfee-ea37-4a87-b954-09f66a8d2535	+	om_073_004.sorted.bed	KO	8
MT	1105	2499	c984a8e3-071a-4394-a2dc-babb51ff0ef5	+	om_073_004.sorted.bed	KO	8
MT	1105	1538	cd6c69bf-24aa-47c1-a4df-df6517a6d598	+	om_073_004.sorted.bed	KO	8
MT	1105	2676	e2ba5fa2-ba68-4e75-bc45-7a8809aaea69	+	om_073_004.sorted.bed	KO	8
MT	1105	2676	06d96807-d022-4bdd-9720-30f1cf0fcb6d	+	om_073_004.sorted.bed	KO	8
MT	1105	2223	176c442a-cc42-4265-a600-914964885921	+	om_073_004.sorted.bed	KO	8
MT	1105	2676	2aa61dde-f2b8-4e04-8ff1-9f4a09de8187	+	om_073_004.sorted.bed	KO	8
MT	1105	2676	3c37eafb-342d-4eb8-9e3d-1609f189813a	+	om_073_004.sorted.bed	KO	8
MT	1105	2676	3eac03e6-5115-4431-a76c-f3e3e0182ae5	+	om_073_004.sorted.bed	KO	8
MT	1105	2676	5bb4b5a7-0318-4288-a63c-bfce1dce86f3	+	om_073_004.sorted.bed	KO	8
MT	1105	2676	719c5373-e1e9-4a7a-ad3d-6ec1416b5b25	+	om_073_004.sorted.bed	KO	8
MT	1105	1538	e7285e44-0f5f-488e-9cb9-3cdacbb66898	+	om_073_004.sorted.bed	KO	8
MT	1105	1674	e9e6a424-d555-4c1f-99dd-07c5d790e155	+	om_073_004.sorted.bed	KO	8
MT	1105	1904	ee2f1f89-2bc1-4ced-97c9-550c944ce425	+	om_073_004.sorted.bed	KO	8
MT	1105	2681	f6d0b03b-3570-42e3-9604-3037384dd608	+	om_073_004.sorted.bed	KO	8
MT	1105	2676	f9cb05bc-294f-444e-9cea-f433ce6b179b	+	om_073_004.sorted.bed	KO	8
MT	1105	2669	0d143522-6299-4a63-8ad7-d16997fb5616	+	om_073_004.sorted.bed	KO	8
MT	1105	2673	2578717c-bd16-46ad-9b4d-2761f5fb4e08	+	om_073_004.sorted.bed	KO	8
MT	1105	2677	32f9bb31-8192-4925-a3d5-4c826a4ee143	+	om_073_004.sorted.bed	KO	8
MT	1105	2676	44d23a2e-fc98-4532-a132-567c6571e4a0	+	om_073_004.sorted.bed	KO	8
MT	1105	2460	45d68205-cf90-4aef-bd8b-10772b01a6a9	+	om_073_004.sorted.bed	KO	8
MT	1105	2676	5681d1a0-4240-4ef0-b5a5-6f3ca70d3dc3	+	om_073_004.sorted.bed	KO	8
MT	1105	2676	57998956-7af8-4ead-a5e4-3083ca98f40d	+	om_073_004.sorted.bed	KO	8
MT	1105	2676	5c50e8e2-51ec-421b-8378-caf6acd62f12	+	om_073_004.sorted.bed	KO	8
MT	1105	3706	5df9ab22-8cea-41b4-9147-3bedf3ab81ba	+	om_073_004.sorted.bed	KO	8
MT	1105	2676	6bd30e57-65e5-4693-b296-e45000af93eb	+	om_073_004.sorted.bed	KO	8
MT	1105	1927	79cdff24-22ec-443e-b22b-9faa763f5f89	+	om_073_004.sorted.bed	KO	8
MT	1105	2681	802be069-026f-4890-88a4-885b2cca9781	+	om_073_004.sorted.bed	KO	8
MT	1105	2676	a87f8877-a898-4457-9caf-b6019f74161b	+	om_073_004.sorted.bed	KO	8
MT	1105	2676	ae599e3f-3d5a-4c6b-bebf-8020420d5767	+	om_073_004.sorted.bed	KO	8
MT	1105	2676	c2918718-83ae-4b17-9955-ccc7f2781907	+	om_073_004.sorted.bed	KO	8
MT	1105	2676	d4f3caf1-5e78-41d7-96b2-df7134767573	+	om_073_004.sorted.bed	KO	8
MT	1105	1587	dede4daa-150a-444e-b815-0341529a8989	+	om_073_004.sorted.bed	KO	8
MT	1105	2641	ec1bf78c-f275-44bd-ac4d-8577e9ca09fd	+	om_073_004.sorted.bed	KO	8
MT	1105	2676	f3bb7381-31ad-45d1-9e5e-7082c09af160	+	om_073_004.sorted.bed	KO	8
MT	1105	2675	f509798a-c20f-42d8-8f41-55a0e4418a87	+	om_073_004.sorted.bed	KO	8
MT	1105	2658	ff07355a-6f4d-4c8e-b3e6-f563f299d119	+	om_073_004.sorted.bed	KO	8
MT	1105	2681	2d161a34-f757-48c9-a1bc-7b0ca2960fce	+	om_073_004.sorted.bed	KO	8
MT	1105	2168	301a447c-1988-49fb-8987-a0a457c7a86f	+	om_073_004.sorted.bed	KO	8
MT	1105	3700	31551470-d9b1-49d5-a981-e44eeba07bb7	+	om_073_004.sorted.bed	KO	8
MT	1105	2676	5e082060-340f-4612-8176-a5b67a754c58	+	om_073_004.sorted.bed	KO	8
MT	1105	2676	5e8f4fdd-e233-41c9-98ac-2536b1dc3d8d	+	om_073_004.sorted.bed	KO	8
MT	1105	2676	8d5e6dc8-dd0e-48ec-baaf-683e25546a40	+	om_073_004.sorted.bed	KO	8
MT	1105	2645	9bb806be-a52c-4af9-ae11-69e24469ef27	+	om_073_004.sorted.bed	KO	8
MT	1105	2676	acf64a4a-20d5-43a2-a4e5-857fe8b483b4	+	om_073_004.sorted.bed	KO	8
MT	1105	2676	b9321502-eda2-4c00-9ebe-8c676534661e	+	om_073_004.sorted.bed	KO	8
MT	1105	2676	bc7151b8-1785-4c84-b5d8-5f5452758267	+	om_073_004.sorted.bed	KO	8
MT	1105	3704	bd93b61f-cc44-4f38-814a-821825ef746d	+	om_073_004.sorted.bed	KO	8
MT	1105	2420	cdabe92f-3ee5-4264-922d-98be4a157f11	+	om_073_004.sorted.bed	KO	8
MT	1105	2676	e0a07f61-aedf-4595-bfbc-96df04159fab	+	om_073_004.sorted.bed	KO	8
MT	1105	2656	e30ca3cd-7cf7-4450-a326-401e4ff943fa	+	om_073_004.sorted.bed	KO	8
MT	1105	2676	06c7f2da-a51d-4819-812a-d0ef95217278	+	om_073_004.sorted.bed	KO	8
MT	1105	2676	07ee13f5-48b3-4a4d-8d8e-d45c1f08253a	+	om_073_004.sorted.bed	KO	8
MT	1105	2676	158d0d3d-7e93-41b6-8d69-c1f1a1e9f384	+	om_073_004.sorted.bed	KO	8
MT	1105	2676	1ab60e60-d449-4b29-b38b-9272ed47134b	+	om_073_004.sorted.bed	KO	8
MT	1105	3711	1c8080ea-4d90-47c1-99b6-ea76e98d76a4	+	om_073_004.sorted.bed	KO	8
MT	1105	2677	3e038992-2da0-473f-bcfa-793fb16e3017	+	om_073_004.sorted.bed	KO	8
MT	1105	2674	4e18bbda-42a7-4abf-b7c1-488f8a0ab5f5	+	om_073_004.sorted.bed	KO	8
MT	1105	2681	4eb3c4bc-9802-4c78-ac1d-c474c39787eb	+	om_073_004.sorted.bed	KO	8
MT	1105	2676	503bb90e-f1d7-478f-8fa9-c47220d2cc7b	+	om_073_004.sorted.bed	KO	8
MT	1105	2641	69bbd58f-8954-4b80-b5fe-c0c64abbbd7e	+	om_073_004.sorted.bed	KO	8
MT	1105	2676	7e5cfb57-255b-44a8-98ee-e04e541d9018	+	om_073_004.sorted.bed	KO	8
MT	1105	2676	98f9c126-57f3-4dea-a18f-3e855ec645a7	+	om_073_004.sorted.bed	KO	8
MT	1105	1617	b4c85e94-f03a-44cf-93a7-50ec7d95ad10	+	om_073_004.sorted.bed	KO	8
MT	1105	1918	bf845803-ca67-4052-82ef-ccd57aad2b36	+	om_073_004.sorted.bed	KO	8
MT	1105	2677	cacab21a-707c-4729-b07b-14cbc768c0f4	+	om_073_004.sorted.bed	KO	8
MT	1105	2680	cc4b2f59-af3f-4513-9f11-ff7a8504a81e	+	om_073_004.sorted.bed	KO	8
MT	1105	2676	d3dea9bf-1fda-4eb4-b6e6-967e38f17b72	+	om_073_004.sorted.bed	KO	8
MT	1105	3167	d9c3149c-4f48-4a43-948b-1ab75a782fc2	+	om_073_004.sorted.bed	KO	8
MT	1105	2676	db584615-73de-4a39-b59f-c1709b110fdb	+	om_073_004.sorted.bed	KO	8
MT	1105	2676	e0071af0-4914-46e9-87ca-edd651c0bbc7	+	om_073_004.sorted.bed	KO	8
MT	1105	1924	f0dfd0fb-b374-4ca1-8150-4f1af385d4b1	+	om_073_004.sorted.bed	KO	8
MT	1105	1344	f99020ab-9a9b-4bcb-93e9-fd2d4bb30a07	+	om_073_004.sorted.bed	KO	8
MT	1105	1909	16e44c14-4b6e-4f2b-965b-624f72edcb34	+	om_073_004.sorted.bed	KO	8
MT	1105	2676	229c30e2-a82b-47e1-ae46-f5d980fac622	+	om_073_004.sorted.bed	KO	8
MT	1105	2681	46f70fea-7217-4d0c-8f2f-53f2e2b7f8e1	+	om_073_004.sorted.bed	KO	8
MT	1105	2676	474fc53a-205a-4bc9-8f7e-f9fbb3798cfb	+	om_073_004.sorted.bed	KO	8
MT	1105	1927	4826220a-249f-4e48-b4fa-3c11233edd5e	+	om_073_004.sorted.bed	KO	8
MT	1105	2676	4a440045-a764-430f-b164-a748685b7c7a	+	om_073_004.sorted.bed	KO	8
MT	1105	2648	5b1fbc60-dab3-4437-8fb4-71c01c70dceb	+	om_073_004.sorted.bed	KO	8
MT	1105	2676	62b08b39-bd72-44b8-a182-da3017528cf3	+	om_073_004.sorted.bed	KO	8
MT	1105	2540	6a382565-e430-441c-9b12-bdd86883e3dd	+	om_073_004.sorted.bed	KO	8
MT	1105	2676	977add1c-23c1-4d5b-8664-c52d26d9adac	+	om_073_004.sorted.bed	KO	8
MT	1105	3704	98b7c40a-0e3f-443f-84dc-60fe0b635b06	+	om_073_004.sorted.bed	KO	8
MT	1105	2682	99d34df4-4389-41d1-8564-a834dd410fa0	+	om_073_004.sorted.bed	KO	8
MT	1105	1921	9ddd1cd1-7b76-49d2-af7f-8c518099b6eb	+	om_073_004.sorted.bed	KO	8
MT	1105	3657	a26daed9-4634-4058-a845-7ee54cf882f1	+	om_073_004.sorted.bed	KO	8
MT	1105	2319	a8e31ac2-104c-4653-a931-0a0324f7254d	+	om_073_004.sorted.bed	KO	8
MT	1105	3708	c08cc837-f121-4b4f-ad88-a404ae4b75a2	+	om_073_004.sorted.bed	KO	8
MT	1105	2676	d844ee4b-472d-45a4-9f77-315f8f828525	+	om_073_004.sorted.bed	KO	8
MT	1105	2676	dcfde416-9da7-476c-ae7f-131996184598	+	om_073_004.sorted.bed	KO	8
MT	1105	2676	ee453e75-66fb-482d-a026-551a172a8048	+	om_073_004.sorted.bed	KO	8
MT	1105	2658	f0ba84a8-2d07-4e26-8c61-48b825ce8c33	+	om_073_004.sorted.bed	KO	8
MT	1105	2676	feb1a923-0232-487f-ad12-9e1cc4e335b0	+	om_073_004.sorted.bed	KO	8
MT	1105	2676	031132a4-dbfe-442e-8c66-0644fdd26edd	+	om_073_004.sorted.bed	KO	8
MT	1105	2677	107857a1-b13d-4c1d-b179-679eddba884e	+	om_073_004.sorted.bed	KO	8
MT	1105	3711	1c34c1ea-0a8b-490f-b36b-2a3577881b4b	+	om_073_004.sorted.bed	KO	8
MT	1105	2676	2f1b8215-7b50-4209-943b-441a3d0817e7	+	om_073_004.sorted.bed	KO	8
MT	1105	1502	41d4ba66-13b0-472e-b493-827154fa9beb	+	om_073_004.sorted.bed	KO	8
MT	1105	2641	536841a5-24c8-48a2-9143-96e10bc4457e	+	om_073_004.sorted.bed	KO	8
MT	1105	2676	6bc2033c-813b-4cdb-8d57-e6f1129be940	+	om_073_004.sorted.bed	KO	8
MT	1105	2676	7f96c868-52e1-41b4-9970-31ed14c759df	+	om_073_004.sorted.bed	KO	8
MT	1105	3704	a11666f4-9d05-4f59-a19a-45d94606885a	+	om_073_004.sorted.bed	KO	8
MT	1105	2422	a9f19b65-6e84-4de1-80aa-f110880d961c	+	om_073_004.sorted.bed	KO	8
MT	1105	1541	b205a5c6-6ef1-4cbb-adfe-362131a7f7f3	+	om_073_004.sorted.bed	KO	8
MT	1105	2427	c5e2ab0f-f8e7-4574-a17d-c62753aee1ba	+	om_073_004.sorted.bed	KO	8
MT	1105	1538	e38db11a-4e78-4281-8cf3-5f9ef0de711a	+	om_073_004.sorted.bed	KO	8
MT	1105	2676	803371ae-157e-424b-bb9c-c03f7c9a67b8	+	om_073_004.sorted.bed	KO	8
MT	1105	2676	8598c433-3ba1-4a73-a691-635b044fece3	+	om_073_004.sorted.bed	KO	8
MT	1105	2682	86498f04-f16b-484b-a5da-c9cb2b14e41e	+	om_073_004.sorted.bed	KO	8
MT	1105	2680	8b981ce6-a20a-4c4a-ad92-e8e24a5c025f	+	om_073_004.sorted.bed	KO	8
MT	1105	2676	96db94bc-09f0-485e-8631-36a3eae76140	+	om_073_004.sorted.bed	KO	8
MT	1105	2643	97398bd2-321f-4ede-8589-1ac5a6f8aeb8	+	om_073_004.sorted.bed	KO	8
MT	1105	2676	a3a8b659-f40b-490d-8d03-29e33d7f2827	+	om_073_004.sorted.bed	KO	8
MT	1105	2676	ae1a1f5c-5519-462d-9ee7-68613b2c2ac6	+	om_073_004.sorted.bed	KO	8
MT	1105	2676	ba1280d7-bf16-4fb3-a8f1-7c95f87be31c	+	om_073_004.sorted.bed	KO	8
MT	1105	2675	cd91387b-9e6d-4062-ae4a-02fd7b6f9644	+	om_073_004.sorted.bed	KO	8
MT	1105	2677	ce42700a-b7fd-499d-bf88-badc52131e21	+	om_073_004.sorted.bed	KO	8
MT	1105	2674	cfb9e1fa-5958-41c6-b7ad-fe50d0d39268	+	om_073_004.sorted.bed	KO	8
MT	1105	2676	dcf060ad-e77f-4db1-9b2c-ca0e05c9ad5b	+	om_073_004.sorted.bed	KO	8
MT	1105	1587	e936b8b9-edf3-4e7e-81a9-0c0680111b4c	+	om_073_004.sorted.bed	KO	8
MT	1105	1503	eedf258e-079d-4a25-aa84-d1289c6e927b	+	om_073_004.sorted.bed	KO	8
MT	1105	2676	f0b7c095-bab6-47de-a764-60ef0f46cec2	+	om_073_004.sorted.bed	KO	8
MT	1105	2676	f13c85ea-5d0b-4a05-96fc-71f32d14f867	+	om_073_004.sorted.bed	KO	8
MT	1105	2645	0333effa-6710-4967-9277-ef0519082064	+	om_073_004.sorted.bed	KO	8
MT	1105	2676	0ab4f196-2d2d-44b9-b879-b8309b9c054c	+	om_073_004.sorted.bed	KO	8
MT	1105	2618	12812ed5-b03c-4a7e-9194-d1b973168087	+	om_073_004.sorted.bed	KO	8
MT	1105	2676	14081268-1787-41a6-ab9c-01b6b2223b58	+	om_073_004.sorted.bed	KO	8
MT	1105	2676	259f05c8-5d05-49e3-8ec2-f32820ed7de5	+	om_073_004.sorted.bed	KO	8
MT	1105	2676	55e909c4-2642-4e2d-bc6d-039d25d0a9da	+	om_073_004.sorted.bed	KO	8
MT	1105	2681	57798f76-1779-4731-a69a-7cf8e25ee225	+	om_073_004.sorted.bed	KO	8
MT	1105	2676	63d5db34-63dd-4551-9fd4-d9caeee13305	+	om_073_004.sorted.bed	KO	8
MT	1105	3704	6fbb58a6-0dcf-48ca-943e-48ce6dc1a879	+	om_073_004.sorted.bed	KO	8
MT	1105	2646	79f0416f-1087-4aae-aace-625cc14a8605	+	om_073_004.sorted.bed	KO	8
MT	1105	2676	7ee01fcd-c10d-45d3-9c52-59f76aa1f22e	+	om_073_004.sorted.bed	KO	8
MT	1105	2676	8644aca5-1f83-4ca8-b016-ea4908262ff0	+	om_073_004.sorted.bed	KO	8
MT	1105	1493	967d7776-a44e-47a0-a06d-26ec5e32704c	+	om_073_004.sorted.bed	KO	8
MT	1105	3679	9a1d459c-86e6-4324-9a93-095d0133cb6f	+	om_073_004.sorted.bed	KO	8
MT	1105	2681	a4a5cfae-c336-47cc-812c-df8085b65761	+	om_073_004.sorted.bed	KO	8
MT	1105	2677	bad800dc-279a-43f0-b4a8-dd60f059acf0	+	om_073_004.sorted.bed	KO	8
MT	1105	2676	bf2aa793-1073-4dff-9e53-843eb041b942	+	om_073_004.sorted.bed	KO	8
MT	1105	2676	bfa413d9-3f9f-4c45-95d3-cf61e466754d	+	om_073_004.sorted.bed	KO	8
MT	1105	2676	c257078b-a87c-42b7-80bb-b00988ce2dbe	+	om_073_004.sorted.bed	KO	8
MT	1105	2676	c2d0a5d1-a051-48f6-96db-2b878f32e2af	+	om_073_004.sorted.bed	KO	8
MT	1105	2541	ce6731a3-b4eb-4ee8-9dc1-811982a4d640	+	om_073_004.sorted.bed	KO	8
MT	1105	2670	d0fe8908-bdb9-41e3-a3a5-e4b6ebe90c47	+	om_073_004.sorted.bed	KO	8
MT	1105	1959	e028214f-d84e-4d9c-986a-905724a76b00	+	om_073_004.sorted.bed	KO	8
MT	1105	2676	e98b297b-7c71-4545-9734-281556d26d47	+	om_073_004.sorted.bed	KO	8
MT	1105	2224	ec0a4e3e-e669-4bf6-958b-fff52258dfd9	+	om_073_004.sorted.bed	KO	8
MT	1105	2681	f0c06204-2c0d-4e7a-a86c-c2dbc3a75d4d	+	om_073_004.sorted.bed	KO	8
MT	1105	2682	f82ad127-958c-42b7-9399-e87bea1403fb	+	om_073_004.sorted.bed	KO	8
MT	1105	2676	fbac73f0-4962-4597-96a8-ebb40a9bf6d6	+	om_073_004.sorted.bed	KO	8
MT	1105	3704	fe895066-2892-49be-9332-3c959207bf4b	+	om_073_004.sorted.bed	KO	8
MT	1105	2676	17215b92-1411-4217-be64-62734a4b12d0	+	om_073_004.sorted.bed	KO	8
MT	1105	2676	1d42c919-cee0-4c4b-859c-fb065d5cd0b5	+	om_073_004.sorted.bed	KO	8
MT	1105	2676	2d5c3d3e-46f7-4756-8937-8a27534b9995	+	om_073_004.sorted.bed	KO	8
MT	1105	2669	39938a53-fa42-46bf-8c4b-85d33d995c63	+	om_073_004.sorted.bed	KO	8
MT	1105	2676	61a115d8-6d05-42b7-90d3-a2897f5eafe3	+	om_073_004.sorted.bed	KO	8
MT	1105	2676	757d673f-1d05-4af1-8761-7ee9da14e818	+	om_073_004.sorted.bed	KO	8
MT	1105	2676	7fe8d879-44b7-4eea-8103-cd7646b58aca	+	om_073_004.sorted.bed	KO	8
MT	1105	2677	832a4b6d-982c-4a76-8600-383b7b44d5ac	+	om_073_004.sorted.bed	KO	8
MT	1105	2677	a9863d19-8e51-421c-9dee-0319475e78b5	+	om_073_004.sorted.bed	KO	8
MT	1105	2676	be0fc1d0-b3ce-418c-985e-864d1373d7ae	+	om_073_004.sorted.bed	KO	8
MT	1105	2676	c35277d9-5ee4-4590-92f4-734fb048daeb	+	om_073_004.sorted.bed	KO	8
MT	1105	2677	c4b1d521-fc38-4ecf-99f6-3180b6e3652a	+	om_073_004.sorted.bed	KO	8
MT	1105	2676	c505153b-098b-44ff-bd6c-82c2a186e6a1	+	om_073_004.sorted.bed	KO	8
MT	1105	2676	cc7df252-9b97-40bd-b5fd-730d3a07b6fb	+	om_073_004.sorted.bed	KO	8
MT	1105	2676	cd1a6c04-b52d-4c15-9176-9c5af01dd72c	+	om_073_004.sorted.bed	KO	8
MT	1105	2676	dbf512ed-6173-4f3b-bdf7-4d6e06f0199d	+	om_073_004.sorted.bed	KO	8
MT	1105	2676	e62969bb-8c01-4818-be2b-fb457d13c0be	+	om_073_004.sorted.bed	KO	8
MT	1105	3332	f0704491-5fb5-4459-921b-ebe5c533d8e3	+	om_073_004.sorted.bed	KO	8
MT	1105	2676	f225c7a6-33d8-4067-879d-66a3c3b975d5	+	om_073_004.sorted.bed	KO	8
MT	1105	2669	fdb69693-a3f0-4969-ae48-5d81cb7a6bc2	+	om_073_004.sorted.bed	KO	8
MT	1105	2676	02c9d4fc-fb89-411f-80d1-129f176d0cde	+	om_073_004.sorted.bed	KO	8
MT	1105	2677	06222660-661c-4c60-929e-26e72113be45	+	om_073_004.sorted.bed	KO	8
MT	1105	3675	18990b53-86d2-4682-90f9-1d8418fd8731	+	om_073_004.sorted.bed	KO	8
MT	1105	2618	1c50cfc0-6828-4d6b-bf58-7af6f444c4d3	+	om_073_004.sorted.bed	KO	8
MT	1105	2675	5a112731-e734-459c-a01f-d92cdd99e3fd	+	om_073_004.sorted.bed	KO	8
MT	1105	2676	643040d7-6863-48de-82b1-2827b4a6b7aa	+	om_073_004.sorted.bed	KO	8
MT	1105	2676	6956ed41-4ac8-4633-a8a5-b51be4d2f0b3	+	om_073_004.sorted.bed	KO	8
MT	1105	2201	6de6774f-dc06-4399-a049-36edd19bf4ee	+	om_073_004.sorted.bed	KO	8
MT	1105	3701	6f4a35bd-98c7-49d0-8556-a26fd6b49e8b	+	om_073_004.sorted.bed	KO	8
MT	1105	1728	7c4d7ff2-3743-4a94-9935-ef46f8b5991a	+	om_073_004.sorted.bed	KO	8
MT	1105	2676	7dc86ebb-3ab7-4cb7-8f20-2b84db0673e1	+	om_073_004.sorted.bed	KO	8
MT	1105	2656	7f0b7282-c0f3-4a4c-8646-46fcc5afbe97	+	om_073_004.sorted.bed	KO	8
MT	1105	2675	93109af1-f4fb-4703-9f2c-deff0959818f	+	om_073_004.sorted.bed	KO	8
MT	1105	1533	a4eb0d34-eacc-4471-afca-70b10773317c	+	om_073_004.sorted.bed	KO	8
MT	1105	2676	b2746285-cbfc-41fc-8e68-825f28d1db1b	+	om_073_004.sorted.bed	KO	8
MT	1105	2629	b6157c76-0321-4e0d-b8d9-ef53b16f9506	+	om_073_004.sorted.bed	KO	8
MT	1105	2682	ce22b44a-76cd-4cff-a8e0-457f65749ee1	+	om_073_004.sorted.bed	KO	8
MT	1105	1492	d2f56286-fc9e-4963-9420-7c63ab047180	+	om_073_004.sorted.bed	KO	8
MT	1105	3094	d48860e3-1fc8-4c99-89f2-715c206141aa	+	om_073_004.sorted.bed	KO	8
MT	1105	2676	ddc3ee49-4558-46d3-ae9a-c136d7c2ad1b	+	om_073_004.sorted.bed	KO	8
MT	1105	2674	ed3cc5f6-372e-4de5-91d8-841d62f39f77	+	om_073_004.sorted.bed	KO	8
MT	1105	1508	0a6a110c-b5c9-4234-8f58-8f6b62ac5362	+	om_073_004.sorted.bed	KO	8
MT	1105	1465	13c774a3-6209-4ee8-8d31-77d3d391483c	+	om_073_004.sorted.bed	KO	8
MT	1105	3695	1f512d42-a988-4064-ad4a-56a9f15ed5a2	+	om_073_004.sorted.bed	KO	8
MT	1105	2677	2308acf4-3c55-4fa4-a1ab-f151afff29dc	+	om_073_004.sorted.bed	KO	8
MT	1105	2672	2cfa809d-ea05-46c0-b67d-24bba4e013b0	+	om_073_004.sorted.bed	KO	8
MT	1105	2675	31da91af-83f4-41ca-a326-57ee7f029cec	+	om_073_004.sorted.bed	KO	8
MT	1105	1911	4ba035e6-4d08-4e69-ae44-cf581f9460b9	+	om_073_004.sorted.bed	KO	8
MT	1105	2676	4f83eda6-ddd5-4391-9fda-3b2c9c174e7d	+	om_073_004.sorted.bed	KO	8
MT	1105	2673	51a2a8aa-3d35-433d-a626-7f4eb7f579c8	+	om_073_004.sorted.bed	KO	8
MT	1105	3700	5eedb581-ce56-4792-bf23-516fa141b3fb	+	om_073_004.sorted.bed	KO	8
MT	1105	2676	61b90956-4a39-4a35-ba06-fd8bc94e3a81	+	om_073_004.sorted.bed	KO	8
MT	1105	2676	7753cdca-cbe5-457f-a9e4-e799b95f8b00	+	om_073_004.sorted.bed	KO	8
MT	1105	2676	7931b055-cea8-41ef-8e0a-bb1bad0b262c	+	om_073_004.sorted.bed	KO	8
MT	1105	2676	8ddeb793-ea1c-4a16-9a4d-22c372fade94	+	om_073_004.sorted.bed	KO	8
MT	1105	2681	9cd73a8d-db44-4922-8f4c-816c8d676c67	+	om_073_004.sorted.bed	KO	8
MT	1105	1587	b46549ff-d9a2-4c05-b196-90851885afda	+	om_073_004.sorted.bed	KO	8
MT	1105	2676	df2ccb18-450c-472d-83da-37fa057e618e	+	om_073_004.sorted.bed	KO	8
MT	1105	2676	e2483e4d-513c-4d8f-8ec0-e8a301d4eac5	+	om_073_004.sorted.bed	KO	8
MT	1105	2615	100e63f1-ab80-4645-b95c-2fdf183e7d16	+	om_073_004.sorted.bed	KO	8
MT	1105	2681	1226ee35-cfe4-4fa8-82f7-a5fca3781dfd	+	om_073_004.sorted.bed	KO	8
MT	1105	2669	1c7cef41-1cf9-444c-a275-5d1f083c690f	+	om_073_004.sorted.bed	KO	8
MT	1105	2676	2e73a5a7-c621-47e8-9e7d-35363262a1d5	+	om_073_004.sorted.bed	KO	8
MT	1105	2676	4dd9f70c-6fad-40bb-9961-885d11f32f91	+	om_073_004.sorted.bed	KO	8
MT	1105	2644	53bfa755-fc21-4f28-9c75-18a190f5b0fe	+	om_073_004.sorted.bed	KO	8
MT	1105	1647	54750fd4-9b93-4760-b006-02ed7d9a26fb	+	om_073_004.sorted.bed	KO	8
MT	1105	2676	58f0a556-edca-4903-9bf0-6b2dc11a2215	+	om_073_004.sorted.bed	KO	8
MT	1105	2676	5ddcd9b8-0dc1-4c08-b24a-57f4240ee1cf	+	om_073_004.sorted.bed	KO	8
MT	1105	2676	6cff0ab4-109f-4812-9759-171d7749d563	+	om_073_004.sorted.bed	KO	8
MT	1105	2534	713ec733-2ebf-44dc-8ecc-4def0c165399	+	om_073_004.sorted.bed	KO	8
MT	1105	2615	781d41f3-23e9-42ca-ab02-6152db3c0245	+	om_073_004.sorted.bed	KO	8
MT	1105	2676	7a0b7dc3-098e-4c33-83d2-423b482ba989	+	om_073_004.sorted.bed	KO	8
MT	1105	2676	80fc5efc-f1c9-4388-8c71-c2f2054148f4	+	om_073_004.sorted.bed	KO	8
MT	1105	2676	840daad4-7cfc-4196-ad17-c65c39453797	+	om_073_004.sorted.bed	KO	8
MT	1105	2676	a1d29fee-93a3-4917-abe0-4dc286f74905	+	om_073_004.sorted.bed	KO	8
MT	1105	2676	a2145246-feaa-406f-b14b-acb5ee275369	+	om_073_004.sorted.bed	KO	8
MT	1105	2168	a7b1e1d5-1155-4f26-a1ab-aa15ddad3252	+	om_073_004.sorted.bed	KO	8
MT	1105	2676	a952fdd9-32ab-49e1-9d7f-4bc2f5938fe5	+	om_073_004.sorted.bed	KO	8
MT	1105	3709	abd44eb3-1402-4e51-82f6-4fa2f2215365	+	om_073_004.sorted.bed	KO	8
MT	1105	1594	d43a14af-d534-4ffd-b0e4-122af2a298d9	+	om_073_004.sorted.bed	KO	8
MT	1105	2572	d601338a-842c-4bf8-b6a8-20151b050795	+	om_073_004.sorted.bed	KO	8
MT	1105	2676	de032458-f847-4649-9c3c-d161d44d052d	+	om_073_004.sorted.bed	KO	8
MT	1105	2676	e9805363-1ae4-44a3-a6eb-0dfee5118693	+	om_073_004.sorted.bed	KO	8
MT	1105	2676	fe688072-1296-4dc2-85fe-440c99ff08f5	+	om_073_004.sorted.bed	KO	8
MT	1106	2676	09376c09-2fd8-4bbd-9ea8-1ec6e83a16d8	+	om_073_004.sorted.bed	KO	8
MT	1106	2677	1f703937-97df-488d-8585-7dd035d4a5af	+	om_073_004.sorted.bed	KO	8
MT	1106	2676	0f5372c3-6f3b-4a25-a504-297206868a33	+	om_073_004.sorted.bed	KO	8
MT	1106	2676	24bebfd3-1a21-4edb-9e6d-4c8486a3150c	+	om_073_004.sorted.bed	KO	8
MT	1106	2681	41a894ab-568b-4d45-94b9-2494098706e4	+	om_073_004.sorted.bed	KO	8
MT	1106	1502	43d4cc20-879c-46b3-9d38-549f1942095c	+	om_073_004.sorted.bed	KO	8
MT	1106	2676	a8e1e04e-7cd7-4715-af14-bb0b7d1cc2c5	+	om_073_004.sorted.bed	KO	8
MT	1106	2676	b405a418-3cbc-45d1-a81b-2f4b9e6288d6	+	om_073_004.sorted.bed	KO	8
MT	1106	2676	c7b00d3a-cdef-4971-b8ee-62b7baceb55b	+	om_073_004.sorted.bed	KO	8
MT	1106	2676	dd70e87f-6631-401e-aa9f-f25d3b9d7987	+	om_073_004.sorted.bed	KO	8
MT	1106	2676	e041cf53-fc50-4de2-9939-18f6efb60675	+	om_073_004.sorted.bed	KO	8
MT	1106	3710	13126ad4-5a51-4bb2-85be-8f9d5a47f618	+	om_073_004.sorted.bed	KO	8
MT	1106	1996	2b20e6c7-2107-431d-85ef-e5a959cdae2a	+	om_073_004.sorted.bed	KO	8
MT	1106	2676	7b87fd11-6e4f-4171-a4ab-569858fbd2d7	+	om_073_004.sorted.bed	KO	8
MT	1106	2676	7d218187-b278-4a6a-b938-e703f73ced24	+	om_073_004.sorted.bed	KO	8
MT	1106	2615	7e78aaf1-45c2-4377-8088-5e7617c2d6ca	+	om_073_004.sorted.bed	KO	8
MT	1106	2879	ac352b97-fd1e-4e57-847b-5ee19cc4a429	+	om_073_004.sorted.bed	KO	8
MT	1106	2675	ecb36cdd-7e47-4097-998b-92826efddbe6	+	om_073_004.sorted.bed	KO	8
MT	1106	2676	0b8c7ae9-3e3e-4e3b-ac12-c6b607b55569	+	om_073_004.sorted.bed	KO	8
MT	1106	2676	14a10d83-5c9c-4216-a26a-bd5a7e323d6a	+	om_073_004.sorted.bed	KO	8
MT	1106	2681	25624784-ecf9-4bd8-8782-99c42cced71b	+	om_073_004.sorted.bed	KO	8
MT	1106	3710	37bc0fc4-fad0-4cc4-938f-1ccb17cd5b82	+	om_073_004.sorted.bed	KO	8
MT	1106	1672	3e47058f-1015-4002-ba3c-78b8c1e33332	+	om_073_004.sorted.bed	KO	8
MT	1106	2676	617d3ada-fedc-4615-ab7f-4a620773380c	+	om_073_004.sorted.bed	KO	8
MT	1106	2676	80ccd914-4a64-4f31-9c4a-2997315cb6e5	+	om_073_004.sorted.bed	KO	8
MT	1106	2676	dfdfee31-8a2c-4935-b981-a3647f11572e	+	om_073_004.sorted.bed	KO	8
MT	1106	1586	e128dd6d-6841-4410-9b98-4fd6ee622713	+	om_073_004.sorted.bed	KO	8
MT	1106	2675	23b70de2-021c-4b9f-97df-b62e4ae35719	+	om_073_004.sorted.bed	KO	8
MT	1106	2664	a3595fa6-97f9-4ba0-899e-7e2ae1d75efe	+	om_073_004.sorted.bed	KO	8
MT	1106	1508	ee82e136-b446-4292-9d28-48bd8f062f12	+	om_073_004.sorted.bed	KO	8
MT	1106	1754	f8341565-0a29-4ccb-8ed1-210e295f3825	+	om_073_004.sorted.bed	KO	8
MT	1106	2676	2bdebead-648f-4a26-863e-d017fbfe4b3f	+	om_073_004.sorted.bed	KO	8
MT	1106	1507	4b3672c2-39b5-4b55-8c67-04b2072729f9	+	om_073_004.sorted.bed	KO	8
MT	1106	1538	684b7b6a-67eb-4462-a23e-74cb0c429f72	+	om_073_004.sorted.bed	KO	8
MT	1106	2674	6fce33b2-ef84-42d5-a6e7-1bb376f87c95	+	om_073_004.sorted.bed	KO	8
MT	1106	3710	7d3d2548-6b07-467c-8a45-26d6ca2b7fd6	+	om_073_004.sorted.bed	KO	8
MT	1106	2676	a40f0487-c14c-4df3-84fa-ca91411504b3	+	om_073_004.sorted.bed	KO	8
MT	1106	2676	ded9f9c8-4386-4a2e-b16c-2fa9beb8ae9b	+	om_073_004.sorted.bed	KO	8
MT	1106	2676	f1a8ed2c-fb94-4a85-b5ff-502e5cd9b7e2	+	om_073_004.sorted.bed	KO	8
MT	1106	1605	9c217398-1fc3-4b39-aa32-6c3befe3c248	+	om_073_004.sorted.bed	KO	8
MT	1106	2224	b2349f56-457c-4a70-a4bd-b3a2b130330f	+	om_073_004.sorted.bed	KO	8
MT	1106	1493	bf319dd4-15ad-41c9-acce-5be5fb7020d0	+	om_073_004.sorted.bed	KO	8
MT	1106	2680	0b8ed266-63e7-45fc-ab92-a0dbfab7cbf7	+	om_073_004.sorted.bed	KO	8
MT	1106	2676	0fd4153c-feb1-456f-9958-3c05de2366aa	+	om_073_004.sorted.bed	KO	8
MT	1106	2676	1886f2e8-0a00-42d6-9104-2b77f77eee40	+	om_073_004.sorted.bed	KO	8
MT	1106	2676	2dab49c5-458e-4cfc-ad8d-4222ed94d263	+	om_073_004.sorted.bed	KO	8
MT	1106	2676	3ce00e0e-07d3-4df9-8b11-d5ebed804f23	+	om_073_004.sorted.bed	KO	8
MT	1106	2558	420ddef3-cf40-4c3b-9161-d63f834e15f0	+	om_073_004.sorted.bed	KO	8
MT	1106	2676	43a02abf-57c3-4bc0-a119-4f021936c6d8	+	om_073_004.sorted.bed	KO	8
MT	1106	2676	460a5f62-a320-4d47-b754-864b4bc11454	+	om_073_004.sorted.bed	KO	8
MT	1106	2676	63a825b7-b045-4052-80ef-05bea6340ad8	+	om_073_004.sorted.bed	KO	8
MT	1106	2676	6ffe199f-2eb3-42de-9231-77587d5889d3	+	om_073_004.sorted.bed	KO	8
MT	1106	2676	70f010b0-bbc7-41f5-b0e7-ca59bc3bf249	+	om_073_004.sorted.bed	KO	8
MT	1106	3704	d4ef34d2-baf4-424e-be35-e5e7280a2f5a	+	om_073_004.sorted.bed	KO	8
MT	1106	2676	14c8f118-a8e2-4b1a-b659-7da46a38df85	+	om_073_004.sorted.bed	KO	8
MT	1106	2676	29c669ba-d35c-4ee7-8302-8bc8129622a0	+	om_073_004.sorted.bed	KO	8
MT	1106	2681	75091390-4f5f-47e3-b56d-17f7c32ab898	+	om_073_004.sorted.bed	KO	8
MT	1106	2676	8ab9f781-6d6f-4127-a605-4cdfd1ca17e5	+	om_073_004.sorted.bed	KO	8
MT	1106	2676	940c2831-88d1-46d9-9c1a-8ebc1610c824	+	om_073_004.sorted.bed	KO	8
MT	1106	2676	a0078dae-8c15-42ce-8360-543b7efa67e6	+	om_073_004.sorted.bed	KO	8
MT	1106	2676	a2dfaff6-1f16-4b16-8156-72ac2c971c48	+	om_073_004.sorted.bed	KO	8
MT	1106	1631	d6ae4b8d-0e28-4da0-9d85-1eefbe7482d1	+	om_073_004.sorted.bed	KO	8
MT	1106	2676	0ba6d1ff-d67c-4818-871e-e44395c94086	+	om_073_004.sorted.bed	KO	8
MT	1106	2676	0c736b42-ef40-4d3a-aec5-7dcdb1d4c479	+	om_073_004.sorted.bed	KO	8
MT	1106	1664	124850fc-def4-4f2c-af64-9a0cad518e76	+	om_073_004.sorted.bed	KO	8
MT	1106	2676	281d7c03-e387-4aed-8019-1614b9b7d141	+	om_073_004.sorted.bed	KO	8
MT	1106	2677	40ad8336-0ffd-4683-80bc-fd0038a45824	+	om_073_004.sorted.bed	KO	8
MT	1106	2558	4203e850-5f21-4a11-a084-a432f60fb9b5	+	om_073_004.sorted.bed	KO	8
MT	1106	2676	446ea5ad-564a-40dc-b9a0-8ce375d36b70	+	om_073_004.sorted.bed	KO	8
MT	1106	2676	cfb89875-48b6-4468-bd73-57e45b67f5fc	+	om_073_004.sorted.bed	KO	8
MT	1106	2676	d63de093-256d-414c-ac15-e44f796a56a6	+	om_073_004.sorted.bed	KO	8
MT	1106	2682	0f2ef0dc-2e5a-4e27-a1e7-5c864316cbf9	+	om_073_004.sorted.bed	KO	8
MT	1106	2676	6e0e1d81-c5a4-417c-b8c2-7c0d2afb86a0	+	om_073_004.sorted.bed	KO	8
MT	1106	2676	7e129344-d2ad-430c-90b7-d1c6567ab323	+	om_073_004.sorted.bed	KO	8
MT	1106	2676	b1992171-4897-4998-87e1-e38253ef5f6c	+	om_073_004.sorted.bed	KO	8
MT	1106	2676	c6e401db-6440-4a38-8846-43acb9efb348	+	om_073_004.sorted.bed	KO	8
MT	1106	2676	cc5d3433-d929-4eab-9489-2212f9dab58e	+	om_073_004.sorted.bed	KO	8
MT	1106	2676	e9bc1a2d-4e67-4824-aba2-a535c423ef06	+	om_073_004.sorted.bed	KO	8
MT	1106	1589	f97aab79-a5da-40f6-8e67-e2df9a1df7a1	+	om_073_004.sorted.bed	KO	8
MT	1106	1494	fd92edfb-c9a7-460e-a23f-d399a70fe3ce	+	om_073_004.sorted.bed	KO	8
MT	1106	2676	07478e23-76c3-498c-91c5-184b947c8f73	+	om_073_004.sorted.bed	KO	8
MT	1106	2676	0ace681f-e4e7-4762-ab53-6703770accaa	+	om_073_004.sorted.bed	KO	8
MT	1106	2676	12d1f719-118b-4ed6-ae3a-9ddd54483833	+	om_073_004.sorted.bed	KO	8
MT	1106	2677	18b986d3-b602-47c2-a18a-955aec274d27	+	om_073_004.sorted.bed	KO	8
MT	1106	2672	287b6d40-9391-4b34-be60-2333c3f6cf5a	+	om_073_004.sorted.bed	KO	8
MT	1106	2677	3324b56a-baab-47fe-894c-8ec6bc451db8	+	om_073_004.sorted.bed	KO	8
MT	1106	2676	72d238f5-0df6-492c-a172-15c9784f5864	+	om_073_004.sorted.bed	KO	8
MT	1106	1664	9a657ce9-2eb6-4caf-9942-6be597ae08c0	+	om_073_004.sorted.bed	KO	8
MT	1106	2641	a0bb791a-eab1-4791-a214-d52039fc69f3	+	om_073_004.sorted.bed	KO	8
MT	1106	2676	a7fadf96-db12-4c0a-a902-629b6be71b73	+	om_073_004.sorted.bed	KO	8
MT	1106	2225	f89f1bc8-b386-43f9-8c4c-4a787b40ebc8	+	om_073_004.sorted.bed	KO	8
MT	1106	2622	1cd9c5e3-b3f5-4195-a82a-99c18772b18c	+	om_073_004.sorted.bed	KO	8
MT	1106	2675	43c0723d-f345-4d58-aa87-9bec1479fc14	+	om_073_004.sorted.bed	KO	8
MT	1106	2677	4a665263-0898-438a-a38b-7971c8fb4a88	+	om_073_004.sorted.bed	KO	8
MT	1106	2682	63d77792-dfac-424d-8513-19f215647c1d	+	om_073_004.sorted.bed	KO	8
MT	1106	2676	6b97770a-c145-4ef2-b33c-5f9eea4adae9	+	om_073_004.sorted.bed	KO	8
MT	1106	2676	722b21fc-66d4-43d1-acb8-b7276857870a	+	om_073_004.sorted.bed	KO	8
MT	1106	2646	0106bb1d-85ed-42ad-b6f7-7930bd8195d3	+	om_073_004.sorted.bed	KO	8
MT	1106	2676	03b5cacc-c366-4716-813e-5fd9c5ce31f1	+	om_073_004.sorted.bed	KO	8
MT	1106	2676	10951367-a336-4d93-a92a-e79f2d7fe26e	+	om_073_004.sorted.bed	KO	8
MT	1106	2676	162417d6-d5c5-4159-841d-dda5c42e5e42	+	om_073_004.sorted.bed	KO	8
MT	1106	2676	1d432692-88ec-4b6e-8656-377e5bb19cb0	+	om_073_004.sorted.bed	KO	8
MT	1106	2676	25f49bf5-fa61-45dc-8c69-ccf96a25da80	+	om_073_004.sorted.bed	KO	8
MT	1106	2674	365c32a0-0b24-46a9-b638-b3ff6c915498	+	om_073_004.sorted.bed	KO	8
MT	1106	2676	7c3067e2-187d-4284-be36-e3ce44ee0b74	+	om_073_004.sorted.bed	KO	8
MT	1106	2668	8b94021c-3138-43df-ace6-b57d77630581	+	om_073_004.sorted.bed	KO	8
MT	1106	2152	fcf644f8-f5c0-4cc9-b772-d80bae897919	+	om_073_004.sorted.bed	KO	8
MT	1106	2927	5d537947-ac0a-43bb-a066-6769c962ddeb	+	om_073_004.sorted.bed	KO	8
MT	1106	2676	6a1f838a-16c0-44bb-aed1-665208a6f030	+	om_073_004.sorted.bed	KO	8
MT	1106	3710	b155c83f-ea6e-4036-b3e8-6cbd7b616b45	+	om_073_004.sorted.bed	KO	8
MT	1106	1493	b654f593-e545-457d-88ff-2d8fe9b9b533	+	om_073_004.sorted.bed	KO	8
MT	1106	2676	e635b0f3-9f7c-46b8-876d-f2688aabed06	+	om_073_004.sorted.bed	KO	8
MT	1106	2676	f7ebb2e4-2431-4e15-acb7-ddae7c320101	+	om_073_004.sorted.bed	KO	8
MT	1106	2680	58b5ed46-6654-4239-a410-3bfd88216814	+	om_073_004.sorted.bed	KO	8
MT	1106	2677	86d5b5d5-8e7a-4948-aae3-7412130866b2	+	om_073_004.sorted.bed	KO	8
MT	1106	3696	bd487363-66f3-49e3-ac69-52fde9367ad4	+	om_073_004.sorted.bed	KO	8
MT	1106	1494	bf04750f-16a1-4865-a1e1-eca3257b0916	+	om_073_004.sorted.bed	KO	8
MT	1106	1629	c4d33456-1996-4453-ac93-af6022cdfbaf	+	om_073_004.sorted.bed	KO	8
MT	1106	1593	e8bf44d3-0ddf-4539-84ba-53809353307b	+	om_073_004.sorted.bed	KO	8
MT	1106	1502	01d3ab34-081b-40d4-827d-7d1800c02e6a	+	om_073_004.sorted.bed	KO	8
MT	1106	1616	48071b8e-0d73-4a37-894c-d0f2120e6602	+	om_073_004.sorted.bed	KO	8
MT	1106	2676	66ed0ff3-0ea4-4f5c-a518-9d484041a97e	+	om_073_004.sorted.bed	KO	8
MT	1106	2681	9147f6b9-9db7-4ca5-96e8-3dcf28c9d25a	+	om_073_004.sorted.bed	KO	8
MT	1106	2676	d8223394-a412-434a-855f-37348f005add	+	om_073_004.sorted.bed	KO	8
MT	1106	2676	dfec3310-a1c6-42be-a955-9bc8bdf53092	+	om_073_004.sorted.bed	KO	8
MT	1106	2645	e7c495a1-f888-4431-816b-dcb088c096a0	+	om_073_004.sorted.bed	KO	8
MT	1106	2657	f7f7342f-bed0-47e6-ac4e-a51b0a94d10a	+	om_073_004.sorted.bed	KO	8
MT	1106	2645	01467716-ecf9-43bb-8f8c-7bca8ce51f56	+	om_073_004.sorted.bed	KO	8
MT	1106	2631	0b1ea5da-eca6-4f98-9f73-03b89c45dd03	+	om_073_004.sorted.bed	KO	8
MT	1106	1587	15d51798-2dc2-4667-aeca-5bda788558fc	+	om_073_004.sorted.bed	KO	8
MT	1106	2676	264bf60d-0692-41eb-9516-8736538592c9	+	om_073_004.sorted.bed	KO	8
MT	1106	1502	3fefbd05-ad12-4a75-b398-21a2a85803a7	+	om_073_004.sorted.bed	KO	8
MT	1106	2676	41c610a0-0c8f-4e69-8b09-c60666f2dc60	+	om_073_004.sorted.bed	KO	8
MT	1106	2674	4c6b0e92-b7d0-4bd8-9eb8-c0474da842f5	+	om_073_004.sorted.bed	KO	8
MT	1106	1538	924b7d82-1a67-4485-94e3-ed8c6989fc25	+	om_073_004.sorted.bed	KO	8
MT	1106	1597	87eddc51-7388-4cba-9b54-67fe80ee8da7	+	om_073_004.sorted.bed	KO	8
MT	1106	1806	8d6d45b9-d987-4da5-ac0f-510d2e57fa67	+	om_073_004.sorted.bed	KO	8
MT	1106	2676	93222609-cc22-44c3-ab4b-6e6643b73d44	+	om_073_004.sorted.bed	KO	8
MT	1106	1502	ad6fa06b-30b2-4825-b0a3-110f50d2ed39	+	om_073_004.sorted.bed	KO	8
MT	1106	2199	03a3d6ce-70eb-4ab7-9d5d-44b3bcffbf5e	+	om_073_004.sorted.bed	KO	8
MT	1106	2682	14cdcd2f-464a-473f-8441-8f424bfa581b	+	om_073_004.sorted.bed	KO	8
MT	1106	2674	1a4c4035-ec6e-430a-b858-8ef6f4a13296	+	om_073_004.sorted.bed	KO	8
MT	1106	2676	1e2e0c90-db7a-41b5-bd89-0564c1817580	+	om_073_004.sorted.bed	KO	8
MT	1106	2676	702753cf-6ae8-4c2f-aa17-fd6f9c6f50b6	+	om_073_004.sorted.bed	KO	8
MT	1106	1716	83d092da-ea73-4ed3-a5e7-6810361cc4d4	+	om_073_004.sorted.bed	KO	8
MT	1106	2676	8dbd48c1-ec14-4b2c-bee7-0b4946556305	+	om_073_004.sorted.bed	KO	8
MT	1106	2154	94ef3344-9cb8-4ff5-8b49-6c7c6b65085d	+	om_073_004.sorted.bed	KO	8
[truncated: 410,646+ more rows]
