# Supplementary material for: The mitochondrial methylation potential gates mitoribosome assembly
Source: Nat Commun. 2025 Jun 25;16:5388. doi: 10.1038/s41467-025-60977-x (PMC12198368; doi:10.1038/s41467-025-60977-x)
Supplement: Supplementary file 7 — Supplementary Data 7-8 [file 41467_2025_60977_MOESM7_ESM.zip › Glasgow et al Supplementary Data 7 ONT 12wSkM Ctrl mito reads.xlsx]

## Sheet: Sheet1
gene	start_pos	end_pos	md5	strand	ID	Genotype	Age
MT	0	667	68e1fd3d-9f52-4033-9968-557dfab05017	+	om_073_011.sorted.bed	Ctrl	12
MT	10	568	9f8e5040-87f2-4458-b7b7-149d6078d581	+	om_073_011.sorted.bed	Ctrl	12
MT	11	1024	e707976e-773a-4bb8-ac7e-f9d08ab3b2ee	+	om_073_011.sorted.bed	Ctrl	12
MT	12	1024	5d4e84fd-ae8e-4d16-8ea7-bb8d03eb1673	+	om_073_011.sorted.bed	Ctrl	12
MT	12	1024	062f6bf2-0941-4a2a-878a-fc92c3b61817	+	om_073_011.sorted.bed	Ctrl	12
MT	12	632	f44bd1d6-0e64-4f9e-b778-a2d3f812ecb0	+	om_073_011.sorted.bed	Ctrl	12
MT	12	395	14a96d19-938e-4502-89a2-9c58b75de9b8	+	om_073_011.sorted.bed	Ctrl	12
MT	13	1024	36644b2a-1f9b-47c5-a02f-b2d785f2f274	+	om_073_011.sorted.bed	Ctrl	12
MT	17	1024	a49569f1-5de5-409b-9ba3-974c0ffaeed4	+	om_073_011.sorted.bed	Ctrl	12
MT	17	1024	f4986684-5c3a-46b5-9807-36e058b44cca	+	om_073_011.sorted.bed	Ctrl	12
MT	18	1024	ef944cea-327b-49ba-bc77-da9f7fd114ec	+	om_073_011.sorted.bed	Ctrl	12
MT	19	1024	2eb7dd42-5c1f-4735-a9ea-906e61300894	+	om_073_011.sorted.bed	Ctrl	12
MT	20	302	6c1568cf-f7c0-47b9-a824-c534af829c1d	+	om_073_011.sorted.bed	Ctrl	12
MT	28	700	1324e09a-785c-4a80-a274-b274b7c4c6fe	+	om_073_011.sorted.bed	Ctrl	12
MT	29	1023	80bead60-2801-4c2e-bf15-c6eaf30066f0	+	om_073_011.sorted.bed	Ctrl	12
MT	29	691	e1604b1c-3625-45c4-a954-d114dd67d64a	+	om_073_011.sorted.bed	Ctrl	12
MT	41	1024	669f760f-928a-4756-b7d2-7e7f5a614d09	+	om_073_011.sorted.bed	Ctrl	12
MT	53	623	3fed5e95-e027-417a-98c1-5ecaeb04aa81	+	om_073_011.sorted.bed	Ctrl	12
MT	63	439	8e1b110d-e549-4265-8142-f7b04bd7d32c	-	om_073_011.sorted.bed	Ctrl	12
MT	71	383	bc5bcec5-0e36-474d-889e-7d836d94cf33	+	om_073_011.sorted.bed	Ctrl	12
MT	71	1024	e99426ca-a5ab-451b-8090-adb86a1f9564	+	om_073_011.sorted.bed	Ctrl	12
MT	73	708	1f4a30c7-98d2-49bc-8dbb-2d5678427d01	+	om_073_011.sorted.bed	Ctrl	12
MT	73	662	7c29e623-d63e-4fb4-9b2f-9453bc604ff6	+	om_073_011.sorted.bed	Ctrl	12
MT	73	1023	112b71c2-893e-443f-b1b9-5fdb9253d694	+	om_073_011.sorted.bed	Ctrl	12
MT	74	743	8e29897e-9e58-42ad-b61c-ecffb93d1f13	+	om_073_011.sorted.bed	Ctrl	12
MT	76	411	fd615b1d-6b45-412c-a950-4af49289228e	+	om_073_011.sorted.bed	Ctrl	12
MT	77	947	c12effee-174a-45f8-9022-e7a21e9f5340	+	om_073_011.sorted.bed	Ctrl	12
MT	78	1024	06b68007-4488-40f6-8f8c-e7c6fef1989c	+	om_073_011.sorted.bed	Ctrl	12
MT	78	1024	ffc05b53-7f38-4bde-a244-037716274a98	+	om_073_011.sorted.bed	Ctrl	12
MT	79	593	cc6c0714-8ef1-4d01-b1e2-32dbbdacaadc	+	om_073_011.sorted.bed	Ctrl	12
MT	79	536	a209fd58-0da0-4435-b15a-3f4e5fc6c7f2	+	om_073_011.sorted.bed	Ctrl	12
MT	79	936	e532d253-d2d6-462d-ab71-6a3abcb72000	+	om_073_011.sorted.bed	Ctrl	12
MT	79	1024	a349d82b-40aa-4f20-a7a1-4180d7acb11f	+	om_073_011.sorted.bed	Ctrl	12
MT	79	1024	907c423b-99bd-4381-9ee1-e03d4c0bb873	+	om_073_011.sorted.bed	Ctrl	12
MT	79	1024	d33c616e-ec53-411f-873f-ef581a87e84e	+	om_073_011.sorted.bed	Ctrl	12
MT	79	607	2abc1e81-0231-4570-922e-f43e6eae413e	+	om_073_011.sorted.bed	Ctrl	12
MT	79	417	a918d6cb-f73b-485b-8c80-f121bd9eb8a7	+	om_073_011.sorted.bed	Ctrl	12
MT	79	718	37d0d7dd-ba2a-4b69-90e3-008c15496be4	+	om_073_011.sorted.bed	Ctrl	12
MT	80	1024	1f5056e0-e1b6-42a7-8dd5-f3e38ebffea4	+	om_073_011.sorted.bed	Ctrl	12
MT	80	383	28f3096a-bd2a-42d2-b1db-d6f20a24ec45	+	om_073_011.sorted.bed	Ctrl	12
MT	80	1024	8114aa40-4042-4576-bd6d-98824feb359b	+	om_073_011.sorted.bed	Ctrl	12
MT	80	935	f3bf6e30-caa4-4702-b7cc-0de938986ac4	+	om_073_011.sorted.bed	Ctrl	12
MT	80	1024	d2f9feba-d522-4686-9041-994597e92fc8	+	om_073_011.sorted.bed	Ctrl	12
MT	80	417	6a3d9f19-cbf8-4204-94cd-e28a9251e0ee	+	om_073_011.sorted.bed	Ctrl	12
MT	80	587	6a7a890c-4ed1-458d-ba01-787646083b9f	+	om_073_011.sorted.bed	Ctrl	12
MT	80	383	8501262d-79f4-4de0-9a17-fbdbcbe194c6	+	om_073_011.sorted.bed	Ctrl	12
MT	80	405	86072640-37e7-45a6-a0ac-c0cbcbd5674c	+	om_073_011.sorted.bed	Ctrl	12
MT	80	603	a6822f9d-c3f0-4333-9b4d-dd3af6ff8414	+	om_073_011.sorted.bed	Ctrl	12
MT	80	1024	4e2603ac-614b-446c-a832-100eeed5c6b4	+	om_073_011.sorted.bed	Ctrl	12
MT	80	1024	53d94783-028a-4948-b690-af582cea74b0	+	om_073_011.sorted.bed	Ctrl	12
MT	80	931	ae6e46ee-35f7-4230-8128-5d8a52057359	+	om_073_011.sorted.bed	Ctrl	12
MT	80	1024	544e4143-f3f6-4f60-aa2a-2e3240719ef9	+	om_073_011.sorted.bed	Ctrl	12
MT	80	709	ac914c97-0358-4f12-8b3f-9548062cab90	+	om_073_011.sorted.bed	Ctrl	12
MT	80	609	bda30438-a59d-4df2-a53c-55f88c5b4bf1	+	om_073_011.sorted.bed	Ctrl	12
MT	80	1024	839ddff1-a6f6-423d-ab3d-ddcf25444852	+	om_073_011.sorted.bed	Ctrl	12
MT	80	1024	996e1938-c2aa-4925-8a30-9f70d05edabe	+	om_073_011.sorted.bed	Ctrl	12
MT	80	936	45fce1c6-238e-4ee3-a988-1a98d8aec379	+	om_073_011.sorted.bed	Ctrl	12
MT	80	950	f4fc83d3-8954-45e4-928e-17355314c14f	+	om_073_011.sorted.bed	Ctrl	12
MT	80	1024	a8c937ee-e25d-480d-9efc-1d749466c897	+	om_073_011.sorted.bed	Ctrl	12
MT	80	938	0717494c-d737-4e1e-ba7b-25e4629adb04	+	om_073_011.sorted.bed	Ctrl	12
MT	80	1024	4158eaff-360d-49b4-a865-103dd60e1a73	+	om_073_011.sorted.bed	Ctrl	12
MT	80	736	91e8d647-20b8-4a6e-b54b-9becdda82c63	+	om_073_011.sorted.bed	Ctrl	12
MT	80	545	24a1c5e2-5aaf-4f40-9032-c959cc3596bd	+	om_073_011.sorted.bed	Ctrl	12
MT	80	536	2ef7590a-1cec-4a92-989f-beb4b6e5e8a2	+	om_073_011.sorted.bed	Ctrl	12
MT	80	828	7a229903-9f2c-4482-b01b-5582569c2c4d	+	om_073_011.sorted.bed	Ctrl	12
MT	80	833	7c864e20-d53d-450e-a2cb-e07f9f76cd26	+	om_073_011.sorted.bed	Ctrl	12
MT	80	936	9e3d5378-0fb9-4b55-acd7-b48e1e62c70d	+	om_073_011.sorted.bed	Ctrl	12
MT	80	383	5c750fc1-d889-4697-af21-de2511f4702e	+	om_073_011.sorted.bed	Ctrl	12
MT	80	303	803f6c68-16f0-4380-a3f2-1bf98585a76d	+	om_073_011.sorted.bed	Ctrl	12
MT	80	403	c862cfb5-dd3a-47bc-8e5f-033a41b35f78	+	om_073_011.sorted.bed	Ctrl	12
MT	80	729	49990e5f-624e-429b-a401-c953be753c3f	+	om_073_011.sorted.bed	Ctrl	12
MT	80	608	99cd42a6-b1f5-4f62-b9d8-c2638f46b1a6	+	om_073_011.sorted.bed	Ctrl	12
MT	80	808	e8856882-ac54-4de0-b860-56d7b09ef963	+	om_073_011.sorted.bed	Ctrl	12
MT	80	339	78b37fb4-c9ea-4f1b-8cad-a59c89208aa6	+	om_073_011.sorted.bed	Ctrl	12
MT	80	607	da4639e5-dc1e-4a26-b0f2-ae339fcbe3dc	+	om_073_011.sorted.bed	Ctrl	12
MT	80	607	2584d659-1caa-4b20-bf86-8ea19dfd4f91	+	om_073_011.sorted.bed	Ctrl	12
MT	80	383	289cdf15-272e-4edc-8ddc-911d2f6e03e4	+	om_073_011.sorted.bed	Ctrl	12
MT	80	630	97592a90-15ed-4799-ab7d-098f196e1e8f	+	om_073_011.sorted.bed	Ctrl	12
MT	80	383	2c9c858a-0b0e-4d2a-a949-7823fe2302fb	+	om_073_011.sorted.bed	Ctrl	12
MT	80	672	4bb287ee-8ffd-4bb3-8683-c97c813cc05d	+	om_073_011.sorted.bed	Ctrl	12
MT	80	379	75d9788a-bca8-40ec-b197-474018165cd1	+	om_073_011.sorted.bed	Ctrl	12
MT	80	607	eaa9ae8e-e951-4f16-9310-68872f3d63f8	+	om_073_011.sorted.bed	Ctrl	12
MT	80	981	17201958-3f2f-43ab-a043-227fc63011fd	+	om_073_011.sorted.bed	Ctrl	12
MT	80	1024	69777aa2-bbbf-4f23-a72b-a32ce19a481b	+	om_073_011.sorted.bed	Ctrl	12
MT	80	1024	4f9f3b92-905b-441f-9c8d-f505289818cf	+	om_073_011.sorted.bed	Ctrl	12
MT	80	343	87aca48f-e1d4-4a59-8daf-52cd03e1422c	+	om_073_011.sorted.bed	Ctrl	12
MT	80	453	a4ac6db0-7942-42c6-8854-1d0c9495819b	+	om_073_011.sorted.bed	Ctrl	12
MT	80	951	4af19f44-a736-4094-b613-b0a4c1a93e8c	+	om_073_011.sorted.bed	Ctrl	12
MT	80	1024	6186dbfa-6748-4987-bf46-e9d3185fdef5	+	om_073_011.sorted.bed	Ctrl	12
MT	80	383	f4843478-ec23-4cd2-a17d-381233c57e95	+	om_073_011.sorted.bed	Ctrl	12
MT	80	240	26d63272-9300-49d0-bc03-496d3c3ab8db	+	om_073_011.sorted.bed	Ctrl	12
MT	80	412	3dbe90b7-7635-4e7f-ba42-86eb1084808b	+	om_073_011.sorted.bed	Ctrl	12
MT	80	380	408e259b-5e26-4b2b-86fa-12d73cea9125	+	om_073_011.sorted.bed	Ctrl	12
MT	80	233	b7a1a18e-4d87-485e-9c2e-779ebcd8b594	+	om_073_011.sorted.bed	Ctrl	12
MT	80	709	f7cbf175-3ad4-49db-a95b-4b37348316d4	+	om_073_011.sorted.bed	Ctrl	12
MT	80	346	266c9d19-86ef-412b-b133-a7aa42734aeb	+	om_073_011.sorted.bed	Ctrl	12
MT	80	1024	c772262e-d765-4e98-b88c-0d9d7f00df8d	+	om_073_011.sorted.bed	Ctrl	12
MT	80	1024	bfa3b045-0d18-4b92-94ee-bd845f44210a	+	om_073_011.sorted.bed	Ctrl	12
MT	80	1024	247d3ee6-dca1-4486-b016-6aa60cd2274f	+	om_073_011.sorted.bed	Ctrl	12
MT	80	383	55ed269f-9e07-40ef-8123-fa931ed41c2f	+	om_073_011.sorted.bed	Ctrl	12
MT	80	701	f1d523c7-3f82-44cf-946f-2e82fa2c0cfa	+	om_073_011.sorted.bed	Ctrl	12
MT	80	602	aa6f013c-303c-46c5-993b-e44536ac7dda	+	om_073_011.sorted.bed	Ctrl	12
MT	80	936	dcc905dd-a909-452e-9d17-fbf88b6dd8e3	+	om_073_011.sorted.bed	Ctrl	12
MT	80	603	42b30ac1-109f-4f08-a147-a9578015bb9f	+	om_073_011.sorted.bed	Ctrl	12
MT	80	413	789f5292-772c-4d27-ae49-58dfb87edad1	+	om_073_011.sorted.bed	Ctrl	12
MT	80	700	99e87422-4af8-4736-b6d2-3d3439a4056a	+	om_073_011.sorted.bed	Ctrl	12
MT	80	556	d00ce1e7-b6ea-4c00-80d2-af3161a60397	+	om_073_011.sorted.bed	Ctrl	12
MT	80	1024	98c8037a-314b-4667-9bcc-dcc953f589ab	+	om_073_011.sorted.bed	Ctrl	12
MT	80	633	d57e2b69-c9d3-4584-9e19-fd7d5f7f3e08	+	om_073_011.sorted.bed	Ctrl	12
MT	80	302	44e11dab-de98-425a-8d62-c22fab70d9ba	+	om_073_011.sorted.bed	Ctrl	12
MT	80	936	59764a50-6f81-409c-88e6-dcab28198140	+	om_073_011.sorted.bed	Ctrl	12
MT	80	417	7c905a30-7289-4a2d-bb5e-61c9cfc154f5	+	om_073_011.sorted.bed	Ctrl	12
MT	80	937	30f24639-e8e7-4b60-967e-d1423921a9c9	+	om_073_011.sorted.bed	Ctrl	12
MT	80	607	97992d30-bdb3-4b77-b37a-98e91045b4af	+	om_073_011.sorted.bed	Ctrl	12
MT	80	681	ff4bc14c-0e36-4243-826b-3708e8a74cbf	+	om_073_011.sorted.bed	Ctrl	12
MT	80	674	500b8fd0-d41a-466d-b7ff-114df8ff8b1a	+	om_073_011.sorted.bed	Ctrl	12
MT	80	671	559db457-4133-40d5-ac28-13f3ce28314c	+	om_073_011.sorted.bed	Ctrl	12
MT	80	602	7b463b2f-e597-42f3-8df7-42549221076c	+	om_073_011.sorted.bed	Ctrl	12
MT	80	379	2d3f9d9c-6501-430a-a598-efaeb3f13997	+	om_073_011.sorted.bed	Ctrl	12
MT	80	736	5164e80b-d337-489e-8bfc-e67e2ea3cc08	+	om_073_011.sorted.bed	Ctrl	12
MT	80	602	62e81d40-ea75-4d90-a954-d42fe868be0c	+	om_073_011.sorted.bed	Ctrl	12
MT	80	1024	6609e222-cae7-4c82-9e77-718460bec312	+	om_073_011.sorted.bed	Ctrl	12
MT	80	1021	8665feb3-bebe-4936-8787-5dd34dd2b3c2	+	om_073_011.sorted.bed	Ctrl	12
MT	80	744	e50b6727-0ba3-4c63-9aa3-ff6ece830f22	+	om_073_011.sorted.bed	Ctrl	12
MT	80	1024	6a19144e-3191-4968-b258-fde1880f678b	+	om_073_011.sorted.bed	Ctrl	12
MT	80	601	fee10eda-7821-4c35-ba88-d4c8173ff829	+	om_073_011.sorted.bed	Ctrl	12
MT	80	592	4a71b2ca-51e7-439c-b2d4-3e45a4319344	+	om_073_011.sorted.bed	Ctrl	12
MT	80	506	d37b0d4f-853a-4034-8333-584ed687b9db	+	om_073_011.sorted.bed	Ctrl	12
MT	80	554	137340d1-8957-4d1f-a2f0-2c333edef038	+	om_073_011.sorted.bed	Ctrl	12
MT	80	1024	85f63aa3-2de4-47a2-bf40-73fcec931612	+	om_073_011.sorted.bed	Ctrl	12
MT	80	551	45cb2f3a-5767-4971-9150-1f0b802e817a	+	om_073_011.sorted.bed	Ctrl	12
MT	80	1024	730007d1-8f11-4e6f-a2f2-59cd4f6ed5eb	+	om_073_011.sorted.bed	Ctrl	12
MT	80	936	88b170d2-bc40-414e-8ea7-c8a693d67a7e	+	om_073_011.sorted.bed	Ctrl	12
MT	80	632	26ac4f30-84cb-4457-b2d3-ba9dcca0f73e	+	om_073_011.sorted.bed	Ctrl	12
MT	80	582	6169a685-0831-4763-9a04-35e59fba2b54	+	om_073_011.sorted.bed	Ctrl	12
MT	80	707	44f432eb-3342-47cc-bb7c-1999e38a20da	+	om_073_011.sorted.bed	Ctrl	12
MT	80	522	7ccd5b23-b72c-4ecb-bf0a-e871b95332a3	+	om_073_011.sorted.bed	Ctrl	12
MT	80	736	1d6569dd-2d0a-45a4-9218-17ef7df6ccd5	+	om_073_011.sorted.bed	Ctrl	12
MT	80	1024	3b69ca51-46c1-4e05-b34b-708c230cf6ff	+	om_073_011.sorted.bed	Ctrl	12
MT	80	1024	3dd8a495-99d2-4832-b39c-f624a2b343a8	+	om_073_011.sorted.bed	Ctrl	12
MT	80	1024	83ebfcff-f4b1-42d8-967f-ba9606f757a6	+	om_073_011.sorted.bed	Ctrl	12
MT	80	493	f75417f4-550b-43a4-80ca-77d70b10ecf3	+	om_073_011.sorted.bed	Ctrl	12
MT	80	833	92caf38c-c051-48a5-bb42-136da8ab1e73	+	om_073_011.sorted.bed	Ctrl	12
MT	80	981	268bed22-801b-4735-bfbe-c48a5621473a	+	om_073_011.sorted.bed	Ctrl	12
MT	80	915	9d358c04-2d43-4c28-9306-a878080eb1e4	+	om_073_011.sorted.bed	Ctrl	12
MT	80	607	a1cbbd68-7bfc-481c-9793-56fe691b56e0	+	om_073_011.sorted.bed	Ctrl	12
MT	80	968	25b224f8-b12f-4d66-a8f1-8fdd5d6bfb59	+	om_073_011.sorted.bed	Ctrl	12
MT	80	546	de641e4d-ff2e-493d-aec5-268f57af6ce9	+	om_073_011.sorted.bed	Ctrl	12
MT	80	564	1cec2b5f-edec-48b1-89e0-23bc7eea10bb	+	om_073_011.sorted.bed	Ctrl	12
MT	80	837	8a07595f-061c-4339-9fc8-87d7dfc22b78	+	om_073_011.sorted.bed	Ctrl	12
MT	80	1024	45a81c92-86be-4373-950f-c1d7b89b1c96	+	om_073_011.sorted.bed	Ctrl	12
MT	80	383	22764a28-bda4-480f-b18d-8f7d62f9aecb	+	om_073_011.sorted.bed	Ctrl	12
MT	80	731	31c8b828-ff7b-45de-aabb-eed479f9dfb0	+	om_073_011.sorted.bed	Ctrl	12
MT	80	806	a02fbf4b-b089-4261-993e-e90c641cc750	+	om_073_011.sorted.bed	Ctrl	12
MT	80	981	0bb96dce-8f66-4a42-950d-36a8b054d61f	+	om_073_011.sorted.bed	Ctrl	12
MT	80	953	4c437fb9-4858-4157-929c-c8b0993c2105	+	om_073_011.sorted.bed	Ctrl	12
MT	80	718	5ea9b2bb-f1cf-4fac-af54-2f1dd681dc1d	+	om_073_011.sorted.bed	Ctrl	12
MT	80	736	fea1cd63-5bf0-4241-bdb5-95254007b3af	+	om_073_011.sorted.bed	Ctrl	12
MT	80	644	e2814815-7a46-43ca-8094-991cb37f2bef	+	om_073_011.sorted.bed	Ctrl	12
MT	80	458	1300ac58-ccfc-4ce5-8072-47a8f95897be	+	om_073_011.sorted.bed	Ctrl	12
MT	80	417	30495b28-0ebc-4923-9f97-909e1b89f5f9	+	om_073_011.sorted.bed	Ctrl	12
MT	80	1024	5eaf3a11-8a58-46ec-9992-745599935a27	+	om_073_011.sorted.bed	Ctrl	12
MT	80	1024	a11d2ec5-6c88-4d22-9095-dfae42c1a199	+	om_073_011.sorted.bed	Ctrl	12
MT	80	536	22c43d58-5aa2-42ff-affc-4aa62fb612d7	+	om_073_011.sorted.bed	Ctrl	12
MT	80	536	e27e67c4-32e3-44c1-9b89-9c8a8c4f6d51	+	om_073_011.sorted.bed	Ctrl	12
MT	80	383	98b4d4fd-ef87-4bf7-a216-4a641ed03b19	+	om_073_011.sorted.bed	Ctrl	12
MT	80	301	d407b5e2-0ea0-4b96-8630-d65f1b7e7e05	+	om_073_011.sorted.bed	Ctrl	12
MT	80	1024	0d9a11ee-9512-4116-b3c0-93e5280eff2f	+	om_073_011.sorted.bed	Ctrl	12
MT	80	936	2ab0740e-416d-43e4-a5e2-42f0d6cbc795	+	om_073_011.sorted.bed	Ctrl	12
MT	80	808	5b0fcb00-c690-43e3-b3cb-438242dff2c2	+	om_073_011.sorted.bed	Ctrl	12
MT	80	640	5cb7473c-f5ba-4a21-a88c-bd0e96985cf2	+	om_073_011.sorted.bed	Ctrl	12
MT	80	936	6252b59c-6395-4ff4-aabc-479eb09a78b7	+	om_073_011.sorted.bed	Ctrl	12
MT	80	556	93ae8539-3d19-48f0-944d-dd1ae754ddb1	+	om_073_011.sorted.bed	Ctrl	12
MT	80	980	ddbbef29-a8e7-4fce-8b6f-6a7561eccb33	+	om_073_011.sorted.bed	Ctrl	12
MT	80	965	b46eb32b-20d5-4aad-90cd-9f237b2adef1	+	om_073_011.sorted.bed	Ctrl	12
MT	80	1024	ea372655-e860-4636-b487-495e4a2757a5	+	om_073_011.sorted.bed	Ctrl	12
MT	80	607	45222da2-b455-486c-8816-0554ad4393a4	+	om_073_011.sorted.bed	Ctrl	12
MT	80	707	0effc700-b7bf-408c-aab3-f63ca930e71b	+	om_073_011.sorted.bed	Ctrl	12
MT	80	1024	cf808d8d-fe9c-40f8-9369-8d03e26338c7	+	om_073_011.sorted.bed	Ctrl	12
MT	80	670	d85ad4d5-0c59-4bfa-93c6-2f7a142ec09b	+	om_073_011.sorted.bed	Ctrl	12
MT	80	1024	e59add84-c700-42db-887a-48227267597c	+	om_073_011.sorted.bed	Ctrl	12
MT	80	781	c3f6b21d-92cb-4aaf-b8e3-392d89b30427	+	om_073_011.sorted.bed	Ctrl	12
MT	80	1023	00eb0ef0-f6fa-4115-9763-b73037c57664	+	om_073_011.sorted.bed	Ctrl	12
MT	80	1023	237b0745-e76a-469e-bcdc-b4d924428108	+	om_073_011.sorted.bed	Ctrl	12
MT	80	1024	541e7229-b8a2-4f13-84de-df9d0e670299	+	om_073_011.sorted.bed	Ctrl	12
MT	80	607	5dcadf5d-b711-48c0-b990-617ec5f8adb1	+	om_073_011.sorted.bed	Ctrl	12
MT	80	752	ca0a43d3-f2f0-4077-bfeb-a02871984965	+	om_073_011.sorted.bed	Ctrl	12
MT	80	604	5b83b688-e800-4352-9fd1-e8847b133eec	+	om_073_011.sorted.bed	Ctrl	12
MT	80	417	7ac8d0a6-e7be-444c-81d8-0331adae7b82	+	om_073_011.sorted.bed	Ctrl	12
MT	80	607	3305cd32-087c-42e6-9e2c-46672759f432	+	om_073_011.sorted.bed	Ctrl	12
MT	80	736	5ab983d7-f373-4f5c-8413-7b299771e5a5	+	om_073_011.sorted.bed	Ctrl	12
MT	80	413	717c7c5f-3f5b-4371-801b-5fd6eb12b0b1	+	om_073_011.sorted.bed	Ctrl	12
MT	80	1024	c2db02ef-0e43-4d00-915c-db57bbecb4d6	+	om_073_011.sorted.bed	Ctrl	12
MT	80	644	6c685751-e01a-49ce-9e13-3110537c38b8	+	om_073_011.sorted.bed	Ctrl	12
MT	80	383	9e00eeb9-8ec1-41cc-8e84-723b079271e1	+	om_073_011.sorted.bed	Ctrl	12
MT	80	1024	d3e62b5d-df35-4824-a0d5-7d56e175b578	+	om_073_011.sorted.bed	Ctrl	12
MT	80	602	6ad9cc47-c536-41b3-bff1-e525fde2d46d	+	om_073_011.sorted.bed	Ctrl	12
MT	80	1023	78c18f80-0de7-4549-8a26-5e0dcc5c8d71	+	om_073_011.sorted.bed	Ctrl	12
MT	80	1024	1df46e43-5ef8-47b6-82b0-5f4ca0f65c29	+	om_073_011.sorted.bed	Ctrl	12
MT	80	1024	d2d8e33c-0317-477b-834a-7b22f8c97f5a	+	om_073_011.sorted.bed	Ctrl	12
MT	80	417	21547ae6-043c-4cda-8af6-f89b5fca862b	+	om_073_011.sorted.bed	Ctrl	12
MT	80	744	34f7c762-e061-4105-875e-a4e6f3010ab5	+	om_073_011.sorted.bed	Ctrl	12
MT	80	458	43807279-0194-4207-8021-5acb283c27d6	+	om_073_011.sorted.bed	Ctrl	12
MT	80	928	5f603fcf-5fe6-4d91-86a8-ae50e0508764	+	om_073_011.sorted.bed	Ctrl	12
MT	80	720	2ec319c9-c486-4a39-a422-4bb9e6f857b2	+	om_073_011.sorted.bed	Ctrl	12
MT	80	481	886d8670-b543-4dad-972a-bd9409ac7eaf	+	om_073_011.sorted.bed	Ctrl	12
MT	80	677	208658ec-ee84-4288-b454-2705f2c79aa0	+	om_073_011.sorted.bed	Ctrl	12
MT	80	573	377926f8-8b33-4ca1-8bad-9f45e6a125d6	+	om_073_011.sorted.bed	Ctrl	12
MT	80	886	4aaf7fe3-645f-4535-a392-7e2a3a2028af	+	om_073_011.sorted.bed	Ctrl	12
MT	80	684	c986b2c5-4b05-45ac-88d8-26a27b4fed9b	+	om_073_011.sorted.bed	Ctrl	12
MT	80	607	5e655c69-222e-4f67-8075-3b0c243edf6e	+	om_073_011.sorted.bed	Ctrl	12
MT	80	888	aaf3e1e6-5bed-4e56-9c71-4c8d14520504	+	om_073_011.sorted.bed	Ctrl	12
MT	80	383	e45af6e5-6121-4ed4-a433-5e03518faa5f	+	om_073_011.sorted.bed	Ctrl	12
MT	80	610	d0e68238-e243-4f27-98b1-0a7c40ebc6ec	+	om_073_011.sorted.bed	Ctrl	12
MT	80	573	910f44e9-e32d-4788-af87-9ea96139dac8	+	om_073_011.sorted.bed	Ctrl	12
MT	80	676	91fa257e-bf95-4127-9850-ca9f1c9b606e	+	om_073_011.sorted.bed	Ctrl	12
MT	80	536	1dad0278-d64b-450c-b26d-5d2b25264722	+	om_073_011.sorted.bed	Ctrl	12
MT	80	469	93bd6837-c8d0-4f44-9d55-ab0626049939	+	om_073_011.sorted.bed	Ctrl	12
MT	80	1024	e1d75007-f9dc-44b0-92c9-0628aeb21cb9	+	om_073_011.sorted.bed	Ctrl	12
MT	80	835	6457ff82-6abe-465e-b89c-a8415883a7ec	+	om_073_011.sorted.bed	Ctrl	12
MT	80	1024	9a515eda-64b6-48dd-8067-c9398dcaf0aa	+	om_073_011.sorted.bed	Ctrl	12
MT	80	662	ebbffdfc-1e8d-43be-a319-2c7b42739cf5	+	om_073_011.sorted.bed	Ctrl	12
MT	80	605	238adbc8-19d3-4320-8955-0d764136236a	+	om_073_011.sorted.bed	Ctrl	12
MT	80	662	c95da183-5e67-4045-bf92-7cb9efe06dc4	+	om_073_011.sorted.bed	Ctrl	12
MT	80	1024	a841c209-0ea7-4990-adc7-4dd36ef30bd2	+	om_073_011.sorted.bed	Ctrl	12
MT	80	564	11e43c1c-13c7-45d6-a7ef-8c32f332e647	+	om_073_011.sorted.bed	Ctrl	12
MT	80	1024	e283115b-0789-4e87-9d36-b4c9df80ceea	+	om_073_011.sorted.bed	Ctrl	12
MT	80	1024	7f1548fc-e555-40b3-9417-ee7549136326	+	om_073_011.sorted.bed	Ctrl	12
MT	80	903	583778e7-d573-41e4-893f-9a779b37ccdf	+	om_073_011.sorted.bed	Ctrl	12
MT	80	415	7a8c4143-21eb-4e0f-94a0-75afb84c6a42	+	om_073_011.sorted.bed	Ctrl	12
MT	80	941	e7a8c2f7-525e-4231-938e-2e8286f9f2f6	+	om_073_011.sorted.bed	Ctrl	12
MT	80	216	6b85d3d1-511b-4f22-9a88-7811c737e6e0	+	om_073_011.sorted.bed	Ctrl	12
MT	80	383	888aaba6-8c05-4a29-b10d-54726be756be	+	om_073_011.sorted.bed	Ctrl	12
MT	80	367	77ff5d53-4527-4057-8116-278929c520f9	+	om_073_011.sorted.bed	Ctrl	12
MT	80	718	8dd6ff53-d15e-4167-88e1-ebf33993eae4	+	om_073_011.sorted.bed	Ctrl	12
MT	80	607	94db753e-b627-4ac2-9681-ecb9ca5f0965	+	om_073_011.sorted.bed	Ctrl	12
MT	80	718	a4f9463f-028a-46a4-91bc-6309d615c6e5	+	om_073_011.sorted.bed	Ctrl	12
MT	80	1024	305a035c-a079-4db4-ac7c-2f11868c3192	+	om_073_011.sorted.bed	Ctrl	12
MT	80	685	4ec2dff4-14bc-4557-b47c-d46c3b257201	+	om_073_011.sorted.bed	Ctrl	12
MT	80	609	d336dc9b-bf26-4add-bd08-49b297270713	+	om_073_011.sorted.bed	Ctrl	12
MT	80	674	54307910-617a-4794-9226-11dce0769de3	+	om_073_011.sorted.bed	Ctrl	12
MT	80	951	6fd6120b-fd6f-4aa5-8400-508d521eb3c4	+	om_073_011.sorted.bed	Ctrl	12
MT	80	1024	46d579ed-6673-41e7-a67e-65d627d0adc8	+	om_073_011.sorted.bed	Ctrl	12
MT	80	661	7ed11031-b142-4108-8993-6187e5f1b3ff	+	om_073_011.sorted.bed	Ctrl	12
MT	80	383	b8dd47d8-eb01-4cbb-98ee-5174df26220f	+	om_073_011.sorted.bed	Ctrl	12
MT	80	681	ca283287-fe3d-44a7-8eb2-2d755adc3521	+	om_073_011.sorted.bed	Ctrl	12
MT	80	744	e12129fe-80fb-4fcb-b87b-371aa89768d5	+	om_073_011.sorted.bed	Ctrl	12
MT	80	770	e6411406-0958-4c8c-b36d-48926c2519c4	+	om_073_011.sorted.bed	Ctrl	12
MT	80	671	233c2651-2d13-4341-ba04-12926bbcbf05	+	om_073_011.sorted.bed	Ctrl	12
MT	80	496	66b09318-0b7f-4d45-bd42-8188b81feb74	+	om_073_011.sorted.bed	Ctrl	12
MT	80	935	be6d75d6-ab11-4cf5-b4e1-3b2d87c26405	+	om_073_011.sorted.bed	Ctrl	12
MT	80	216	2217b1a6-7ab6-46f4-83c7-77885b26feae	+	om_073_011.sorted.bed	Ctrl	12
MT	80	718	a324a6d8-cbec-422d-bd78-ccb59fd7678b	+	om_073_011.sorted.bed	Ctrl	12
MT	80	603	c209400e-b4f2-47e5-a95a-b8efb48d1d05	+	om_073_011.sorted.bed	Ctrl	12
MT	80	950	6d360466-9fa6-4d80-9896-0ec6ec969420	+	om_073_011.sorted.bed	Ctrl	12
MT	80	607	bd3359cd-4cb4-4396-ba3f-17f578dae546	+	om_073_011.sorted.bed	Ctrl	12
MT	80	705	6dfc2800-cb73-4437-985f-390ce283b72e	+	om_073_011.sorted.bed	Ctrl	12
MT	80	828	5d422cc8-9b85-4890-9b5f-c21d5f56e7f3	+	om_073_011.sorted.bed	Ctrl	12
MT	80	794	7b1f9e56-d654-49db-be8c-62f24cc737c1	+	om_073_011.sorted.bed	Ctrl	12
MT	80	1024	11110b35-eae7-40b4-a739-1c0c63961338	+	om_073_011.sorted.bed	Ctrl	12
MT	80	1024	32a14013-0835-4ccd-a7de-575bd7b1f9dc	+	om_073_011.sorted.bed	Ctrl	12
MT	80	961	4ea1796c-e239-4181-802a-0f0f9e9bed6e	+	om_073_011.sorted.bed	Ctrl	12
MT	80	383	ffb89e52-8f73-4324-8f05-837b22f12e4c	+	om_073_011.sorted.bed	Ctrl	12
MT	80	931	0f48b138-4166-4b9e-b7fd-dc73dd97834d	+	om_073_011.sorted.bed	Ctrl	12
MT	80	709	d1f4dc70-57ee-49ef-ac1c-0d630dc5a3d3	+	om_073_011.sorted.bed	Ctrl	12
MT	80	563	ffd60ce0-87a5-422c-8b65-478b163dff61	+	om_073_011.sorted.bed	Ctrl	12
MT	80	607	976488c5-af18-418f-a559-e06da855a9cd	+	om_073_011.sorted.bed	Ctrl	12
MT	80	641	b791f23e-4ef5-4705-8880-e0bdd66f8a90	+	om_073_011.sorted.bed	Ctrl	12
MT	80	604	389b2a68-ba31-4a2a-b1b3-cb48be61211d	+	om_073_011.sorted.bed	Ctrl	12
MT	80	417	78a707b0-5beb-4244-bee4-a06eaf5c74bf	+	om_073_011.sorted.bed	Ctrl	12
MT	80	606	0685a480-d79f-4df1-8702-7e507c256f01	+	om_073_011.sorted.bed	Ctrl	12
MT	80	602	315b335b-4cbc-4ecf-bc61-f2845d557e0a	+	om_073_011.sorted.bed	Ctrl	12
MT	80	639	4d9baed0-6ff7-4328-b0e7-8604bffa5795	+	om_073_011.sorted.bed	Ctrl	12
MT	80	653	e5ed8135-c34d-4f29-8a80-3e73d11cf7fd	+	om_073_011.sorted.bed	Ctrl	12
MT	80	1002	21266726-bef6-4eac-ae37-2d5220a012e5	+	om_073_011.sorted.bed	Ctrl	12
MT	80	1024	97963413-0c2b-4d78-a5b2-14257ac9d363	+	om_073_011.sorted.bed	Ctrl	12
MT	80	709	e4f45b8f-5cbb-422c-b90b-50fd0e5173bd	+	om_073_011.sorted.bed	Ctrl	12
MT	80	1024	239970ed-9fbf-4ca7-b61e-940da4d37f76	+	om_073_011.sorted.bed	Ctrl	12
MT	80	746	b05532b9-d3db-4c07-b969-40502eceddef	+	om_073_011.sorted.bed	Ctrl	12
MT	80	936	3318bfe3-3fb0-4b59-a767-7bb170477ca6	+	om_073_011.sorted.bed	Ctrl	12
MT	80	1024	46fab583-245f-42e0-895c-c0f36a2fb91e	+	om_073_011.sorted.bed	Ctrl	12
MT	80	961	9122c173-fc70-44b0-8c08-fc3f5c98490d	+	om_073_011.sorted.bed	Ctrl	12
MT	80	930	e5264bdf-f91d-436a-85ee-426de658fdf0	+	om_073_011.sorted.bed	Ctrl	12
MT	80	607	b9f5d5ba-a443-4bd5-bdbb-ad5e1e01e655	+	om_073_011.sorted.bed	Ctrl	12
MT	80	379	f0ede49b-d8d7-450f-8605-2cddbec58a95	+	om_073_011.sorted.bed	Ctrl	12
MT	80	660	f8e4b498-7082-4828-9ad5-e77717e8ded9	+	om_073_011.sorted.bed	Ctrl	12
MT	80	412	481e6527-3e43-4dc6-8c14-777e69a3602b	+	om_073_011.sorted.bed	Ctrl	12
MT	80	936	29194960-83c2-4e83-9e8b-447e4416006a	+	om_073_011.sorted.bed	Ctrl	12
MT	80	941	c3d25de9-99e4-498b-95be-ce845734b8d5	+	om_073_011.sorted.bed	Ctrl	12
MT	80	607	4b2a2f19-3e60-4dbc-9fb8-d7bdad2f71e5	+	om_073_011.sorted.bed	Ctrl	12
MT	80	718	623066ed-6234-4f56-b34c-d6daaec017cc	+	om_073_011.sorted.bed	Ctrl	12
MT	80	608	90f73945-7286-4aab-82b3-800972c8c8fd	+	om_073_011.sorted.bed	Ctrl	12
MT	80	607	a4cab8b5-0c5d-44c1-a208-913c674dda10	+	om_073_011.sorted.bed	Ctrl	12
MT	80	417	cbebaf60-ece4-4541-a9d3-bfaf58199d5b	+	om_073_011.sorted.bed	Ctrl	12
MT	80	896	bd1f7f0a-5a5f-40cf-b3a9-5ce9332608e5	+	om_073_011.sorted.bed	Ctrl	12
MT	80	718	90e76f12-54a7-4563-9601-c8fffe4d72d5	+	om_073_011.sorted.bed	Ctrl	12
MT	80	1024	114b694a-de0e-4daa-9bc0-a4d39263409c	+	om_073_011.sorted.bed	Ctrl	12
MT	80	592	282d1717-ee20-417d-92d1-b694d05dc745	+	om_073_011.sorted.bed	Ctrl	12
MT	80	226	f73645d8-83e5-4558-ae26-a8f07d89421d	+	om_073_011.sorted.bed	Ctrl	12
MT	80	470	0b7b139b-8c1e-4039-8c84-c2e88b54fb2d	+	om_073_011.sorted.bed	Ctrl	12
MT	80	433	5310b65b-e5f1-424e-9f94-f103ece79352	+	om_073_011.sorted.bed	Ctrl	12
MT	80	1024	e1fc56c6-de9d-49cf-a9f5-72f72573e6c5	+	om_073_011.sorted.bed	Ctrl	12
MT	80	383	e1181fa4-e4d5-47fd-b70d-e852696c548b	+	om_073_011.sorted.bed	Ctrl	12
MT	80	415	04ed8108-f6ac-49df-bd7a-39fe66be6466	+	om_073_011.sorted.bed	Ctrl	12
MT	80	1024	6f73428f-4462-42a3-8986-653e49d85cdc	+	om_073_011.sorted.bed	Ctrl	12
MT	80	1024	7ea3c5e5-b498-4fee-be48-86e13a1065d5	+	om_073_011.sorted.bed	Ctrl	12
MT	80	593	3f941e00-6a7f-4573-adf9-c05e91a87839	+	om_073_011.sorted.bed	Ctrl	12
MT	80	594	7763be84-e0f9-44b3-9690-accf8596eea7	+	om_073_011.sorted.bed	Ctrl	12
MT	80	1024	e7e678a9-1735-4e46-935d-a0d4be03d9b3	+	om_073_011.sorted.bed	Ctrl	12
MT	80	1024	d5127b00-a6ff-4646-a12d-d2a70081636e	+	om_073_011.sorted.bed	Ctrl	12
MT	80	554	f3b5ac22-20fa-4fc2-a3f5-1ed1c0310bd3	+	om_073_011.sorted.bed	Ctrl	12
MT	80	981	88224972-7b27-4cbf-bf66-6651764600e5	+	om_073_011.sorted.bed	Ctrl	12
MT	80	961	d51a6caf-b953-4f00-b205-a8cfc96383df	+	om_073_011.sorted.bed	Ctrl	12
MT	80	1024	e8e285c8-456d-43c2-87a3-44ed43414736	+	om_073_011.sorted.bed	Ctrl	12
MT	80	1024	01211503-0b23-4c2b-b3a7-8b057e28e3a8	+	om_073_011.sorted.bed	Ctrl	12
MT	80	1024	6db64bba-ad01-4b86-9e12-caed64a2fab8	+	om_073_011.sorted.bed	Ctrl	12
MT	80	607	469b0b31-0418-4126-835b-717d2ee30863	+	om_073_011.sorted.bed	Ctrl	12
MT	80	736	860a872e-b93a-48fe-9af6-37711c9b4ac0	+	om_073_011.sorted.bed	Ctrl	12
MT	80	467	00860c86-a111-451a-b28e-2a423173cc37	+	om_073_011.sorted.bed	Ctrl	12
MT	80	956	c9315afd-74c3-46bd-be9b-5085cabfa0df	+	om_073_011.sorted.bed	Ctrl	12
MT	80	936	b9b084d6-2129-4528-bee4-4edb8e21e2d3	+	om_073_011.sorted.bed	Ctrl	12
MT	80	1024	715fd405-57f2-4adc-93c3-97f4b0f5ec66	+	om_073_011.sorted.bed	Ctrl	12
MT	80	1024	21324dc8-e42f-4ebd-a5f4-121bc8159eb1	+	om_073_011.sorted.bed	Ctrl	12
MT	80	1024	68e8a34d-2611-4f27-a936-60b362e3130c	+	om_073_011.sorted.bed	Ctrl	12
MT	80	713	e0522819-e284-40b6-8d3a-dbf0e385b475	+	om_073_011.sorted.bed	Ctrl	12
MT	80	936	d43387d6-59ff-4c84-912b-73d9654d2e97	+	om_073_011.sorted.bed	Ctrl	12
MT	80	706	0a13a002-a719-47e7-9599-823829f12723	+	om_073_011.sorted.bed	Ctrl	12
MT	80	1024	0231e7db-3997-41cd-b99e-11b9b987ea7d	+	om_073_011.sorted.bed	Ctrl	12
MT	80	1024	211042ef-05da-4d53-ba83-c52f9458c43b	+	om_073_011.sorted.bed	Ctrl	12
MT	80	423	883da333-9014-4785-9b4a-60ee1208053b	+	om_073_011.sorted.bed	Ctrl	12
MT	80	607	07623c3c-ea02-4934-9628-d1691aef170f	+	om_073_011.sorted.bed	Ctrl	12
MT	80	607	d7af95fa-edaa-4eef-968d-6a3d6767fd31	+	om_073_011.sorted.bed	Ctrl	12
MT	80	700	5bc34cda-b47d-4f42-8287-1a3afae1c8df	+	om_073_011.sorted.bed	Ctrl	12
MT	80	1024	27840649-5199-4a9e-9144-58c87c4bf601	+	om_073_011.sorted.bed	Ctrl	12
MT	80	938	65d38a9b-3ccc-4a55-8b3c-d721ab903746	+	om_073_011.sorted.bed	Ctrl	12
MT	80	960	05ca63af-19ae-4b35-a6f6-989e1a163edc	+	om_073_011.sorted.bed	Ctrl	12
MT	80	379	6d50cd68-8f13-4150-9394-07c7ced59d16	+	om_073_011.sorted.bed	Ctrl	12
MT	80	546	40e294ea-d008-4d9d-a520-0f627cd7d2e4	+	om_073_011.sorted.bed	Ctrl	12
MT	80	417	6ec82c05-8412-47bc-885b-2ce51c764379	+	om_073_011.sorted.bed	Ctrl	12
MT	80	742	dc1e5039-6938-4219-8ce8-faf15c8ab8a5	+	om_073_011.sorted.bed	Ctrl	12
MT	80	414	9518fa5a-7026-4710-b59b-747ce8698705	+	om_073_011.sorted.bed	Ctrl	12
MT	80	736	29077614-4cd7-4623-aa93-3b0f0635fd30	+	om_073_011.sorted.bed	Ctrl	12
MT	80	1023	71ff5840-f627-44b5-900c-7d5ddf5e7b61	+	om_073_011.sorted.bed	Ctrl	12
MT	80	1024	d21f88af-07d9-4891-9982-ebdcb46952e6	+	om_073_011.sorted.bed	Ctrl	12
MT	80	718	050f9da6-d8a4-4135-ae06-2d6b9f3a685e	+	om_073_011.sorted.bed	Ctrl	12
MT	80	383	70ae8a2e-81c3-47b9-aba8-a5729ea69548	+	om_073_011.sorted.bed	Ctrl	12
MT	80	605	0d58cc31-7974-4c9b-aa38-3d0bb771eb27	+	om_073_011.sorted.bed	Ctrl	12
MT	80	558	2c0a6195-6637-4bff-8930-94ba990de2b2	+	om_073_011.sorted.bed	Ctrl	12
MT	80	1024	5319d6f4-3205-48f3-a8d7-47fe941cc12c	+	om_073_011.sorted.bed	Ctrl	12
MT	80	432	8c6346d8-03ba-4e4f-a9d1-540f01041a74	+	om_073_011.sorted.bed	Ctrl	12
MT	80	1024	bb7542d4-47c3-44e3-94d8-2157c8cc6e7e	+	om_073_011.sorted.bed	Ctrl	12
MT	80	706	341695e7-735c-4878-8bc3-c0f42a28f0be	+	om_073_011.sorted.bed	Ctrl	12
MT	80	1024	a5423afc-50ac-4dd6-a701-a2c385e7f263	+	om_073_011.sorted.bed	Ctrl	12
MT	80	1024	8ffb1f1a-d909-4ff5-8eb0-a976ae2d1027	+	om_073_011.sorted.bed	Ctrl	12
MT	80	917	7a8a410f-b5b4-49a5-beab-cc6097ed0790	+	om_073_011.sorted.bed	Ctrl	12
MT	80	1024	d4ba7f71-a099-4f59-9bdb-2527edabfeb5	+	om_073_011.sorted.bed	Ctrl	12
MT	80	1024	12731bba-0f88-40f7-bb76-ec7870d26587	+	om_073_011.sorted.bed	Ctrl	12
MT	80	951	326740d6-a9b3-4e8b-97ab-9d864751cd24	+	om_073_011.sorted.bed	Ctrl	12
MT	80	383	a65ffc81-c9f9-4a91-a378-7db83abc0a5b	+	om_073_011.sorted.bed	Ctrl	12
MT	80	527	30dee0c3-704d-4251-972f-a2e4bfa34c52	+	om_073_011.sorted.bed	Ctrl	12
MT	80	379	5d729ebe-468a-40b6-a389-838778c89648	+	om_073_011.sorted.bed	Ctrl	12
MT	80	828	e263f96d-1eb1-4b06-9efc-bd7ffd17dbb9	+	om_073_011.sorted.bed	Ctrl	12
MT	80	556	138d968b-31d4-437f-aca4-109d3f930541	+	om_073_011.sorted.bed	Ctrl	12
MT	80	983	c48817a1-d7ee-4816-b355-b6ec8f58efca	+	om_073_011.sorted.bed	Ctrl	12
MT	80	605	5d99d405-43c4-43cc-a8d3-720ead7a2e47	+	om_073_011.sorted.bed	Ctrl	12
MT	80	1024	7689c6ef-1b28-4328-88bb-b04335db5575	+	om_073_011.sorted.bed	Ctrl	12
MT	80	633	93136e69-b9ae-44d9-9f0a-2695d9f0ab52	+	om_073_011.sorted.bed	Ctrl	12
MT	80	931	a3bc0e42-6687-46d7-b63b-2e07e5a68a4a	+	om_073_011.sorted.bed	Ctrl	12
MT	80	1023	55c2e0af-ca02-48d4-bd02-060f1e1df559	+	om_073_011.sorted.bed	Ctrl	12
MT	80	383	92cb6266-62c2-4f15-8bd2-fb98540ce71e	+	om_073_011.sorted.bed	Ctrl	12
MT	80	383	9ea2e339-2ea9-479d-b543-755b353c84d0	+	om_073_011.sorted.bed	Ctrl	12
MT	80	960	17035c6c-6c48-493c-aa3e-b3bfc1c6bf40	+	om_073_011.sorted.bed	Ctrl	12
MT	80	660	ce03445d-830c-4112-acc1-da7ecb0dec4e	+	om_073_011.sorted.bed	Ctrl	12
MT	80	544	ce3cf8da-9dc8-43f9-b20c-bea87a92dcd0	+	om_073_011.sorted.bed	Ctrl	12
MT	80	1024	16d18beb-6d43-4445-a28e-0f87714fbaca	+	om_073_011.sorted.bed	Ctrl	12
MT	80	604	389f95ef-cf8f-4886-8ebc-278c8e319091	+	om_073_011.sorted.bed	Ctrl	12
MT	80	693	d46c1406-35fa-40c6-9627-d720273abfdd	+	om_073_011.sorted.bed	Ctrl	12
MT	80	633	d9f90d30-0f09-4560-9fb1-d0792e67ee91	+	om_073_011.sorted.bed	Ctrl	12
MT	80	987	9f4ee7d5-7b71-4180-a8c1-91d788d9156e	+	om_073_011.sorted.bed	Ctrl	12
MT	80	782	a57b0c3d-2221-43e4-ab42-bd9190caf5fd	+	om_073_011.sorted.bed	Ctrl	12
MT	80	803	a441a350-af74-4670-9b21-07bf1a1c0ee6	+	om_073_011.sorted.bed	Ctrl	12
MT	80	1024	bbed2221-2e5c-4f7f-814d-23118189fbfa	+	om_073_011.sorted.bed	Ctrl	12
MT	80	660	648cfa3a-94c3-4b51-a5db-32a48211c633	+	om_073_011.sorted.bed	Ctrl	12
MT	80	961	7821adf1-98b4-47e5-9373-e18aafc9ccfd	+	om_073_011.sorted.bed	Ctrl	12
MT	80	407	aed04f4a-7f2a-43c1-94b6-196765c446c7	+	om_073_011.sorted.bed	Ctrl	12
MT	80	405	29e1c66c-a18b-42c7-a98b-08c4050d3951	+	om_073_011.sorted.bed	Ctrl	12
MT	80	180	8eea8cd9-578f-4249-b3fd-1c13cb2e640e	+	om_073_011.sorted.bed	Ctrl	12
MT	80	607	d07afb6b-bc66-4932-90d3-10696a09d4a2	+	om_073_011.sorted.bed	Ctrl	12
MT	80	607	7967eefc-bd72-457f-936b-904422bdfc90	+	om_073_011.sorted.bed	Ctrl	12
MT	80	1024	ad7c63fa-8ed7-4bae-8448-a6e814a688d9	+	om_073_011.sorted.bed	Ctrl	12
MT	80	1024	db9689e8-f401-4bc9-9fd4-4436b89cd8dd	+	om_073_011.sorted.bed	Ctrl	12
MT	80	1024	837a1e7f-171f-4ca3-b8d7-122feefa5b3e	+	om_073_011.sorted.bed	Ctrl	12
MT	80	686	5ccdcfa2-2a97-4650-8546-04fab76d9536	+	om_073_011.sorted.bed	Ctrl	12
MT	80	319	6c38f1ae-78b6-499e-841c-07e1811ab27f	+	om_073_011.sorted.bed	Ctrl	12
MT	80	736	f2d54cc2-78ac-4705-85ec-4b8d6f7e430e	+	om_073_011.sorted.bed	Ctrl	12
MT	80	1023	6591bf37-e805-4f94-a3fa-84d246b49f04	+	om_073_011.sorted.bed	Ctrl	12
MT	80	811	e22b937b-eaf9-43e6-b532-049cdc041e36	+	om_073_011.sorted.bed	Ctrl	12
MT	80	802	52627a9c-8c7b-4ded-b112-56d70a27ab4e	+	om_073_011.sorted.bed	Ctrl	12
MT	80	417	2c6abb23-527b-4868-929a-40aadb29a0b4	+	om_073_011.sorted.bed	Ctrl	12
MT	80	1024	e2b82514-dbae-4ac4-b201-0b4d7d12357b	+	om_073_011.sorted.bed	Ctrl	12
MT	80	736	096b2935-d1b0-4e74-898b-be91a5a21eb8	+	om_073_011.sorted.bed	Ctrl	12
MT	80	662	c027a577-bd01-487f-a3b1-3d4da09d45e7	+	om_073_011.sorted.bed	Ctrl	12
MT	80	1024	2cb5b42c-c557-4d4e-8e2e-947db1116968	+	om_073_011.sorted.bed	Ctrl	12
MT	80	1024	5db13e1c-d039-423f-8ef9-ab3db6a170d3	+	om_073_011.sorted.bed	Ctrl	12
MT	80	364	993476f3-ec35-46e8-8932-ee5fb0c5a177	+	om_073_011.sorted.bed	Ctrl	12
MT	80	608	5695483e-7188-43bc-893d-1e71ce27d099	+	om_073_011.sorted.bed	Ctrl	12
MT	80	736	d01b5d1e-2849-4b36-acab-cffa0158da90	+	om_073_011.sorted.bed	Ctrl	12
MT	80	709	e8211089-2100-4a2a-b7f2-7e11c315fd90	+	om_073_011.sorted.bed	Ctrl	12
MT	80	343	e9c3d17e-8192-4b8f-995c-a48f8a8837b4	+	om_073_011.sorted.bed	Ctrl	12
MT	81	702	343f84cc-680a-4a1f-8f34-059356f58e6d	+	om_073_011.sorted.bed	Ctrl	12
MT	81	709	4de89ec0-a80f-42d7-b7d3-50e19e350d36	+	om_073_011.sorted.bed	Ctrl	12
MT	81	941	5214808a-a9f5-4ab5-a7fd-ad1162cc5dd9	+	om_073_011.sorted.bed	Ctrl	12
MT	81	665	5abb67c0-14f2-47d8-8ef1-3a1ae027238e	+	om_073_011.sorted.bed	Ctrl	12
MT	81	736	02c8e63a-5f6f-4ea4-9620-30d87c24877c	+	om_073_011.sorted.bed	Ctrl	12
MT	81	728	2aad8bbe-4f0c-4c9c-ae43-9ba30ac98806	+	om_073_011.sorted.bed	Ctrl	12
MT	81	1023	2e7398b0-d9cd-45cf-afee-b7325c6430c6	+	om_073_011.sorted.bed	Ctrl	12
MT	81	695	6b5a1055-11ae-4691-b03c-b98d81da16d2	+	om_073_011.sorted.bed	Ctrl	12
MT	81	607	978888a4-75cb-482b-a57c-a7c63b649aee	+	om_073_011.sorted.bed	Ctrl	12
MT	81	233	ff17d9a9-17cb-4084-a520-bbdf9207aa09	+	om_073_011.sorted.bed	Ctrl	12
MT	81	536	0454ec30-73f8-4645-9a06-c3b2a1b4ffe1	+	om_073_011.sorted.bed	Ctrl	12
MT	81	383	046694b5-84e5-4c9e-97f8-22bb526f306d	+	om_073_011.sorted.bed	Ctrl	12
MT	81	951	04d4901c-4755-4a64-9b7e-3f6b498ee486	+	om_073_011.sorted.bed	Ctrl	12
MT	81	931	16d68b49-db81-40b6-a6b3-078d48ed47b6	+	om_073_011.sorted.bed	Ctrl	12
MT	81	953	21201197-0f8d-4920-ac9e-710853c760f6	+	om_073_011.sorted.bed	Ctrl	12
MT	81	383	2bc6fef9-c20d-47d8-a3fe-54268f926149	+	om_073_011.sorted.bed	Ctrl	12
MT	81	808	66e009ec-b294-4bb5-828f-08ddcb725d45	+	om_073_011.sorted.bed	Ctrl	12
MT	81	1024	75b0af90-bdfe-4d12-a2c6-3f4cb0b6ba67	+	om_073_011.sorted.bed	Ctrl	12
MT	81	389	a7f29a4a-bee5-4601-8f81-a47b7a38149d	+	om_073_011.sorted.bed	Ctrl	12
MT	81	641	aaf61aa7-c3bc-45ed-ad84-189e22a13d51	+	om_073_011.sorted.bed	Ctrl	12
MT	81	718	ad022ada-6f61-4c02-a7f6-d888119fb5e9	+	om_073_011.sorted.bed	Ctrl	12
MT	81	607	b1f24bfe-83de-4501-b8f0-c1aabf40352c	+	om_073_011.sorted.bed	Ctrl	12
MT	81	1022	c339d28a-22b6-41c8-8452-de92f6ca350d	+	om_073_011.sorted.bed	Ctrl	12
MT	81	567	c83b73c2-1a92-4551-afb0-2c022362023a	+	om_073_011.sorted.bed	Ctrl	12
MT	81	536	e2b43595-4c7f-4787-9f79-441519f62b82	+	om_073_011.sorted.bed	Ctrl	12
MT	81	302	f966761d-9e1b-4543-983b-320e8f200411	+	om_073_011.sorted.bed	Ctrl	12
MT	81	211	fd1693da-9ed9-4f37-b881-5faa58e309ba	+	om_073_011.sorted.bed	Ctrl	12
MT	81	1024	35d284df-28e4-4bc7-9a5e-bce8efa97e45	+	om_073_011.sorted.bed	Ctrl	12
MT	81	461	375acbfd-e68d-4935-8fa3-ff308abb4914	+	om_073_011.sorted.bed	Ctrl	12
MT	81	1024	420397aa-ac76-4bed-9d06-42554eda4b0d	+	om_073_011.sorted.bed	Ctrl	12
MT	81	609	62565242-4a18-4fcd-b8ea-e9dec2d76ddc	+	om_073_011.sorted.bed	Ctrl	12
MT	81	1024	b51ff80b-2518-4156-b304-7b30ef1d2008	+	om_073_011.sorted.bed	Ctrl	12
MT	81	302	bf0e302b-25aa-40cf-a255-f3f24c243a0c	+	om_073_011.sorted.bed	Ctrl	12
MT	81	460	bf978662-13d4-4a92-ada8-32ccc435797d	+	om_073_011.sorted.bed	Ctrl	12
MT	81	1024	e9d4255c-4091-425b-a2d9-febc312dd3ef	+	om_073_011.sorted.bed	Ctrl	12
MT	81	1024	f4650384-9ae2-4efc-9f79-a7dd312232f4	+	om_073_011.sorted.bed	Ctrl	12
MT	81	383	0c631985-331b-4a3c-a645-1a8fe22960fc	+	om_073_011.sorted.bed	Ctrl	12
MT	81	383	566047a0-4e7e-48cf-8804-3ec4c3e3c2fd	+	om_073_011.sorted.bed	Ctrl	12
MT	81	379	8fc33c33-f509-40a4-93d9-fa1673bc115a	+	om_073_011.sorted.bed	Ctrl	12
MT	81	718	b46943d2-4068-412c-9d98-a16ab8f0c964	+	om_073_011.sorted.bed	Ctrl	12
MT	81	536	cff150c3-b6a2-4684-969a-3ff9b2623bb8	+	om_073_011.sorted.bed	Ctrl	12
MT	81	981	d38e977e-3a4a-4981-bf99-4910033dd72e	+	om_073_011.sorted.bed	Ctrl	12
MT	81	1024	060f65f0-1f7b-499e-9db6-49f8a2fb2e2a	+	om_073_011.sorted.bed	Ctrl	12
MT	81	383	11dee662-e85b-4c42-abaf-47a479980114	+	om_073_011.sorted.bed	Ctrl	12
MT	81	1024	330caed4-954b-4718-b626-411bb84e242e	+	om_073_011.sorted.bed	Ctrl	12
MT	81	1024	62d54c3a-ed01-427b-8f86-075afb468aef	+	om_073_011.sorted.bed	Ctrl	12
MT	81	607	d2e671b0-7a11-4397-a17a-e625085d9a3d	+	om_073_011.sorted.bed	Ctrl	12
MT	81	236	e33e5ba8-cb9e-416c-9b40-f95f9478ea8e	+	om_073_011.sorted.bed	Ctrl	12
MT	81	594	ebb3cc42-eb48-4ae5-a31c-7da2f4b1d91a	+	om_073_011.sorted.bed	Ctrl	12
MT	81	607	279dfe84-e5e5-4e39-bf02-051357ce2c1c	+	om_073_011.sorted.bed	Ctrl	12
MT	81	981	3b8bfdbd-6883-4718-a745-db3133a215aa	+	om_073_011.sorted.bed	Ctrl	12
MT	81	564	3e7c06f4-9100-4b7c-93c9-d425beab3c5c	+	om_073_011.sorted.bed	Ctrl	12
MT	81	1024	4ef3ca02-5fc0-4621-b0bc-9ec18a574dfe	+	om_073_011.sorted.bed	Ctrl	12
MT	81	1024	50176462-9d74-4c6c-9be1-5d06177313e7	+	om_073_011.sorted.bed	Ctrl	12
MT	81	1024	69f947d4-4748-4cb7-82a5-e67147a1ca2d	+	om_073_011.sorted.bed	Ctrl	12
MT	81	1024	1954b2c7-c2ab-4e4b-bad8-b9fb16a587ae	+	om_073_011.sorted.bed	Ctrl	12
MT	81	936	2fbe0121-bb88-4b46-b3de-6730d21eb3f0	+	om_073_011.sorted.bed	Ctrl	12
MT	81	670	32ec7e9b-bccd-4df1-a5cf-9d2dfaf44b78	+	om_073_011.sorted.bed	Ctrl	12
MT	81	981	4d3c37fe-4fb4-454f-91f1-ffe0c541487c	+	om_073_011.sorted.bed	Ctrl	12
MT	81	613	8d9c9a6e-9940-4875-9713-e3490c11b2a7	+	om_073_011.sorted.bed	Ctrl	12
MT	81	958	c5cf3a18-022d-401d-90a9-c0c6b6e7cfb7	+	om_073_011.sorted.bed	Ctrl	12
MT	81	806	ca44bc4d-d910-4262-9639-6d2b8479b1f9	+	om_073_011.sorted.bed	Ctrl	12
MT	81	1026	0a9ea304-e3af-44b7-a35f-b3d888f2739d	+	om_073_011.sorted.bed	Ctrl	12
MT	81	736	5ae408b3-b2d9-4d92-b24f-6a84a8fb1562	+	om_073_011.sorted.bed	Ctrl	12
MT	81	524	6b0426dd-1f02-456a-9bbb-00915780d88b	+	om_073_011.sorted.bed	Ctrl	12
MT	81	1024	73e86542-e1c0-4e13-9642-324389e7e030	+	om_073_011.sorted.bed	Ctrl	12
MT	81	417	763422c5-ec3e-4732-9670-64494989afac	+	om_073_011.sorted.bed	Ctrl	12
MT	81	699	b93182e4-c072-482a-bd5b-919eecb72476	+	om_073_011.sorted.bed	Ctrl	12
MT	81	1024	56926234-ef35-4055-87da-77a1f69b69df	+	om_073_011.sorted.bed	Ctrl	12
MT	81	535	bb27fedb-69de-43b8-86ea-be00f7ebe416	+	om_073_011.sorted.bed	Ctrl	12
MT	81	607	bfa2e7e7-d1bb-4971-9248-a0a1ca79914f	+	om_073_011.sorted.bed	Ctrl	12
MT	81	417	06cf45c0-8c7e-4084-96cb-a28b22251cf7	+	om_073_011.sorted.bed	Ctrl	12
MT	81	952	5f195fed-600b-4ec3-8b55-46cc6381b570	+	om_073_011.sorted.bed	Ctrl	12
MT	81	968	8780678d-bdfe-4421-bc93-46ab215281b5	+	om_073_011.sorted.bed	Ctrl	12
MT	81	301	f2152ba0-46ed-4676-83b7-c2056366c482	+	om_073_011.sorted.bed	Ctrl	12
MT	81	605	28bee244-70ac-467b-bcde-b99d68ecdc3a	+	om_073_011.sorted.bed	Ctrl	12
MT	81	709	3e2c3067-1b4e-47b4-927a-24149a6686cd	+	om_073_011.sorted.bed	Ctrl	12
MT	81	936	678c7993-be29-409b-81f1-62a8206f1461	+	om_073_011.sorted.bed	Ctrl	12
MT	81	682	81877a97-b58a-4268-8e59-23cd6b9fc8d1	+	om_073_011.sorted.bed	Ctrl	12
MT	81	536	93bc2c45-400b-4604-8c47-31ef2377601f	+	om_073_011.sorted.bed	Ctrl	12
MT	81	607	983d794e-1fe8-4b9c-beb8-9d11d9fde4be	+	om_073_011.sorted.bed	Ctrl	12
MT	81	684	9e9b8fac-53e7-4022-8227-a13fde51eab5	+	om_073_011.sorted.bed	Ctrl	12
MT	81	936	ae216188-25b5-499c-80df-7e9104cd49ef	+	om_073_011.sorted.bed	Ctrl	12
MT	81	867	b7d1a92e-5bf5-4058-92fd-c7150e0cdd49	+	om_073_011.sorted.bed	Ctrl	12
MT	81	674	0941f42b-3561-402d-8d09-606faf3e820c	+	om_073_011.sorted.bed	Ctrl	12
MT	81	233	85324d7a-e912-404b-9714-f5457e498203	+	om_073_011.sorted.bed	Ctrl	12
MT	81	302	8e0cb777-5cb1-4b65-b1b7-a00d99e13e42	+	om_073_011.sorted.bed	Ctrl	12
MT	81	302	acffffc1-61f4-48b1-82e8-a72377853c66	+	om_073_011.sorted.bed	Ctrl	12
MT	81	379	b1947e9a-2039-4eb2-a50f-527f5278598e	+	om_073_011.sorted.bed	Ctrl	12
MT	81	936	c06ec1cc-5fad-46af-b3b8-ffdb1d2283cd	+	om_073_011.sorted.bed	Ctrl	12
MT	81	607	ed06a648-95d9-43ea-a6a5-e5150d7bf172	+	om_073_011.sorted.bed	Ctrl	12
MT	81	736	212a9acb-c69f-4099-b60b-3faa4a68f067	+	om_073_011.sorted.bed	Ctrl	12
MT	81	936	25a9edd1-e9e9-41d4-8bf6-b297195febc5	+	om_073_011.sorted.bed	Ctrl	12
MT	81	607	4fbe7b6b-3fee-4a3a-ab6c-df4cfb9ec76a	+	om_073_011.sorted.bed	Ctrl	12
MT	81	1024	72744249-dc1e-4258-b9d1-77d08aad6f47	+	om_073_011.sorted.bed	Ctrl	12
MT	81	414	7999b15b-6c2c-4a5c-bdf4-129a01676418	+	om_073_011.sorted.bed	Ctrl	12
MT	81	936	7d7a0e07-f399-4892-b161-5658507094d4	+	om_073_011.sorted.bed	Ctrl	12
MT	81	1024	81d404e9-7e6e-4ab7-8a71-8f02c1914fe2	+	om_073_011.sorted.bed	Ctrl	12
MT	81	1024	827874d5-7f48-4f55-914b-0155f23ef122	+	om_073_011.sorted.bed	Ctrl	12
MT	81	1024	843a56c5-fdce-4a30-b5bb-af85675d1ee2	+	om_073_011.sorted.bed	Ctrl	12
MT	81	1024	1b60b2d3-1bc4-4259-89bf-534909dc67c6	+	om_073_011.sorted.bed	Ctrl	12
MT	81	662	5f070722-0b82-48b2-87b0-4d7a9e13b368	+	om_073_011.sorted.bed	Ctrl	12
MT	81	814	7742711f-877e-4285-a026-4ef07a61b720	+	om_073_011.sorted.bed	Ctrl	12
MT	81	621	933d0578-53cb-476c-be5f-b601a1a2ea5a	+	om_073_011.sorted.bed	Ctrl	12
MT	81	1020	9f37ad24-2e5a-487a-bff8-cb2551b21b82	+	om_073_011.sorted.bed	Ctrl	12
MT	81	549	af2f8e70-72b6-4131-aedd-fc379a591b02	+	om_073_011.sorted.bed	Ctrl	12
MT	81	1012	3afb4930-7320-4003-a59c-e3edb22a185d	+	om_073_011.sorted.bed	Ctrl	12
MT	81	1023	4eb8f109-db0c-4860-aee3-945574f953ba	+	om_073_011.sorted.bed	Ctrl	12
MT	81	235	53a20a45-53ae-44d3-81d2-18592f7ec4dd	+	om_073_011.sorted.bed	Ctrl	12
MT	81	704	54084e17-2bff-4bee-8aa3-d19d3ccd18f9	+	om_073_011.sorted.bed	Ctrl	12
MT	81	811	94a02945-2cd3-46db-9145-e83dda4536a9	+	om_073_011.sorted.bed	Ctrl	12
MT	81	950	fc30137e-4973-426d-9eb2-b845d06eeb1d	+	om_073_011.sorted.bed	Ctrl	12
MT	81	931	03e797dd-24de-4246-832a-ebdd4c00662d	+	om_073_011.sorted.bed	Ctrl	12
MT	81	608	0dbef2b3-46d7-4467-a2d4-0429d9f83cec	+	om_073_011.sorted.bed	Ctrl	12
MT	81	961	2a5261f5-aa33-4094-854e-4224d37498c2	+	om_073_011.sorted.bed	Ctrl	12
MT	81	1024	5816737f-1d7f-4ede-bd78-ac555a8cb21a	+	om_073_011.sorted.bed	Ctrl	12
MT	81	607	674eb77d-9de0-4db6-a618-da793d6091b3	+	om_073_011.sorted.bed	Ctrl	12
MT	81	971	cdba39b0-fc36-4ab5-a8ac-6c4d76ea0c41	+	om_073_011.sorted.bed	Ctrl	12
MT	81	689	19e8223d-1121-475c-9a45-340fca37e27b	+	om_073_011.sorted.bed	Ctrl	12
MT	81	1023	5907a7f0-8e0d-485f-9a3f-aeedb37c971e	+	om_073_011.sorted.bed	Ctrl	12
MT	81	936	74e54138-36a9-49f5-a7be-09cb36e7c9a9	+	om_073_011.sorted.bed	Ctrl	12
MT	81	383	77bc3795-5c47-4ff1-a507-1155b6356910	+	om_073_011.sorted.bed	Ctrl	12
MT	81	607	0bb5db62-b6ce-4444-9066-079c026a6f11	+	om_073_011.sorted.bed	Ctrl	12
MT	81	677	1682a7cb-d036-43c6-915e-9bc9650595ec	+	om_073_011.sorted.bed	Ctrl	12
MT	81	607	26c227d6-a7a4-4ebb-96fd-9666f82aec32	+	om_073_011.sorted.bed	Ctrl	12
MT	81	773	4034b382-e993-4f36-a715-e57e2248d06b	+	om_073_011.sorted.bed	Ctrl	12
MT	81	607	455b445e-d674-42d9-8f30-b907ee3e7c0f	+	om_073_011.sorted.bed	Ctrl	12
MT	81	1023	5b2d5445-a21c-4a8e-9909-3a1ebc04df41	+	om_073_011.sorted.bed	Ctrl	12
MT	81	1024	6484826b-9ff5-4310-8cb9-fdcd7dc3a2d5	+	om_073_011.sorted.bed	Ctrl	12
MT	81	379	8cf9beaa-6447-4c97-82ef-49fdaca91594	+	om_073_011.sorted.bed	Ctrl	12
MT	81	1024	9165f04e-15eb-40b7-97ba-47d68e7303b4	+	om_073_011.sorted.bed	Ctrl	12
MT	81	379	98068915-9bfa-45a7-95e1-9917f07e7dbc	+	om_073_011.sorted.bed	Ctrl	12
MT	81	603	e1280b4d-1772-4d0b-b97c-26b53980a87f	+	om_073_011.sorted.bed	Ctrl	12
MT	81	417	ec08ddb6-9587-4c2e-b872-087f4dacc218	+	om_073_011.sorted.bed	Ctrl	12
MT	81	1024	f200f988-58f9-4a5a-9fb5-2918eceb5c0f	+	om_073_011.sorted.bed	Ctrl	12
MT	81	735	f4b72236-5ccb-491c-bc73-51c493559b5c	+	om_073_011.sorted.bed	Ctrl	12
MT	81	591	f5ac57b8-d698-4267-b544-4cdf179c2868	+	om_073_011.sorted.bed	Ctrl	12
MT	81	1024	081b5ac2-49cc-48ec-aa23-05b14b80c876	+	om_073_011.sorted.bed	Ctrl	12
MT	81	708	1e64c267-baf5-4b45-abcb-3addf2bcfc45	+	om_073_011.sorted.bed	Ctrl	12
MT	81	1024	468209ff-675a-49f3-956c-45520714dd10	+	om_073_011.sorted.bed	Ctrl	12
MT	81	736	681b0356-eb6e-4ff5-8c3e-36367f6ab0e2	+	om_073_011.sorted.bed	Ctrl	12
MT	81	359	871e4c6f-2c89-49be-9387-f2ee7b59a99b	+	om_073_011.sorted.bed	Ctrl	12
MT	81	1024	a2c493fa-a21c-4337-b17c-1c321ad758f7	+	om_073_011.sorted.bed	Ctrl	12
MT	81	383	b17abb4a-cf81-4da6-b684-0a21885fb115	+	om_073_011.sorted.bed	Ctrl	12
MT	81	418	c1f37b53-dd74-44eb-b105-9c7bef2b95ea	+	om_073_011.sorted.bed	Ctrl	12
MT	81	546	ef34cf8e-80da-4b4d-ac18-5d572a08001b	+	om_073_011.sorted.bed	Ctrl	12
MT	81	802	f9fd2099-68ea-4bc9-83f3-e06623c24fbb	+	om_073_011.sorted.bed	Ctrl	12
MT	81	685	20462049-e7ae-47de-8b9b-66021e66e49c	+	om_073_011.sorted.bed	Ctrl	12
MT	81	1024	22042cf2-9ed7-4988-b293-de60ec0977a9	+	om_073_011.sorted.bed	Ctrl	12
MT	81	379	582c58ac-70af-455e-8c60-e1768691e3fe	+	om_073_011.sorted.bed	Ctrl	12
MT	81	709	609ffde9-3cb7-4c9a-8098-d11b1dac049b	+	om_073_011.sorted.bed	Ctrl	12
MT	81	709	645d636a-c929-4fd7-9aea-80b5e6b44a16	+	om_073_011.sorted.bed	Ctrl	12
MT	81	683	8fe5bf4a-03ab-47df-ab17-7b55a16a3751	+	om_073_011.sorted.bed	Ctrl	12
MT	81	1024	9179fd1d-88ed-4148-9406-16e47be3d188	+	om_073_011.sorted.bed	Ctrl	12
MT	81	286	91a7dd11-1c42-44e5-9080-91831ac411fc	+	om_073_011.sorted.bed	Ctrl	12
MT	81	736	97cecf8f-ecd5-4ba6-b169-5134dda84ce7	+	om_073_011.sorted.bed	Ctrl	12
MT	81	1024	0019d237-cc22-47cb-a395-1dd7c09692f1	+	om_073_011.sorted.bed	Ctrl	12
MT	81	808	335dab8b-9d4a-4fbf-add1-f1d8ea1e7c34	+	om_073_011.sorted.bed	Ctrl	12
MT	81	360	72f1044c-b412-4175-a38e-d4d753c01940	+	om_073_011.sorted.bed	Ctrl	12
MT	81	1024	f34eca1b-7d54-44e1-9e7d-1d83e216b351	+	om_073_011.sorted.bed	Ctrl	12
MT	81	612	149f9f90-29c8-4365-a493-ea242ceed097	+	om_073_011.sorted.bed	Ctrl	12
MT	81	731	3b60c406-b49d-49d7-b104-e250f52b7205	+	om_073_011.sorted.bed	Ctrl	12
MT	81	347	3bf872dc-88fb-41f5-9287-513e78096643	+	om_073_011.sorted.bed	Ctrl	12
MT	81	235	7bef7ce7-eb05-46a3-b23d-9c0c480396e0	+	om_073_011.sorted.bed	Ctrl	12
MT	81	238	8bdb0a76-7f4f-44fd-ab59-d9f7feb94e2e	+	om_073_011.sorted.bed	Ctrl	12
MT	81	1024	92fafa62-e5e8-4c9d-9455-251350eb5f64	+	om_073_011.sorted.bed	Ctrl	12
MT	81	349	b008230c-8800-4778-9dd9-4c9bbc5719d3	+	om_073_011.sorted.bed	Ctrl	12
MT	81	672	bd03cfc8-ce84-4f8f-996e-921099ba4579	+	om_073_011.sorted.bed	Ctrl	12
MT	81	938	3f633585-38e1-4259-87b1-acd6bf8847ba	+	om_073_011.sorted.bed	Ctrl	12
MT	81	383	44999a6b-4a5d-4410-8de3-2a81ead40a5e	+	om_073_011.sorted.bed	Ctrl	12
MT	81	1024	aa872c40-bcb6-4913-9533-b315366b0865	+	om_073_011.sorted.bed	Ctrl	12
MT	81	607	d027c991-7ff1-4bf9-a486-0c009197f036	+	om_073_011.sorted.bed	Ctrl	12
MT	81	936	dd0538df-dd13-4410-b927-fc71bf5a5696	+	om_073_011.sorted.bed	Ctrl	12
MT	81	201	03fe1eb0-2598-433c-8d2c-03ba0ae3bd73	+	om_073_011.sorted.bed	Ctrl	12
MT	81	417	2855d56c-b976-443c-981b-9fb7902afbb1	+	om_073_011.sorted.bed	Ctrl	12
MT	81	1024	2af11c50-646a-47ff-839e-1a8ddedfdaa4	+	om_073_011.sorted.bed	Ctrl	12
MT	81	1024	39eac076-0ad0-4a71-89ee-a7a7a3b31161	+	om_073_011.sorted.bed	Ctrl	12
MT	81	412	4d4917d1-9414-48ef-8807-a8a9611e7e3d	+	om_073_011.sorted.bed	Ctrl	12
MT	81	709	bcc15320-3903-4974-84ea-26bdf740c54a	+	om_073_011.sorted.bed	Ctrl	12
MT	81	607	c0c7c1db-cd22-400f-bab6-0b6514baf888	+	om_073_011.sorted.bed	Ctrl	12
MT	81	736	fb84ca1c-322a-4ec8-9638-64739637dacc	+	om_073_011.sorted.bed	Ctrl	12
MT	81	672	0867018e-81df-4107-b4ab-76b9c3598c0a	+	om_073_011.sorted.bed	Ctrl	12
MT	81	711	2b847bbe-5252-4220-9867-f32bcd4abc06	+	om_073_011.sorted.bed	Ctrl	12
MT	81	1024	3e84cdc3-0f8b-457f-9464-c89558fbb257	+	om_073_011.sorted.bed	Ctrl	12
MT	81	233	6e2796e8-022c-4a67-9bf0-e1730b4c3b1d	+	om_073_011.sorted.bed	Ctrl	12
MT	81	936	8ba7aeab-57f6-4406-bd0d-83f477cb3538	+	om_073_011.sorted.bed	Ctrl	12
MT	81	604	a002fef1-4289-4d69-aff8-83914da060d7	+	om_073_011.sorted.bed	Ctrl	12
MT	81	940	a3a5c546-bd7c-447e-84f2-5484f26e5957	+	om_073_011.sorted.bed	Ctrl	12
MT	81	1024	d9bedea0-bc75-49ef-8649-fea2a77df752	+	om_073_011.sorted.bed	Ctrl	12
MT	81	938	ed48afea-e1c7-4ad0-b347-850b718a4872	+	om_073_011.sorted.bed	Ctrl	12
MT	81	937	3fce9c0f-da9b-40e2-b98f-ebc96e43ca71	+	om_073_011.sorted.bed	Ctrl	12
MT	81	1024	56066566-2a74-43d2-9c8a-98fda6a3b28e	+	om_073_011.sorted.bed	Ctrl	12
MT	81	649	716d9d22-ff08-4090-ad35-4b4ebf4db832	+	om_073_011.sorted.bed	Ctrl	12
MT	81	1024	b543eb63-813d-4122-866e-3c88455824c7	+	om_073_011.sorted.bed	Ctrl	12
MT	81	1024	c2a1f28c-e1de-42e9-8d81-97f7e1e78213	+	om_073_011.sorted.bed	Ctrl	12
MT	81	1024	d346038e-f9b2-4d56-b9a9-0456af37205d	+	om_073_011.sorted.bed	Ctrl	12
MT	81	953	d853a77b-53b1-4877-af1f-f2b13cbe30f8	+	om_073_011.sorted.bed	Ctrl	12
MT	81	1024	db30a3e5-8f69-46bd-b7be-30503643bbd7	+	om_073_011.sorted.bed	Ctrl	12
MT	81	809	dec254cf-f520-4ae4-8a25-b57ac8a481e1	+	om_073_011.sorted.bed	Ctrl	12
MT	81	718	ec0ac1e8-4c40-43cf-bd7c-52197696af84	+	om_073_011.sorted.bed	Ctrl	12
MT	81	417	235faa94-86e4-4c86-8dc0-10d2295fac16	+	om_073_011.sorted.bed	Ctrl	12
MT	81	405	39bb8930-27b1-45f9-b246-f7d0be0dd78e	+	om_073_011.sorted.bed	Ctrl	12
MT	81	710	58bd0533-2533-4c34-9d5e-d55d050d0019	+	om_073_011.sorted.bed	Ctrl	12
MT	81	383	81acab6f-0b20-4e10-bdaa-504726b3bba2	+	om_073_011.sorted.bed	Ctrl	12
MT	81	671	a7c2fe5d-b7a4-4cd8-b9e6-fa59be1e0ba3	+	om_073_011.sorted.bed	Ctrl	12
MT	81	936	c08f2d03-90cd-4c12-94fc-33627e7dd944	+	om_073_011.sorted.bed	Ctrl	12
MT	81	414	03ae9f2a-0616-46ee-97e6-98d8ed852c18	+	om_073_011.sorted.bed	Ctrl	12
MT	81	963	4c0d97a5-290e-499a-820c-a06baef65c42	+	om_073_011.sorted.bed	Ctrl	12
MT	81	1024	7b943513-5a8c-4644-a7a6-a248b1117469	+	om_073_011.sorted.bed	Ctrl	12
MT	81	644	8e6a3ee9-59b4-45f5-9e1e-72d7728b16eb	+	om_073_011.sorted.bed	Ctrl	12
MT	81	738	a0e6669b-3d1b-49da-857c-826fb4725e82	+	om_073_011.sorted.bed	Ctrl	12
MT	81	546	1740b74c-f4ed-44b6-abd1-5d0f5e6c9e75	+	om_073_011.sorted.bed	Ctrl	12
MT	81	603	50978d42-cd90-46de-aaee-9b7fa53e480f	+	om_073_011.sorted.bed	Ctrl	12
MT	81	1024	5112d008-852b-4b56-a884-83cf6d165400	+	om_073_011.sorted.bed	Ctrl	12
MT	81	743	719c0baa-3922-463b-9e83-19efe6be5d6f	+	om_073_011.sorted.bed	Ctrl	12
MT	81	936	72f7b440-890c-413a-a145-0ea2138c2638	+	om_073_011.sorted.bed	Ctrl	12
MT	81	482	bd420f94-529d-44da-8ef3-6f90debaaaf6	+	om_073_011.sorted.bed	Ctrl	12
MT	81	601	c546619c-5795-4260-bbf6-88286e5f0013	+	om_073_011.sorted.bed	Ctrl	12
MT	81	936	ca05c161-93c6-496f-8c3f-928eeea732c9	+	om_073_011.sorted.bed	Ctrl	12
MT	81	1024	e48708e2-c8b0-4d03-ac49-d46dcae04690	+	om_073_011.sorted.bed	Ctrl	12
MT	81	619	ef4997d1-b772-43fc-b261-ccb94cd51f38	+	om_073_011.sorted.bed	Ctrl	12
MT	81	672	f6db05e7-d394-428e-8f38-63b2ceea0fa3	+	om_073_011.sorted.bed	Ctrl	12
MT	81	1024	1605141c-91bd-448e-999d-493b0f24a8b6	+	om_073_011.sorted.bed	Ctrl	12
MT	81	742	24078b85-bff7-4600-950b-8b7ad6a982f2	+	om_073_011.sorted.bed	Ctrl	12
MT	81	905	3e55277a-5ead-496b-8568-9c6b3ec2aabe	+	om_073_011.sorted.bed	Ctrl	12
MT	81	809	63446f5b-f837-4234-9ab6-ffb3dd7d1828	+	om_073_011.sorted.bed	Ctrl	12
MT	81	736	bd30b442-45cd-4be0-9239-372e95bffe65	+	om_073_011.sorted.bed	Ctrl	12
MT	81	383	df23fa27-e8ab-4b29-9e50-ed093f8c8064	+	om_073_011.sorted.bed	Ctrl	12
MT	81	378	021fcec3-0f27-42ff-967d-618c6aeb834f	+	om_073_011.sorted.bed	Ctrl	12
MT	81	736	18504333-ebcf-481d-b8d6-bffd233277b8	+	om_073_011.sorted.bed	Ctrl	12
MT	81	794	37d52998-a148-4449-a00f-07e665e4b65b	+	om_073_011.sorted.bed	Ctrl	12
MT	81	379	436a5a45-1769-4136-843a-ef9a196589ad	+	om_073_011.sorted.bed	Ctrl	12
MT	81	936	64cff3c1-38d6-4513-b5a1-6c9a89c9d8d8	+	om_073_011.sorted.bed	Ctrl	12
MT	81	233	6a866aad-2dd2-40fa-b8f5-2ab3349d78ce	+	om_073_011.sorted.bed	Ctrl	12
MT	81	936	7d60ff72-88a9-434b-83cd-a2f9070dcaba	+	om_073_011.sorted.bed	Ctrl	12
MT	81	289	d9d40795-cb30-4cfb-8884-22a34ec78bce	+	om_073_011.sorted.bed	Ctrl	12
MT	81	1024	65801bbb-dc9e-4d07-b768-c5dc033aaacc	+	om_073_011.sorted.bed	Ctrl	12
MT	81	417	7580489a-3d8f-47b7-8fd6-09648507ee88	+	om_073_011.sorted.bed	Ctrl	12
MT	81	603	8c2eb931-08ee-4021-951f-baaeea83cec9	+	om_073_011.sorted.bed	Ctrl	12
MT	81	687	a0e8bb1d-7241-44b8-a91b-d1cb9db05ef9	+	om_073_011.sorted.bed	Ctrl	12
MT	81	733	c455d5c4-414a-4d63-bcf2-b23f1c13bbd2	+	om_073_011.sorted.bed	Ctrl	12
MT	81	491	f5c3197e-34c5-4b90-b41a-a5e019d491f7	+	om_073_011.sorted.bed	Ctrl	12
MT	81	793	c07c2429-5e80-409c-a253-6ee0cee626c2	+	om_073_011.sorted.bed	Ctrl	12
MT	81	615	c5af7d3a-0d48-47db-9ee6-065616642b6e	+	om_073_011.sorted.bed	Ctrl	12
MT	81	1024	f9711e6f-82ec-4c5c-afca-28aa3f0a0a9e	+	om_073_011.sorted.bed	Ctrl	12
MT	81	718	0e66fc28-ebe7-46fd-93ac-4a339c1f24d9	+	om_073_011.sorted.bed	Ctrl	12
MT	81	652	1e98e6f2-c3fd-40b9-ac6b-8887db5ca6e5	+	om_073_011.sorted.bed	Ctrl	12
MT	81	736	4bfab45f-1e96-45ac-ac33-2ed7e74f0b0d	+	om_073_011.sorted.bed	Ctrl	12
MT	81	1024	548a97bf-496b-4369-9aa5-88c0dd1ec000	+	om_073_011.sorted.bed	Ctrl	12
MT	81	465	7c1040d2-de48-4389-944a-c107e86f2b3d	+	om_073_011.sorted.bed	Ctrl	12
MT	81	302	a0ad5e52-0d34-44db-bedb-11ca9ac4f0a3	+	om_073_011.sorted.bed	Ctrl	12
MT	81	905	a0b4a918-0a5a-4a27-a2ae-201f268eb35e	+	om_073_011.sorted.bed	Ctrl	12
MT	81	900	a73ddab8-5218-4144-90ad-81e227b27221	+	om_073_011.sorted.bed	Ctrl	12
MT	81	952	ac09db0c-4547-485e-99c5-920b5db40bc1	+	om_073_011.sorted.bed	Ctrl	12
MT	81	1024	bda38c54-5584-46df-a4f1-623874327a08	+	om_073_011.sorted.bed	Ctrl	12
MT	81	660	e77cb015-1c65-47cc-bf44-d116dbe73312	+	om_073_011.sorted.bed	Ctrl	12
MT	81	417	3d03c8b9-ea8f-4f35-b2cb-829bb6fe525d	+	om_073_011.sorted.bed	Ctrl	12
MT	81	659	84ed7865-ace8-420c-b8dc-ee83cd3c69ba	+	om_073_011.sorted.bed	Ctrl	12
MT	81	383	aeaf14de-52e1-44aa-93ae-46c656cac566	+	om_073_011.sorted.bed	Ctrl	12
MT	81	676	b0a2ad1a-0444-4018-9661-c744ccbd29e7	+	om_073_011.sorted.bed	Ctrl	12
MT	81	931	24c33841-e1eb-4765-b913-83dccc537a58	+	om_073_011.sorted.bed	Ctrl	12
MT	81	467	575525e7-e428-402e-aaab-5f399739695d	+	om_073_011.sorted.bed	Ctrl	12
MT	81	1023	6157d6e6-d6b9-4150-b388-95c9b25393c4	+	om_073_011.sorted.bed	Ctrl	12
MT	81	641	6b0b770e-8eed-45b9-8ccc-298a253a652b	+	om_073_011.sorted.bed	Ctrl	12
MT	81	233	ba376303-f405-4da7-8dde-faa816dc9a5a	+	om_073_011.sorted.bed	Ctrl	12
MT	81	551	e3301422-ba58-4308-83f3-19864ebfc1d2	+	om_073_011.sorted.bed	Ctrl	12
MT	81	536	0b8d1d86-3027-49f8-b15d-d3670ce2606e	+	om_073_011.sorted.bed	Ctrl	12
MT	81	1024	1d396098-93fd-4354-a5e0-092f2910ccc5	+	om_073_011.sorted.bed	Ctrl	12
MT	81	1024	211d1f7e-78af-4de5-abe8-36f5041f33bd	+	om_073_011.sorted.bed	Ctrl	12
MT	81	718	2980d272-8086-46d3-8ac4-e104ac7add55	+	om_073_011.sorted.bed	Ctrl	12
MT	81	634	4002bee8-c2ec-4e48-8467-46788717f79c	+	om_073_011.sorted.bed	Ctrl	12
MT	81	608	44e7c285-6c73-4582-8086-bed0ebc91e4a	+	om_073_011.sorted.bed	Ctrl	12
MT	81	364	81434b43-c947-45ee-b320-ac3b22765b6c	+	om_073_011.sorted.bed	Ctrl	12
MT	81	1024	8342a0bd-1141-488d-b02e-f3f9dffef24c	+	om_073_011.sorted.bed	Ctrl	12
MT	81	573	8922fe73-0115-44e7-90ed-ed75747fe739	+	om_073_011.sorted.bed	Ctrl	12
MT	81	571	ac0c62be-cde0-4729-8f1c-2f9aded7c8b7	+	om_073_011.sorted.bed	Ctrl	12
MT	81	379	bd4f7799-32af-44f1-82f0-785b157895d5	+	om_073_011.sorted.bed	Ctrl	12
MT	81	415	dd5823da-1905-4a59-88d5-3abe4e73238d	+	om_073_011.sorted.bed	Ctrl	12
MT	81	607	e3e0d436-9579-4b40-8f91-d74ea4e484fb	+	om_073_011.sorted.bed	Ctrl	12
MT	81	573	fdaf5847-5115-4bc3-a412-358910e7d8e7	+	om_073_011.sorted.bed	Ctrl	12
MT	81	736	557d8b97-646e-4de2-9fe8-318e65c29b5f	+	om_073_011.sorted.bed	Ctrl	12
MT	81	415	66bc2880-4170-4bdc-96b8-31c5caf9506a	+	om_073_011.sorted.bed	Ctrl	12
MT	81	686	92b97a30-0947-4b5c-8ec0-af7f303d32b0	+	om_073_011.sorted.bed	Ctrl	12
MT	81	975	93f74647-7ccb-4e75-9d82-dca0e1214d2b	+	om_073_011.sorted.bed	Ctrl	12
MT	81	1024	b9be6f79-3bad-46f8-993b-c276a1123766	+	om_073_011.sorted.bed	Ctrl	12
MT	81	608	bf414ee3-e4f0-4698-a029-3447bc34c7eb	+	om_073_011.sorted.bed	Ctrl	12
MT	81	735	01d137e1-1652-4c14-9cd5-4e23e63438e9	+	om_073_011.sorted.bed	Ctrl	12
MT	81	708	0c503d88-a3b5-470f-8b72-52af99aea6d0	+	om_073_011.sorted.bed	Ctrl	12
MT	81	1024	172b184b-c38f-484c-8ce4-97ea62c199b5	+	om_073_011.sorted.bed	Ctrl	12
MT	81	493	18d034bf-56f3-4136-bf0b-72692e7d6328	+	om_073_011.sorted.bed	Ctrl	12
MT	81	803	228c793d-ea5f-48c2-9c5a-42221b98ba39	+	om_073_011.sorted.bed	Ctrl	12
MT	81	1024	44a8f5eb-f3d8-4118-991f-4c4638dc19eb	+	om_073_011.sorted.bed	Ctrl	12
MT	81	602	9b181f03-c677-4076-8735-d1a84eca1433	+	om_073_011.sorted.bed	Ctrl	12
MT	81	818	a6e4e623-1e65-4b21-b93a-fcfcf2f88b02	+	om_073_011.sorted.bed	Ctrl	12
MT	81	609	efd26f70-86b4-4e90-997b-994a79fb37a5	+	om_073_011.sorted.bed	Ctrl	12
MT	81	573	f89e5b26-d10e-4e3c-95ca-6ee353f81fe8	+	om_073_011.sorted.bed	Ctrl	12
MT	81	635	22b35a2c-e66f-4db5-b431-7f209f3b8f36	+	om_073_011.sorted.bed	Ctrl	12
MT	81	1024	39a00148-fc19-4c86-9ab9-f5d8a81ab20b	+	om_073_011.sorted.bed	Ctrl	12
MT	81	1024	5d48bad4-715f-4c05-ad2b-a3a7eed18d45	+	om_073_011.sorted.bed	Ctrl	12
MT	81	602	6b76cf9b-61a7-4abb-8eca-3c619962611f	+	om_073_011.sorted.bed	Ctrl	12
MT	81	545	78dff282-f161-4f3a-ad54-37128434587f	+	om_073_011.sorted.bed	Ctrl	12
MT	81	936	7b2a6413-b81b-4002-9736-63dd5485d204	+	om_073_011.sorted.bed	Ctrl	12
MT	81	384	8182d12f-d7f0-4236-922b-acf812f6ac01	+	om_073_011.sorted.bed	Ctrl	12
MT	81	604	9d56946a-aa4b-4967-a78f-2993d06a02bb	+	om_073_011.sorted.bed	Ctrl	12
MT	81	607	d5c1f9e6-6657-443b-ac70-44abc8b4b28f	+	om_073_011.sorted.bed	Ctrl	12
MT	81	603	e5f48de9-aa29-430d-80f1-6ed6566ccde3	+	om_073_011.sorted.bed	Ctrl	12
MT	81	942	1fe06642-ac07-45dc-a68b-647cb663e569	+	om_073_011.sorted.bed	Ctrl	12
MT	81	234	3d681fdf-f73a-4694-9524-22910b35ce43	+	om_073_011.sorted.bed	Ctrl	12
MT	81	233	69d9f076-ab09-4665-883b-bb2bf5f5e18a	+	om_073_011.sorted.bed	Ctrl	12
MT	81	558	2494625b-f478-4767-be03-2a77c6e4d413	+	om_073_011.sorted.bed	Ctrl	12
MT	81	936	608be97b-69de-443a-9e09-784d288a193c	+	om_073_011.sorted.bed	Ctrl	12
MT	81	551	a2140279-26ba-453b-9fcb-ca1433129649	+	om_073_011.sorted.bed	Ctrl	12
MT	81	622	ae804fbe-fcf4-4b6a-9bf5-54bd7ba41ad4	+	om_073_011.sorted.bed	Ctrl	12
MT	81	383	ce840f0c-7b9e-4882-8ec5-32cfeebd096c	+	om_073_011.sorted.bed	Ctrl	12
MT	81	379	dba79d17-58a8-4271-ba0f-216098c78d9e	+	om_073_011.sorted.bed	Ctrl	12
MT	81	1025	f3e773b4-2ed6-4aaa-aa1d-b55054f491d4	+	om_073_011.sorted.bed	Ctrl	12
MT	81	1024	fd2d35d2-6d75-4cb0-bb23-2c9ada309ecf	+	om_073_011.sorted.bed	Ctrl	12
MT	81	966	2a515a3a-fb2b-4ebb-b691-afb379a84701	+	om_073_011.sorted.bed	Ctrl	12
MT	81	1024	36916b04-fef1-4f05-bd5c-dc5b3d610ae4	+	om_073_011.sorted.bed	Ctrl	12
MT	81	1024	383f82c4-eb01-44cb-856d-78cc5c8ca6f1	+	om_073_011.sorted.bed	Ctrl	12
MT	81	953	3887df5a-a9c3-4754-b2a1-8979f2a2b6b1	+	om_073_011.sorted.bed	Ctrl	12
MT	81	1024	390ac374-cff3-486c-b82b-bfa89b270a84	+	om_073_011.sorted.bed	Ctrl	12
MT	81	302	45238ebb-d70f-41d9-8f83-62f9f372b7f0	+	om_073_011.sorted.bed	Ctrl	12
MT	81	937	b47d6c8f-a856-4f05-9ecf-871740487d29	+	om_073_011.sorted.bed	Ctrl	12
MT	81	374	b58198b4-6181-4a36-8cca-04fbbb591318	+	om_073_011.sorted.bed	Ctrl	12
MT	81	709	d3b575f7-908a-4156-985a-17e6a8315d36	+	om_073_011.sorted.bed	Ctrl	12
MT	81	383	d9160a1b-6df2-475a-a1d9-55c3e70c2f38	+	om_073_011.sorted.bed	Ctrl	12
MT	81	1024	f36a5ca4-30f5-4291-86cd-9283df55778f	+	om_073_011.sorted.bed	Ctrl	12
MT	81	981	8abf7f60-634f-4e46-9632-9af1994e90be	+	om_073_011.sorted.bed	Ctrl	12
MT	81	936	afaee5f6-b9c6-4da7-97a6-2ff2988fd8b5	+	om_073_011.sorted.bed	Ctrl	12
MT	81	417	b7a24b05-9805-4879-a965-55af3354a29b	+	om_073_011.sorted.bed	Ctrl	12
MT	81	981	d7e781ee-ecb8-49cf-9090-9b16238bf7ed	+	om_073_011.sorted.bed	Ctrl	12
MT	81	417	5d1a5c98-835c-4699-b698-1b53a6603ed3	+	om_073_011.sorted.bed	Ctrl	12
MT	81	1062	66055d4d-148b-4028-a9bf-475962b2ec9a	+	om_073_011.sorted.bed	Ctrl	12
MT	81	951	c03810c7-5b44-40c1-a7fe-a5299114b32d	+	om_073_011.sorted.bed	Ctrl	12
MT	81	1024	c5de6b9c-27d6-4cdb-a5fe-90c630376ce7	+	om_073_011.sorted.bed	Ctrl	12
MT	81	1024	e2fc44e0-dfd0-4d89-bf3b-8102b65209eb	+	om_073_011.sorted.bed	Ctrl	12
MT	81	561	f954a213-606f-4080-9898-b215ea6a33a4	+	om_073_011.sorted.bed	Ctrl	12
MT	81	692	fb060ec4-d365-444c-ba57-59645f3f52cb	+	om_073_011.sorted.bed	Ctrl	12
MT	81	1024	830c68d3-0392-4316-b955-5c6c5b15d891	+	om_073_011.sorted.bed	Ctrl	12
MT	81	936	5fe432e6-94d2-46ce-b99b-24c001609c13	+	om_073_011.sorted.bed	Ctrl	12
MT	81	1024	68cafdb3-2f52-4b49-9637-fec3ce9ca67c	+	om_073_011.sorted.bed	Ctrl	12
MT	81	936	69676b9e-46dc-4256-9eb9-84ae69178869	+	om_073_011.sorted.bed	Ctrl	12
MT	81	1024	887ae92a-d48a-46da-a769-5cd5b66e24bc	+	om_073_011.sorted.bed	Ctrl	12
MT	81	729	99f09d28-599e-4d25-b1f3-b77442882b0b	+	om_073_011.sorted.bed	Ctrl	12
MT	81	926	f99d028e-eefb-493d-a94e-59e0dc59073a	+	om_073_011.sorted.bed	Ctrl	12
MT	81	607	51cc6c27-8d81-4cdb-a94e-3427626c6995	+	om_073_011.sorted.bed	Ctrl	12
MT	81	736	a3987548-5660-4c30-b743-fe0bdbd977c4	+	om_073_011.sorted.bed	Ctrl	12
MT	81	605	da07a9f5-ac70-444c-b48e-fd1dd9c87398	+	om_073_011.sorted.bed	Ctrl	12
MT	81	961	2362d478-2a9b-4649-9d1d-914aff347107	+	om_073_011.sorted.bed	Ctrl	12
MT	81	727	5b75ba91-a818-4245-b9d4-9b6597a5666d	+	om_073_011.sorted.bed	Ctrl	12
MT	81	602	6d50331e-e8c2-40e3-a86d-5a48bab8b80a	+	om_073_011.sorted.bed	Ctrl	12
MT	81	573	ae84e0d3-a4d7-40cd-a6df-90b7416bbfeb	+	om_073_011.sorted.bed	Ctrl	12
MT	81	641	d18f5ef1-98f4-4500-823f-343c25d1577f	+	om_073_011.sorted.bed	Ctrl	12
MT	81	1028	e32fddbd-13e5-4260-9210-904c2eb33ae2	+	om_073_011.sorted.bed	Ctrl	12
MT	81	672	2a8ea68d-cfeb-4de3-b412-37ee61574fea	+	om_073_011.sorted.bed	Ctrl	12
MT	81	1024	6a5cb256-1a7e-439d-8653-04676e94399d	+	om_073_011.sorted.bed	Ctrl	12
MT	81	321	b26525aa-2672-40bd-b4dd-faf4438130e1	+	om_073_011.sorted.bed	Ctrl	12
MT	81	1024	b94c03e2-1b7a-4698-bc8b-5da82733d1e9	+	om_073_011.sorted.bed	Ctrl	12
MT	81	718	2997c475-3aae-49a0-8175-e0f9cd3ee64c	+	om_073_011.sorted.bed	Ctrl	12
MT	81	649	7a2e7832-87cd-4e5f-9fb1-667f95a69e86	+	om_073_011.sorted.bed	Ctrl	12
MT	81	376	004ee56b-6f70-43be-9848-4a9bb3d2ab79	+	om_073_011.sorted.bed	Ctrl	12
MT	81	383	20579ecd-6bd5-4d3a-a3e3-1284128013ad	+	om_073_011.sorted.bed	Ctrl	12
MT	81	302	2d8ff7a2-22b2-457d-b6a7-9d4ef5f4fcca	+	om_073_011.sorted.bed	Ctrl	12
MT	81	728	3ff97381-613b-42b6-9a0c-1c4ee55b0077	+	om_073_011.sorted.bed	Ctrl	12
MT	81	607	526ba77e-0b8e-4098-9ecd-44f153a0eccd	+	om_073_011.sorted.bed	Ctrl	12
MT	81	465	568aee3c-8dde-4c52-b352-8b9265c1d264	+	om_073_011.sorted.bed	Ctrl	12
MT	81	684	60405b23-9ff8-464a-bdcf-a1a95be1b35f	+	om_073_011.sorted.bed	Ctrl	12
MT	81	384	60c11767-b90c-4cff-b5f3-50b657d3f262	+	om_073_011.sorted.bed	Ctrl	12
MT	81	736	6afce5a6-89b0-44b2-ae19-28818d6fa776	+	om_073_011.sorted.bed	Ctrl	12
MT	81	1024	78585ae0-2f79-46e0-9b7a-d44ab59165ba	+	om_073_011.sorted.bed	Ctrl	12
MT	81	996	7cfd2507-540e-4817-b41a-d564d7419bd2	+	om_073_011.sorted.bed	Ctrl	12
MT	81	665	7f096585-0d21-4252-b8fb-6e1cf2bea0e4	+	om_073_011.sorted.bed	Ctrl	12
MT	81	718	f43f2ad9-fe2b-442b-9207-7dde94016d41	+	om_073_011.sorted.bed	Ctrl	12
MT	81	546	f6cacd66-faec-4357-a0ae-3615b88a295f	+	om_073_011.sorted.bed	Ctrl	12
MT	81	1024	f81e92d9-d75f-46b4-a1f2-43ea4a67e47f	+	om_073_011.sorted.bed	Ctrl	12
MT	81	953	543af787-8ddf-4004-ba58-a5a1e32993f7	+	om_073_011.sorted.bed	Ctrl	12
MT	81	458	753119e1-0ecf-46aa-ad51-e60e539757b8	+	om_073_011.sorted.bed	Ctrl	12
MT	81	962	8a19d5ff-69e2-4e16-acd7-00bec0423a9d	+	om_073_011.sorted.bed	Ctrl	12
MT	81	953	cbcee6c4-375e-43e6-bdba-a7b41b3950b7	+	om_073_011.sorted.bed	Ctrl	12
MT	81	677	f4a9cf27-b841-4833-b405-8552812e6bfe	+	om_073_011.sorted.bed	Ctrl	12
MT	81	1024	7d497b16-e62d-408e-91c5-91de70e22b65	+	om_073_011.sorted.bed	Ctrl	12
MT	81	728	b7557300-2b0c-4066-9d88-bd11fff0d3c0	+	om_073_011.sorted.bed	Ctrl	12
MT	81	383	c9a2f689-7a65-4dcf-a3e7-e5f806b164ee	+	om_073_011.sorted.bed	Ctrl	12
MT	81	536	e46f8e68-881e-4075-bc13-dae6579c14ab	+	om_073_011.sorted.bed	Ctrl	12
MT	81	936	fbb323b2-b060-42cc-b316-e4ff4691ba97	+	om_073_011.sorted.bed	Ctrl	12
MT	81	981	2132470d-49d9-4c9e-ac02-3c981249c4be	+	om_073_011.sorted.bed	Ctrl	12
MT	81	679	268b3061-c905-4d18-80b8-e3bca7dfbe25	+	om_073_011.sorted.bed	Ctrl	12
MT	81	742	33263456-2ee4-419e-b5b1-cfd3d7aa8dfb	+	om_073_011.sorted.bed	Ctrl	12
MT	81	418	3f7170f2-5a03-4467-a5d2-c3fd4d6fe9c8	+	om_073_011.sorted.bed	Ctrl	12
MT	81	718	6f1ced39-609a-4d0c-9526-81cdb89b6aa0	+	om_073_011.sorted.bed	Ctrl	12
MT	81	607	6f6c557c-e10e-49c5-8a42-7847e372bc40	+	om_073_011.sorted.bed	Ctrl	12
MT	81	653	94e3bfad-ec38-4385-acad-7fae7066fa69	+	om_073_011.sorted.bed	Ctrl	12
MT	81	1024	a6d094ba-b5b2-4d61-9a08-a9c504821b1d	+	om_073_011.sorted.bed	Ctrl	12
MT	81	558	d99a33fb-9476-40c2-be0f-4efa6005e9ff	+	om_073_011.sorted.bed	Ctrl	12
MT	81	1024	f5e126c8-fabb-4e26-a08f-3f3e3aab5721	+	om_073_011.sorted.bed	Ctrl	12
MT	81	1024	1637834f-4c05-4256-a61a-2a2bb380e946	+	om_073_011.sorted.bed	Ctrl	12
MT	81	936	5f430a24-9d84-4c72-a29b-447367842b08	+	om_073_011.sorted.bed	Ctrl	12
MT	81	952	985bf68f-5673-4c49-b47c-a1c172b1769c	+	om_073_011.sorted.bed	Ctrl	12
MT	81	384	e293b2ae-d503-4240-8a76-d6525006a2e5	+	om_073_011.sorted.bed	Ctrl	12
MT	81	1024	a7002597-a750-4f44-8ef0-c82a1681d9df	+	om_073_011.sorted.bed	Ctrl	12
MT	81	773	848ed3f5-760e-4743-8865-94f200deda3b	+	om_073_011.sorted.bed	Ctrl	12
MT	81	936	902bc624-8c1d-4e57-bb76-c3caf9be2315	+	om_073_011.sorted.bed	Ctrl	12
MT	81	383	ae7f5900-3859-46cb-88e2-34d52be3ef8c	+	om_073_011.sorted.bed	Ctrl	12
MT	81	1023	e2205603-c819-46e6-a6f8-1a418c29c319	+	om_073_011.sorted.bed	Ctrl	12
MT	81	383	ee1b42c0-e94d-4296-a5b2-1a5b66d8415b	+	om_073_011.sorted.bed	Ctrl	12
MT	81	1024	f5f80248-6fea-4c6d-a0c6-dd2d1f9ddae0	+	om_073_011.sorted.bed	Ctrl	12
MT	81	1024	125dbd70-37d9-4752-bc85-df004b871fb6	+	om_073_011.sorted.bed	Ctrl	12
MT	81	655	438573ae-5d47-4689-90d2-d04f291d32de	+	om_073_011.sorted.bed	Ctrl	12
MT	81	718	553c7c38-e293-4003-ade3-6b9c82fc9ccb	+	om_073_011.sorted.bed	Ctrl	12
MT	81	383	6c15121e-dd88-4eec-99ff-5557d5a67e63	+	om_073_011.sorted.bed	Ctrl	12
MT	81	912	7ea84913-1b47-4d0e-93dd-af1ee2411391	+	om_073_011.sorted.bed	Ctrl	12
MT	81	1024	a2f352dd-6db5-4939-a41d-30398d29c076	+	om_073_011.sorted.bed	Ctrl	12
MT	81	718	ca145d84-482f-446f-9545-ed79e227a23d	+	om_073_011.sorted.bed	Ctrl	12
MT	81	581	477f6279-d68a-4bc7-be04-809fc7566c55	+	om_073_011.sorted.bed	Ctrl	12
MT	81	662	c2bd0253-bad6-4dfe-83c3-6d5d74ffaf1e	+	om_073_011.sorted.bed	Ctrl	12
MT	81	605	c8e00247-604e-4d24-aba9-74dbda76049e	+	om_073_011.sorted.bed	Ctrl	12
MT	81	603	d03998bb-0688-456c-b929-defc8f8024e2	+	om_073_011.sorted.bed	Ctrl	12
MT	81	607	dc87aefa-224a-426c-ade7-71807fb6ee75	+	om_073_011.sorted.bed	Ctrl	12
MT	81	615	f3a2c2ee-574b-4b50-978a-26cefdc2a760	+	om_073_011.sorted.bed	Ctrl	12
MT	81	383	0a56f327-4c9f-4bc0-b7f7-43d02d1928ba	+	om_073_011.sorted.bed	Ctrl	12
MT	81	9391	525e1bcc-3952-4431-a08f-548f11a36030	+	om_073_011.sorted.bed	Ctrl	12
MT	81	567	5d938038-0410-4a31-9dd6-9f66e9f26cbd	+	om_073_011.sorted.bed	Ctrl	12
MT	81	899	95c60ca3-2de7-4870-95de-f36c4db406f6	+	om_073_011.sorted.bed	Ctrl	12
MT	81	1024	a712bb7e-b121-4a52-9f86-82793d30b028	+	om_073_011.sorted.bed	Ctrl	12
MT	81	1024	a93e7097-e419-4390-ac91-7e371b426b04	+	om_073_011.sorted.bed	Ctrl	12
MT	81	605	d7e82136-9ea9-4f7d-b7ea-7c56ec6207e7	+	om_073_011.sorted.bed	Ctrl	12
MT	81	657	ead256ea-7ea4-42c0-bc46-c92d9afbd89d	+	om_073_011.sorted.bed	Ctrl	12
MT	81	1024	f332a897-663c-479a-bef1-6573e1896089	+	om_073_011.sorted.bed	Ctrl	12
MT	81	375	36862648-2841-4d4e-b1fc-02e82d7ca981	+	om_073_011.sorted.bed	Ctrl	12
MT	81	759	534c44a0-5235-4c47-82d2-c08890a621a5	+	om_073_011.sorted.bed	Ctrl	12
MT	81	604	6678ecc8-acc8-453e-8c29-4be97509c7a2	+	om_073_011.sorted.bed	Ctrl	12
MT	81	1024	a4dec66c-48ad-4c99-b4d8-4b125d97e814	+	om_073_011.sorted.bed	Ctrl	12
MT	81	1024	40c49d60-e526-44d6-a660-89efe8689fea	+	om_073_011.sorted.bed	Ctrl	12
MT	81	599	4dce7403-54a6-402a-9ac6-01c54ee1080a	+	om_073_011.sorted.bed	Ctrl	12
MT	81	1024	75798c7e-69ab-4774-a2e3-10cf7ec4e33a	+	om_073_011.sorted.bed	Ctrl	12
MT	81	1024	77c1a470-a8f5-4f6a-bde8-560c59fe73d8	+	om_073_011.sorted.bed	Ctrl	12
MT	81	607	8dbb75f9-ab20-4017-b349-a7da15d58cb9	+	om_073_011.sorted.bed	Ctrl	12
MT	81	417	8f433a6d-71e7-4a39-951e-72561a579175	+	om_073_011.sorted.bed	Ctrl	12
MT	81	709	bff68440-3c09-4a47-af23-164dc9eba81a	+	om_073_011.sorted.bed	Ctrl	12
MT	81	607	e87817f8-cabf-461f-ace2-24f79bf336f0	+	om_073_011.sorted.bed	Ctrl	12
MT	81	237	42bb029e-3ba1-47fb-ae02-f1d4421ce2c7	+	om_073_011.sorted.bed	Ctrl	12
MT	81	1024	f1e17b43-c3e6-491d-a233-eb582dd8b413	+	om_073_011.sorted.bed	Ctrl	12
MT	81	722	f7a00ff8-70bb-459b-9111-1b323cc66972	+	om_073_011.sorted.bed	Ctrl	12
MT	81	612	4582dc27-4058-4549-8724-291e3a39fc95	+	om_073_011.sorted.bed	Ctrl	12
MT	81	821	7673dd89-41e2-471c-bc36-a40f3e27241f	+	om_073_011.sorted.bed	Ctrl	12
MT	81	936	819ef484-3a90-478f-87f7-32157079718f	+	om_073_011.sorted.bed	Ctrl	12
MT	81	981	d6772308-a1b1-444e-93a9-02e7cd5bea07	+	om_073_011.sorted.bed	Ctrl	12
MT	81	290	d7f07ecb-a7f2-427d-b853-cddaba3cc916	+	om_073_011.sorted.bed	Ctrl	12
MT	81	681	e9ae8b3e-bc37-4f17-84c4-88e41b1326ca	+	om_073_011.sorted.bed	Ctrl	12
MT	81	383	0ff3fcd6-792a-4b4a-b923-829025a5f932	+	om_073_011.sorted.bed	Ctrl	12
MT	81	609	57b2aa0d-a88e-413f-a7f9-660c1265cd61	+	om_073_011.sorted.bed	Ctrl	12
MT	81	1024	63686ac4-8785-4142-aa54-71dc5f9b4808	+	om_073_011.sorted.bed	Ctrl	12
MT	81	701	a0faca27-9ff4-4411-8370-e17e36065f2d	+	om_073_011.sorted.bed	Ctrl	12
MT	81	718	c3cb8218-647b-4399-9b32-af5c5b90b278	+	om_073_011.sorted.bed	Ctrl	12
MT	81	597	c59b10a1-ae1c-4daa-a518-c7384fca7b1f	+	om_073_011.sorted.bed	Ctrl	12
MT	81	417	c9950867-a57e-4673-a425-0fc9f27c9418	+	om_073_011.sorted.bed	Ctrl	12
MT	81	973	d8947c93-6614-411a-b083-8b0c4e73fe82	+	om_073_011.sorted.bed	Ctrl	12
MT	81	936	13ef1ebe-62cc-47ce-add6-a2612019e403	+	om_073_011.sorted.bed	Ctrl	12
MT	81	981	40397c00-9c21-4059-9149-d9bbd4ecc027	+	om_073_011.sorted.bed	Ctrl	12
MT	81	465	66887c2a-f78f-417a-b154-58072947530d	+	om_073_011.sorted.bed	Ctrl	12
MT	81	564	6989353a-4b88-493b-8027-59777d6f90c0	+	om_073_011.sorted.bed	Ctrl	12
MT	81	602	770f5ce0-5b2c-420c-9db1-de127d797540	+	om_073_011.sorted.bed	Ctrl	12
MT	81	383	8f336615-fccb-4f14-bea0-acb073e39103	+	om_073_011.sorted.bed	Ctrl	12
MT	81	961	f69fbb4c-4857-4f93-b86a-1936a0a64b05	+	om_073_011.sorted.bed	Ctrl	12
MT	81	732	3991778d-503e-41ce-85b9-14878598ada3	+	om_073_011.sorted.bed	Ctrl	12
MT	81	1024	3a8bb28e-6f5f-4266-a3b2-bbc412dbc4de	+	om_073_011.sorted.bed	Ctrl	12
MT	81	722	3ad386d1-1828-42e6-bce2-882f104788e5	+	om_073_011.sorted.bed	Ctrl	12
MT	81	593	3bafae85-622b-47f4-8b42-88990597a032	+	om_073_011.sorted.bed	Ctrl	12
MT	81	692	6dfd35df-86b6-4618-8a3b-983850617061	+	om_073_011.sorted.bed	Ctrl	12
MT	81	736	7cbb4120-a36a-4c39-8e87-75378bccb040	+	om_073_011.sorted.bed	Ctrl	12
MT	81	603	dbdf1276-7c8e-4daf-ab44-c866df75d703	+	om_073_011.sorted.bed	Ctrl	12
MT	81	1024	274a8908-29d1-4078-abf1-8c5c4c0bdf51	+	om_073_011.sorted.bed	Ctrl	12
MT	81	700	405864e3-dbbf-4c62-b5a9-b3d0d851f1c7	+	om_073_011.sorted.bed	Ctrl	12
MT	81	900	455e18e2-413e-4fe6-b630-37f7d1acb217	+	om_073_011.sorted.bed	Ctrl	12
MT	81	672	6707b297-b87a-4707-9c8d-3fb90755106e	+	om_073_011.sorted.bed	Ctrl	12
MT	81	702	8438f8c9-d4ea-44c3-99cb-72c93858d13f	+	om_073_011.sorted.bed	Ctrl	12
MT	81	1024	8792a85b-989b-40cb-a81d-c119d5d0ec88	+	om_073_011.sorted.bed	Ctrl	12
MT	81	625	a4dc5870-f07d-4a0f-bb34-37e1f9941ff6	+	om_073_011.sorted.bed	Ctrl	12
MT	81	971	dc300293-7b18-4dcf-b396-e7b0d96f5c08	+	om_073_011.sorted.bed	Ctrl	12
MT	81	1024	95b0d095-c872-4052-b2ea-99f49c859919	+	om_073_011.sorted.bed	Ctrl	12
MT	81	672	b47ad365-3a02-4cb0-837e-54ce8b98a402	+	om_073_011.sorted.bed	Ctrl	12
MT	81	974	d50eec6a-6694-43da-bc55-0f69d876690b	+	om_073_011.sorted.bed	Ctrl	12
MT	81	718	dc627ca4-0d2a-4cc9-ae93-748ae3d3aa62	+	om_073_011.sorted.bed	Ctrl	12
MT	81	1024	079ffa37-0e83-407f-b8a9-d4c4b93d8b61	+	om_073_011.sorted.bed	Ctrl	12
MT	81	920	641dec83-0d20-4d5d-947d-287ad2e509dc	+	om_073_011.sorted.bed	Ctrl	12
MT	81	574	b62a850b-3ce2-4ad5-91d4-cfead5cf11fd	+	om_073_011.sorted.bed	Ctrl	12
MT	81	479	ca829bbe-3ecf-471a-b2ab-81328079f684	+	om_073_011.sorted.bed	Ctrl	12
MT	81	1024	407ca5d8-ca21-4489-bc04-a3dfb6c98e75	+	om_073_011.sorted.bed	Ctrl	12
MT	81	662	448a5bfa-0326-488c-9a94-6a52d4824482	+	om_073_011.sorted.bed	Ctrl	12
MT	81	1024	4c612288-2668-4f41-9253-90fc83598b29	+	om_073_011.sorted.bed	Ctrl	12
MT	81	593	714c453d-dd96-4f22-aad1-fa30b3321de8	+	om_073_011.sorted.bed	Ctrl	12
MT	81	951	75487d9c-ac56-4355-b6cf-5ac441b44bfa	+	om_073_011.sorted.bed	Ctrl	12
MT	81	718	88d86e72-8672-4cde-9b17-f28e76e02a6f	+	om_073_011.sorted.bed	Ctrl	12
MT	81	603	8ae472b5-7b6d-4bff-89b4-6c2276ecb689	+	om_073_011.sorted.bed	Ctrl	12
MT	81	383	9c25dc2d-4860-4cd7-a96d-bf3ceaa59dc9	+	om_073_011.sorted.bed	Ctrl	12
MT	81	384	a766116e-2912-4b76-8c12-21abfaa62b90	+	om_073_011.sorted.bed	Ctrl	12
MT	81	969	eff4c787-04dc-4098-803c-7892c30b1499	+	om_073_011.sorted.bed	Ctrl	12
MT	81	1024	4908d789-29e1-4743-a040-6fee64efa0d7	+	om_073_011.sorted.bed	Ctrl	12
MT	81	383	6b29bba8-406e-43f3-9582-ea5cc5404a32	+	om_073_011.sorted.bed	Ctrl	12
MT	81	936	9ace3420-dbdd-48b1-8b3f-6b80c2863603	+	om_073_011.sorted.bed	Ctrl	12
MT	81	603	bbd62f2e-b839-4751-bd29-af13e4eecc05	+	om_073_011.sorted.bed	Ctrl	12
MT	81	718	ddf91499-2f87-487c-bb16-3496518d5165	+	om_073_011.sorted.bed	Ctrl	12
MT	81	734	0a6caab0-4590-4206-b640-ec0ffe7924aa	+	om_073_011.sorted.bed	Ctrl	12
MT	81	1024	307fa4d1-82b1-483e-917e-88c6d9b73763	+	om_073_011.sorted.bed	Ctrl	12
MT	81	630	8c61508a-db29-4628-abd2-360346c39f0c	+	om_073_011.sorted.bed	Ctrl	12
MT	81	869	bb63fc25-d7b8-4a7f-aa82-a9ea1c73626c	+	om_073_011.sorted.bed	Ctrl	12
MT	81	608	c6e532da-2b1a-4eb3-946a-e7c192e81501	+	om_073_011.sorted.bed	Ctrl	12
MT	81	641	f8ee4fc8-2f61-40b5-8528-c8bcb3ebf8c3	+	om_073_011.sorted.bed	Ctrl	12
MT	81	587	fa9ea5cf-9912-42a1-b452-ee4453aac4f6	+	om_073_011.sorted.bed	Ctrl	12
MT	81	1024	2ab4ef10-de24-47d2-8980-151a5b57d222	+	om_073_011.sorted.bed	Ctrl	12
MT	81	961	2adef6dd-f441-476e-81bb-082399f434dc	+	om_073_011.sorted.bed	Ctrl	12
MT	81	1024	7069f664-8b7d-40d2-b45a-c408a3b0108a	+	om_073_011.sorted.bed	Ctrl	12
MT	81	607	75386fd0-9322-4512-bc4f-59ec8abd517f	+	om_073_011.sorted.bed	Ctrl	12
MT	81	1024	a49e1af1-3baa-462c-a685-bb24fff5bc33	+	om_073_011.sorted.bed	Ctrl	12
MT	81	981	c0891bbd-cbf3-4542-9f9b-1dede9fe65bd	+	om_073_011.sorted.bed	Ctrl	12
MT	81	601	d898833f-eadf-4f17-956d-dcfe5cc47f39	+	om_073_011.sorted.bed	Ctrl	12
MT	81	230	0a56cfca-c887-4c18-b4a3-7e9b756a924d	+	om_073_011.sorted.bed	Ctrl	12
MT	81	607	14672529-ab14-468e-8cb9-a32df322c84f	+	om_073_011.sorted.bed	Ctrl	12
MT	81	725	231ef93f-2b22-4a9f-bae6-8609fd9d5296	+	om_073_011.sorted.bed	Ctrl	12
MT	81	953	25c1bfd8-827d-4f30-a42f-d35e506f21c4	+	om_073_011.sorted.bed	Ctrl	12
MT	81	216	3171cd98-be43-44fc-87cf-7158440db8dd	+	om_073_011.sorted.bed	Ctrl	12
MT	81	1024	4dda0949-50d6-402f-aaf9-abf20a99b34e	+	om_073_011.sorted.bed	Ctrl	12
MT	81	602	efe90c1f-1142-4eab-b113-d0c281b40b5b	+	om_073_011.sorted.bed	Ctrl	12
MT	81	301	f8748f52-1f7e-4880-8d6b-d39b720eb293	+	om_073_011.sorted.bed	Ctrl	12
MT	81	828	fb32d51e-826e-47bf-b539-d95673074248	+	om_073_011.sorted.bed	Ctrl	12
MT	81	736	13203630-e497-4ec7-b8b5-3c3bd4c61936	+	om_073_011.sorted.bed	Ctrl	12
MT	81	918	199fe08a-2802-4a96-86a2-4cd12ace0044	+	om_073_011.sorted.bed	Ctrl	12
MT	81	379	3c53f36f-0d81-483d-b2b9-e4652454a7b1	+	om_073_011.sorted.bed	Ctrl	12
MT	81	592	3eb897e2-20b3-4a9a-bd70-59a58a60c222	+	om_073_011.sorted.bed	Ctrl	12
MT	81	718	642ac46b-3639-417d-a6f8-9c8dfd350e8e	+	om_073_011.sorted.bed	Ctrl	12
MT	81	368	6ea5b7fe-0b82-45e8-a6c6-c08c058c829e	+	om_073_011.sorted.bed	Ctrl	12
MT	81	1024	773ad8d5-3949-477f-b062-1a990415cb7d	+	om_073_011.sorted.bed	Ctrl	12
MT	81	757	77636d36-f2db-4bb0-bb62-cc6794350155	+	om_073_011.sorted.bed	Ctrl	12
MT	81	414	afb8c3f2-c2d1-49dc-adfb-3b2ee3dc4fa5	+	om_073_011.sorted.bed	Ctrl	12
MT	81	718	b84c81d8-53ec-4d5f-92d2-11b4b15e1b75	+	om_073_011.sorted.bed	Ctrl	12
MT	81	455	fed9ccc1-47a5-46ad-9154-c349a470a6a7	+	om_073_011.sorted.bed	Ctrl	12
MT	81	1024	2c7545df-760f-4f83-be84-ead130ef5c35	+	om_073_011.sorted.bed	Ctrl	12
MT	81	936	61091720-c408-44bd-ae07-a985b9bbc9c0	+	om_073_011.sorted.bed	Ctrl	12
MT	81	1024	bdc72422-d3c2-45b2-8dfd-f0aa6da03cf5	+	om_073_011.sorted.bed	Ctrl	12
MT	81	736	4b4bc91e-6a3e-4283-8fa9-1b5e9c6a79a2	+	om_073_011.sorted.bed	Ctrl	12
MT	81	745	9105d812-8714-4ccd-940d-d1909c09684d	+	om_073_011.sorted.bed	Ctrl	12
MT	81	604	ca92b08f-00e0-4808-b204-2e615064760b	+	om_073_011.sorted.bed	Ctrl	12
MT	81	828	dedefed4-ce90-4fb7-bea3-06296c7a0dac	+	om_073_011.sorted.bed	Ctrl	12
MT	81	1024	fa2d2439-b4c4-4f0b-914a-7e58d14f3cb6	+	om_073_011.sorted.bed	Ctrl	12
MT	81	1024	00d9af35-3455-4853-94e6-ee9abe8f787b	+	om_073_011.sorted.bed	Ctrl	12
MT	81	672	07ebed45-a7ec-4cd0-9111-40a395fa9b3c	+	om_073_011.sorted.bed	Ctrl	12
MT	81	383	08723d5a-6aec-426c-bb25-51265305376b	+	om_073_011.sorted.bed	Ctrl	12
MT	81	936	31828576-011b-4002-99b7-2cec7c354c5f	+	om_073_011.sorted.bed	Ctrl	12
MT	81	531	7bf238c4-14c8-49b9-9854-22dd1fa1a0af	+	om_073_011.sorted.bed	Ctrl	12
MT	81	1024	96f0cef3-99cf-4951-a4f5-4285f68a59d9	+	om_073_011.sorted.bed	Ctrl	12
MT	81	607	b651fb4f-1665-40a2-8232-2eb8963a2fd9	+	om_073_011.sorted.bed	Ctrl	12
MT	81	953	f7e157fe-ab50-4e08-93bc-9c179aa61e13	+	om_073_011.sorted.bed	Ctrl	12
MT	81	1024	220f0e68-0aab-47c7-913a-b6f51b650571	+	om_073_011.sorted.bed	Ctrl	12
MT	81	670	7c622324-d335-468d-a488-74f185cecc4a	+	om_073_011.sorted.bed	Ctrl	12
MT	81	1023	a476ed86-121b-4992-8da7-ef0e5a964d4e	+	om_073_011.sorted.bed	Ctrl	12
MT	81	1024	b925141f-88ae-4f98-8634-773eec2f19c0	+	om_073_011.sorted.bed	Ctrl	12
MT	81	551	c8de9c75-2f4e-4ad8-8324-ea7d7c8d236e	+	om_073_011.sorted.bed	Ctrl	12
MT	81	667	e500cf98-9e3f-4113-b157-a80aa526aebd	+	om_073_011.sorted.bed	Ctrl	12
MT	81	1024	8140ea66-3c37-4fec-a604-70f57515ec67	+	om_073_011.sorted.bed	Ctrl	12
MT	81	573	af1e7dbc-0f6e-4eed-9a25-29c17a55289e	+	om_073_011.sorted.bed	Ctrl	12
MT	81	607	f6fc6445-16dd-4053-a826-d8dd4dda3342	+	om_073_011.sorted.bed	Ctrl	12
MT	81	733	6a519261-0d7a-4bda-9bbf-ed64f7096ec8	+	om_073_011.sorted.bed	Ctrl	12
MT	81	1024	b8c3296e-73c9-4c6d-a4dd-40e202ce6695	+	om_073_011.sorted.bed	Ctrl	12
MT	81	607	c3833642-1621-4d6c-9820-c0974c17a42a	+	om_073_011.sorted.bed	Ctrl	12
MT	81	681	dbf24d27-4094-439e-b7aa-34fe81918acb	+	om_073_011.sorted.bed	Ctrl	12
MT	81	709	e7df6624-0e27-488d-ac72-c1aeaff0cc87	+	om_073_011.sorted.bed	Ctrl	12
MT	81	573	078b5599-b8c1-4278-a5a4-c7d213d03760	+	om_073_011.sorted.bed	Ctrl	12
MT	81	1024	2fbfcef1-400a-4293-b602-12d395480411	+	om_073_011.sorted.bed	Ctrl	12
MT	81	605	a24ed683-85d8-42ea-9e2c-1ff487717d0c	+	om_073_011.sorted.bed	Ctrl	12
MT	81	379	bbc85f8e-954a-407e-a9f9-25ce7f2ba153	+	om_073_011.sorted.bed	Ctrl	12
MT	81	383	d2dc76ac-727d-4d46-bc65-b4342da87289	+	om_073_011.sorted.bed	Ctrl	12
MT	81	661	089b84fd-a348-4492-82ba-23b76fccd597	+	om_073_011.sorted.bed	Ctrl	12
MT	81	633	31d5801a-ce41-461a-92e5-adf879de3f25	+	om_073_011.sorted.bed	Ctrl	12
MT	81	1024	5b33524a-56ef-47c5-87e9-85c760369679	+	om_073_011.sorted.bed	Ctrl	12
MT	81	725	9f1c5ca8-5de0-4aa3-bb0c-98acd2f1e034	+	om_073_011.sorted.bed	Ctrl	12
MT	81	681	f4d9af53-aaf6-49cc-b4d0-18218269e876	+	om_073_011.sorted.bed	Ctrl	12
MT	81	1024	fb0e12c8-0120-470e-b9f4-ef5a05e66269	+	om_073_011.sorted.bed	Ctrl	12
MT	81	936	fb29a472-1e35-46c8-b3dc-d18376b42051	+	om_073_011.sorted.bed	Ctrl	12
MT	81	450	fbf0f1e2-dd5b-4a85-b2e6-0b8c91e7a046	+	om_073_011.sorted.bed	Ctrl	12
MT	81	608	26f21a34-0d4b-47ce-9abb-5259b5cc5ff6	+	om_073_011.sorted.bed	Ctrl	12
MT	81	718	29daa00d-4cb6-44df-96cf-ddf1bfc2bdca	+	om_073_011.sorted.bed	Ctrl	12
MT	81	414	983d61d6-4996-4967-99b1-a04d15437c68	+	om_073_011.sorted.bed	Ctrl	12
MT	81	1023	a4fdbffe-8054-47b2-b53b-d0e05fd3786c	+	om_073_011.sorted.bed	Ctrl	12
MT	81	1024	c099a75a-cc0c-4cf6-b620-ed2522943ac2	+	om_073_011.sorted.bed	Ctrl	12
MT	81	417	e2655362-fe02-473e-a38a-d6818ffa3a48	+	om_073_011.sorted.bed	Ctrl	12
MT	81	612	e9f8b402-03d0-432a-b0c1-daa39b5ae8c9	+	om_073_011.sorted.bed	Ctrl	12
MT	81	718	fdd3ada0-75cd-430c-b7b6-b95e96cce54a	+	om_073_011.sorted.bed	Ctrl	12
MT	81	602	0e9f6f57-114b-4b2d-9788-b72c4f5e6709	+	om_073_011.sorted.bed	Ctrl	12
MT	81	415	372db576-2146-427b-a947-21874d302796	+	om_073_011.sorted.bed	Ctrl	12
MT	81	2281	6f6c1d94-2cf4-44b0-a080-20c87641db40	+	om_073_011.sorted.bed	Ctrl	12
MT	81	221	bd70e890-a352-4efb-9ea0-547bd17c5012	+	om_073_011.sorted.bed	Ctrl	12
MT	81	606	126ac648-8555-44d3-b1ad-7d18bb229c11	+	om_073_011.sorted.bed	Ctrl	12
MT	81	670	24408e95-0d05-4b91-b6b3-4be81fff3625	+	om_073_011.sorted.bed	Ctrl	12
MT	81	605	4ae294fc-04ec-49fc-b051-6c7b5f49a28b	+	om_073_011.sorted.bed	Ctrl	12
MT	81	1024	4c00a566-bd36-4a69-8bba-ac8ba86adef8	+	om_073_011.sorted.bed	Ctrl	12
MT	81	1022	efff03c7-8d43-492c-95c9-11b5fc3be1dc	+	om_073_011.sorted.bed	Ctrl	12
MT	81	672	159035f3-798b-4485-a82b-c97024cbab62	+	om_073_011.sorted.bed	Ctrl	12
MT	81	1024	5fce703a-064e-4f49-8f67-6e0d04ee2db8	+	om_073_011.sorted.bed	Ctrl	12
MT	81	641	a62350a6-66ca-4078-8963-34c10446a56d	+	om_073_011.sorted.bed	Ctrl	12
MT	81	1024	b230c5ac-32d6-4054-b898-fa483f8b8834	+	om_073_011.sorted.bed	Ctrl	12
MT	81	498	bef6f45e-4e7c-4181-b7f2-338a193599f0	+	om_073_011.sorted.bed	Ctrl	12
MT	81	951	c15e40d8-5385-4c91-af99-4f48308daf1a	+	om_073_011.sorted.bed	Ctrl	12
MT	81	607	f87268e7-912d-415a-9ffd-10fad5eda824	+	om_073_011.sorted.bed	Ctrl	12
MT	81	564	0c035865-3625-4432-a09c-a159db54c360	+	om_073_011.sorted.bed	Ctrl	12
MT	81	1024	0c954b08-e33a-4056-9167-c4f25e857adc	+	om_073_011.sorted.bed	Ctrl	12
MT	81	1001	35b244ea-aba1-4833-a91d-463aaf24c518	+	om_073_011.sorted.bed	Ctrl	12
MT	81	383	394af9bd-3393-434c-92b1-0c4bcde34025	+	om_073_011.sorted.bed	Ctrl	12
MT	81	394	56416eb5-a9e5-4c54-8062-df00a045f392	+	om_073_011.sorted.bed	Ctrl	12
MT	81	982	5ca98820-9b21-4949-bbed-f1cdab9e7647	+	om_073_011.sorted.bed	Ctrl	12
MT	81	597	97ad00fb-23cf-4be4-872f-1ac5307856e7	+	om_073_011.sorted.bed	Ctrl	12
MT	81	1024	b422c6b6-49f4-4623-8bd3-a2bcd58465fb	+	om_073_011.sorted.bed	Ctrl	12
MT	81	946	931cf6bc-9ced-43a9-94c0-d42179c897ea	+	om_073_011.sorted.bed	Ctrl	12
MT	81	1024	c343d67a-0653-4ab4-956a-fe414a0d2464	+	om_073_011.sorted.bed	Ctrl	12
MT	81	931	d3a8dac0-722a-45c5-8104-4c0c394d84b9	+	om_073_011.sorted.bed	Ctrl	12
MT	81	440	0154dc63-a12f-47a7-89b3-7b1e0edd8b86	+	om_073_011.sorted.bed	Ctrl	12
MT	81	1024	4bdb76a8-9de6-4086-a981-05b394e418f8	+	om_073_011.sorted.bed	Ctrl	12
MT	81	573	7b573a88-657f-4489-ab53-887c6624a385	+	om_073_011.sorted.bed	Ctrl	12
MT	81	554	9f1ff49e-3eb0-4c59-9650-8b8a3129d1fc	+	om_073_011.sorted.bed	Ctrl	12
MT	81	736	c0529a64-cf15-44e5-90e8-7025545b375c	+	om_073_011.sorted.bed	Ctrl	12
MT	81	732	eb4f7326-c98b-4ab4-9de7-0b4fe57251ae	+	om_073_011.sorted.bed	Ctrl	12
MT	81	546	f22753cf-1349-4cdb-9baa-ff329c8a5582	+	om_073_011.sorted.bed	Ctrl	12
MT	81	936	f4668199-bccd-4540-ad76-3822a506810e	+	om_073_011.sorted.bed	Ctrl	12
MT	81	348	14ed4ad4-a7f3-49c2-805f-fa24a066c666	+	om_073_011.sorted.bed	Ctrl	12
MT	81	440	18eb1040-f99f-4b06-9657-79267ca898b5	+	om_073_011.sorted.bed	Ctrl	12
MT	81	1024	2f1cca0f-2b75-4410-be29-79feeca6b785	+	om_073_011.sorted.bed	Ctrl	12
MT	81	744	4bfe661b-dca7-4a19-899f-238378f8054a	+	om_073_011.sorted.bed	Ctrl	12
MT	81	597	5699d910-f17e-4d90-90b5-a5ddb894868f	+	om_073_011.sorted.bed	Ctrl	12
MT	81	736	8f8297d7-e897-4ddc-b2a3-a3b9104f0e3c	+	om_073_011.sorted.bed	Ctrl	12
MT	81	1022	9722c1f2-bdc1-49a0-8d66-56a6dbd06291	+	om_073_011.sorted.bed	Ctrl	12
MT	81	383	9ce56689-6d9c-464b-a152-bb710bd9e49d	+	om_073_011.sorted.bed	Ctrl	12
MT	81	383	a0597be2-1346-430c-9143-732ac42b04db	+	om_073_011.sorted.bed	Ctrl	12
MT	81	593	a370a8ad-6352-40ec-8581-b915821702ed	+	om_073_011.sorted.bed	Ctrl	12
MT	81	684	bac7f953-aaf3-484a-9459-cc2ddd2b2fbb	+	om_073_011.sorted.bed	Ctrl	12
MT	81	1024	d298c071-a11a-4c70-ad33-3c38096c878e	+	om_073_011.sorted.bed	Ctrl	12
MT	81	379	82761621-b7c2-44e3-b8e9-49abdb7b4d15	+	om_073_011.sorted.bed	Ctrl	12
MT	81	936	f5cf2122-749b-41b8-844d-22e5713bcbdf	+	om_073_011.sorted.bed	Ctrl	12
MT	81	500	063eb09c-5473-41f5-a2fd-60547da8c6d5	+	om_073_011.sorted.bed	Ctrl	12
MT	81	593	26eaf865-7a4a-40ff-a7af-c4dff77f9833	+	om_073_011.sorted.bed	Ctrl	12
MT	81	536	2f2d5e2b-590a-49f6-8b48-260f719a7cc1	+	om_073_011.sorted.bed	Ctrl	12
MT	81	1024	30ecfedf-b340-4e74-a0f8-aa70b73bfcbf	+	om_073_011.sorted.bed	Ctrl	12
MT	81	537	3a5632f8-e355-4347-ae02-bb474eb9f6e3	+	om_073_011.sorted.bed	Ctrl	12
MT	81	630	626e4a28-f4d2-4c23-84e7-a7a8f05ddff0	+	om_073_011.sorted.bed	Ctrl	12
MT	81	718	66810632-1765-4f15-bff4-b960f01c3110	+	om_073_011.sorted.bed	Ctrl	12
MT	81	414	818163eb-6823-4390-babd-f758fe428b72	+	om_073_011.sorted.bed	Ctrl	12
MT	81	1020	8fb7fbd2-8fd9-4ee8-ab6a-32ef941d4777	+	om_073_011.sorted.bed	Ctrl	12
MT	81	1024	99f503b8-9fbf-4da9-8c95-f3dec6fd0655	+	om_073_011.sorted.bed	Ctrl	12
MT	81	573	b0535f04-c028-456d-a7a5-112ed8936a6b	+	om_073_011.sorted.bed	Ctrl	12
MT	81	608	c4826964-5c62-4baa-8454-e6c7337241d3	+	om_073_011.sorted.bed	Ctrl	12
MT	81	941	de551aac-e35b-4785-9dc9-9b03d007713e	+	om_073_011.sorted.bed	Ctrl	12
MT	81	417	f4ab3eee-02ac-4fe1-b2d2-420abd156c35	+	om_073_011.sorted.bed	Ctrl	12
MT	81	516	1edb897c-e17a-44cd-920a-30126888146e	+	om_073_011.sorted.bed	Ctrl	12
MT	81	1024	434c2b29-1cba-43dc-8b0e-93314144db02	+	om_073_011.sorted.bed	Ctrl	12
MT	81	649	47137148-e98c-40d6-8910-62329ee36662	+	om_073_011.sorted.bed	Ctrl	12
MT	81	288	73ed1ada-923f-410f-a839-758eb22b2ace	+	om_073_011.sorted.bed	Ctrl	12
MT	81	670	74225e8c-b437-49f6-9994-cbe9a188e554	+	om_073_011.sorted.bed	Ctrl	12
MT	81	936	8cda8607-fd2d-4af5-abd9-567606458192	+	om_073_011.sorted.bed	Ctrl	12
MT	81	1061	c382e7a5-ef0f-4a1a-a960-f6805621bfb5	+	om_073_011.sorted.bed	Ctrl	12
MT	81	417	d52c1be0-892c-4a9d-91f5-58289d8c1ef2	+	om_073_011.sorted.bed	Ctrl	12
MT	81	1024	f2479789-9018-446e-a41e-8cc00e2233f4	+	om_073_011.sorted.bed	Ctrl	12
MT	81	683	f41d49d9-6665-4143-92fa-7f7b5b493a6c	+	om_073_011.sorted.bed	Ctrl	12
MT	81	531	0d5e8c1d-888a-494d-a647-e3da2310d343	+	om_073_011.sorted.bed	Ctrl	12
MT	81	417	0f3112b1-e4d2-4ffe-9a2b-e8e219753877	+	om_073_011.sorted.bed	Ctrl	12
MT	81	936	61f4b41e-6352-4b9f-bd5d-20a647dadf37	+	om_073_011.sorted.bed	Ctrl	12
MT	81	966	6fabd467-69d0-414c-aed0-96dc6ab1b2ee	+	om_073_011.sorted.bed	Ctrl	12
MT	81	607	74e31877-8216-4505-b758-cbcbcbe268d4	+	om_073_011.sorted.bed	Ctrl	12
MT	81	716	86aec820-7f00-40b3-a132-0664b0ed265a	+	om_073_011.sorted.bed	Ctrl	12
MT	81	952	99b7b27b-9c6e-42e3-9656-9b728c3064cd	+	om_073_011.sorted.bed	Ctrl	12
MT	81	383	cb70946c-59c9-4814-9846-fc1be2c4f8dd	+	om_073_011.sorted.bed	Ctrl	12
MT	81	593	11359f69-70d4-4d28-a79c-b260a1ad07d4	+	om_073_011.sorted.bed	Ctrl	12
MT	81	708	117dc0ec-7ccb-4500-850e-326a020109fa	+	om_073_011.sorted.bed	Ctrl	12
MT	81	695	172e4e6b-beee-4f8c-b3e1-86a860ecc631	+	om_073_011.sorted.bed	Ctrl	12
MT	81	379	230b09cf-d1ac-4f7c-919b-db628816776c	+	om_073_011.sorted.bed	Ctrl	12
MT	81	672	35846d0a-1062-460c-bbae-e157b6ef322d	+	om_073_011.sorted.bed	Ctrl	12
MT	81	718	5237c7b3-6ce6-4eac-b48c-fea541a693b7	+	om_073_011.sorted.bed	Ctrl	12
MT	81	936	80995f56-0241-4ff4-8732-e30bf36ce17c	+	om_073_011.sorted.bed	Ctrl	12
MT	81	201	acd8f388-9646-44c0-acca-f716704cce82	+	om_073_011.sorted.bed	Ctrl	12
MT	81	1024	bdb6c4cd-46ea-4163-886a-cf9f34f46857	+	om_073_011.sorted.bed	Ctrl	12
MT	81	383	2a41d2ba-b668-49dd-8784-bf93206ef9eb	+	om_073_011.sorted.bed	Ctrl	12
MT	81	379	2c77cab5-2dbb-4a1e-bf92-845ea1fee5b7	+	om_073_011.sorted.bed	Ctrl	12
MT	81	1024	5adc326f-bbfa-40d3-a426-73e1a343ca6b	+	om_073_011.sorted.bed	Ctrl	12
MT	81	286	be3df50c-1e61-4409-b9c7-287b3c250598	+	om_073_011.sorted.bed	Ctrl	12
MT	81	1024	c457604f-a285-42c8-9c73-24d2c6e65855	+	om_073_011.sorted.bed	Ctrl	12
MT	81	607	cc26ac5f-5047-419e-92f8-8acc2ee672fa	+	om_073_011.sorted.bed	Ctrl	12
MT	81	573	0f284ca9-5152-48f9-97d2-5790e02ca3fa	+	om_073_011.sorted.bed	Ctrl	12
MT	81	383	10a9a9c0-a6bf-43ba-8a1b-57d14fe24563	+	om_073_011.sorted.bed	Ctrl	12
MT	81	952	25aca3d9-ad8c-4c92-ac12-1f4c7113039a	+	om_073_011.sorted.bed	Ctrl	12
MT	81	13588	33c99564-76af-4f0a-af73-ccf53ebbf159	+	om_073_011.sorted.bed	Ctrl	12
MT	81	936	36ac4ab6-6a6f-4b47-bcf4-947bc429c9e5	+	om_073_011.sorted.bed	Ctrl	12
MT	81	677	4a82209b-5f0f-490f-b1ca-ee54a18e87f5	+	om_073_011.sorted.bed	Ctrl	12
MT	81	607	5f71b258-0c14-4102-86a4-19ff7d3b20bc	+	om_073_011.sorted.bed	Ctrl	12
MT	81	373	73abac30-cee9-4109-a48d-148eca63840b	+	om_073_011.sorted.bed	Ctrl	12
MT	81	1024	95e53a47-2315-4191-9e09-a4d53c6b57d3	+	om_073_011.sorted.bed	Ctrl	12
MT	81	607	a215bad3-e7cb-48e7-a5bd-117a0b42a4ea	+	om_073_011.sorted.bed	Ctrl	12
MT	81	718	b03a7000-2945-48b5-9aeb-2d5faa6c2645	+	om_073_011.sorted.bed	Ctrl	12
MT	81	1024	b9659a11-52ca-45b9-b954-77a03acdf992	+	om_073_011.sorted.bed	Ctrl	12
MT	81	536	ba5db061-c23d-48ae-bd88-7171d42f22ea	+	om_073_011.sorted.bed	Ctrl	12
MT	81	683	c78383c6-3334-47dc-9fcb-c1405bad18c3	+	om_073_011.sorted.bed	Ctrl	12
MT	81	545	d98cbe8d-9271-4b47-937f-0e1dcdf6bfad	+	om_073_011.sorted.bed	Ctrl	12
MT	81	961	fd172018-4243-4518-920d-852b3db08b58	+	om_073_011.sorted.bed	Ctrl	12
MT	81	1024	1585949e-af48-43c4-987d-2ea8587f4e9c	+	om_073_011.sorted.bed	Ctrl	12
MT	81	1024	27bde7e0-8500-4ed8-a70b-654e924a2047	+	om_073_011.sorted.bed	Ctrl	12
MT	81	558	299a9f90-afea-4268-aed3-822d0a053ec9	+	om_073_011.sorted.bed	Ctrl	12
MT	81	1024	4a15d8db-6836-4771-8b9d-c8dd24f01260	+	om_073_011.sorted.bed	Ctrl	12
MT	81	479	75d99b72-63c8-4669-94dc-5d49e053a02c	+	om_073_011.sorted.bed	Ctrl	12
MT	81	1024	87caf8ee-64fb-49a0-a691-05078ee81de9	+	om_073_011.sorted.bed	Ctrl	12
MT	81	828	9b553070-9c23-473f-bdcf-6cf7d26c4196	+	om_073_011.sorted.bed	Ctrl	12
MT	81	1024	b08ca9c0-016e-4e6a-b8b0-a03e83c8c877	+	om_073_011.sorted.bed	Ctrl	12
MT	81	607	0e23c2c9-0a56-4aae-af96-e12ae735d88c	+	om_073_011.sorted.bed	Ctrl	12
MT	81	1024	5247cd64-13e4-41f2-839c-a855eae0d41f	+	om_073_011.sorted.bed	Ctrl	12
MT	81	417	838c61aa-af7b-4318-a1a8-c987aa1fa03e	+	om_073_011.sorted.bed	Ctrl	12
MT	81	427	bb132a1e-1846-4992-a4d1-dff079b0f199	+	om_073_011.sorted.bed	Ctrl	12
MT	81	608	c039e697-2d54-47a0-a0a0-46858bdcba01	+	om_073_011.sorted.bed	Ctrl	12
MT	81	1033	3f9f9a07-1175-4f3d-9814-d9f05b9b34cf	+	om_073_011.sorted.bed	Ctrl	12
MT	81	935	46f85d1a-d1ae-4968-9358-cef03befcfce	+	om_073_011.sorted.bed	Ctrl	12
MT	81	464	581df302-9bb3-4605-9e8f-0287be409d0c	+	om_073_011.sorted.bed	Ctrl	12
MT	81	511	bda3a1f7-5163-49d7-b903-186a001e0cf2	+	om_073_011.sorted.bed	Ctrl	12
MT	81	1024	d7825c5d-9819-422e-8f01-40aa7003786b	+	om_073_011.sorted.bed	Ctrl	12
MT	81	628	11c804ba-1012-496d-adba-165c84583c0e	+	om_073_011.sorted.bed	Ctrl	12
MT	81	645	1e1074ce-f7c7-4585-b7eb-23b6a846d7b4	+	om_073_011.sorted.bed	Ctrl	12
MT	81	808	208c73c6-310a-4edc-a87b-7ada27765f12	+	om_073_011.sorted.bed	Ctrl	12
MT	81	1024	5606080d-99dd-42d0-971c-f5616b7bac30	+	om_073_011.sorted.bed	Ctrl	12
MT	81	558	6bd0d2ba-0b47-46a9-9b4e-9cfe5e370691	+	om_073_011.sorted.bed	Ctrl	12
MT	81	936	a157ea71-62bc-4cc7-8847-c1fbcbd3c00e	+	om_073_011.sorted.bed	Ctrl	12
MT	81	1024	e4a94375-3d0a-46a3-9a9e-a4949f2b09ad	+	om_073_011.sorted.bed	Ctrl	12
MT	81	607	8a324017-ec06-4e13-aba3-c1830e80bcb8	+	om_073_011.sorted.bed	Ctrl	12
MT	81	9391	c99946d3-8f69-4244-91a4-e699900b4ceb	+	om_073_011.sorted.bed	Ctrl	12
MT	81	718	f3d52c5f-783d-4a8d-9b57-7a2d6480ac9d	+	om_073_011.sorted.bed	Ctrl	12
MT	81	709	0f6b4766-4647-4331-b4c0-b547cb479c27	+	om_073_011.sorted.bed	Ctrl	12
MT	81	661	a13e057f-6616-44ea-81e5-d275cac07bee	+	om_073_011.sorted.bed	Ctrl	12
MT	81	667	daf6c442-60ce-4b7a-9eaf-96e78f7b851a	+	om_073_011.sorted.bed	Ctrl	12
MT	81	1024	29cf5093-9700-4174-9671-708765ec5a77	+	om_073_011.sorted.bed	Ctrl	12
MT	81	573	2e8139b9-f46c-46ce-b89b-5db07522f0b5	+	om_073_011.sorted.bed	Ctrl	12
MT	81	383	35c92ab8-75b6-4059-965f-93321694b84b	+	om_073_011.sorted.bed	Ctrl	12
MT	81	1023	58e6b89c-0f47-490d-a805-d5310abb0c02	+	om_073_011.sorted.bed	Ctrl	12
MT	81	960	8ead8c83-4c74-47a2-b8ac-fc49d7f8637e	+	om_073_011.sorted.bed	Ctrl	12
MT	81	1024	b35a03b0-9f03-4741-a1bc-0a0b12686753	+	om_073_011.sorted.bed	Ctrl	12
MT	81	414	df083826-52aa-468b-bedd-68c309cf129c	+	om_073_011.sorted.bed	Ctrl	12
MT	81	1024	13f99c99-cdfc-4033-bb38-2b4d8a167e23	+	om_073_011.sorted.bed	Ctrl	12
MT	81	976	267b6c0b-1ce5-4779-b70e-57ed6563a785	+	om_073_011.sorted.bed	Ctrl	12
MT	81	936	2b007d53-89bb-4b44-ba77-396b11d16510	+	om_073_011.sorted.bed	Ctrl	12
MT	81	302	4c11fbfa-4d90-45d1-9ea0-c641a9783483	+	om_073_011.sorted.bed	Ctrl	12
MT	81	644	85a4f853-d4f3-45bd-8664-4dcef8089a9a	+	om_073_011.sorted.bed	Ctrl	12
MT	81	941	a8ae701e-ebae-4376-9b74-00ae200ff3b0	+	om_073_011.sorted.bed	Ctrl	12
MT	81	383	cabd5ff0-aed6-4187-b1b9-7fce0334e9f5	+	om_073_011.sorted.bed	Ctrl	12
MT	81	514	e0c37908-39d2-4e38-af41-5aac42de0025	+	om_073_011.sorted.bed	Ctrl	12
MT	81	1024	e989acdf-4021-4150-b2b9-67c6b73e854f	+	om_073_011.sorted.bed	Ctrl	12
MT	81	936	6bbb93ad-ddd1-411c-b79c-0f36f3b4d85c	+	om_073_011.sorted.bed	Ctrl	12
MT	81	607	acb20602-9edb-401c-a710-5308915353cc	+	om_073_011.sorted.bed	Ctrl	12
MT	81	950	b21d3143-55e5-484c-adcd-4732aac0d636	+	om_073_011.sorted.bed	Ctrl	12
MT	81	936	b7cb329a-2b1c-4645-9964-e69e4fc26514	+	om_073_011.sorted.bed	Ctrl	12
MT	81	379	e25cb42f-f738-4797-a3f7-c555f212e70f	+	om_073_011.sorted.bed	Ctrl	12
MT	81	537	f1829f65-6655-4ae6-966a-c2f9d31b071e	+	om_073_011.sorted.bed	Ctrl	12
MT	81	713	2e4fd5af-098b-4dd0-ab75-dbfb3aa5ffbd	+	om_073_011.sorted.bed	Ctrl	12
MT	81	981	8dc44a66-4a9e-4050-86cd-05a09d1158ee	+	om_073_011.sorted.bed	Ctrl	12
MT	81	529	05949dd6-ef93-4ada-8e6a-dc50267cd0ba	+	om_073_011.sorted.bed	Ctrl	12
MT	81	700	0a73c065-2cdb-4095-af75-f2f530336326	+	om_073_011.sorted.bed	Ctrl	12
MT	81	936	36a4e298-7334-45f7-85a1-15a31a52923c	+	om_073_011.sorted.bed	Ctrl	12
MT	81	613	39dffbae-69a6-48f0-959c-2efbc707d9c7	+	om_073_011.sorted.bed	Ctrl	12
MT	81	961	469075b2-ccd7-4382-ad7c-3b7fb99bee93	+	om_073_011.sorted.bed	Ctrl	12
MT	81	1024	67163201-ae72-4344-ac99-a17e930843c0	+	om_073_011.sorted.bed	Ctrl	12
MT	81	496	7142ff76-72aa-4dd1-91e8-1b8419aea8f0	+	om_073_011.sorted.bed	Ctrl	12
MT	81	936	fba880b8-43fc-4750-afa3-fbe090e0f2ec	+	om_073_011.sorted.bed	Ctrl	12
MT	81	383	16c85dd8-0d06-44ea-9121-f0a82746f48b	+	om_073_011.sorted.bed	Ctrl	12
MT	81	605	349b8103-07b0-4bcc-9b4d-7c7a3886f427	+	om_073_011.sorted.bed	Ctrl	12
MT	81	607	5d901703-652a-427f-a40f-7a4ea84267d8	+	om_073_011.sorted.bed	Ctrl	12
MT	81	607	6d8394bc-9d90-42ae-b2b8-1e1f4e1b4989	+	om_073_011.sorted.bed	Ctrl	12
MT	81	710	c455b8f0-1531-403d-9134-e817229025bb	+	om_073_011.sorted.bed	Ctrl	12
MT	81	1024	dd43cbc4-48d1-4664-9720-b111e7ffbef3	+	om_073_011.sorted.bed	Ctrl	12
MT	81	742	e86d6501-1974-4cd3-ad3e-a7af87eba862	+	om_073_011.sorted.bed	Ctrl	12
MT	81	383	02e3db5f-296a-40f1-a906-5d90ac4968e7	+	om_073_011.sorted.bed	Ctrl	12
MT	81	226	032b1c2b-c860-4d9b-a1be-d120e55d827b	+	om_073_011.sorted.bed	Ctrl	12
MT	81	384	28fb978e-775c-4afe-950c-ee6057e6ff02	+	om_073_011.sorted.bed	Ctrl	12
MT	81	1024	2ae472f0-26e0-4e32-9d08-6fe6585aaf22	+	om_073_011.sorted.bed	Ctrl	12
MT	81	302	358d5874-c065-4745-8b77-50c6b9645b81	+	om_073_011.sorted.bed	Ctrl	12
MT	81	607	b1bad518-d697-4577-b88d-1d9a902d6387	+	om_073_011.sorted.bed	Ctrl	12
MT	81	302	bd4e2d41-08d5-464d-a9cd-5328ce7f3f27	+	om_073_011.sorted.bed	Ctrl	12
MT	81	1024	13c8da20-becd-49a5-9c67-64a7ec7b1f6a	+	om_073_011.sorted.bed	Ctrl	12
MT	81	719	198fbbaa-f1e7-425d-b3ff-c9be581707fa	+	om_073_011.sorted.bed	Ctrl	12
MT	81	536	202f5fe6-3a5c-4d1d-9273-5fa44af599bb	+	om_073_011.sorted.bed	Ctrl	12
MT	81	511	282347b2-eb7f-401e-bc5f-06521c485900	+	om_073_011.sorted.bed	Ctrl	12
MT	81	803	2da74035-c3dd-4809-94a1-7c09c28cda32	+	om_073_011.sorted.bed	Ctrl	12
MT	81	414	6b4524dc-dc00-4ae9-91fc-44e02b301d76	+	om_073_011.sorted.bed	Ctrl	12
MT	81	1024	a53ad544-8739-4fb1-ba40-8564c0aca451	+	om_073_011.sorted.bed	Ctrl	12
MT	81	607	ad813b37-af3f-48ff-b3c1-fbb8e07c4dc2	+	om_073_011.sorted.bed	Ctrl	12
MT	81	654	ce88f6c6-ca32-40ff-aba9-0cbf81a20615	+	om_073_011.sorted.bed	Ctrl	12
MT	81	1024	d09f4c13-4796-42f2-a03d-5444ed640e05	+	om_073_011.sorted.bed	Ctrl	12
MT	81	594	3697fe06-a780-49ba-a3fd-fe02bbb70a3e	+	om_073_011.sorted.bed	Ctrl	12
MT	81	343	3c1ab912-a80b-4a0a-b6f9-84bbcf586b82	+	om_073_011.sorted.bed	Ctrl	12
MT	81	607	3c749391-b3bc-4aa4-b897-e3f54669433b	+	om_073_011.sorted.bed	Ctrl	12
MT	81	1024	5e7da8ff-0ab9-4a5e-8419-615191fbb4e4	+	om_073_011.sorted.bed	Ctrl	12
MT	81	414	99064e22-24f5-4cd1-a41e-0480528cb1d1	+	om_073_011.sorted.bed	Ctrl	12
MT	81	734	b3f4a49f-6736-46d5-9dd5-eed93891d7fc	+	om_073_011.sorted.bed	Ctrl	12
MT	81	546	ee7f4f5f-677e-422d-89fe-a31f4e6877cd	+	om_073_011.sorted.bed	Ctrl	12
MT	81	652	540e3d3c-b59a-4baf-911b-b4d2a2dfcef6	+	om_073_011.sorted.bed	Ctrl	12
MT	81	672	b3668495-ac17-4dd8-a9cd-3d63b9d33a54	+	om_073_011.sorted.bed	Ctrl	12
MT	81	380	90205376-f8d2-498a-9344-06d2a6632139	+	om_073_011.sorted.bed	Ctrl	12
MT	81	662	91a71efc-0af5-4b4c-af2d-659739bfed58	+	om_073_011.sorted.bed	Ctrl	12
MT	81	684	bc7d03be-e54e-475a-b02c-3b758cee4873	+	om_073_011.sorted.bed	Ctrl	12
MT	81	607	c4119839-583d-4dfb-8bf3-8af4de1c1e00	+	om_073_011.sorted.bed	Ctrl	12
MT	81	734	de863301-6ef4-4e58-bd47-db1cd6feb48d	+	om_073_011.sorted.bed	Ctrl	12
MT	81	225	ee1a902a-c18d-4f97-9630-c488b3100da1	+	om_073_011.sorted.bed	Ctrl	12
MT	81	736	5048c315-556e-4885-8242-3fb83eee1a09	+	om_073_011.sorted.bed	Ctrl	12
MT	81	452	652f17c4-89f0-46ab-b36e-91f175f2a9db	+	om_073_011.sorted.bed	Ctrl	12
MT	81	653	7af9dd9d-9caa-4f72-9277-ae74821be990	+	om_073_011.sorted.bed	Ctrl	12
MT	81	736	7b51f761-8782-4386-badf-24abe152a95b	+	om_073_011.sorted.bed	Ctrl	12
MT	81	417	3963bff6-d5d6-4079-839d-c1139b228fd3	+	om_073_011.sorted.bed	Ctrl	12
MT	81	349	6e096384-cf59-4553-a79a-b34bc4bbcb81	+	om_073_011.sorted.bed	Ctrl	12
MT	81	607	9fdca999-8695-4d45-a726-8f336f286e30	+	om_073_011.sorted.bed	Ctrl	12
MT	81	1024	b1d2f38a-e4ba-4d65-b89e-0ebe98649c15	+	om_073_011.sorted.bed	Ctrl	12
MT	81	413	d1bf5f8c-7307-4cbf-93e5-f69a549c270f	+	om_073_011.sorted.bed	Ctrl	12
MT	81	805	f73fd188-4644-4745-8b01-e6fdb7efdf3d	+	om_073_011.sorted.bed	Ctrl	12
MT	81	682	35b329f3-bd2c-41c2-914a-0d21bfd888f1	+	om_073_011.sorted.bed	Ctrl	12
MT	81	1024	6f30f952-75ca-4e36-a22d-fc56de61b9ce	+	om_073_011.sorted.bed	Ctrl	12
MT	81	955	dbad46c3-f418-416c-9163-c40b593d67d1	+	om_073_011.sorted.bed	Ctrl	12
MT	81	828	15a6064d-556e-4bcb-910b-230d8e974973	+	om_073_011.sorted.bed	Ctrl	12
MT	81	607	19a500b9-e358-48a6-b81c-27a7bd2dee73	+	om_073_011.sorted.bed	Ctrl	12
MT	81	558	421e693a-34d7-4a8d-a46f-838f5c01d505	+	om_073_011.sorted.bed	Ctrl	12
MT	81	731	5b6727ae-c0ff-46aa-ab1a-6a570d6b747b	+	om_073_011.sorted.bed	Ctrl	12
MT	81	383	7c824f5b-fe87-4633-bd7f-33b22aef5a78	+	om_073_011.sorted.bed	Ctrl	12
MT	81	290	9ccaea74-bf56-4fe2-9691-786423103b7b	+	om_073_011.sorted.bed	Ctrl	12
MT	81	670	d7ef648a-b7b2-462c-ad48-e0a336d0f62a	+	om_073_011.sorted.bed	Ctrl	12
MT	81	653	da4b097c-2932-4ecd-972e-07c346413dda	+	om_073_011.sorted.bed	Ctrl	12
MT	81	415	e0b72cf9-c4ea-4717-ba7f-78d5f5b3295f	+	om_073_011.sorted.bed	Ctrl	12
MT	81	383	e3557a4f-906b-4446-8384-105366368d3f	+	om_073_011.sorted.bed	Ctrl	12
MT	81	602	12d2c6a3-36a2-462f-91a3-28d06429db57	+	om_073_011.sorted.bed	Ctrl	12
MT	81	966	19742f14-ede2-4c9d-9141-d2195c34b4d1	+	om_073_011.sorted.bed	Ctrl	12
MT	81	626	3863c526-6ab9-4981-aa47-15ba9880f7cb	+	om_073_011.sorted.bed	Ctrl	12
MT	81	607	67a19503-56b7-4ff0-9421-bdfcce603aed	+	om_073_011.sorted.bed	Ctrl	12
MT	81	708	6f41e24c-6bc1-42eb-b277-9d3f8c280015	+	om_073_011.sorted.bed	Ctrl	12
MT	81	718	9be28f2f-e133-4308-abe3-bbd7df275fba	+	om_073_011.sorted.bed	Ctrl	12
MT	81	1024	d1e9abe5-9b77-4d2a-9da3-4fee6107efb3	+	om_073_011.sorted.bed	Ctrl	12
MT	81	383	16623de6-0da9-4b12-bbd9-515b2ea9e710	+	om_073_011.sorted.bed	Ctrl	12
MT	81	536	2fba058a-1a39-4856-b1e9-809633832de9	+	om_073_011.sorted.bed	Ctrl	12
MT	81	917	353914e0-e4d6-4135-a2d8-1924058522ae	+	om_073_011.sorted.bed	Ctrl	12
MT	81	1024	5c6f8655-2998-47d7-beb3-f55858c3247c	+	om_073_011.sorted.bed	Ctrl	12
MT	81	710	79ece2ef-acc2-476e-b706-764d9b3afc78	+	om_073_011.sorted.bed	Ctrl	12
MT	81	1024	870c1430-4bac-4234-91f2-bc7ed58bbd80	+	om_073_011.sorted.bed	Ctrl	12
MT	81	676	9c299ea2-a39b-41c7-9442-34eef940ddd1	+	om_073_011.sorted.bed	Ctrl	12
MT	81	936	a1f29874-e169-4490-a2db-096000a878b7	+	om_073_011.sorted.bed	Ctrl	12
MT	81	701	bcc8604b-d069-4698-aaa5-8182c63dbca5	+	om_073_011.sorted.bed	Ctrl	12
MT	81	936	c3c88009-0bc0-44f8-95e7-d0bfcbb1efa5	+	om_073_011.sorted.bed	Ctrl	12
MT	81	560	dd71db72-c9cb-47d6-8fdc-a6b3871f0369	+	om_073_011.sorted.bed	Ctrl	12
MT	81	498	0ed2daf6-ba2a-42e8-827d-dad8bf44c45b	+	om_073_011.sorted.bed	Ctrl	12
MT	81	603	1c0c610a-252f-40b0-ba17-8fd3723dc6e3	+	om_073_011.sorted.bed	Ctrl	12
MT	81	931	3f80bea8-193f-441d-ae49-97cb6deec764	+	om_073_011.sorted.bed	Ctrl	12
MT	81	1024	471c394c-c65a-41ea-b298-1ba96cbf3152	+	om_073_011.sorted.bed	Ctrl	12
MT	81	736	52d24e14-d2e3-4997-bb80-5f768feffdb0	+	om_073_011.sorted.bed	Ctrl	12
MT	81	972	594b564d-96c1-41ac-9359-ec5652c4090e	+	om_073_011.sorted.bed	Ctrl	12
MT	81	1024	5ae19d4f-2e0e-4804-8bf1-346a482bc78a	+	om_073_011.sorted.bed	Ctrl	12
MT	81	1024	5d74e7e3-e89b-42fd-a172-88c450abda5f	+	om_073_011.sorted.bed	Ctrl	12
MT	81	706	68b21829-acf3-4d64-9db3-0d525a77de24	+	om_073_011.sorted.bed	Ctrl	12
MT	81	662	fce1d355-43c2-4344-b21a-82e12fea8c68	+	om_073_011.sorted.bed	Ctrl	12
MT	81	676	1d871ab9-c381-4030-bb4a-c2adb1d45b90	+	om_073_011.sorted.bed	Ctrl	12
MT	81	432	2f816d3a-b1b8-4cf5-86d5-4529f34877fa	+	om_073_011.sorted.bed	Ctrl	12
MT	81	1024	34b0a37c-262e-452b-a7a6-d48d87502c3e	+	om_073_011.sorted.bed	Ctrl	12
MT	81	380	59311d41-04ff-4d94-b009-b21563fe36ff	+	om_073_011.sorted.bed	Ctrl	12
MT	81	662	60c6b66e-338f-4557-9243-8e0adb6b1ba6	+	om_073_011.sorted.bed	Ctrl	12
MT	81	672	81551c2b-6663-496a-939c-b3425067754c	+	om_073_011.sorted.bed	Ctrl	12
MT	81	607	91d25cb1-af3a-4f0c-b4ee-16da19a848e5	+	om_073_011.sorted.bed	Ctrl	12
MT	81	1024	968cc268-0725-43b3-9d20-d2d4fb6b1655	+	om_073_011.sorted.bed	Ctrl	12
MT	81	670	9ce7ea87-e973-496f-bea1-464b94a82dc4	+	om_073_011.sorted.bed	Ctrl	12
MT	81	290	d33770ad-9ced-44b2-9cfd-86681487ebf3	+	om_073_011.sorted.bed	Ctrl	12
MT	81	1024	e826e5e4-7599-417a-9cad-f6c0ea9aa821	+	om_073_011.sorted.bed	Ctrl	12
MT	81	609	58489c9a-f92a-42ab-9608-0652e67ed633	+	om_073_011.sorted.bed	Ctrl	12
MT	81	744	68d829b3-c452-4f63-b7cb-5785b4875f3c	+	om_073_011.sorted.bed	Ctrl	12
MT	81	936	6fa445d3-0cbb-4cb1-9895-43033ca6c5a0	+	om_073_011.sorted.bed	Ctrl	12
MT	81	709	c48bcebe-01ae-4132-aab8-c6178076c6a7	+	om_073_011.sorted.bed	Ctrl	12
MT	81	571	ce438a28-f81a-4cae-b067-51f06e739fba	+	om_073_011.sorted.bed	Ctrl	12
MT	81	962	e957fac7-c9d8-44d5-9557-95510169e3fb	+	om_073_011.sorted.bed	Ctrl	12
MT	81	1024	fdbc1bf5-6133-44ff-a06a-1ab76b4d636e	+	om_073_011.sorted.bed	Ctrl	12
MT	81	950	1ceaacac-0f13-4383-9976-c1b52b70eb23	+	om_073_011.sorted.bed	Ctrl	12
MT	81	1024	21432b18-d48c-45a5-968b-ba9a964b5074	+	om_073_011.sorted.bed	Ctrl	12
MT	81	603	7b461762-7291-4003-ab91-b3c281145b32	+	om_073_011.sorted.bed	Ctrl	12
MT	81	690	7d1da31b-bf64-4062-873b-1834d40e0eb6	+	om_073_011.sorted.bed	Ctrl	12
MT	81	1024	89aea0b4-f1f1-4bcd-a908-031d1950c9b8	+	om_073_011.sorted.bed	Ctrl	12
MT	81	718	b5cc576b-c0a5-48b4-93e1-eced2e43a368	+	om_073_011.sorted.bed	Ctrl	12
MT	81	653	ba44cc2c-b4b0-4b14-84e0-69ac053ded16	+	om_073_011.sorted.bed	Ctrl	12
MT	81	613	f1b5fca6-66ee-4d00-bea3-8dfa4315fbd8	+	om_073_011.sorted.bed	Ctrl	12
MT	81	1024	0d37a652-fbbf-43fd-aa94-12ad4c1d691a	+	om_073_011.sorted.bed	Ctrl	12
MT	81	571	0e59157b-99fa-49e0-b0bd-d6e6adeac11c	+	om_073_011.sorted.bed	Ctrl	12
MT	81	1024	3c07dbc5-8069-43c3-9faa-9eebfcde3abb	+	om_073_011.sorted.bed	Ctrl	12
MT	81	481	45f7db34-8979-424e-82bf-2c8f6d971720	+	om_073_011.sorted.bed	Ctrl	12
MT	81	536	5c61c04b-9803-4ca2-bebd-341f093ec48b	+	om_073_011.sorted.bed	Ctrl	12
MT	81	1024	6e05dc7e-3a13-400a-bbae-a1df8bd77f1d	+	om_073_011.sorted.bed	Ctrl	12
MT	81	656	e405bdf9-7bcf-4384-b972-7311c5bcc3e7	+	om_073_011.sorted.bed	Ctrl	12
MT	81	695	e691ca89-3740-48fd-99a6-4537c76abb3d	+	om_073_011.sorted.bed	Ctrl	12
MT	81	936	e6b85e5b-98fe-478b-83f4-93178d6f3c4d	+	om_073_011.sorted.bed	Ctrl	12
MT	81	607	e953cc30-150d-49d4-aff2-49afe17066df	+	om_073_011.sorted.bed	Ctrl	12
MT	81	664	0dc9545a-7ed9-4f98-914a-6d58494979f0	+	om_073_011.sorted.bed	Ctrl	12
MT	81	573	6e4a6ffe-8324-41a5-b1b3-d99732866beb	+	om_073_011.sorted.bed	Ctrl	12
MT	81	1024	95737e08-338f-4d25-8175-5b1ce1a030e3	+	om_073_011.sorted.bed	Ctrl	12
MT	81	1024	a6f73fee-0feb-4c6b-b901-0898aee32aed	+	om_073_011.sorted.bed	Ctrl	12
MT	81	837	ace09265-bc98-481a-aa08-599c54d3c35f	+	om_073_011.sorted.bed	Ctrl	12
MT	81	607	c9cdaa61-f038-43da-95c5-3561a25ff372	+	om_073_011.sorted.bed	Ctrl	12
MT	81	383	cd308137-8c80-4293-98ee-f1d70a8f9426	+	om_073_011.sorted.bed	Ctrl	12
MT	81	301	daae8ae5-f967-4d62-a5cb-5c3ffc7246ad	+	om_073_011.sorted.bed	Ctrl	12
MT	81	1024	dbfd5d7b-cab1-46da-8d8f-a3bf8e1eab72	+	om_073_011.sorted.bed	Ctrl	12
MT	81	467	e869990c-b848-4c11-b18c-7d8378b2150c	+	om_073_011.sorted.bed	Ctrl	12
MT	81	677	8bf7df76-93a4-46a7-be26-5f778806b71e	+	om_073_011.sorted.bed	Ctrl	12
MT	81	607	b62d9bf7-35f7-4e6b-96b7-36b53ef8104d	+	om_073_011.sorted.bed	Ctrl	12
MT	81	1024	d99132fd-8218-4296-8a24-f24e4e084a8a	+	om_073_011.sorted.bed	Ctrl	12
MT	81	1024	dd643a0c-85ed-454e-a707-893fbc7a27aa	+	om_073_011.sorted.bed	Ctrl	12
MT	81	383	efa6bba3-7f37-428f-9c8e-53bcbf825da3	+	om_073_011.sorted.bed	Ctrl	12
MT	81	1024	f5bd6430-db30-4042-aa01-1a944f90acc0	+	om_073_011.sorted.bed	Ctrl	12
MT	81	672	53d98659-9e1e-46d0-bb75-ae5e25bd5abe	+	om_073_011.sorted.bed	Ctrl	12
MT	81	1024	a5f73b56-9bb4-4b1d-8d2c-e92754324f98	+	om_073_011.sorted.bed	Ctrl	12
MT	81	511	05cf84d1-c57d-4e54-9968-7bd8df609dfd	+	om_073_011.sorted.bed	Ctrl	12
MT	81	414	05d1029e-1eff-4952-96bc-a2d17c419e1e	+	om_073_011.sorted.bed	Ctrl	12
MT	81	550	0fcbf902-96eb-4747-8f47-55ea8f5d9acf	+	om_073_011.sorted.bed	Ctrl	12
MT	81	588	181c72c4-9ab5-406b-a89f-e234c77d9bc9	+	om_073_011.sorted.bed	Ctrl	12
MT	81	1024	5fac4783-c35a-4ada-b9bd-b92879930bfe	+	om_073_011.sorted.bed	Ctrl	12
MT	81	936	5fc41a03-b5ca-4f71-9865-68f0c7e63531	+	om_073_011.sorted.bed	Ctrl	12
MT	81	511	a1d777f4-7ed4-41ee-9b48-e5bbb8b7426e	+	om_073_011.sorted.bed	Ctrl	12
MT	81	383	e50adbe8-8684-4f37-adb7-dea0c0ba2733	+	om_073_011.sorted.bed	Ctrl	12
MT	81	1024	0848f844-8573-4921-9221-123d8e1c9e3e	+	om_073_011.sorted.bed	Ctrl	12
MT	81	383	4c67b895-9a00-4229-97e1-abd704f8852b	+	om_073_011.sorted.bed	Ctrl	12
MT	81	718	6dfd5171-3ccb-4704-860a-99cc4c294101	+	om_073_011.sorted.bed	Ctrl	12
MT	81	918	a13a841b-512c-4959-bfd5-ca5e8d71c413	+	om_073_011.sorted.bed	Ctrl	12
MT	81	608	dee2c6f2-25b4-4dd7-b89f-57e525e3a2bd	+	om_073_011.sorted.bed	Ctrl	12
MT	81	1024	ef852f20-7807-4f75-865f-f00bb810896d	+	om_073_011.sorted.bed	Ctrl	12
MT	81	564	27f6f6b5-f4ef-49b4-86a1-dd243894c87e	+	om_073_011.sorted.bed	Ctrl	12
MT	81	651	3c0395f2-ccc8-4585-bc7b-876221954c79	+	om_073_011.sorted.bed	Ctrl	12
MT	81	958	75ff128a-1120-4841-bd0e-8430ff372628	+	om_073_011.sorted.bed	Ctrl	12
MT	81	1024	7f210b01-a022-424c-b888-4273cb16e6c4	+	om_073_011.sorted.bed	Ctrl	12
MT	81	573	8e1b99c2-bcfe-4b54-b6f5-19d63390dcba	+	om_073_011.sorted.bed	Ctrl	12
MT	81	905	9d7679a7-c73b-4ecb-9000-3158a6dd90d1	+	om_073_011.sorted.bed	Ctrl	12
MT	81	603	a7bc2776-33d7-494b-bbcb-973c73eb14a1	+	om_073_011.sorted.bed	Ctrl	12
MT	81	709	c9bf7378-b096-4517-a8a4-da34b622131f	+	om_073_011.sorted.bed	Ctrl	12
MT	81	655	d18358d6-c144-4fe8-be1e-4ba1724c984d	+	om_073_011.sorted.bed	Ctrl	12
MT	81	1024	d7a0b9c7-2cf0-4a88-8dac-6e7f6309d9ec	+	om_073_011.sorted.bed	Ctrl	12
MT	81	536	db79ad09-23e6-4817-bfce-b22b8fc35eb8	+	om_073_011.sorted.bed	Ctrl	12
MT	81	1024	e89caef8-9895-4148-ab01-ec6f4bccf74b	+	om_073_011.sorted.bed	Ctrl	12
MT	81	536	ea160897-b12b-4a34-9b5d-ba35df7ff202	+	om_073_011.sorted.bed	Ctrl	12
MT	81	684	eabe3dac-f317-44cb-ac4e-afdfe5d2b384	+	om_073_011.sorted.bed	Ctrl	12
MT	81	219	0fe671f5-db9b-4738-957e-4501abee5e6a	+	om_073_011.sorted.bed	Ctrl	12
MT	81	707	bb5d75fd-230e-4f5d-837f-26677117674d	+	om_073_011.sorted.bed	Ctrl	12
MT	81	1023	c61b7c84-1f11-4ef1-a30c-9a77b21fefa4	+	om_073_011.sorted.bed	Ctrl	12
MT	81	418	e30873e5-7080-41e1-aa7d-cf5c46950874	+	om_073_011.sorted.bed	Ctrl	12
MT	81	936	0d79438b-852c-4a45-a911-a088f82cb2c8	+	om_073_011.sorted.bed	Ctrl	12
MT	81	1024	0d8ba4ec-0ff3-452c-b817-8ddc35e70c50	+	om_073_011.sorted.bed	Ctrl	12
MT	81	600	1bced82b-621c-4daa-943e-4cbb5becc408	+	om_073_011.sorted.bed	Ctrl	12
MT	81	536	23387d7d-c752-4077-a70b-9deccfb6afe8	+	om_073_011.sorted.bed	Ctrl	12
MT	81	606	26bf52fe-d7fa-4856-9b6b-ad1604c53a70	+	om_073_011.sorted.bed	Ctrl	12
MT	81	736	57da77ca-c97d-481b-a5a8-2d7bb3e94a4c	+	om_073_011.sorted.bed	Ctrl	12
MT	81	755	6cbdb257-dd27-4325-a34e-65edad9ae3ad	+	om_073_011.sorted.bed	Ctrl	12
MT	81	978	f69512fb-0f07-4aa3-8cfa-11b2a0156ae1	+	om_073_011.sorted.bed	Ctrl	12
MT	81	718	0dbb01fe-ffe4-4e6f-8fa4-bdf44303d083	+	om_073_011.sorted.bed	Ctrl	12
MT	81	1024	1d6233e2-8649-42b0-a4e4-cb73c35ee5d5	+	om_073_011.sorted.bed	Ctrl	12
MT	81	936	2da2a3a3-fc30-46ef-b865-61023b377971	+	om_073_011.sorted.bed	Ctrl	12
MT	81	607	c8a9eea1-e8af-4bc8-bb7e-deae1c859764	+	om_073_011.sorted.bed	Ctrl	12
MT	81	1024	ca52331a-6df5-45ef-a1dd-06c8817745e1	+	om_073_011.sorted.bed	Ctrl	12
MT	81	731	e66c0c0d-0e39-43bc-85e0-cbae050fc567	+	om_073_011.sorted.bed	Ctrl	12
MT	81	1024	ffa143cd-79ce-4c3c-9316-308ae160ee8f	+	om_073_011.sorted.bed	Ctrl	12
MT	81	671	118cb87d-daca-432b-ae09-69385851b678	+	om_073_011.sorted.bed	Ctrl	12
MT	81	1024	2d6f2d21-0dce-4c49-b824-f68f2f8aa7aa	+	om_073_011.sorted.bed	Ctrl	12
MT	81	606	3593694d-a0f5-4c9a-8e56-c653f521458e	+	om_073_011.sorted.bed	Ctrl	12
MT	81	609	763a7a5e-7f1f-4fba-8be4-875f644eb317	+	om_073_011.sorted.bed	Ctrl	12
MT	81	267	80772342-b3a3-462b-b315-5039b9ec6cd1	+	om_073_011.sorted.bed	Ctrl	12
MT	81	936	8a361982-0b43-46ee-a279-dc2a60e18328	+	om_073_011.sorted.bed	Ctrl	12
MT	81	1024	c7e8bd84-fdac-4126-b209-148def233b96	+	om_073_011.sorted.bed	Ctrl	12
MT	81	512	ca821040-4ba0-4f72-a8c5-d6de2f56c929	+	om_073_011.sorted.bed	Ctrl	12
MT	81	546	e0e1893c-4824-4085-a73f-1de376bd2db8	+	om_073_011.sorted.bed	Ctrl	12
MT	81	1024	0a86069a-cd7d-4962-b5fd-20ff7547c011	+	om_073_011.sorted.bed	Ctrl	12
MT	81	412	2b642015-d78b-4ffa-8a59-78e875862918	+	om_073_011.sorted.bed	Ctrl	12
MT	81	1024	3178d04f-66af-4b7d-a411-7676e37a4065	+	om_073_011.sorted.bed	Ctrl	12
MT	81	379	7333b193-f229-423a-8808-596d168fd1af	+	om_073_011.sorted.bed	Ctrl	12
MT	81	1024	cb692145-dd95-4b5f-bc8d-17847a70058e	+	om_073_011.sorted.bed	Ctrl	12
MT	81	1024	d6c1ec32-ab77-45b7-8536-6725304a17d9	+	om_073_011.sorted.bed	Ctrl	12
MT	81	1024	0e01c198-aea2-4676-9567-9f71cd435233	+	om_073_011.sorted.bed	Ctrl	12
MT	81	602	1eda934d-6e58-4842-b22e-330419d64530	+	om_073_011.sorted.bed	Ctrl	12
MT	81	807	2e823434-0446-4fa5-9ccb-9d99bac53b2d	+	om_073_011.sorted.bed	Ctrl	12
MT	81	302	56398423-067b-4a2a-ba35-a72e9aded399	+	om_073_011.sorted.bed	Ctrl	12
MT	81	516	5e4cb149-7a63-40f4-aceb-d36bfd6f1ead	+	om_073_011.sorted.bed	Ctrl	12
MT	81	607	b2381c06-b88f-4944-8954-8271b4546671	+	om_073_011.sorted.bed	Ctrl	12
MT	81	1024	ec9b2440-e2a2-4039-a168-9bcabdbf5ecb	+	om_073_011.sorted.bed	Ctrl	12
MT	81	607	0ed7ed0f-94a1-4410-a1b4-1e72ff2e1b46	+	om_073_011.sorted.bed	Ctrl	12
MT	81	645	21c7103b-0ff3-472e-bb9d-ded97c0cf83b	+	om_073_011.sorted.bed	Ctrl	12
MT	81	938	38366905-66b5-4832-acbd-69cca2875b0a	+	om_073_011.sorted.bed	Ctrl	12
MT	81	718	62b42086-49f9-48ba-8a5d-0053b92dd974	+	om_073_011.sorted.bed	Ctrl	12
MT	81	1024	7287e22a-e10d-440a-ab53-268e6f09d995	+	om_073_011.sorted.bed	Ctrl	12
MT	81	709	76e45723-6602-4410-b251-915fd8bfeffb	+	om_073_011.sorted.bed	Ctrl	12
MT	81	936	7a44a5d8-6f9b-41d7-9d64-dc67475a96ac	+	om_073_011.sorted.bed	Ctrl	12
MT	81	1024	949941cd-aafc-41f2-af65-32a1aa60623e	+	om_073_011.sorted.bed	Ctrl	12
MT	81	379	ba984577-7af7-4aec-a0d4-6833a45e6660	+	om_073_011.sorted.bed	Ctrl	12
MT	81	664	a4da12db-5ec7-4ced-a265-94831147c676	+	om_073_011.sorted.bed	Ctrl	12
MT	81	718	c970bfff-39c1-4f64-bcc4-2113dd52a10e	+	om_073_011.sorted.bed	Ctrl	12
MT	81	1024	f9a226d7-4f13-4025-ba8a-ec5ba18c092c	+	om_073_011.sorted.bed	Ctrl	12
MT	81	936	a36091e2-4ec6-4cf5-8bab-9517b37dc5a7	+	om_073_011.sorted.bed	Ctrl	12
MT	81	654	cf05949b-b603-4725-8c67-56cf1496c85b	+	om_073_011.sorted.bed	Ctrl	12
MT	81	652	ecfd2a55-41ba-4b0e-b68e-1628aa8422b7	+	om_073_011.sorted.bed	Ctrl	12
MT	81	596	0353de9f-f598-40ac-80f5-f1a3ba001443	+	om_073_011.sorted.bed	Ctrl	12
MT	81	1024	09ef8244-92ab-4dfb-bccc-b2c1bd4e0776	+	om_073_011.sorted.bed	Ctrl	12
MT	81	564	100c32fe-c4d0-4274-8e03-dd436ae6f738	+	om_073_011.sorted.bed	Ctrl	12
MT	81	905	18bc9cb4-2846-4288-a239-fd2090f5cac4	+	om_073_011.sorted.bed	Ctrl	12
MT	81	607	3382329c-35b6-419e-9e45-ddfbd846285d	+	om_073_011.sorted.bed	Ctrl	12
MT	81	1024	5a8422f0-947f-47df-8193-7dfe0a2c24aa	+	om_073_011.sorted.bed	Ctrl	12
MT	81	348	7602cde0-7581-4bf7-9335-8b35f6230d17	+	om_073_011.sorted.bed	Ctrl	12
MT	81	1024	7b3fb7c5-efe1-407a-896d-b53b8bbedc4b	+	om_073_011.sorted.bed	Ctrl	12
MT	81	676	b1e5631f-d8f5-4982-92e5-df4c7b7d5105	+	om_073_011.sorted.bed	Ctrl	12
MT	81	1024	b563b80c-9593-4d3c-993a-886ca09cb642	+	om_073_011.sorted.bed	Ctrl	12
MT	81	680	f1fa64ae-3999-4a78-aea6-75bfd998f863	+	om_073_011.sorted.bed	Ctrl	12
MT	81	1024	660bba59-bb74-40cf-a3e3-8970be4e059a	+	om_073_011.sorted.bed	Ctrl	12
MT	81	1024	799839ea-e44e-4305-a0b2-10c3987e7de8	+	om_073_011.sorted.bed	Ctrl	12
MT	81	380	79ffa5a1-ad7c-4d33-af3a-a65be88e2d18	+	om_073_011.sorted.bed	Ctrl	12
MT	81	1024	8d5c207d-5c9f-4b20-a09f-153b8aee13d3	+	om_073_011.sorted.bed	Ctrl	12
MT	81	679	ccb057b4-67d0-4149-9e8b-16e9deaf2634	+	om_073_011.sorted.bed	Ctrl	12
MT	81	713	f97534e4-4e7a-4bc6-857f-fd31207baeec	+	om_073_011.sorted.bed	Ctrl	12
MT	81	1024	336bfc3b-b4d5-47e7-8591-18d30cf86fca	+	om_073_011.sorted.bed	Ctrl	12
MT	81	376	3a361bac-41e2-4767-b209-320d5c5e39e5	+	om_073_011.sorted.bed	Ctrl	12
MT	81	1024	51838a15-bb31-4f6c-8b78-e1f897340354	+	om_073_011.sorted.bed	Ctrl	12
MT	81	1024	569e48ab-9da1-44f1-aae0-5fec3f7d1410	+	om_073_011.sorted.bed	Ctrl	12
MT	81	1024	b35283b2-215e-42ea-819e-a5a52eb8458b	+	om_073_011.sorted.bed	Ctrl	12
MT	81	546	d9e958ef-6e16-46cb-99d3-d5804f3fec14	+	om_073_011.sorted.bed	Ctrl	12
MT	81	700	f3ae34df-6200-4d8e-84e9-305c416de3e0	+	om_073_011.sorted.bed	Ctrl	12
MT	81	607	fc9f1dd1-11e7-4577-a153-e430b88e0f9d	+	om_073_011.sorted.bed	Ctrl	12
MT	81	413	31afcf0c-7706-4f86-aec9-f6e231b591da	+	om_073_011.sorted.bed	Ctrl	12
MT	81	538	3f09a9b2-aa3c-4bdc-93e7-ed9a4ed5d01a	+	om_073_011.sorted.bed	Ctrl	12
MT	81	597	53eacdcb-70e1-4ac0-945d-5a0459f1cd1f	+	om_073_011.sorted.bed	Ctrl	12
MT	81	828	b7048fe9-3e65-4a26-83f5-d662c777c618	+	om_073_011.sorted.bed	Ctrl	12
MT	81	1024	0e6b2305-688f-4551-9558-02d4ad68326b	+	om_073_011.sorted.bed	Ctrl	12
MT	81	718	239b1b29-bec0-4423-9847-43ebb052e93b	+	om_073_011.sorted.bed	Ctrl	12
MT	81	698	33c5ff79-d963-476b-9893-7355f2af33a3	+	om_073_011.sorted.bed	Ctrl	12
MT	81	575	3ccd97c5-8d59-41db-b6b5-1a4d1f8936d7	+	om_073_011.sorted.bed	Ctrl	12
MT	81	1024	5ae58f61-0b03-473b-b0e7-c22ece584b05	+	om_073_011.sorted.bed	Ctrl	12
MT	81	718	1f7ad28b-2956-4ead-ab57-bab688b1ece8	+	om_073_011.sorted.bed	Ctrl	12
MT	81	417	22819bc3-c2a3-4c06-ac42-369ab086b3ad	+	om_073_011.sorted.bed	Ctrl	12
MT	81	389	3380ce81-428a-4e6d-840e-263e21ec8123	+	om_073_011.sorted.bed	Ctrl	12
MT	81	811	0bee0c91-bb7b-4483-b3dd-5d68496d28e8	+	om_073_011.sorted.bed	Ctrl	12
MT	81	1024	15244c02-b688-4a60-ac2d-24450afec8ea	+	om_073_011.sorted.bed	Ctrl	12
MT	81	936	2476b47b-75e6-45ec-8d91-191f3bb4d8ca	+	om_073_011.sorted.bed	Ctrl	12
MT	81	413	92b1f844-8551-47c5-8773-7182a1f5ec49	+	om_073_011.sorted.bed	Ctrl	12
MT	81	736	a372cfc9-54d7-454d-9237-65313b90cb79	+	om_073_011.sorted.bed	Ctrl	12
MT	81	660	db11ccb2-f826-4c02-b9e5-8e292fa89b72	+	om_073_011.sorted.bed	Ctrl	12
MT	81	602	1879e063-af65-4346-91de-6b9c527deb4a	+	om_073_011.sorted.bed	Ctrl	12
MT	81	937	1fffd613-8f99-4a75-a219-3ec66e9883b3	+	om_073_011.sorted.bed	Ctrl	12
MT	81	383	39e49eaf-d359-429d-8f60-6ea09f7b785c	+	om_073_011.sorted.bed	Ctrl	12
MT	81	736	48a83e84-c537-4b75-920b-9cafd485865f	+	om_073_011.sorted.bed	Ctrl	12
MT	81	936	4b35fd33-b690-4760-9676-a3f7ad3be66d	+	om_073_011.sorted.bed	Ctrl	12
MT	81	536	562af412-5023-4690-ade1-9620c12acc77	+	om_073_011.sorted.bed	Ctrl	12
MT	81	384	80bbbd61-6524-45c7-b9b5-112128f89d1d	+	om_073_011.sorted.bed	Ctrl	12
MT	81	684	81cdb265-d738-471f-b2b7-ce25b24c20be	+	om_073_011.sorted.bed	Ctrl	12
MT	81	1024	956205d8-78bc-4cdf-8daf-3de35b4d6b55	+	om_073_011.sorted.bed	Ctrl	12
MT	81	601	b3d157aa-c8b6-4ec5-877a-740b06c86695	+	om_073_011.sorted.bed	Ctrl	12
MT	81	1024	ceb7e527-3e8c-4a90-85bb-068e4e28a99d	+	om_073_011.sorted.bed	Ctrl	12
MT	81	657	f18b7782-a87a-4889-a2cc-35c7d5280cc4	+	om_073_011.sorted.bed	Ctrl	12
MT	81	1024	093b445d-f760-4af9-accf-2b337bcfa321	+	om_073_011.sorted.bed	Ctrl	12
MT	81	380	34cc62d0-fc13-4c48-a2d0-154ff73b94e2	+	om_073_011.sorted.bed	Ctrl	12
MT	81	719	474991b2-9bcf-4a2e-92e9-267db444b403	+	om_073_011.sorted.bed	Ctrl	12
MT	81	740	89d8261c-e268-4626-bf6a-b0624aeeb55c	+	om_073_011.sorted.bed	Ctrl	12
MT	81	415	9a34e7d5-0927-4deb-970d-a8a4a594d14f	+	om_073_011.sorted.bed	Ctrl	12
MT	81	1024	ae7658e2-31aa-476d-b1ba-5e9a9668807a	+	om_073_011.sorted.bed	Ctrl	12
MT	81	384	b9b4c2f5-4a09-46ca-b30e-3b0486dc9706	+	om_073_011.sorted.bed	Ctrl	12
MT	81	215	e34dcb18-7c9e-48ab-81a0-1d393d33ead6	+	om_073_011.sorted.bed	Ctrl	12
MT	81	941	eb5b412a-7aca-4a83-823d-45e1be4459ba	+	om_073_011.sorted.bed	Ctrl	12
MT	81	1024	02119a45-1096-4a9c-8f84-d90c97114557	+	om_073_011.sorted.bed	Ctrl	12
MT	81	383	1e394646-7354-4378-97e9-2a3615077dbc	+	om_073_011.sorted.bed	Ctrl	12
MT	81	607	3e716f24-cf81-4a38-a93f-0ea186e98745	+	om_073_011.sorted.bed	Ctrl	12
MT	81	1024	41036370-a66b-4954-8e71-4ca331849cca	+	om_073_011.sorted.bed	Ctrl	12
MT	81	617	5ef87322-4cec-42eb-826f-317d56c06ae5	+	om_073_011.sorted.bed	Ctrl	12
MT	81	951	a02b3f77-151b-4004-818b-d20012a7ee35	+	om_073_011.sorted.bed	Ctrl	12
MT	81	572	bc4aa05f-e79c-403b-aadd-4e01acd056d8	+	om_073_011.sorted.bed	Ctrl	12
MT	81	379	cc92f643-8cc7-44f3-bf3c-65fdeeb88f3a	+	om_073_011.sorted.bed	Ctrl	12
MT	81	558	93542175-fda7-48e3-9169-3fd02e685584	+	om_073_011.sorted.bed	Ctrl	12
MT	81	602	c47d2525-9be7-4651-9f21-21d06120c676	+	om_073_011.sorted.bed	Ctrl	12
MT	81	633	e3ba321a-d267-4910-a5de-b1778ee0d4bf	+	om_073_011.sorted.bed	Ctrl	12
MT	81	593	114d2f2b-53cb-447a-8cb3-c932c87366fb	+	om_073_011.sorted.bed	Ctrl	12
MT	81	596	24094e02-5c9f-4075-9a9d-a66169a90b68	+	om_073_011.sorted.bed	Ctrl	12
MT	81	1024	2c5844bf-1be3-4cb1-a2a8-603c03948e81	+	om_073_011.sorted.bed	Ctrl	12
MT	81	744	303a6363-434b-4adc-87e8-3ab92741236f	+	om_073_011.sorted.bed	Ctrl	12
MT	81	951	31e04cd0-3e0e-48f7-8408-8770ff781f69	+	om_073_011.sorted.bed	Ctrl	12
MT	81	958	4e7ccce3-42fa-4bf8-9092-25eed303d625	+	om_073_011.sorted.bed	Ctrl	12
MT	81	664	631ca90c-1db5-4b39-8704-495cbcea7fbd	+	om_073_011.sorted.bed	Ctrl	12
MT	81	710	638bb5e3-7558-49ba-814e-b0ad18120fed	+	om_073_011.sorted.bed	Ctrl	12
MT	81	562	75f28de4-55da-4676-a04f-f2013c03729f	+	om_073_011.sorted.bed	Ctrl	12
MT	81	718	8bbfeac4-5697-4176-bbd2-922823368d5c	+	om_073_011.sorted.bed	Ctrl	12
MT	81	561	97a0b330-9709-4dac-873f-d8258f76bf93	+	om_073_011.sorted.bed	Ctrl	12
MT	81	1023	a60fb4d1-9e5b-4ed4-af05-e63d3cb08e55	+	om_073_011.sorted.bed	Ctrl	12
MT	81	1024	baab7210-efbd-4ac8-8e3e-218431a5dee2	+	om_073_011.sorted.bed	Ctrl	12
MT	81	709	e12066b8-a7ae-4c13-9556-6e003dd15ba5	+	om_073_011.sorted.bed	Ctrl	12
MT	81	347	e7cea9d9-3a2e-4a56-906b-81b85b4fc600	+	om_073_011.sorted.bed	Ctrl	12
MT	81	719	25a54689-40ee-4ec5-bf8d-7a7ca343bd4e	+	om_073_011.sorted.bed	Ctrl	12
MT	81	749	338b0837-6d54-45de-8c45-c9eb51064470	+	om_073_011.sorted.bed	Ctrl	12
MT	81	415	3cfb8d01-2cdd-4c25-9fee-9bad78e150b7	+	om_073_011.sorted.bed	Ctrl	12
MT	81	379	45d74414-1c8e-4678-a282-663bd3a2e656	+	om_073_011.sorted.bed	Ctrl	12
MT	81	417	5467c732-ac99-4267-91c7-95af4a458fb0	+	om_073_011.sorted.bed	Ctrl	12
MT	81	384	96a7f61b-2e30-4eae-9475-f881491ff8d2	+	om_073_011.sorted.bed	Ctrl	12
MT	81	736	adbe68e8-ccd7-4734-b00b-a5f9214d4f0e	+	om_073_011.sorted.bed	Ctrl	12
MT	81	532	ae6cc99c-f51c-44f3-9eb6-fd3189147149	+	om_073_011.sorted.bed	Ctrl	12
MT	81	634	c17b176d-301e-41d6-9778-b05f0e3ba8ac	+	om_073_011.sorted.bed	Ctrl	12
MT	81	954	c208c027-6958-43cb-b715-5973d4a3fcd8	+	om_073_011.sorted.bed	Ctrl	12
MT	81	735	d45e6933-9218-4a06-ba9e-0652387d3f88	+	om_073_011.sorted.bed	Ctrl	12
MT	81	961	415b8c5a-cf4c-4469-a109-6055b1b787fa	+	om_073_011.sorted.bed	Ctrl	12
MT	81	993	4ba5639e-dc30-450b-9445-6d05e99af590	+	om_073_011.sorted.bed	Ctrl	12
MT	81	920	543fb304-40fc-462f-814d-d28cb2d92816	+	om_073_011.sorted.bed	Ctrl	12
MT	81	1024	71778952-ce42-42c0-bd48-146714c966ef	+	om_073_011.sorted.bed	Ctrl	12
MT	81	936	9023d646-20c5-4fd5-aeb1-287a36d3241c	+	om_073_011.sorted.bed	Ctrl	12
MT	81	1024	bdf4df1d-7954-4249-a14b-5f2ecaeca770	+	om_073_011.sorted.bed	Ctrl	12
MT	81	643	c794e539-f20d-4f69-ae30-fdab649dfa9f	+	om_073_011.sorted.bed	Ctrl	12
MT	81	413	fce1d8d8-7171-4aac-852a-bab00f836e20	+	om_073_011.sorted.bed	Ctrl	12
MT	81	1024	0820c9ad-90b4-4c11-a8ba-ce8e62a1969e	+	om_073_011.sorted.bed	Ctrl	12
MT	81	755	30b3a8a1-a207-4b45-920f-6b0d54eceb0d	+	om_073_011.sorted.bed	Ctrl	12
MT	81	1024	5780f74d-8e81-43ca-bf4d-c69011916c0a	+	om_073_011.sorted.bed	Ctrl	12
MT	81	707	689863de-e911-49dc-b297-087d03d674e8	+	om_073_011.sorted.bed	Ctrl	12
MT	81	383	867562f5-2e3f-46fe-b94c-72e8218ed827	+	om_073_011.sorted.bed	Ctrl	12
MT	81	973	870f5838-9ba6-4acf-aef6-1f256129d2e2	+	om_073_011.sorted.bed	Ctrl	12
MT	81	808	d7193b5d-c6a3-4151-a213-4dca2bc1a0c1	+	om_073_011.sorted.bed	Ctrl	12
MT	81	1024	f4445080-8f0f-4258-91f8-4a89fc4ee500	+	om_073_011.sorted.bed	Ctrl	12
MT	81	920	fe9311e7-55d1-4f05-b8ca-298c6237b0cb	+	om_073_011.sorted.bed	Ctrl	12
MT	81	383	68ccbf7d-ae1e-45a0-93da-040400d90d8d	+	om_073_011.sorted.bed	Ctrl	12
MT	81	509	7280a46f-b455-4703-8698-e674869dfc76	+	om_073_011.sorted.bed	Ctrl	12
MT	81	1024	a43c45c3-40be-4fc2-9cb6-2a923a5be261	+	om_073_011.sorted.bed	Ctrl	12
MT	81	961	b9ce16d2-e9f6-4cf9-869e-a79b92c034a5	+	om_073_011.sorted.bed	Ctrl	12
MT	81	371	e6632a35-8134-418e-9cda-7019308ab1ee	+	om_073_011.sorted.bed	Ctrl	12
MT	81	711	1017d221-45e5-4873-ab97-fa0686dd7110	+	om_073_011.sorted.bed	Ctrl	12
MT	81	675	240a8dcf-24ec-4a2f-ba58-cdb76cc6fd1c	+	om_073_011.sorted.bed	Ctrl	12
MT	81	1024	4649d2d5-f5f2-48e5-ae8b-8fd86f537b96	+	om_073_011.sorted.bed	Ctrl	12
MT	81	718	73926e25-2b82-4da3-81b7-701f0e257f46	+	om_073_011.sorted.bed	Ctrl	12
MT	81	728	ff24e030-ca1c-42a5-b200-11a886ae4d5b	+	om_073_011.sorted.bed	Ctrl	12
MT	81	713	1c907fd4-06bf-4b50-af58-ef743759f702	+	om_073_011.sorted.bed	Ctrl	12
MT	81	394	2f5b3aba-c804-4936-a7fd-73c4867bd114	+	om_073_011.sorted.bed	Ctrl	12
MT	81	1024	8d91be79-49b3-44cb-a203-3cbdbf20c80c	+	om_073_011.sorted.bed	Ctrl	12
MT	81	417	a469f0ac-3e38-428e-ac7a-184fb0fdcb15	+	om_073_011.sorted.bed	Ctrl	12
MT	81	1024	c3b4f87b-43bd-44a1-bd31-fefd49e094b0	+	om_073_011.sorted.bed	Ctrl	12
MT	81	538	e4492da1-5f51-48ef-983c-0e967acce339	+	om_073_011.sorted.bed	Ctrl	12
MT	81	536	ebd3983e-1b7f-4a1d-aa48-307f925b220b	+	om_073_011.sorted.bed	Ctrl	12
MT	81	964	f8dcf237-f9ce-42c4-8f75-c88bb16f9894	+	om_073_011.sorted.bed	Ctrl	12
MT	81	667	0f404445-6b3a-4457-92d3-d0bcb6b7646d	+	om_073_011.sorted.bed	Ctrl	12
MT	81	377	8e5eaca7-4512-46e5-b0cb-f3c275f275f3	+	om_073_011.sorted.bed	Ctrl	12
MT	81	607	8e74d9bd-069f-4aa7-85b0-fa5b5e5aaa21	+	om_073_011.sorted.bed	Ctrl	12
MT	81	573	ae040b78-94c3-463d-87c0-3cd458ff0461	+	om_073_011.sorted.bed	Ctrl	12
MT	81	607	ae90dbd9-bae1-4c61-8dfd-6127d356ead1	+	om_073_011.sorted.bed	Ctrl	12
MT	81	1024	b116ff43-8965-4264-9e03-9755d7378a49	+	om_073_011.sorted.bed	Ctrl	12
MT	81	226	f39d06f5-0818-4468-9392-ac9062077c67	+	om_073_011.sorted.bed	Ctrl	12
MT	81	912	0eceda9f-ec1b-4d49-819e-2ceba4b6a02b	+	om_073_011.sorted.bed	Ctrl	12
MT	81	520	0f0a6c0c-8921-423c-bd54-05b60dd8550c	+	om_073_011.sorted.bed	Ctrl	12
MT	81	237	11d4b502-9b3d-4cff-adc1-2ebc98719b09	+	om_073_011.sorted.bed	Ctrl	12
MT	81	1024	43935dc9-1e4c-447e-8b5f-98ee11021566	+	om_073_011.sorted.bed	Ctrl	12
MT	81	383	53a12c35-64ba-4d3e-9123-bcf920d87370	+	om_073_011.sorted.bed	Ctrl	12
MT	81	235	6b45d030-bee7-474f-911c-7566dd51d859	+	om_073_011.sorted.bed	Ctrl	12
MT	81	747	7d5d47b0-01db-442c-b1be-dd19e6e715e7	+	om_073_011.sorted.bed	Ctrl	12
MT	81	718	8829115b-1924-4aac-8a59-8b87e6733ea4	+	om_073_011.sorted.bed	Ctrl	12
MT	81	1024	88dd9a0e-350a-4943-98b4-8bab2280c0c9	+	om_073_011.sorted.bed	Ctrl	12
MT	81	379	d2f8b618-3678-418e-8205-9c48a829ef4c	+	om_073_011.sorted.bed	Ctrl	12
MT	81	1024	2329f585-1e05-442e-b8b7-57503d60f9d5	+	om_073_011.sorted.bed	Ctrl	12
MT	81	677	52bfef7d-c6a3-4c94-8821-b39906303c30	+	om_073_011.sorted.bed	Ctrl	12
MT	81	1024	8a522923-995c-4640-a30b-772bebbdc67d	+	om_073_011.sorted.bed	Ctrl	12
MT	81	672	8f7ed992-bca5-42d6-b414-7bf4e0bbff1c	+	om_073_011.sorted.bed	Ctrl	12
MT	81	709	9bdc4645-6337-40b2-a1c0-6db14e08ed60	+	om_073_011.sorted.bed	Ctrl	12
MT	81	708	df19773f-19ce-42c5-badc-e9b3b057712b	+	om_073_011.sorted.bed	Ctrl	12
MT	81	709	fb99e983-6185-46fc-8b89-670ddeebcdad	+	om_073_011.sorted.bed	Ctrl	12
MT	81	607	09037e7e-a289-4e58-8d14-4f80bfccc881	+	om_073_011.sorted.bed	Ctrl	12
MT	81	1024	4463e50a-5900-4bb0-b346-033473801cc9	+	om_073_011.sorted.bed	Ctrl	12
MT	81	383	5b3c7827-8ed3-4af6-a4f6-3339d5f80a90	+	om_073_011.sorted.bed	Ctrl	12
MT	81	414	94ba4674-2fb4-4d21-950e-a34b7f7159f2	+	om_073_011.sorted.bed	Ctrl	12
MT	81	947	b823e815-5c9d-4f9e-abf4-2a2d6ce11601	+	om_073_011.sorted.bed	Ctrl	12
MT	81	622	c644ab0c-507f-48ce-b430-3321e0d6132b	+	om_073_011.sorted.bed	Ctrl	12
MT	81	1024	d27f0def-3e6f-4281-ab57-6aebb53ddbe3	+	om_073_011.sorted.bed	Ctrl	12
MT	81	607	8f0b3646-f103-44e0-9fff-e2f8ac1cfac5	+	om_073_011.sorted.bed	Ctrl	12
MT	81	413	c4ef675d-dcb5-4f1a-b0d3-b9ef42ef14ee	+	om_073_011.sorted.bed	Ctrl	12
MT	81	966	c79b3478-ab59-4a54-8a70-a059466ed78d	+	om_073_011.sorted.bed	Ctrl	12
MT	81	1024	1c54d66d-64d0-4fa0-88c2-0859289adebf	+	om_073_011.sorted.bed	Ctrl	12
MT	81	1024	1d7ddc7c-fd93-4e0e-aa0c-18b66e311c86	+	om_073_011.sorted.bed	Ctrl	12
MT	81	235	330d2ad0-4746-4e3f-a598-3ebae9261faf	+	om_073_011.sorted.bed	Ctrl	12
MT	81	531	5123e4b9-4591-427b-94ee-36bf242cbb55	+	om_073_011.sorted.bed	Ctrl	12
MT	81	1024	51513dac-67e0-4e40-b76a-bc2e32062cb9	+	om_073_011.sorted.bed	Ctrl	12
MT	81	960	56d8ee33-6f4c-4a31-bc19-67d57963c0ee	+	om_073_011.sorted.bed	Ctrl	12
MT	81	1014	5bb2268b-3cd4-46eb-a0ee-fb0e8604dc8d	+	om_073_011.sorted.bed	Ctrl	12
MT	81	1024	613c3526-7d90-47d8-8aa2-17035db61f14	+	om_073_011.sorted.bed	Ctrl	12
MT	81	607	6ca6c6a6-38cb-44f9-8f4d-525a7fdc205f	+	om_073_011.sorted.bed	Ctrl	12
MT	81	1024	7090028b-1b38-4003-ae0d-79839cba4610	+	om_073_011.sorted.bed	Ctrl	12
MT	81	347	79a78457-5a52-46ad-adf0-48097a2e4c68	+	om_073_011.sorted.bed	Ctrl	12
MT	81	1024	904a2175-1338-46ae-9c75-66a40cf8f622	+	om_073_011.sorted.bed	Ctrl	12
MT	81	302	d60486de-9c1a-4050-a83b-1594e0a52c82	+	om_073_011.sorted.bed	Ctrl	12
MT	81	607	ea6ffea4-f0c9-4628-b4de-47f95f212ebe	+	om_073_011.sorted.bed	Ctrl	12
MT	81	950	277d0490-9b86-4cb9-82dc-5fd46ce0cbc3	+	om_073_011.sorted.bed	Ctrl	12
MT	81	581	394c0b81-805f-4599-8289-5f1559c12579	+	om_073_011.sorted.bed	Ctrl	12
MT	81	426	69f140f5-a2ac-491f-9525-5e6250ebf0ca	+	om_073_011.sorted.bed	Ctrl	12
MT	81	1024	7e2736d5-10c3-4949-ae30-8c6d2f4594d4	+	om_073_011.sorted.bed	Ctrl	12
MT	81	710	87a4b5a8-84fe-446b-9d9f-e19c13348d0b	+	om_073_011.sorted.bed	Ctrl	12
MT	81	1024	92c3d801-e1b9-4269-be0a-21a81a360b8a	+	om_073_011.sorted.bed	Ctrl	12
MT	81	383	9f0cacc0-601b-4e04-8d2f-013fb3937861	+	om_073_011.sorted.bed	Ctrl	12
MT	81	535	d791ea49-104c-4668-9074-1e30ed15ade3	+	om_073_011.sorted.bed	Ctrl	12
MT	81	941	dd4eaf7b-1bf0-4b75-ab4a-ad17f1792984	+	om_073_011.sorted.bed	Ctrl	12
MT	81	1024	f037da43-362f-4cbc-a62b-64e720fc0853	+	om_073_011.sorted.bed	Ctrl	12
MT	81	683	234ed16b-5ea5-43c3-bf5f-bc50405eb4f4	+	om_073_011.sorted.bed	Ctrl	12
MT	81	546	32fc0c11-afac-408a-bb6b-28e7813f0cf2	+	om_073_011.sorted.bed	Ctrl	12
MT	81	736	4bc1cb3f-adb0-4667-88f3-87664a68c7e1	+	om_073_011.sorted.bed	Ctrl	12
MT	81	936	4de71de3-210a-42d3-9bac-fadd7f9ae0c3	+	om_073_011.sorted.bed	Ctrl	12
MT	81	1024	55a5072e-985a-4473-a7fc-f1fe0a4a0be0	+	om_073_011.sorted.bed	Ctrl	12
MT	81	671	577498c2-444b-46d1-a021-6505d5dbd67d	+	om_073_011.sorted.bed	Ctrl	12
MT	81	1024	5c4052db-740b-45a6-830a-778c0084deb4	+	om_073_011.sorted.bed	Ctrl	12
MT	81	1024	88d3254e-bbe9-4f4a-bf0a-4ce9d21461e4	+	om_073_011.sorted.bed	Ctrl	12
MT	81	943	8aaa8bd8-679b-44e3-b7ed-aec89d6eb694	+	om_073_011.sorted.bed	Ctrl	12
MT	81	670	a6b25d30-f93c-4f62-830a-f66aa0e02543	+	om_073_011.sorted.bed	Ctrl	12
MT	81	414	bfe8dfb4-d27f-42e8-90bd-ceb8f4a60133	+	om_073_011.sorted.bed	Ctrl	12
MT	81	936	d9ae5b71-24d9-4b5e-8c4d-e30d71917782	+	om_073_011.sorted.bed	Ctrl	12
MT	81	718	f32c814a-2604-429f-8ac1-e8a6d8c66269	+	om_073_011.sorted.bed	Ctrl	12
MT	81	736	062bc38e-d3c8-42a5-b823-8aba8277baf6	+	om_073_011.sorted.bed	Ctrl	12
MT	81	607	080c54ba-85a7-413f-b05e-1d9c0b007c73	+	om_073_011.sorted.bed	Ctrl	12
MT	81	440	1f267d4e-8e65-4dcc-bcec-2ef840ee2881	+	om_073_011.sorted.bed	Ctrl	12
MT	81	951	20909d20-6c15-44b0-81bc-4d07e76cd990	+	om_073_011.sorted.bed	Ctrl	12
MT	81	607	2cfd7542-d930-40ae-b295-76ba969c6f52	+	om_073_011.sorted.bed	Ctrl	12
MT	81	706	35d1c10a-8641-40c2-8072-266248c37632	+	om_073_011.sorted.bed	Ctrl	12
MT	81	670	4808be10-d6ba-4bd3-b527-192b5abf48fa	+	om_073_011.sorted.bed	Ctrl	12
MT	81	941	629daf95-ed96-432f-a9b1-d9ff18de3e4b	+	om_073_011.sorted.bed	Ctrl	12
MT	81	607	6d16ba91-0da7-4e34-88e3-1af2f6650b46	+	om_073_011.sorted.bed	Ctrl	12
MT	81	536	8784ed08-5e28-4459-80ff-e1a81dff6493	+	om_073_011.sorted.bed	Ctrl	12
MT	81	682	deca91f1-5413-4fd1-8ebb-c30c1f4ee101	+	om_073_011.sorted.bed	Ctrl	12
MT	81	607	e2723e95-eacd-445d-972c-a7b5ad1289c6	+	om_073_011.sorted.bed	Ctrl	12
MT	81	936	e38b5a5d-c30b-4bf0-bba5-030abe019b18	+	om_073_011.sorted.bed	Ctrl	12
MT	81	1024	fe50b487-b935-44d7-930a-93674646e65b	+	om_073_011.sorted.bed	Ctrl	12
MT	81	659	fe7ca62d-8699-4cd6-a214-6d18fa36366d	+	om_073_011.sorted.bed	Ctrl	12
MT	81	607	07f3df6b-e488-4c3e-a08d-4c429f2666d4	+	om_073_011.sorted.bed	Ctrl	12
MT	81	736	15502ded-8a94-42db-92ca-67a150872be1	+	om_073_011.sorted.bed	Ctrl	12
MT	81	382	2c9875a8-2c7d-42bb-b5f8-f976a81c9bfc	+	om_073_011.sorted.bed	Ctrl	12
MT	81	961	6a42890f-f92d-4eef-8c83-92622fb48259	+	om_073_011.sorted.bed	Ctrl	12
MT	81	417	763e960c-6410-4215-9b22-a85dcb2cea74	+	om_073_011.sorted.bed	Ctrl	12
MT	81	383	928be18f-b301-41c9-8d67-c4c054f83353	+	om_073_011.sorted.bed	Ctrl	12
MT	81	534	9d646bc1-150c-4996-a282-6b69c86ae98e	+	om_073_011.sorted.bed	Ctrl	12
MT	81	1024	c39c6eba-40e9-44f2-ac61-f874d9949ead	+	om_073_011.sorted.bed	Ctrl	12
MT	81	689	cf0e1f0d-45ab-4a01-b5da-4197d7b15753	+	om_073_011.sorted.bed	Ctrl	12
MT	81	671	eb65ba43-4e80-4e49-88a4-8813766bb8af	+	om_073_011.sorted.bed	Ctrl	12
MT	81	736	ecb92b7f-ffc7-4346-89b4-65a69b935e72	+	om_073_011.sorted.bed	Ctrl	12
MT	81	707	037d07a8-75d3-48fd-844d-3f6b6bd13c89	+	om_073_011.sorted.bed	Ctrl	12
MT	81	971	058d52f6-b9a5-41c1-815d-3fab73c96c27	+	om_073_011.sorted.bed	Ctrl	12
MT	81	936	08056797-5eaf-4747-aeb6-49067e997484	+	om_073_011.sorted.bed	Ctrl	12
MT	81	676	56c95282-e587-48f9-85bc-f6d7012e9147	+	om_073_011.sorted.bed	Ctrl	12
MT	81	379	5d1d3c17-2be9-4f6c-ab0f-7c04bd22ab1f	+	om_073_011.sorted.bed	Ctrl	12
MT	81	1024	a99a71b4-cb0e-4a6c-a756-6cc29825e7ce	+	om_073_011.sorted.bed	Ctrl	12
MT	81	701	aeb7d100-3b99-4786-9ef5-63c7ac88bac1	+	om_073_011.sorted.bed	Ctrl	12
MT	81	652	b414d564-d002-474d-933f-78c238b296a7	+	om_073_011.sorted.bed	Ctrl	12
MT	81	551	cd2c98cc-e89a-481a-98ee-3a3f073891ca	+	om_073_011.sorted.bed	Ctrl	12
MT	81	692	d0854c48-70d6-4cae-94d8-ff76168283bb	+	om_073_011.sorted.bed	Ctrl	12
MT	81	2676	e77445f5-0be6-43bd-abf5-9e08953ba945	+	om_073_011.sorted.bed	Ctrl	12
MT	81	1024	0c30c7de-5f92-45b1-9954-065d3673bfd0	+	om_073_011.sorted.bed	Ctrl	12
MT	81	653	4896ebf4-f692-40eb-9381-b6c313832a27	+	om_073_011.sorted.bed	Ctrl	12
MT	81	1024	4d0f2827-9e62-48f8-a967-32272de8ef91	+	om_073_011.sorted.bed	Ctrl	12
MT	81	415	4f4c1d34-3d2f-44f6-aaed-12656c7ef177	+	om_073_011.sorted.bed	Ctrl	12
MT	81	383	5010b0c2-dc95-4135-aad0-f7332923cf50	+	om_073_011.sorted.bed	Ctrl	12
MT	81	654	c539640c-e4ce-49da-bddb-21b0445e5ad3	+	om_073_011.sorted.bed	Ctrl	12
MT	81	235	153a60b8-06da-4dec-a966-1e4804a03598	+	om_073_011.sorted.bed	Ctrl	12
MT	81	491	24f791cf-2d74-418e-8a17-118c1e805fca	+	om_073_011.sorted.bed	Ctrl	12
MT	81	379	33451f59-ee5e-4754-b5ca-b65216a63ac0	+	om_073_011.sorted.bed	Ctrl	12
MT	81	237	38978f45-ade0-47e5-a7e1-cff4a5fcb6f9	+	om_073_011.sorted.bed	Ctrl	12
MT	81	674	42dceb05-4c6c-4dc3-8700-054a8d22d52b	+	om_073_011.sorted.bed	Ctrl	12
MT	81	316	565f3546-c3d5-4069-a58c-fed9f78a33be	+	om_073_011.sorted.bed	Ctrl	12
MT	81	1024	579feff3-8c20-47c8-9521-63685beecfeb	+	om_073_011.sorted.bed	Ctrl	12
MT	81	379	ab2422d7-c70e-4a97-a64e-a77a2d53b2b0	+	om_073_011.sorted.bed	Ctrl	12
MT	81	685	d5c84333-01d1-4eb4-a13a-a3650efd4a9b	+	om_073_011.sorted.bed	Ctrl	12
MT	81	936	e9a871c8-b2ab-4cd6-a020-d8984e3528e6	+	om_073_011.sorted.bed	Ctrl	12
MT	81	573	29d47382-92ae-4b91-bde0-51930657c617	+	om_073_011.sorted.bed	Ctrl	12
MT	81	511	e2a46910-689e-466c-9733-edcdb2b6c173	+	om_073_011.sorted.bed	Ctrl	12
MT	81	936	1dd0ec64-08c3-452d-9036-c7cc0ac9479c	+	om_073_011.sorted.bed	Ctrl	12
MT	81	607	42b2d75e-9721-431a-af40-3cb87acf4011	+	om_073_011.sorted.bed	Ctrl	12
MT	81	648	643d7ff2-e45c-4c88-8c66-e498bf62ac8b	+	om_073_011.sorted.bed	Ctrl	12
MT	81	709	a8f6d7b3-fc62-4d15-aff7-def42d93dd14	+	om_073_011.sorted.bed	Ctrl	12
MT	81	432	e23852b7-fb4e-4fa6-8a67-42cf1d57395b	+	om_073_011.sorted.bed	Ctrl	12
MT	81	935	9a212769-3a7b-489a-8b0c-6b3272052405	+	om_073_011.sorted.bed	Ctrl	12
MT	81	605	9dd637a7-7004-4e7a-988d-f30a8de34cdb	+	om_073_011.sorted.bed	Ctrl	12
MT	81	1024	adb541fe-9dac-4e28-bf7f-1d59c489e82a	+	om_073_011.sorted.bed	Ctrl	12
MT	81	603	c93f11b4-f79f-4248-9f82-5cdfdbbbe5a7	+	om_073_011.sorted.bed	Ctrl	12
MT	81	612	d8fb5646-bceb-4ba5-b74a-857a171cdd1f	+	om_073_011.sorted.bed	Ctrl	12
MT	81	573	ede1da92-c8a6-488b-b748-6abf68ebe434	+	om_073_011.sorted.bed	Ctrl	12
MT	81	670	fbab297b-7e94-47b5-93ce-e29a9a452969	+	om_073_011.sorted.bed	Ctrl	12
MT	81	498	a617dd6d-3542-4ddf-864d-e2e9d630c3d6	+	om_073_011.sorted.bed	Ctrl	12
MT	81	1020	ac244d7c-4e91-4a5d-ae33-9395049fac98	+	om_073_011.sorted.bed	Ctrl	12
MT	81	736	c87a0296-29c5-4c20-8a81-868891cc9a17	+	om_073_011.sorted.bed	Ctrl	12
MT	81	718	fc0048d1-9838-40cd-beb9-fe4b353d72be	+	om_073_011.sorted.bed	Ctrl	12
MT	81	607	8cb3a174-fc39-422b-a5f6-92f85bfa67d5	+	om_073_011.sorted.bed	Ctrl	12
MT	81	380	b02d1573-0b23-432d-9b68-d3d95f733981	+	om_073_011.sorted.bed	Ctrl	12
MT	81	235	b2a7cf9c-d11a-4bd9-99e1-f0c12ba38d35	+	om_073_011.sorted.bed	Ctrl	12
MT	81	615	c40ed735-d056-4774-907c-9df4d6feeb4d	+	om_073_011.sorted.bed	Ctrl	12
MT	81	722	cb696987-3a2c-4057-8b93-a0d2b98b27c5	+	om_073_011.sorted.bed	Ctrl	12
MT	81	1024	f65fb6b9-254e-4e85-815a-b100c34210fc	+	om_073_011.sorted.bed	Ctrl	12
MT	81	828	209eb595-f78a-4652-b598-62f63061a677	+	om_073_011.sorted.bed	Ctrl	12
MT	81	926	232d365a-b12b-44ee-be53-7cf95e34e49e	+	om_073_011.sorted.bed	Ctrl	12
MT	81	706	34dd5b81-f19f-4e93-891a-15b00fca542c	+	om_073_011.sorted.bed	Ctrl	12
MT	81	709	5e9e47f2-26fa-4bff-b63c-3d487cc88fe3	+	om_073_011.sorted.bed	Ctrl	12
MT	81	676	f35cac3a-4f5b-4e6d-9395-61e4d2803b8c	+	om_073_011.sorted.bed	Ctrl	12
MT	81	709	1f3826b6-9d9b-4d5c-bdf9-b5a1b7769a55	+	om_073_011.sorted.bed	Ctrl	12
MT	81	645	69a9d175-4be3-40a1-99c9-aac5cb3cbf04	+	om_073_011.sorted.bed	Ctrl	12
MT	81	672	74d8aad9-dbb4-4e27-ba3a-9e2488d5f702	+	om_073_011.sorted.bed	Ctrl	12
MT	81	514	94dcc81f-4565-4f9a-9b26-ed94675334d5	+	om_073_011.sorted.bed	Ctrl	12
MT	81	383	a9612596-20e0-4a79-8d01-2ecfd2ec624a	+	om_073_011.sorted.bed	Ctrl	12
MT	81	1024	b61624e7-7b99-431b-b1e6-684360defada	+	om_073_011.sorted.bed	Ctrl	12
MT	81	1024	f67a7b96-37a6-4ff4-9dbe-784ac3741934	+	om_073_011.sorted.bed	Ctrl	12
MT	81	587	1aab658a-a2c0-4596-b5e8-39da58ea034b	+	om_073_011.sorted.bed	Ctrl	12
MT	81	1022	223919fd-9e10-4a74-80e0-545631dff86a	+	om_073_011.sorted.bed	Ctrl	12
MT	81	1024	47e5e842-fa9d-47e3-96b3-94f3bef2dd95	+	om_073_011.sorted.bed	Ctrl	12
MT	81	958	79838e48-0000-4987-99dd-bdfb068ea368	+	om_073_011.sorted.bed	Ctrl	12
MT	81	906	7e6e6ac2-a9c3-4822-be05-433d80aec5c7	+	om_073_011.sorted.bed	Ctrl	12
MT	81	607	8e155a03-1cdc-484f-845c-9a59f69715ae	+	om_073_011.sorted.bed	Ctrl	12
MT	81	1024	9ad7d139-4175-4cc0-98c6-6151f483415c	+	om_073_011.sorted.bed	Ctrl	12
MT	81	672	a949c3c1-826a-45b3-88c2-c256dbb95139	+	om_073_011.sorted.bed	Ctrl	12
MT	81	1024	b110a328-65d0-4bc0-a35e-c4c140d1c9ce	+	om_073_011.sorted.bed	Ctrl	12
MT	81	1024	e0347b4f-4273-4052-af37-71667c9d66ed	+	om_073_011.sorted.bed	Ctrl	12
MT	81	1024	e42ab65c-d9af-4aac-90ba-8acf12cd2c9d	+	om_073_011.sorted.bed	Ctrl	12
MT	81	1023	ff5cb69d-ed85-45ce-b7b6-5b3d6f04aa08	+	om_073_011.sorted.bed	Ctrl	12
MT	81	736	18e7e4e9-fc85-4d3f-b144-179b526b97e3	+	om_073_011.sorted.bed	Ctrl	12
MT	81	602	231bbd48-c430-41fe-bc18-c49ec8b053c1	+	om_073_011.sorted.bed	Ctrl	12
MT	81	936	4410abcf-e802-4f04-97fd-570500ca9871	+	om_073_011.sorted.bed	Ctrl	12
MT	81	301	5881dc04-6067-41e6-adc0-16e707f62ce3	+	om_073_011.sorted.bed	Ctrl	12
MT	81	710	6204aa7e-0d83-4d52-a81b-944e74b4ece8	+	om_073_011.sorted.bed	Ctrl	12
MT	81	1022	9f9dbcb8-1f16-4b59-a485-202bb85a090d	+	om_073_011.sorted.bed	Ctrl	12
MT	81	1024	a9db6908-3fc7-46af-b317-a14d61ddad00	+	om_073_011.sorted.bed	Ctrl	12
MT	81	1024	b6973271-cd27-4b88-9401-34caff4d5421	+	om_073_011.sorted.bed	Ctrl	12
MT	81	318	cbd03e52-20df-483a-90b2-420d429ad51f	+	om_073_011.sorted.bed	Ctrl	12
MT	81	13698	1219916d-e16d-4f3a-81e1-8b3a980118c7	+	om_073_011.sorted.bed	Ctrl	12
MT	81	607	1a6f1a6b-f915-4d5e-813b-5688f70d80db	+	om_073_011.sorted.bed	Ctrl	12
MT	81	214	400148fb-eed0-4df8-b0dd-43dce83cae48	+	om_073_011.sorted.bed	Ctrl	12
MT	81	603	5d6c8f46-b085-46a7-8a93-7ef241f02451	+	om_073_011.sorted.bed	Ctrl	12
MT	81	607	5ea8f6bf-2220-47bb-a477-53dc54ebf288	+	om_073_011.sorted.bed	Ctrl	12
MT	81	1024	76bd92cd-36cb-4fb8-bce5-7d10a6d6674e	+	om_073_011.sorted.bed	Ctrl	12
MT	81	572	f3da2230-b5c5-4751-9c0c-6145a596cd84	+	om_073_011.sorted.bed	Ctrl	12
MT	81	684	fb1f60a0-ea52-4b0c-a0c2-9d21cb968a1b	+	om_073_011.sorted.bed	Ctrl	12
MT	81	607	0a17e23e-f4c2-4e25-aaaf-2c317cdaf152	+	om_073_011.sorted.bed	Ctrl	12
MT	81	958	1abf88f4-8d77-45b1-9988-f2472e5d93ee	+	om_073_011.sorted.bed	Ctrl	12
MT	81	708	1f3716ad-a355-43c7-841d-e373a7b66ea4	+	om_073_011.sorted.bed	Ctrl	12
MT	81	565	25898f32-14b6-4f0f-bacc-29a4ea2a35d6	+	om_073_011.sorted.bed	Ctrl	12
MT	81	383	9201df84-75ca-42b8-b59d-a38e1ca864c7	+	om_073_011.sorted.bed	Ctrl	12
MT	81	905	bdde41b8-228d-4fb8-a257-e8110e93efc9	+	om_073_011.sorted.bed	Ctrl	12
MT	81	964	f2b56b10-22f2-45ec-ae5b-142c607512b6	+	om_073_011.sorted.bed	Ctrl	12
MT	81	641	01cec804-7efe-4504-90aa-1f3451492475	+	om_073_011.sorted.bed	Ctrl	12
MT	81	605	092e11d1-909c-496b-95a2-d67edff4b3ba	+	om_073_011.sorted.bed	Ctrl	12
MT	81	941	2a25e833-c00b-4257-b276-f988c4ea1fc4	+	om_073_011.sorted.bed	Ctrl	12
MT	81	706	32f12220-184e-4999-9c79-21ee2e52efb9	+	om_073_011.sorted.bed	Ctrl	12
MT	81	375	40d52eb5-1bdf-46a1-aeea-9bf2bf4e93b5	+	om_073_011.sorted.bed	Ctrl	12
MT	81	384	764bf8d9-6a2f-4ab3-9ac0-5a24a750fc37	+	om_073_011.sorted.bed	Ctrl	12
MT	81	383	b60db540-5f88-45ba-ad43-a46a4c77eea3	+	om_073_011.sorted.bed	Ctrl	12
MT	81	571	e02e0d78-d3d5-4e3c-bebc-398eb68f755a	+	om_073_011.sorted.bed	Ctrl	12
MT	81	1024	fd959e99-e998-42e1-900c-4df7fa859053	+	om_073_011.sorted.bed	Ctrl	12
MT	81	1024	00bbb4ed-c515-405c-a6ba-d9b3c9f2ab03	+	om_073_011.sorted.bed	Ctrl	12
MT	81	1023	5917c7e8-5f8e-4d07-abf1-7ae5f0983c95	+	om_073_011.sorted.bed	Ctrl	12
MT	81	598	982d2203-4dd9-45ff-9046-2318c03eba6a	+	om_073_011.sorted.bed	Ctrl	12
MT	81	317	a4fa44f5-e597-4ad1-a58f-3ab1370f2da9	+	om_073_011.sorted.bed	Ctrl	12
MT	81	508	a5d0d83d-61ac-4408-833b-a092e0f4539b	+	om_073_011.sorted.bed	Ctrl	12
MT	81	389	b7e60954-8a01-46cf-895d-6eca6d4df6b4	+	om_073_011.sorted.bed	Ctrl	12
MT	81	417	d50e8c39-129f-4af0-b7c1-3fcc67618c9e	+	om_073_011.sorted.bed	Ctrl	12
MT	81	1024	d92930fc-74ee-4ecd-9f32-68d9afc87b4e	+	om_073_011.sorted.bed	Ctrl	12
MT	81	607	df75aa69-83be-4b91-804c-ca6d3cdf602a	+	om_073_011.sorted.bed	Ctrl	12
MT	81	456	01f0f3c6-cbee-4f76-8e9e-186b331ee6a2	+	om_073_011.sorted.bed	Ctrl	12
MT	81	708	08fc0f3e-0e91-45cb-accd-df2b7b2c8ad7	+	om_073_011.sorted.bed	Ctrl	12
MT	81	654	3fa9996a-1701-4c35-b618-d12e7b063a56	+	om_073_011.sorted.bed	Ctrl	12
MT	81	1024	443926d6-3b08-4902-886b-5f3cf6e15fbc	+	om_073_011.sorted.bed	Ctrl	12
MT	81	551	4cc51d50-1658-48d9-8808-29225283d488	+	om_073_011.sorted.bed	Ctrl	12
MT	81	743	79e08c28-e602-4ad6-bf66-69eeeea4daa3	+	om_073_011.sorted.bed	Ctrl	12
MT	81	633	a5ee0b7c-07b2-4ecd-aba5-4b79788d1ffe	+	om_073_011.sorted.bed	Ctrl	12
MT	81	1024	dc4630a9-c6a3-4fb4-9985-2ad00b383b7b	+	om_073_011.sorted.bed	Ctrl	12
MT	81	662	edd58c3b-5deb-467c-a5a3-06b75e4ea178	+	om_073_011.sorted.bed	Ctrl	12
MT	81	1024	2da9e80b-3464-4e84-bdaa-be592f49fb9d	+	om_073_011.sorted.bed	Ctrl	12
MT	81	607	6a595bf4-8410-46b3-b4e2-312f2c6772a2	+	om_073_011.sorted.bed	Ctrl	12
MT	81	674	9f649192-9dd3-4f56-b1e3-366f5933c6c0	+	om_073_011.sorted.bed	Ctrl	12
MT	81	237	ce3f5af4-df3d-4360-9579-3c64999b6241	+	om_073_011.sorted.bed	Ctrl	12
MT	81	911	8eb82fec-0179-4635-a308-bea3a9112cf2	+	om_073_011.sorted.bed	Ctrl	12
MT	81	1024	b698df9a-f5e8-45b1-b50c-c525e3b40bf4	+	om_073_011.sorted.bed	Ctrl	12
MT	81	496	c04eee30-51d8-4086-bafb-5cb721ed446a	+	om_073_011.sorted.bed	Ctrl	12
MT	81	692	ffa1468a-fb65-4584-b976-95de343727ed	+	om_073_011.sorted.bed	Ctrl	12
MT	81	607	10a2ad57-9bac-415a-812c-5c21f02f5692	+	om_073_011.sorted.bed	Ctrl	12
MT	81	436	3559ec74-bc88-4014-a253-8cc61fb109c6	+	om_073_011.sorted.bed	Ctrl	12
MT	81	417	53839ceb-7c56-48f1-b425-a963ebe30860	+	om_073_011.sorted.bed	Ctrl	12
MT	81	708	5ccb8b59-bb39-4266-a99c-9de846e54b44	+	om_073_011.sorted.bed	Ctrl	12
MT	81	602	d2d464be-33cc-4a5e-8ff0-d27c4aeeaee4	+	om_073_011.sorted.bed	Ctrl	12
MT	81	1024	f092747a-1404-4423-8a38-9aec23e8eae9	+	om_073_011.sorted.bed	Ctrl	12
MT	81	708	0909621d-424c-4467-a23a-1499928a6aaf	+	om_073_011.sorted.bed	Ctrl	12
MT	81	607	1dd82c5d-683e-44a0-8b65-ea20ed4d758b	+	om_073_011.sorted.bed	Ctrl	12
MT	81	607	333b078e-baf7-441f-91ab-f6e3fe865ffc	+	om_073_011.sorted.bed	Ctrl	12
MT	81	612	56a8a4c5-f866-4583-9979-622c9b96d8ce	+	om_073_011.sorted.bed	Ctrl	12
MT	81	937	a3e3c600-30a7-4729-af38-560428e896cf	+	om_073_011.sorted.bed	Ctrl	12
MT	81	607	ca900e08-90de-4741-b975-9752f9d4422d	+	om_073_011.sorted.bed	Ctrl	12
MT	81	1024	d05285d1-469e-411a-bcbf-1f3530431098	+	om_073_011.sorted.bed	Ctrl	12
MT	81	641	dc78b077-cbc3-464d-8e0f-0eb51b9f58ee	+	om_073_011.sorted.bed	Ctrl	12
MT	81	1024	fbabdea7-1652-424e-9071-b2c17e14ba60	+	om_073_011.sorted.bed	Ctrl	12
MT	81	722	1d6233e6-2ab9-4cf2-89a8-fc77a3247962	+	om_073_011.sorted.bed	Ctrl	12
MT	81	608	68fdbc30-a291-4829-a57b-58c0d9319c69	+	om_073_011.sorted.bed	Ctrl	12
MT	81	899	93898335-9f51-43bb-a6c1-2dbc74aaf7c3	+	om_073_011.sorted.bed	Ctrl	12
MT	81	947	9545361f-2c92-41f2-b085-cf9248f7ba95	+	om_073_011.sorted.bed	Ctrl	12
MT	81	512	a73fa4c0-7191-4090-ad35-14be57fb83a4	+	om_073_011.sorted.bed	Ctrl	12
MT	81	1024	f13173e5-7f62-4c62-ae2b-6ac82392fc95	+	om_073_011.sorted.bed	Ctrl	12
MT	81	2968	0932a470-e034-45f8-8156-9790b6906a60	+	om_073_011.sorted.bed	Ctrl	12
MT	81	536	0c2aaf17-1f76-47ff-b776-21165bb07795	+	om_073_011.sorted.bed	Ctrl	12
MT	81	736	576568c3-7b04-4990-bad2-05640a70b433	+	om_073_011.sorted.bed	Ctrl	12
MT	81	225	57ac85c2-d068-476f-91a5-9a3932c0673d	+	om_073_011.sorted.bed	Ctrl	12
MT	81	1024	724e46ed-43ca-4ca6-b654-0930bb7c2c43	+	om_073_011.sorted.bed	Ctrl	12
MT	81	1024	7ceccc81-162e-4525-80c1-b70b3fa7fcc3	+	om_073_011.sorted.bed	Ctrl	12
MT	81	607	864fbb43-3d1c-4a8f-a6c3-7a848fae525f	+	om_073_011.sorted.bed	Ctrl	12
MT	81	415	aa3aab38-8ad5-489e-9355-1ed4559af52b	+	om_073_011.sorted.bed	Ctrl	12
MT	81	1024	edf5eb5b-4b65-4831-92f7-b265abd8ae6c	+	om_073_011.sorted.bed	Ctrl	12
MT	81	383	f52fde12-342f-406d-8dbe-b363f5b0b7a2	+	om_073_011.sorted.bed	Ctrl	12
MT	81	465	1e86df55-4ac7-4f74-8a96-4e3deb0815f9	+	om_073_011.sorted.bed	Ctrl	12
MT	81	666	429c82ab-9a59-4dd0-86f0-34e130b0078e	+	om_073_011.sorted.bed	Ctrl	12
MT	81	700	7a3b18a6-cdbe-47d6-87b6-615058880af8	+	om_073_011.sorted.bed	Ctrl	12
MT	81	3625	9559de8d-0b78-46b3-b6be-1829c7d136d0	+	om_073_011.sorted.bed	Ctrl	12
MT	81	981	977a15c7-e4cc-4e96-9c8f-fd1120b4d60a	+	om_073_011.sorted.bed	Ctrl	12
MT	81	1024	9c0dee86-8050-407d-8f10-4a45e62f89c1	+	om_073_011.sorted.bed	Ctrl	12
MT	81	682	9c6e8198-0da0-41ea-8b95-b95e1c765c00	+	om_073_011.sorted.bed	Ctrl	12
MT	81	417	9de002fc-e481-44b8-af94-c15f3675103b	+	om_073_011.sorted.bed	Ctrl	12
MT	81	1024	27ca6233-cae4-455d-b0aa-b9aaf41eaa19	+	om_073_011.sorted.bed	Ctrl	12
MT	81	710	54876cb7-fa2c-4153-b0d7-b4403b3a2f3c	+	om_073_011.sorted.bed	Ctrl	12
MT	81	736	7e92d5c1-c29b-430e-8418-8ac94b107fd9	+	om_073_011.sorted.bed	Ctrl	12
MT	81	618	05e61f39-0824-47f8-bcff-e9dcdb7e0218	+	om_073_011.sorted.bed	Ctrl	12
MT	81	460	1460b710-e915-4902-b0ed-1b66f5ee9d1c	+	om_073_011.sorted.bed	Ctrl	12
MT	81	1024	309cf056-07c5-47b7-ae18-2b24ed8d66b0	+	om_073_011.sorted.bed	Ctrl	12
MT	81	1024	32b013f7-b473-4677-9615-e9de4a9aab06	+	om_073_011.sorted.bed	Ctrl	12
MT	81	695	493c4279-f24a-4112-84ce-a706e52fabbd	+	om_073_011.sorted.bed	Ctrl	12
MT	81	736	726d67a2-230b-463b-93d5-52f839d47423	+	om_073_011.sorted.bed	Ctrl	12
MT	81	920	931ee8f8-fc4c-4b5c-9bab-648af14a9e56	+	om_073_011.sorted.bed	Ctrl	12
MT	81	1011	a30205ee-8df3-461a-91ee-23476445d0c5	+	om_073_011.sorted.bed	Ctrl	12
MT	81	653	c7e100ab-7da6-4a7e-be16-b56b51651b5c	+	om_073_011.sorted.bed	Ctrl	12
MT	81	1024	2a238e16-ea9a-4f88-af97-676911a7a707	+	om_073_011.sorted.bed	Ctrl	12
MT	81	722	3ec81e40-834f-427b-a1f1-3f33a4239e2d	+	om_073_011.sorted.bed	Ctrl	12
MT	81	617	409449b2-91d8-47c3-8662-540c53637f44	+	om_073_011.sorted.bed	Ctrl	12
MT	81	605	4ce5c0a8-f7b5-471c-af6d-218cb2e1ac59	+	om_073_011.sorted.bed	Ctrl	12
MT	81	709	72cf1902-8279-46b5-bc96-29e83efc661d	+	om_073_011.sorted.bed	Ctrl	12
MT	81	625	75803bc5-fbe8-49c6-8991-7f846e0b4397	+	om_073_011.sorted.bed	Ctrl	12
MT	81	718	969f5da0-dc59-4cee-aee0-389a9445589f	+	om_073_011.sorted.bed	Ctrl	12
MT	81	653	972a60a9-a9cb-43d9-a04a-746ac800351a	+	om_073_011.sorted.bed	Ctrl	12
MT	81	605	9f4555ff-e2db-45cf-b884-17a47b8c224a	+	om_073_011.sorted.bed	Ctrl	12
MT	81	540	cdf40c1a-879c-4490-9c7c-455af92cad26	+	om_073_011.sorted.bed	Ctrl	12
MT	81	383	d76b68a6-051e-4bbb-ae95-7717ad0938e3	+	om_073_011.sorted.bed	Ctrl	12
MT	81	672	fc39db41-c304-4c0a-95f8-65ef84d574e9	+	om_073_011.sorted.bed	Ctrl	12
MT	81	734	07c32f90-f4b1-4f0d-b049-aeaf40beccd7	+	om_073_011.sorted.bed	Ctrl	12
MT	81	483	2ab10cdf-86c9-46c1-9c50-b35fe883750b	+	om_073_011.sorted.bed	Ctrl	12
MT	81	1024	2d08173e-f9a7-422f-9270-caaa37683992	+	om_073_011.sorted.bed	Ctrl	12
MT	81	909	3647143f-de1e-4353-bb77-2915d4c78359	+	om_073_011.sorted.bed	Ctrl	12
MT	81	550	fec7675e-c145-472b-8e16-d43619b3d623	+	om_073_011.sorted.bed	Ctrl	12
MT	81	954	29b5f54f-2f05-40f3-b695-c2c32d286b3f	+	om_073_011.sorted.bed	Ctrl	12
MT	81	718	2a9a1e8a-5d13-4976-894d-805360edd66e	+	om_073_011.sorted.bed	Ctrl	12
MT	81	607	8ebaf9e8-5621-4c6b-9284-84d34ee371ac	+	om_073_011.sorted.bed	Ctrl	12
MT	81	938	93d28314-c7f0-4637-a257-3f3a20ecacf6	+	om_073_011.sorted.bed	Ctrl	12
MT	81	1024	a0f5ca7d-0930-467f-8196-25d5d5844350	+	om_073_011.sorted.bed	Ctrl	12
MT	81	1024	b03c0613-c478-4a30-ba07-e064351035d4	+	om_073_011.sorted.bed	Ctrl	12
MT	81	1024	bf074a41-de10-484f-bcbe-dadf8acb7832	+	om_073_011.sorted.bed	Ctrl	12
MT	81	736	bf721464-a035-4b0d-bff8-41b9b9ea4a3e	+	om_073_011.sorted.bed	Ctrl	12
MT	81	643	ca508a94-dbca-4d15-a3f1-f5f6b7e254ef	+	om_073_011.sorted.bed	Ctrl	12
MT	81	380	d415c4e8-3d23-44d1-b809-7d88b0a2ae48	+	om_073_011.sorted.bed	Ctrl	12
MT	81	958	e6ed49a8-e102-4212-b576-bfd0636ed14e	+	om_073_011.sorted.bed	Ctrl	12
MT	81	736	0e808703-2805-4e28-9908-892447caa096	+	om_073_011.sorted.bed	Ctrl	12
MT	81	592	5ff9be70-13b6-4323-8862-bad185e8a220	+	om_073_011.sorted.bed	Ctrl	12
MT	81	936	78419282-05f8-488e-991f-d3b1d34e4623	+	om_073_011.sorted.bed	Ctrl	12
MT	81	1012	78e4d67e-d33d-4030-aeb1-305f8a696758	+	om_073_011.sorted.bed	Ctrl	12
MT	81	719	9be8a1df-9b1d-493b-a0e3-ef0d8b259a21	+	om_073_011.sorted.bed	Ctrl	12
MT	81	496	a1187080-be5f-4b29-8218-05d42fa80dc8	+	om_073_011.sorted.bed	Ctrl	12
MT	81	1024	a7ff059d-35d7-4082-9147-bcfacb05b049	+	om_073_011.sorted.bed	Ctrl	12
MT	81	474	b6cb7ddd-c9a5-4a7c-af35-b873b1403656	+	om_073_011.sorted.bed	Ctrl	12
MT	81	562	bc730d14-af44-46cb-beba-306563f86be6	+	om_073_011.sorted.bed	Ctrl	12
MT	81	1024	1c0a2b93-5178-4954-a555-06360e844438	+	om_073_011.sorted.bed	Ctrl	12
MT	81	718	24d785cc-ef86-4a4a-91d5-2c6de37ed637	+	om_073_011.sorted.bed	Ctrl	12
MT	81	664	28c8d71c-b4bc-4240-b37d-551e49b80482	+	om_073_011.sorted.bed	Ctrl	12
MT	81	1024	83b1548a-451e-45c1-b5a1-e3c6d9b28ac9	+	om_073_011.sorted.bed	Ctrl	12
MT	81	1024	494a2b27-9230-4708-84b9-1a25ef6f696f	+	om_073_011.sorted.bed	Ctrl	12
MT	81	736	8c48223e-c616-4d47-a1c0-64b56bb1ba28	+	om_073_011.sorted.bed	Ctrl	12
MT	81	1024	9e4c1f52-3277-4a67-bd52-2740c7611ae7	+	om_073_011.sorted.bed	Ctrl	12
MT	81	383	c718c2a5-ada2-48f8-8561-7fa56a57c362	+	om_073_011.sorted.bed	Ctrl	12
MT	81	951	dbeeb859-af38-4670-a845-f5dda29b1166	+	om_073_011.sorted.bed	Ctrl	12
MT	81	383	21edede9-718b-403a-9c25-d42881bd78fb	+	om_073_011.sorted.bed	Ctrl	12
MT	81	649	2b0332e1-e2af-492f-b6cf-9ad0b8d6a8d7	+	om_073_011.sorted.bed	Ctrl	12
MT	81	404	2b7a5100-3a6d-4ab5-8599-497f0f21a416	+	om_073_011.sorted.bed	Ctrl	12
MT	81	531	648ab65b-13fa-492c-9ace-f35e7de7b882	+	om_073_011.sorted.bed	Ctrl	12
MT	81	383	b57197bb-857f-4893-b606-41c14104cefd	+	om_073_011.sorted.bed	Ctrl	12
MT	81	615	c7aa61a3-3102-4f31-8581-1a9055e7bdb8	+	om_073_011.sorted.bed	Ctrl	12
MT	81	1024	cfbaaa59-5ec6-4071-9d18-231aac8a0793	+	om_073_011.sorted.bed	Ctrl	12
MT	81	752	265efe60-b3f2-4698-9325-a3f30f688388	+	om_073_011.sorted.bed	Ctrl	12
MT	81	936	9035cc2e-6f3d-4a9a-a6b9-91e370c15487	+	om_073_011.sorted.bed	Ctrl	12
MT	81	380	d93cf871-065d-4929-9d36-c4b50f64ebc0	+	om_073_011.sorted.bed	Ctrl	12
MT	81	672	e524e4f8-65a9-4175-bc86-6187f22d8ed1	+	om_073_011.sorted.bed	Ctrl	12
MT	81	602	fee84be7-5ecf-483e-8cba-d9a6260cb49f	+	om_073_011.sorted.bed	Ctrl	12
MT	81	536	26f24690-f265-4b90-b302-eaf3ea2d0fa0	+	om_073_011.sorted.bed	Ctrl	12
MT	81	706	39ba0446-e78d-494b-a160-d93dcc9d6ba2	+	om_073_011.sorted.bed	Ctrl	12
MT	81	380	4c8e2233-6d08-44ce-9167-f067d7ec9a83	+	om_073_011.sorted.bed	Ctrl	12
MT	81	1024	4d82fbd7-1023-4126-a9b1-0bdb0b1460b5	+	om_073_011.sorted.bed	Ctrl	12
MT	81	607	4e3a9982-4eae-405a-9e9c-d86a97e670a5	+	om_073_011.sorted.bed	Ctrl	12
MT	81	1024	59a54773-4db4-422e-a530-137099857bcc	+	om_073_011.sorted.bed	Ctrl	12
MT	81	641	66874055-9992-4c67-ac2e-047b62f7f127	+	om_073_011.sorted.bed	Ctrl	12
MT	81	413	884bb844-6fc7-48a3-af3f-6e217af04339	+	om_073_011.sorted.bed	Ctrl	12
MT	81	383	cfc741a0-258d-4826-b15f-8b44564cfa25	+	om_073_011.sorted.bed	Ctrl	12
MT	81	421	012c8b7e-72d1-41db-a303-16926ee01cdc	+	om_073_011.sorted.bed	Ctrl	12
MT	81	981	187c4cdc-8636-4efc-95fc-a3ad4a42c2c4	+	om_073_011.sorted.bed	Ctrl	12
MT	81	598	36a0e757-5076-444d-84ff-d3228e33d248	+	om_073_011.sorted.bed	Ctrl	12
MT	81	479	4a1117ad-40fd-4454-b1e0-dabd27f9eeda	+	om_073_011.sorted.bed	Ctrl	12
MT	81	802	52bffaa3-dbe5-4213-805b-64cb85104a48	+	om_073_011.sorted.bed	Ctrl	12
MT	81	1024	1df10669-1421-4bec-8c5b-9ed10f5f481f	+	om_073_011.sorted.bed	Ctrl	12
MT	81	417	2d27ef08-cd07-441f-8092-eadf0dd016b4	+	om_073_011.sorted.bed	Ctrl	12
MT	81	950	450aa897-2d89-4136-8603-edc0a65aa07e	+	om_073_011.sorted.bed	Ctrl	12
MT	81	936	4f9d2baa-d928-4d80-a34c-3bbb32549073	+	om_073_011.sorted.bed	Ctrl	12
MT	81	808	63efcea6-6759-4cc3-9baf-5dfc6d07923d	+	om_073_011.sorted.bed	Ctrl	12
MT	81	657	656db293-6232-42e9-bbdd-60ab0177d720	+	om_073_011.sorted.bed	Ctrl	12
MT	81	607	80718282-b751-4b01-97d7-ddf1f4be95b1	+	om_073_011.sorted.bed	Ctrl	12
MT	81	317	b135f07a-92ed-4c63-9605-d044ad4dde7f	+	om_073_011.sorted.bed	Ctrl	12
MT	81	641	c8438523-bca7-451d-bbd8-da86a86f3fb9	+	om_073_011.sorted.bed	Ctrl	12
MT	81	641	e1aa1f42-ac28-4526-b845-141ce3b54076	+	om_073_011.sorted.bed	Ctrl	12
MT	81	417	218bbeee-68b5-4821-bd5c-cb23684696c0	+	om_073_011.sorted.bed	Ctrl	12
MT	81	718	426e20e7-a700-41a3-a70c-b14364928715	+	om_073_011.sorted.bed	Ctrl	12
MT	81	313	7dfda6b0-513e-454e-b28c-a497740ed889	+	om_073_011.sorted.bed	Ctrl	12
MT	81	728	23739d02-86a6-46b3-9e2f-bb5cd4fd1725	+	om_073_011.sorted.bed	Ctrl	12
MT	81	1024	26502ba7-337b-4ec4-9ff7-1430ad9bb49a	+	om_073_011.sorted.bed	Ctrl	12
MT	81	528	2e94468d-0dcb-4d59-9789-3c1ea8e07bc2	+	om_073_011.sorted.bed	Ctrl	12
MT	81	652	526f9929-0561-47be-b674-7b74c15ab7e3	+	om_073_011.sorted.bed	Ctrl	12
MT	81	558	61b2b035-be6c-498f-870c-3357b4c4c693	+	om_073_011.sorted.bed	Ctrl	12
MT	81	561	81b7d03b-ea87-4444-b215-a602a4a96697	+	om_073_011.sorted.bed	Ctrl	12
MT	81	1024	851b9ba0-2b01-4c35-8229-d9d607407905	+	om_073_011.sorted.bed	Ctrl	12
MT	81	709	8feb4edc-f721-407c-b915-253201321840	+	om_073_011.sorted.bed	Ctrl	12
MT	81	383	9ad42a4f-c0b7-422d-a5a4-17667a3f8f1c	+	om_073_011.sorted.bed	Ctrl	12
MT	81	383	b5824247-2861-4725-b3c1-a8d801b9e5cf	+	om_073_011.sorted.bed	Ctrl	12
MT	81	718	b8da705a-c077-4097-840a-55d9291f807c	+	om_073_011.sorted.bed	Ctrl	12
MT	81	1024	d37a5185-82f5-465b-bc8f-32f012ca8ea1	+	om_073_011.sorted.bed	Ctrl	12
MT	81	718	06ec50f8-0241-440d-adbe-8ecd4f201927	+	om_073_011.sorted.bed	Ctrl	12
MT	81	1024	0caf69ef-1ef5-461e-8f9d-943c858e969d	+	om_073_011.sorted.bed	Ctrl	12
MT	81	806	2f60c5ac-67ed-4b52-a0ce-b739fd115b20	+	om_073_011.sorted.bed	Ctrl	12
MT	81	1024	7b1c911c-2ac9-4f9a-bea8-15e930f6c20e	+	om_073_011.sorted.bed	Ctrl	12
MT	81	506	9fff1aa2-b735-41cc-9d00-3ebf71fbd38d	+	om_073_011.sorted.bed	Ctrl	12
MT	81	527	f36cef1d-261d-4619-9a0f-d73a02d1fecc	+	om_073_011.sorted.bed	Ctrl	12
MT	81	1024	15f7461c-1404-44f8-9737-8cefc4f24be7	+	om_073_011.sorted.bed	Ctrl	12
MT	81	379	1bd7d65e-fd1c-4d1d-9609-42d1a75c6f83	+	om_073_011.sorted.bed	Ctrl	12
MT	81	722	1e1776c4-11d6-4fe1-a931-07d7bdafc13e	+	om_073_011.sorted.bed	Ctrl	12
MT	81	731	1eb8dfd8-7ef5-4f92-a93b-73790cb1c42b	+	om_073_011.sorted.bed	Ctrl	12
MT	81	536	4bca2a32-6f61-4c42-b1d8-c296ed3364ad	+	om_073_011.sorted.bed	Ctrl	12
MT	81	674	557ca43d-0df3-49a1-befd-2e7b13282f53	+	om_073_011.sorted.bed	Ctrl	12
MT	81	302	7355e47e-db05-41d2-9259-483c8631facc	+	om_073_011.sorted.bed	Ctrl	12
MT	81	736	8044c210-de81-4a74-b1a6-5927b63cee78	+	om_073_011.sorted.bed	Ctrl	12
MT	81	646	89eb6be6-8ccc-40b4-b034-3b05a7b24a73	+	om_073_011.sorted.bed	Ctrl	12
MT	81	1024	a4174ac1-ea72-4d26-bb11-37db1050728b	+	om_073_011.sorted.bed	Ctrl	12
MT	81	1024	cdec7e42-b2a6-4e47-b5b7-e74067ae27c5	+	om_073_011.sorted.bed	Ctrl	12
MT	81	383	97271664-4b79-4717-9453-2ff7f199711c	+	om_073_011.sorted.bed	Ctrl	12
MT	81	706	a5d4b7c9-d507-4aaa-b46e-f3c74c5ea8f6	+	om_073_011.sorted.bed	Ctrl	12
MT	81	670	e5331c95-86ac-4396-ae1f-e7d78262c862	+	om_073_011.sorted.bed	Ctrl	12
MT	81	677	fbb06451-331a-4590-a160-456fe6196abb	+	om_073_011.sorted.bed	Ctrl	12
MT	81	709	22feae56-41d9-43e8-8757-ee390765bba0	+	om_073_011.sorted.bed	Ctrl	12
MT	81	900	3707c44b-cff4-47d9-a75a-6a723eb4671f	+	om_073_011.sorted.bed	Ctrl	12
MT	81	936	868b11bf-e82e-45f1-8b96-2046b145c7c8	+	om_073_011.sorted.bed	Ctrl	12
MT	81	475	9401f84b-eb9f-498d-a9fb-b153bd3671ea	+	om_073_011.sorted.bed	Ctrl	12
MT	81	603	c75aee34-a6af-4514-ac7e-57d57c56d790	+	om_073_011.sorted.bed	Ctrl	12
MT	81	1024	e31133c9-e0ea-464e-b0ff-c3244abe7046	+	om_073_011.sorted.bed	Ctrl	12
MT	81	412	eeceb61e-66f9-4d6c-a1b3-39eaee1b88d9	+	om_073_011.sorted.bed	Ctrl	12
MT	81	531	220f1f1b-9f2e-414d-97c9-aae6691f8ffe	+	om_073_011.sorted.bed	Ctrl	12
MT	81	828	2a591c4a-c234-4ca5-8943-cd0d2d2fa6a1	+	om_073_011.sorted.bed	Ctrl	12
MT	81	941	4984154a-6b94-4ea1-ba99-13b4cb14e7b8	+	om_073_011.sorted.bed	Ctrl	12
MT	81	237	564ba6b2-b61a-4303-84c3-786223dba764	+	om_073_011.sorted.bed	Ctrl	12
MT	81	412	5ebf922f-923a-4e56-973f-7ae924a8ab6f	+	om_073_011.sorted.bed	Ctrl	12
MT	81	536	5fcb8fc2-d1fb-4f3e-bdd6-565bad164c2f	+	om_073_011.sorted.bed	Ctrl	12
MT	81	610	acb901eb-f4ec-4a99-8262-d98789d262ff	+	om_073_011.sorted.bed	Ctrl	12
MT	81	218	ad3fe154-b57f-4654-94bd-c1b23a7bdb9e	+	om_073_011.sorted.bed	Ctrl	12
MT	81	710	df9affca-0f0c-4592-9878-b241e0496782	+	om_073_011.sorted.bed	Ctrl	12
MT	81	936	fe5dd03a-2441-4b8f-a519-13dc110f7a34	+	om_073_011.sorted.bed	Ctrl	12
MT	81	936	0ab8fdff-3f48-4995-a79c-c3a829afcd73	+	om_073_011.sorted.bed	Ctrl	12
MT	81	1023	2fca2cf2-1162-4b96-a8ca-71e379fa8aa4	+	om_073_011.sorted.bed	Ctrl	12
MT	81	607	9daacc9d-bd81-434b-8928-3604586ea8f8	+	om_073_011.sorted.bed	Ctrl	12
MT	81	383	dc7e15be-7693-491f-80ea-938e41265c9c	+	om_073_011.sorted.bed	Ctrl	12
MT	81	482	190b4368-358d-43bc-ba76-1ebef6562533	+	om_073_011.sorted.bed	Ctrl	12
MT	81	460	261ae827-4d4e-48b5-adec-111689f5e459	+	om_073_011.sorted.bed	Ctrl	12
MT	81	607	64e2c780-5492-4587-9631-0afe80d56c2e	+	om_073_011.sorted.bed	Ctrl	12
MT	81	828	84c3ce78-5293-47cf-909e-30b6d883d0cc	+	om_073_011.sorted.bed	Ctrl	12
MT	81	1011	c604420a-d79f-4c91-ae1b-995d453db468	+	om_073_011.sorted.bed	Ctrl	12
MT	81	700	6ea6a37e-2574-4065-bfc8-5dd890708d76	+	om_073_011.sorted.bed	Ctrl	12
MT	81	585	d1d03343-19e0-41f6-b250-0d5651ae3793	+	om_073_011.sorted.bed	Ctrl	12
MT	81	415	d3650201-2a63-46c5-a8b0-e049976fd5d6	+	om_073_011.sorted.bed	Ctrl	12
MT	81	519	0a1ceee0-fcb8-4332-ae61-aa5e66580858	+	om_073_011.sorted.bed	Ctrl	12
MT	81	581	1120933e-11c1-403a-8b4d-02b9b617e8e2	+	om_073_011.sorted.bed	Ctrl	12
MT	81	604	18bba84e-fbae-4ef0-9c40-142f4fe9bc5d	+	om_073_011.sorted.bed	Ctrl	12
MT	81	233	22230c60-98bb-492c-a212-acce31fd5e87	+	om_073_011.sorted.bed	Ctrl	12
MT	81	581	ef9a3a8a-5585-43b4-bc1f-80ad369a694a	+	om_073_011.sorted.bed	Ctrl	12
MT	81	1024	f4994428-cb8f-407e-b2f6-e530044ce1fb	+	om_073_011.sorted.bed	Ctrl	12
MT	81	936	f9cfab79-ccbe-4f05-9316-54fb99107248	+	om_073_011.sorted.bed	Ctrl	12
MT	81	1024	18c396d3-7428-4bdf-a5b2-ebb643a90bd9	+	om_073_011.sorted.bed	Ctrl	12
MT	81	981	378d7560-0c39-4997-a036-675e655a5805	+	om_073_011.sorted.bed	Ctrl	12
MT	81	647	508bab58-c8c2-4334-bf6d-4d90af9042f7	+	om_073_011.sorted.bed	Ctrl	12
MT	81	700	56a4e5e5-b9cb-4d4a-af03-65afa90fb867	+	om_073_011.sorted.bed	Ctrl	12
MT	81	617	776b034b-6e05-4e44-9f19-b938a5beaef5	+	om_073_011.sorted.bed	Ctrl	12
MT	81	718	965798ba-95c4-4ad9-8141-780cc5b66910	+	om_073_011.sorted.bed	Ctrl	12
MT	81	1024	c8e6b2af-9f5f-403e-945c-ee5726d9cfe8	+	om_073_011.sorted.bed	Ctrl	12
MT	81	613	e460bb4c-9e9d-46ef-bdd4-77ae96f9c81c	+	om_073_011.sorted.bed	Ctrl	12
MT	81	1028	fc00f14f-8780-48a2-9015-fb10f75448de	+	om_073_011.sorted.bed	Ctrl	12
MT	81	532	204e785a-b9af-4af8-a787-7fd199ec213e	+	om_073_011.sorted.bed	Ctrl	12
MT	81	700	4683b7fa-ef60-442f-951b-ac3c083ec2f8	+	om_073_011.sorted.bed	Ctrl	12
MT	81	1024	4abe2616-50c6-4fcd-9bfd-857c4464013e	+	om_073_011.sorted.bed	Ctrl	12
MT	81	603	4c8ee00f-d5c3-4bcd-bb37-95fca6015c30	+	om_073_011.sorted.bed	Ctrl	12
MT	81	689	aea03788-f5cf-41a6-b05e-3de0e6f6abf2	+	om_073_011.sorted.bed	Ctrl	12
MT	81	926	f4c18d32-6c18-4e2d-b46e-0a6981aa4a5b	+	om_073_011.sorted.bed	Ctrl	12
MT	81	718	01bae098-bbac-4cb4-aa14-628fb1cddd9b	+	om_073_011.sorted.bed	Ctrl	12
MT	81	1024	2e3e91d3-4981-4e31-b754-e61e6f179c56	+	om_073_011.sorted.bed	Ctrl	12
MT	81	709	33025486-a01f-42c9-b3ca-92c915259d49	+	om_073_011.sorted.bed	Ctrl	12
MT	81	603	3e78e611-fd93-4ad8-b733-1d5e1dabad2c	+	om_073_011.sorted.bed	Ctrl	12
MT	81	607	a9a9c87a-2a40-4784-bc11-380d1d199754	+	om_073_011.sorted.bed	Ctrl	12
MT	81	383	ad4abdfc-fcf4-42c3-9409-412635351b56	+	om_073_011.sorted.bed	Ctrl	12
MT	81	1024	bfc09ef9-8b86-40d9-939d-758e7a93b006	+	om_073_011.sorted.bed	Ctrl	12
MT	81	598	bfe584c5-d949-4a06-a237-3398a6bb7da3	+	om_073_011.sorted.bed	Ctrl	12
MT	81	364	eef7c7e4-da9e-4f53-b26c-ce74f72d214c	+	om_073_011.sorted.bed	Ctrl	12
MT	81	710	f78ace21-7bb5-4011-9cf6-543dc3c28721	+	om_073_011.sorted.bed	Ctrl	12
MT	81	536	2d653e1b-c763-4f62-bd55-c54c08307fea	+	om_073_011.sorted.bed	Ctrl	12
MT	81	607	53f8b6a8-76b4-44ef-a6b4-4f9932f7ceee	+	om_073_011.sorted.bed	Ctrl	12
[truncated: 876,385+ more rows]
