# Supplementary material for: The mitochondrial methylation potential gates mitoribosome assembly
Source: Nat Commun. 2025 Jun 25;16:5388. doi: 10.1038/s41467-025-60977-x (PMC12198368; doi:10.1038/s41467-025-60977-x)
Supplement: Supplementary file 7 — Supplementary Data 7-8 [file 41467_2025_60977_MOESM7_ESM.zip › Glasgow et al Supplementary Data 8 ONT 12wSkM KO mito reads.xlsx]

## Sheet: Sheet1
gene	start_pos	end_pos	md5	strand	ID	Genotype	Age
MT	0	2347	3f5c6b03-bbee-4786-8d25-11d3b9a492b8	+	om_073_012.sorted.bed	KO	12
MT	0	2299	bc4e10a8-3d6a-4b02-9463-7991f3e3ab28	+	om_073_012.sorted.bed	KO	12
MT	0	2682	e7de2b04-a711-46f8-abe3-4a080e12899d	+	om_073_012.sorted.bed	KO	12
MT	0	395	f042157a-45dc-44ee-938e-8bd0589923ae	+	om_073_012.sorted.bed	KO	12
MT	0	3710	1a21d80a-75c4-4d72-9b04-cc6e8da094ac	+	om_073_012.sorted.bed	KO	12
MT	0	672	a49ed96f-e052-435a-99ea-3cdf4e1229f5	+	om_073_012.sorted.bed	KO	12
MT	0	462	c07c0a2b-1d9c-4f6a-8afd-7a03c4c6b5af	+	om_073_012.sorted.bed	KO	12
MT	0	3706	10e95372-eb22-41db-856a-d2ab5a70c7be	+	om_073_012.sorted.bed	KO	12
MT	0	2677	9399bbb4-d6c3-4a2b-afc0-90e52f3f96a6	+	om_073_012.sorted.bed	KO	12
MT	0	718	dc191204-65ac-4dc6-9b1c-827ae961dc86	+	om_073_012.sorted.bed	KO	12
MT	0	3695	3510e72a-3a84-4a41-bf78-59a383d0c6d2	+	om_073_012.sorted.bed	KO	12
MT	0	2677	ae18d93a-74c1-4573-9f1f-924b95be76fc	+	om_073_012.sorted.bed	KO	12
MT	0	1615	cb1482f9-ff02-4419-a1dc-706a1192cfd0	+	om_073_012.sorted.bed	KO	12
MT	0	302	cb24804e-30e4-4a77-960b-30d1778c555e	+	om_073_012.sorted.bed	KO	12
MT	0	3710	ce165cbd-c1da-4fd2-966e-3bc3054cedb2	+	om_073_012.sorted.bed	KO	12
MT	0	936	3edf6a43-4d14-456e-b15f-9a9f3dea55e8	+	om_073_012.sorted.bed	KO	12
MT	0	3695	8d0c64cc-7fa8-438c-84fe-99a9e9533a8d	+	om_073_012.sorted.bed	KO	12
MT	0	941	7274efb1-ec4f-40cf-9fba-e87c2264c1c4	+	om_073_012.sorted.bed	KO	12
MT	0	3704	315863d6-60a0-472f-b1bf-7e86d2223b69	+	om_073_012.sorted.bed	KO	12
MT	0	803	a84825f4-855c-4aa7-b109-4b9371b976ed	+	om_073_012.sorted.bed	KO	12
MT	0	1508	bac70094-2a40-4828-85d9-b12804468c0b	+	om_073_012.sorted.bed	KO	12
MT	0	1024	ec53128c-1b14-4b3e-93cd-5617e6a21678	+	om_073_012.sorted.bed	KO	12
MT	0	2676	2e6b7ced-963e-49bd-b1d0-64b08b4eeba4	+	om_073_012.sorted.bed	KO	12
MT	0	368	a699ef9e-a7d3-4457-ace3-c87a13697737	+	om_073_012.sorted.bed	KO	12
MT	0	2682	ac33d6f4-448e-4d6a-8aee-d36d34b931e0	+	om_073_012.sorted.bed	KO	12
MT	0	3706	d33110f1-7ada-4618-aa89-ef3aea2a34d7	+	om_073_012.sorted.bed	KO	12
MT	0	681	d4b2d6b9-40d5-4e29-9026-c9fc1fc5389d	+	om_073_012.sorted.bed	KO	12
MT	0	3704	fc642268-1f03-4aa6-9fd1-05dc813c6254	+	om_073_012.sorted.bed	KO	12
MT	0	3699	3b4cae17-dddd-4b1f-9052-606a9ece25eb	+	om_073_012.sorted.bed	KO	12
MT	0	3700	4c53a1ab-0c37-485d-80ce-03e7aa840946	+	om_073_012.sorted.bed	KO	12
MT	0	570	e2995c41-28cd-4eb6-949a-1938e54ca7c9	+	om_073_012.sorted.bed	KO	12
MT	0	2676	85e42450-ec75-4d54-b87f-cfda6312dabe	+	om_073_012.sorted.bed	KO	12
MT	0	1024	8dd63f91-4eff-4fb3-a83e-62283b24c6cd	+	om_073_012.sorted.bed	KO	12
MT	0	414	d08c8da3-e65e-45c9-b7a7-5e81ef674f6a	+	om_073_012.sorted.bed	KO	12
MT	0	3710	f854f585-1d12-45c3-a3f5-d6f64a11434a	+	om_073_012.sorted.bed	KO	12
MT	0	152	aecf7a81-5550-4b38-97bf-b22d2569b499	+	om_073_012.sorted.bed	KO	12
MT	0	558	e2975e55-9ed5-4e55-b582-88fc34b20729	+	om_073_012.sorted.bed	KO	12
MT	0	1320	4ad43e7f-0159-45da-8c15-6bd9a3f45ab4	+	om_073_012.sorted.bed	KO	12
MT	0	2672	976937c7-5346-43e4-8004-70bd8ff18264	+	om_073_012.sorted.bed	KO	12
MT	0	718	d4c958db-11fd-4142-8b3a-c06b7bbff422	+	om_073_012.sorted.bed	KO	12
MT	0	3695	5d00992e-a88a-437e-a9c5-8a391fdd379e	+	om_073_012.sorted.bed	KO	12
MT	0	684	ce3b9a1a-733c-4966-a3fb-e76b00469bcd	+	om_073_012.sorted.bed	KO	12
MT	0	2673	6b614e01-6bd8-4edf-9973-47a4cd35d64b	+	om_073_012.sorted.bed	KO	12
MT	0	1363	aedd2cbd-d12c-4fb5-8e90-14407162ddd3	+	om_073_012.sorted.bed	KO	12
MT	0	3065	bcf00294-b62c-4b34-9cb1-a36a4cd98b47	+	om_073_012.sorted.bed	KO	12
MT	0	3704	0bf9638a-c6da-45a7-921b-cdf3d2155869	+	om_073_012.sorted.bed	KO	12
MT	0	3710	4103e0ee-6380-4409-a9f9-0dd6b636afcc	+	om_073_012.sorted.bed	KO	12
MT	0	1024	6d30e8e0-0c7a-42af-b523-e39f3e71fa8e	+	om_073_012.sorted.bed	KO	12
MT	0	781	ba186165-2dee-4dc5-a29c-a210172a9f24	+	om_073_012.sorted.bed	KO	12
MT	0	3704	769ae7e0-c1b1-4362-b368-c36f7f04f5e6	+	om_073_012.sorted.bed	KO	12
MT	0	743	2fe677c5-d9b8-4e18-a729-c8e651135221	+	om_073_012.sorted.bed	KO	12
MT	0	3695	a2c3f984-3b4e-4806-a773-b040dad17e22	+	om_073_012.sorted.bed	KO	12
MT	0	1148	d60d1512-57b7-485a-b0ff-9ed9d6866bff	+	om_073_012.sorted.bed	KO	12
MT	0	2676	84ae3180-6954-47f8-9f94-bad687e522f5	+	om_073_012.sorted.bed	KO	12
MT	0	3700	ad9bedfe-cd7e-41c2-8bab-0ed556d23067	+	om_073_012.sorted.bed	KO	12
MT	0	684	e0ca35bf-d2bf-4485-afb1-5482a6a6438a	+	om_073_012.sorted.bed	KO	12
MT	0	3060	165bb721-f89c-444b-9b73-2f515eaaa61f	+	om_073_012.sorted.bed	KO	12
MT	0	3710	3db4f23f-0720-4e99-89a8-a433fecdd965	+	om_073_012.sorted.bed	KO	12
MT	0	3695	7e147e84-25ab-467f-b782-704b6d158523	+	om_073_012.sorted.bed	KO	12
MT	0	802	b43738c1-7ee3-49a5-9cfb-cd1bc8dec5fc	+	om_073_012.sorted.bed	KO	12
MT	0	3709	12f66306-348f-4440-89db-61bfbebb7131	+	om_073_012.sorted.bed	KO	12
MT	0	2676	63fcd3a4-875f-4a78-9b35-553672c48541	+	om_073_012.sorted.bed	KO	12
MT	0	3700	6b21b20d-256d-4976-9da1-1818b338be04	+	om_073_012.sorted.bed	KO	12
MT	0	1321	f79bdc73-efcf-4fc5-b975-ce033f5cae1e	+	om_073_012.sorted.bed	KO	12
MT	0	3700	61f0f94d-049d-4750-9249-037187073c5b	+	om_073_012.sorted.bed	KO	12
MT	0	3710	945644e8-063d-49d3-99f0-48056c756bfd	+	om_073_012.sorted.bed	KO	12
MT	0	1024	fde0f242-015d-4658-b80f-2579fa3440cd	+	om_073_012.sorted.bed	KO	12
MT	0	2676	a4887540-2e50-4a5f-8d33-011122527977	+	om_073_012.sorted.bed	KO	12
MT	0	731	55df75de-bc9f-4345-8392-f0713c3ed244	+	om_073_012.sorted.bed	KO	12
MT	0	3712	ed936fd1-6357-47bc-8ebd-135af1b31e1a	+	om_073_012.sorted.bed	KO	12
MT	0	744	5cfcb34c-456e-4e58-b623-b5fbaca9f5a7	+	om_073_012.sorted.bed	KO	12
MT	0	2675	6d463c2c-91d5-44d1-a0fc-ac48ece7bbb0	+	om_073_012.sorted.bed	KO	12
MT	0	1024	8a3bba60-3056-4621-a3a7-c9d918a37409	+	om_073_012.sorted.bed	KO	12
MT	0	1166	a212ab44-854b-4dc0-a4bb-53786acc7bea	+	om_073_012.sorted.bed	KO	12
MT	0	1024	afc2c410-46c3-4b76-9499-45af23d9cdd9	+	om_073_012.sorted.bed	KO	12
MT	0	3704	dc7f50dc-4ce3-486f-af99-620c6112e473	+	om_073_012.sorted.bed	KO	12
MT	0	3473	f293b985-2e3b-498e-adc3-863b72d83d5b	+	om_073_012.sorted.bed	KO	12
MT	0	3695	15f20d65-515f-487c-b10d-a1dd8d0cb7ce	+	om_073_012.sorted.bed	KO	12
MT	0	684	c3023c46-9b01-4429-a224-438a68ff9807	+	om_073_012.sorted.bed	KO	12
MT	0	3689	7d7ef83b-407a-4622-8e97-64c3839cd57d	+	om_073_012.sorted.bed	KO	12
MT	0	837	a6f4722f-f97e-49c7-8cc2-09315713544f	+	om_073_012.sorted.bed	KO	12
MT	0	3706	026b0f4d-97bf-487c-9262-08e83f36c9a2	+	om_073_012.sorted.bed	KO	12
MT	0	941	18b6d82e-dd8a-4389-869b-2e433fb5bc40	+	om_073_012.sorted.bed	KO	12
MT	0	3704	50be6110-4600-4058-a548-09c82f1e2639	+	om_073_012.sorted.bed	KO	12
MT	0	2677	68641172-703c-4663-b234-3b84d237dc36	+	om_073_012.sorted.bed	KO	12
MT	0	560	7c0a7b01-1ca4-451a-807d-9a77e2bb3069	+	om_073_012.sorted.bed	KO	12
MT	0	743	115d3157-5097-4ff0-b9e8-7a292ed7753a	+	om_073_012.sorted.bed	KO	12
MT	0	2991	22e7d6d1-5315-4c6b-a9dc-1846e1463b99	+	om_073_012.sorted.bed	KO	12
MT	0	2620	45eb63ac-8505-4f72-a1a3-26573055e53a	+	om_073_012.sorted.bed	KO	12
MT	0	624	7436745c-fdbb-4156-8b2f-40ec6457512e	+	om_073_012.sorted.bed	KO	12
MT	0	2676	9568a60a-8a60-4667-bd94-19d68600ad03	+	om_073_012.sorted.bed	KO	12
MT	0	1024	a4101719-a1b2-430c-842b-dd14389b1c9b	+	om_073_012.sorted.bed	KO	12
MT	0	3695	b9b597c3-fb59-4eb7-a799-39d27b9b0173	+	om_073_012.sorted.bed	KO	12
MT	0	3710	c0cd9b8f-0102-4e41-a95c-9c8cc1e7fba7	+	om_073_012.sorted.bed	KO	12
MT	0	3711	e1dc7004-17a4-497c-96d2-ff08d321f776	+	om_073_012.sorted.bed	KO	12
MT	0	808	f2a7cfbb-d65c-4d6c-a0e7-dae252d06771	+	om_073_012.sorted.bed	KO	12
MT	0	3704	110042ad-b1f3-478b-83cc-6fc50e673f4a	+	om_073_012.sorted.bed	KO	12
MT	0	3482	9d545c29-4ac8-4464-8033-4e9a18edb9a2	+	om_073_012.sorted.bed	KO	12
MT	0	465	3681170b-ff3d-4219-9df9-f28bb11e5c0a	+	om_073_012.sorted.bed	KO	12
MT	0	2676	5b0f7078-e6b1-4ee5-926a-e453a7917f9c	+	om_073_012.sorted.bed	KO	12
MT	0	3695	c12b63be-5b1c-4295-925c-2eafa86ddc81	+	om_073_012.sorted.bed	KO	12
MT	0	3710	e20179d6-ec99-4e65-8306-fd1a6e9f9c89	+	om_073_012.sorted.bed	KO	12
MT	0	3704	e5aa90dd-fe33-4d79-9789-b32a4134fd64	+	om_073_012.sorted.bed	KO	12
MT	0	3698	e6b53e23-ca63-43f0-ad3b-26cc2cee6c1b	+	om_073_012.sorted.bed	KO	12
MT	0	3710	30ccadbc-dfb7-4dab-8ab8-d31ad338c616	+	om_073_012.sorted.bed	KO	12
MT	0	3710	7a5d2de6-1037-4f5d-86b3-068b43f73009	+	om_073_012.sorted.bed	KO	12
MT	0	2676	36713656-7109-4c67-adab-4714d7323c81	+	om_073_012.sorted.bed	KO	12
MT	0	3702	4a4e2fc4-edaa-456c-90d1-44a374f00b50	+	om_073_012.sorted.bed	KO	12
MT	0	634	97265c5c-f938-4750-bf5c-90052fb4ade9	+	om_073_012.sorted.bed	KO	12
MT	0	1321	b5d4bb4c-06da-4849-ae8c-c91704d050c0	+	om_073_012.sorted.bed	KO	12
MT	0	1943	b6995024-b43f-4ab8-914a-3fe04dff54a4	+	om_073_012.sorted.bed	KO	12
MT	0	697	b7fc2ef0-946a-45cc-b27a-62d02230b9fa	+	om_073_012.sorted.bed	KO	12
MT	0	324	f4b51b11-cfad-4178-a3f4-2f1a0c0e4a0d	+	om_073_012.sorted.bed	KO	12
MT	0	846	474ea9b1-c134-404e-a9b9-f6573dd907f6	+	om_073_012.sorted.bed	KO	12
MT	0	1024	ccb93e65-ccf6-4f6f-9463-cb2e81ace34b	+	om_073_012.sorted.bed	KO	12
MT	0	2676	cd96282f-d0cd-4318-bf41-b9e09b9ded7e	+	om_073_012.sorted.bed	KO	12
MT	0	3689	f6b97d92-ce9a-4e44-ba4e-96c588662048	+	om_073_012.sorted.bed	KO	12
MT	0	2676	51c10ebe-e4bb-4ed0-9b1e-24a3dcd8c4a6	+	om_073_012.sorted.bed	KO	12
MT	0	2676	ae109c03-7080-41d6-97cc-79e496b90f26	+	om_073_012.sorted.bed	KO	12
MT	0	3706	b6dbdc51-e50e-4b7f-a3f0-fa864cd64017	+	om_073_012.sorted.bed	KO	12
MT	0	3700	d8a05c04-108d-4f81-8739-0a40e5e56ea4	+	om_073_012.sorted.bed	KO	12
MT	0	128	0c53eca1-38c0-45ab-a3be-6a62282b5672	+	om_073_012.sorted.bed	KO	12
MT	0	1024	e1d1ee52-c684-43a4-8e1d-e4368afa8908	+	om_073_012.sorted.bed	KO	12
MT	0	2676	e3b12f1c-b6e1-4dcd-9416-1850126f5949	+	om_073_012.sorted.bed	KO	12
MT	0	3710	b97f398e-03a1-4397-ba3f-eb592991c1d1	+	om_073_012.sorted.bed	KO	12
MT	0	2676	eb11165e-7513-4f63-b4b4-904792c709dc	+	om_073_012.sorted.bed	KO	12
MT	0	790	074fb2d4-9560-4aad-9e00-2b2099354dc2	+	om_073_012.sorted.bed	KO	12
MT	0	2676	4296c076-bf93-46f7-938b-8c6be6ad4407	+	om_073_012.sorted.bed	KO	12
MT	0	743	8805dadb-0d78-4a0d-ae28-47460cb2def1	+	om_073_012.sorted.bed	KO	12
MT	0	3712	c46d7fb4-ecdb-4526-b488-ad5664d6010b	+	om_073_012.sorted.bed	KO	12
MT	0	166	e03e1507-a81d-4a7b-aa9b-2c5e0939e693	+	om_073_012.sorted.bed	KO	12
MT	0	1594	e10a16bb-2c69-44d7-95e9-e9a9e487e991	+	om_073_012.sorted.bed	KO	12
MT	0	5656	e7c11065-85c0-4150-8850-2bb7823645dd	+	om_073_012.sorted.bed	KO	12
MT	0	3696	f562ddf1-177a-41a7-9d54-8860c8282e2a	+	om_073_012.sorted.bed	KO	12
MT	0	112	2b12699b-88a4-4042-b618-0ab5891db1bd	+	om_073_012.sorted.bed	KO	12
MT	0	218	47ecc3e3-c198-4911-85be-3fb465ba7ed4	+	om_073_012.sorted.bed	KO	12
MT	0	3695	c09e08bc-55d3-4bbe-9b27-219b3ddc4b63	+	om_073_012.sorted.bed	KO	12
MT	0	3706	1a0ba6e0-3799-42b1-8e77-a18b0eb855a7	+	om_073_012.sorted.bed	KO	12
MT	0	3710	d1499b74-5fcb-4ba0-883a-83db5b49a606	+	om_073_012.sorted.bed	KO	12
MT	0	1024	cef47d8c-3eec-443a-97cc-ec5dd47fb129	+	om_073_012.sorted.bed	KO	12
MT	0	3710	00cf1320-feff-41d0-9667-5b2ba73ba306	+	om_073_012.sorted.bed	KO	12
MT	0	3698	2fb09554-c99d-4ef0-b859-7e6418d8b27c	+	om_073_012.sorted.bed	KO	12
MT	0	3695	4a009fd0-b17d-4375-ac3a-b77549c4d4c3	+	om_073_012.sorted.bed	KO	12
MT	0	593	d1ede484-1aa0-4cb9-ae94-705aac08dce7	+	om_073_012.sorted.bed	KO	12
MT	0	1481	50b77070-fd35-47c9-a5d5-f1f6b889f02b	+	om_073_012.sorted.bed	KO	12
MT	0	3710	9ec375b1-9a17-4e42-96c9-877fec193493	+	om_073_012.sorted.bed	KO	12
MT	0	823	c01b5271-a755-406d-9364-f9b38f006540	+	om_073_012.sorted.bed	KO	12
MT	0	286	e8a4b250-4e83-4529-af9a-d40ed5fb5e23	+	om_073_012.sorted.bed	KO	12
MT	0	1024	0c0766bf-1be0-47d1-bc16-1d6d2cc3f5c6	+	om_073_012.sorted.bed	KO	12
MT	0	3711	2ede163b-4cdc-4a75-aab2-22050d21dcd9	+	om_073_012.sorted.bed	KO	12
MT	0	718	57891807-5aa7-41f6-b5e3-3e9703e6244f	+	om_073_012.sorted.bed	KO	12
MT	0	3704	6dab6f78-9101-40a4-88d1-d4e0d5a981d1	+	om_073_012.sorted.bed	KO	12
MT	0	3703	8e12ecaa-609f-4c38-b696-b7eeed5e8993	+	om_073_012.sorted.bed	KO	12
MT	0	1024	a6c9af8c-1082-462d-a98c-715104aca8a6	+	om_073_012.sorted.bed	KO	12
MT	0	3695	a62e1a76-82ff-4bd1-b4ff-a7e9a423677e	+	om_073_012.sorted.bed	KO	12
MT	0	3771	edf49378-2db0-481f-ada9-fe7462ae3cbe	+	om_073_012.sorted.bed	KO	12
MT	0	1356	486fc9d5-16b5-4bac-a63e-426e7536e642	+	om_073_012.sorted.bed	KO	12
MT	0	1001	5a6f399e-c5e6-4f42-a14b-2c699f7e5438	+	om_073_012.sorted.bed	KO	12
MT	0	3695	9d88e0b6-d12e-4dba-92b3-a9cbf90a1604	+	om_073_012.sorted.bed	KO	12
MT	0	3710	16dd6807-1a2f-46d8-b97f-5cabbc7ef536	+	om_073_012.sorted.bed	KO	12
MT	0	3711	3af56775-68e0-4b45-bd16-a2c27a2dd045	+	om_073_012.sorted.bed	KO	12
MT	0	1024	3c7d6fe7-5d23-4769-94b5-1c07db1f1604	+	om_073_012.sorted.bed	KO	12
MT	0	326	762c499b-0a10-4120-8d61-f52f5206821f	+	om_073_012.sorted.bed	KO	12
MT	0	3712	b8270619-4189-4e8d-8b9b-f4e08cd810b5	+	om_073_012.sorted.bed	KO	12
MT	0	3877	c6194b81-70ac-4fa8-bead-6f6696a190d0	+	om_073_012.sorted.bed	KO	12
MT	0	290	f49c0765-c547-49be-831a-7ff60c3b97f8	+	om_073_012.sorted.bed	KO	12
MT	0	2676	46e20254-4583-438a-9d45-2160996d7ea6	+	om_073_012.sorted.bed	KO	12
MT	0	3694	070cd331-ac5c-44f3-9479-53d59814feed	+	om_073_012.sorted.bed	KO	12
MT	0	726	2bf6f42c-4999-4c89-967d-c0da7d864660	+	om_073_012.sorted.bed	KO	12
MT	0	3710	787764f6-9b6e-4d7e-b159-a6f941f6279c	+	om_073_012.sorted.bed	KO	12
MT	0	3712	048ca81f-eb4c-486f-9972-18d4f048ab4a	+	om_073_012.sorted.bed	KO	12
MT	0	3691	2786f5a2-2afd-4b73-9c21-e716e9dc80a6	+	om_073_012.sorted.bed	KO	12
MT	0	641	95ac07cb-5767-4c9a-b144-b4f26e168b6e	+	om_073_012.sorted.bed	KO	12
MT	0	1123	e56cd331-3b12-4009-a722-d9c88961ed07	+	om_073_012.sorted.bed	KO	12
MT	0	3706	f99753cd-9324-4b46-ab66-ea7290f07d9c	+	om_073_012.sorted.bed	KO	12
MT	0	3665	2be653f4-a578-4e2d-98e8-523b861c4c2f	+	om_073_012.sorted.bed	KO	12
MT	0	581	32d96d35-4561-4ce5-b351-7f906da38b67	+	om_073_012.sorted.bed	KO	12
MT	0	2675	66e4fc1d-e2da-4cea-a69f-090a11ddecc9	+	om_073_012.sorted.bed	KO	12
MT	0	682	b752c0df-dcac-46e4-8358-1a0682a3f329	+	om_073_012.sorted.bed	KO	12
MT	0	1024	cabde303-3243-4a10-8bcb-517e3d9b5417	+	om_073_012.sorted.bed	KO	12
MT	0	3710	e2761339-8922-4ee6-af0a-0c86fd61d4bc	+	om_073_012.sorted.bed	KO	12
MT	0	2912	e98b7163-36f5-4b37-b705-d8b92aa8200e	+	om_073_012.sorted.bed	KO	12
MT	0	675	94d298c3-4309-45e8-87b3-ec5512522800	+	om_073_012.sorted.bed	KO	12
MT	0	8607	dd32dbdb-6a73-4cd4-b2e3-e66a6225d505	+	om_073_012.sorted.bed	KO	12
MT	0	1024	f36f881b-8464-45fc-b47b-6cd4963714a8	+	om_073_012.sorted.bed	KO	12
MT	0	3704	243a7d9a-12d6-4a8c-8d7a-77145d8f2606	+	om_073_012.sorted.bed	KO	12
MT	0	3711	4dcdb132-38fd-48e4-9cfe-ef8480b0865f	+	om_073_012.sorted.bed	KO	12
MT	0	2676	acda5675-bed2-451b-ba68-904abc250cc1	+	om_073_012.sorted.bed	KO	12
MT	0	3712	f66c9812-ae51-4504-ba3d-0b420b172de4	+	om_073_012.sorted.bed	KO	12
MT	0	1069	3e948a65-ef1b-4fec-b6e6-c6b52fbeb304	+	om_073_012.sorted.bed	KO	12
MT	0	3714	c09a03dd-10a8-4db6-94d2-cf575f458abf	+	om_073_012.sorted.bed	KO	12
MT	0	2676	315f3415-ba0d-4a91-806c-4a152e33fcae	+	om_073_012.sorted.bed	KO	12
MT	0	309	4844c0f3-1744-4b2c-bf5b-d5be069fb8d2	+	om_073_012.sorted.bed	KO	12
MT	0	3702	51c93d13-82f4-4731-8f9a-6c91477c3185	+	om_073_012.sorted.bed	KO	12
MT	0	3711	7cb066c9-feb3-4c3d-8e80-726074778657	+	om_073_012.sorted.bed	KO	12
MT	0	3710	ce7316a2-8b5c-4514-ab14-0c6de99f2c91	+	om_073_012.sorted.bed	KO	12
MT	0	731	98e8ddb1-5a5f-4200-bb52-3ccb1e7382fe	+	om_073_012.sorted.bed	KO	12
MT	0	2681	cf76fdf3-0e54-482f-873a-e6c453567e00	+	om_073_012.sorted.bed	KO	12
MT	0	3695	19721862-42f5-453a-8545-da657d6c8414	+	om_073_012.sorted.bed	KO	12
MT	0	2676	4471f1c1-0b87-4c00-91dd-e3eefdc655cd	+	om_073_012.sorted.bed	KO	12
MT	0	1024	d7be825b-3f3b-40ed-bd38-e8c52ace3594	+	om_073_012.sorted.bed	KO	12
MT	0	3683	f6ed9bbc-7e8c-46ed-948a-71d2a3f3d44b	+	om_073_012.sorted.bed	KO	12
MT	0	3700	0bba9969-97b2-499f-8f24-d23c8814861d	+	om_073_012.sorted.bed	KO	12
MT	0	803	c1df1460-315c-49da-8e49-8466ee537c39	+	om_073_012.sorted.bed	KO	12
MT	0	1024	9eb40a0b-6321-4a07-987e-f0fc938e5b9b	+	om_073_012.sorted.bed	KO	12
MT	0	3710	de2f3f0c-b438-4440-8b50-2b5a7e90c3f0	+	om_073_012.sorted.bed	KO	12
MT	0	3668	aed4d1fa-1a47-40a3-8a05-d303b1cf443e	+	om_073_012.sorted.bed	KO	12
MT	0	3695	b32812c7-0bb0-4b84-a8e4-1b236c662027	+	om_073_012.sorted.bed	KO	12
MT	0	3710	69998c5b-21f2-44ff-99b6-70f1d7231854	+	om_073_012.sorted.bed	KO	12
MT	0	3704	8d540b20-9aa8-4b98-8d17-e41623e4f49c	+	om_073_012.sorted.bed	KO	12
MT	0	2676	a0c42ca1-0a20-4472-9323-09d2fb10f86c	+	om_073_012.sorted.bed	KO	12
MT	0	2676	26afb843-53aa-4580-9c48-2f2c84d782d9	+	om_073_012.sorted.bed	KO	12
MT	0	423	2b67c81e-0eb2-46c6-9543-216181454567	+	om_073_012.sorted.bed	KO	12
MT	0	3695	39ebd1e4-ea34-44f2-bc93-2be8da15aced	+	om_073_012.sorted.bed	KO	12
MT	0	2618	8aefa3a7-5364-4224-9bd8-d5bafe2a1baf	+	om_073_012.sorted.bed	KO	12
MT	0	700	35502621-34ce-4414-8b10-d8ea25e72266	+	om_073_012.sorted.bed	KO	12
MT	0	2675	cbe34dcb-d2cf-44c1-9db6-c992ef6f7507	+	om_073_012.sorted.bed	KO	12
MT	0	3711	00052150-01ad-442a-8817-0ec8b83dbb81	+	om_073_012.sorted.bed	KO	12
MT	0	3695	0384dec3-d539-44e8-b337-ee1ab1652cb0	+	om_073_012.sorted.bed	KO	12
MT	0	437	3c46f08e-bfc7-466a-ace1-b1a5b32a50ee	+	om_073_012.sorted.bed	KO	12
MT	0	718	78a44a9b-fe04-4d96-ac50-2b44a5364777	+	om_073_012.sorted.bed	KO	12
MT	0	3710	b8c4c420-8271-41b9-bdf5-78fe161bdfba	+	om_073_012.sorted.bed	KO	12
MT	0	2676	0a5195cd-70d7-450e-8f7c-68df941388a0	+	om_073_012.sorted.bed	KO	12
MT	0	2676	569bd4ed-3b1a-4903-8321-8d4fe224ba7d	+	om_073_012.sorted.bed	KO	12
MT	0	1023	b5138ff2-771c-4d9d-843e-3ac736a768b1	+	om_073_012.sorted.bed	KO	12
MT	0	2676	f2f5e7c6-2be6-4b45-8ca4-fa498c1d9af3	+	om_073_012.sorted.bed	KO	12
MT	0	3700	570a9db6-646b-4e99-9cf2-e96c2ae19b82	+	om_073_012.sorted.bed	KO	12
MT	0	3704	6f9e8598-1cfb-4129-9834-25fb030fcdf9	+	om_073_012.sorted.bed	KO	12
MT	0	2676	063f3cd0-0a28-44b9-8eff-7d961d26349e	+	om_073_012.sorted.bed	KO	12
MT	0	3700	35c88a21-9c17-4630-b07e-d29e3a45c257	+	om_073_012.sorted.bed	KO	12
MT	0	858	80c18f6a-adad-416d-baf8-df97807cc0ac	+	om_073_012.sorted.bed	KO	12
MT	0	3704	e31f93b0-eea4-4b51-bbdc-6a98addef247	+	om_073_012.sorted.bed	KO	12
MT	0	3710	8dfa4018-8699-4cb3-ad24-798142589dc7	+	om_073_012.sorted.bed	KO	12
MT	0	235	d0e05c2b-1878-4205-b8b6-d4991015f560	+	om_073_012.sorted.bed	KO	12
MT	0	3710	d92e1abb-fc6a-4ac3-bfae-614806632e1e	+	om_073_012.sorted.bed	KO	12
MT	0	1024	c24df654-939a-4a13-b1fa-fdb36a6fe44b	+	om_073_012.sorted.bed	KO	12
MT	0	3699	d91f361c-0ee1-4b51-8c66-82df5e62338c	+	om_073_012.sorted.bed	KO	12
MT	0	3695	f9b31452-97c7-4b9d-8f34-93b08d45dfc0	+	om_073_012.sorted.bed	KO	12
MT	0	651	bf754492-4f45-4046-8826-289a4540ed4f	+	om_073_012.sorted.bed	KO	12
MT	0	2882	cc6939b3-a898-4a30-8b57-1e0f27fa0529	+	om_073_012.sorted.bed	KO	12
MT	0	718	0956f785-650c-46b0-aecd-fd99b3f6dae0	+	om_073_012.sorted.bed	KO	12
MT	0	402	15846b72-9d43-4d7f-a106-c47db5b25d7e	+	om_073_012.sorted.bed	KO	12
MT	0	685	4cb32501-e50f-46a5-a3d9-eb882af21c11	+	om_073_012.sorted.bed	KO	12
MT	0	691	62214c6c-4f50-4f5d-bc16-a2bbb87b85ab	+	om_073_012.sorted.bed	KO	12
MT	0	464	6a724235-26d2-48a2-ae8c-4a20af0753dd	+	om_073_012.sorted.bed	KO	12
MT	0	3707	070ce40c-5bb6-40ad-b330-0fe1be5ef99f	+	om_073_012.sorted.bed	KO	12
MT	0	2676	5b94f54b-e1e9-4200-89e0-f4c9c0b3e9cf	+	om_073_012.sorted.bed	KO	12
MT	0	2384	6db726de-5452-46f7-b13c-bd02fab8f32f	+	om_073_012.sorted.bed	KO	12
MT	0	3704	7b245ffe-8380-4b59-996f-3d172b943b84	+	om_073_012.sorted.bed	KO	12
MT	0	2676	b99b44d9-9f47-4d52-b379-2820f96d0d72	+	om_073_012.sorted.bed	KO	12
MT	0	209	e809fcea-47f4-484e-a4b7-a67bbe66e77d	+	om_073_012.sorted.bed	KO	12
MT	0	3710	ec1f28eb-dd2e-4f81-aa61-73295b2f4a64	+	om_073_012.sorted.bed	KO	12
MT	0	2676	23ab8e5f-e614-4071-8252-7375ac3f519e	+	om_073_012.sorted.bed	KO	12
MT	0	2676	71fb1ca6-3b88-4e8e-a6af-05cc29dee164	+	om_073_012.sorted.bed	KO	12
MT	0	1780	0be45aa4-e60a-4ebe-b4ea-490fe1d0aee4	+	om_073_012.sorted.bed	KO	12
MT	0	3666	134c0086-8a26-43eb-80db-d6a1dae32de4	+	om_073_012.sorted.bed	KO	12
MT	0	700	6b7a12a9-42a5-4cbf-a919-1a896e6f56a3	+	om_073_012.sorted.bed	KO	12
MT	0	3700	6c17e626-e7db-4585-a7e5-216780589d30	+	om_073_012.sorted.bed	KO	12
MT	0	1024	70c905b0-0595-4262-a7f0-eaacb60fd0cd	+	om_073_012.sorted.bed	KO	12
MT	0	429	188902b3-0dee-4d87-b5f0-22b7e5e03b9d	+	om_073_012.sorted.bed	KO	12
MT	0	931	3c2e6226-b3d1-4a84-852a-4fe0ff00f2eb	+	om_073_012.sorted.bed	KO	12
MT	0	2681	83f3fbd2-fc21-4fe8-abe3-624118ae1249	+	om_073_012.sorted.bed	KO	12
MT	0	2676	985143e0-eecd-4b8e-b5d6-df54f61e52e0	+	om_073_012.sorted.bed	KO	12
MT	0	714	11b416ba-8090-44b8-b190-c8faec344c36	+	om_073_012.sorted.bed	KO	12
MT	0	3694	22e916c8-0dcd-412b-a50a-41d880be7b1a	+	om_073_012.sorted.bed	KO	12
MT	0	581	46db6f5e-cd93-4139-8e09-4ab69daf9bb2	+	om_073_012.sorted.bed	KO	12
MT	0	1226	7a03f21e-bfd1-4909-9bcf-b0ea1ba455bb	+	om_073_012.sorted.bed	KO	12
MT	0	3693	f70e76a4-6e62-4546-9800-cdf33850c2e1	+	om_073_012.sorted.bed	KO	12
MT	0	1024	9afc825f-257b-4b8f-9585-e04128a5f665	+	om_073_012.sorted.bed	KO	12
MT	0	3704	32373001-df3f-45e3-a9f2-9eec7c7bdc1b	+	om_073_012.sorted.bed	KO	12
MT	0	3666	8544d3cd-e96b-4adb-897f-784952647b35	+	om_073_012.sorted.bed	KO	12
MT	0	3711	d647c22a-e22b-4f1c-8262-c125f950fe1c	+	om_073_012.sorted.bed	KO	12
MT	0	3704	2f0059f4-2361-40eb-a922-59d8d9b58b8e	+	om_073_012.sorted.bed	KO	12
MT	0	1024	4409fa8a-c9e5-4bf6-9899-c6bbf0b58934	+	om_073_012.sorted.bed	KO	12
MT	0	701	89ae5c4b-0f69-4ad9-af97-e2226d5ca630	+	om_073_012.sorted.bed	KO	12
MT	0	432	c218dcd5-8e39-472b-abe2-b577a3fb7e35	+	om_073_012.sorted.bed	KO	12
MT	0	3711	fe0f0de6-5709-4a33-8095-4b0484b3e90f	+	om_073_012.sorted.bed	KO	12
MT	0	302	0466adca-8b85-45c5-a63e-2ac007a8ba96	+	om_073_012.sorted.bed	KO	12
MT	0	2681	3522b6fc-94d0-4a46-9a1b-8e91ee491928	+	om_073_012.sorted.bed	KO	12
MT	0	1024	413a048e-a327-436b-8b3b-adf49436ca99	+	om_073_012.sorted.bed	KO	12
MT	0	3710	87e55d6f-c751-416c-ac31-bff4efe9e83f	+	om_073_012.sorted.bed	KO	12
MT	0	313	f020f0e9-df4e-47ea-9f26-1b4e6b22f4fe	+	om_073_012.sorted.bed	KO	12
MT	0	3697	4bf22d4f-a1bf-4077-a92d-d23c1089ca29	+	om_073_012.sorted.bed	KO	12
MT	0	440	bbc43530-5971-43b0-9eb9-6847952c083c	+	om_073_012.sorted.bed	KO	12
MT	0	3601	536e3dcb-5b06-4ac2-abc1-bfe5d89618b5	+	om_073_012.sorted.bed	KO	12
MT	0	3703	68d08bb9-8040-4d3a-a5b5-e939643c7549	+	om_073_012.sorted.bed	KO	12
MT	0	2675	74cb94cf-49cb-470b-ba18-d04002291c66	+	om_073_012.sorted.bed	KO	12
MT	0	3700	b33bb6ba-6bb1-48e4-8fad-2400c4140647	+	om_073_012.sorted.bed	KO	12
MT	0	2681	454330da-6375-4e9e-8205-e21c6fc34ad0	+	om_073_012.sorted.bed	KO	12
MT	0	1020	69e266e3-86c1-40fd-b8c8-ff64511f439d	+	om_073_012.sorted.bed	KO	12
MT	0	1024	1fd8ee98-ea7b-4c29-b9c3-b5b9a94942be	+	om_073_012.sorted.bed	KO	12
MT	0	1384	deceac11-273a-4370-905d-f2ef536434ac	+	om_073_012.sorted.bed	KO	12
MT	0	3706	13b03572-e4e8-4309-80ae-461bc20ffbac	+	om_073_012.sorted.bed	KO	12
MT	0	3704	0c485308-7a9e-44f1-a108-4f51955cb1b1	+	om_073_012.sorted.bed	KO	12
MT	0	736	140b0dcf-d807-446a-833a-25594f6e47e0	+	om_073_012.sorted.bed	KO	12
MT	0	2675	c5141ce1-455b-4af6-be03-59a439df20e6	+	om_073_012.sorted.bed	KO	12
MT	0	2676	e15eed89-f7bf-494a-ae73-a3a4f03b47f4	+	om_073_012.sorted.bed	KO	12
MT	0	682	189b3358-8d6c-48f7-8a6d-c808447ae486	+	om_073_012.sorted.bed	KO	12
MT	0	3691	362f8f63-9d9f-4dc8-93f5-55c03795a377	+	om_073_012.sorted.bed	KO	12
MT	0	3710	764b084a-367a-4029-888b-167eb2d49bf8	+	om_073_012.sorted.bed	KO	12
MT	0	3710	b63d1e3f-470c-465e-a125-83acb9b7e200	+	om_073_012.sorted.bed	KO	12
MT	0	1024	1c6c6379-9996-4c9e-8b62-c73cda5f9bff	+	om_073_012.sorted.bed	KO	12
MT	0	2682	6f4b4633-f34a-4477-8b16-caf3a391ef97	+	om_073_012.sorted.bed	KO	12
MT	0	3599	a3324c56-bc43-4194-9a3f-6436997955cf	+	om_073_012.sorted.bed	KO	12
MT	0	1024	ce9f6e67-32cc-4067-a740-db8fb0de8e7e	+	om_073_012.sorted.bed	KO	12
MT	0	786	ff370c97-e1f2-4e38-8b7d-e76284815f85	+	om_073_012.sorted.bed	KO	12
MT	0	1024	027c117c-d759-4c56-9c4e-7f6b733a5afb	+	om_073_012.sorted.bed	KO	12
MT	0	3706	35ddb233-02bb-472c-94c9-a777cc374c5f	+	om_073_012.sorted.bed	KO	12
MT	0	718	643a5d21-fb9e-4cbf-b0b5-0bb72344015c	+	om_073_012.sorted.bed	KO	12
MT	0	2676	9875dde1-05fa-4995-9a62-72738950d219	+	om_073_012.sorted.bed	KO	12
MT	0	3704	b54fde71-d3b1-42d8-ada5-44ef761c3d09	+	om_073_012.sorted.bed	KO	12
MT	0	3710	d0bdfb7f-03be-4b88-8dc2-6deb02ac12e1	+	om_073_012.sorted.bed	KO	12
MT	0	3704	9c8fe88c-151b-4277-9e9e-5a4ad7800b36	+	om_073_012.sorted.bed	KO	12
MT	0	3704	b4b319f6-3246-4fb9-b307-9c36f678c5db	+	om_073_012.sorted.bed	KO	12
MT	0	742	db5c5372-74ed-4d84-a7b9-cc92014f7582	+	om_073_012.sorted.bed	KO	12
MT	0	3704	ee0cb4a8-1936-4180-9993-6494cab61349	+	om_073_012.sorted.bed	KO	12
MT	0	2673	10636750-9e19-4a5c-a5a9-73ae6771c461	+	om_073_012.sorted.bed	KO	12
MT	0	3695	37fc92fd-19c0-43a9-b170-b96b0735ccec	+	om_073_012.sorted.bed	KO	12
MT	0	3710	611d8367-b0b5-4389-bef5-f4f454463c00	+	om_073_012.sorted.bed	KO	12
MT	0	1024	0b878d48-e596-4d3d-9313-9d5df770c59a	+	om_073_012.sorted.bed	KO	12
MT	0	446	6ea5fcba-3258-4824-8faa-70a01bed0af2	+	om_073_012.sorted.bed	KO	12
MT	0	777	7e4e5020-85c7-43d8-a4f1-7913f81594b1	+	om_073_012.sorted.bed	KO	12
MT	0	3699	b5946993-811f-4486-9565-1767ff7860d5	+	om_073_012.sorted.bed	KO	12
MT	0	3710	3da9c81d-e5e9-48bf-b636-cc464a2c5034	+	om_073_012.sorted.bed	KO	12
MT	0	2676	85a9008c-9acb-4447-a625-661fbd904231	+	om_073_012.sorted.bed	KO	12
MT	0	679	50862e0a-1588-42f7-99f5-e4d9b606e3f1	+	om_073_012.sorted.bed	KO	12
MT	0	602	db4532ea-a926-4f84-b43b-ab9067105db4	+	om_073_012.sorted.bed	KO	12
MT	0	1329	dbef4ff0-d1b8-4ed6-b110-87e037b1bc19	+	om_073_012.sorted.bed	KO	12
MT	0	210	02c02aaf-4f88-4ec6-a9d3-ebf990f67d5a	+	om_073_012.sorted.bed	KO	12
MT	0	1020	1d3ed111-60e3-4e9b-91c6-4be763255cd5	+	om_073_012.sorted.bed	KO	12
MT	0	2676	223506e4-ca05-4609-9f20-7eaa50208d55	+	om_073_012.sorted.bed	KO	12
MT	0	602	888ba84c-6bd6-4c55-97e5-e8afe1f6fbf1	+	om_073_012.sorted.bed	KO	12
MT	0	1023	8fbe448c-c138-46ea-885e-401572eeaccf	+	om_073_012.sorted.bed	KO	12
MT	0	3704	e4a73ddb-35d6-4c75-ac74-e026eaa4d4dc	+	om_073_012.sorted.bed	KO	12
MT	0	3706	1328c182-f3c2-4370-9777-6beb4237350c	+	om_073_012.sorted.bed	KO	12
MT	0	690	61a3c5f1-67ad-4d7f-87e8-746c3f9d3231	+	om_073_012.sorted.bed	KO	12
MT	0	950	111af866-88fe-4851-80f6-38407455c2ab	+	om_073_012.sorted.bed	KO	12
MT	0	2682	a50a068c-4a27-4717-8f2e-b733d89fcca3	+	om_073_012.sorted.bed	KO	12
MT	0	898	f86f63bc-cba8-48fd-822c-ec7ea14bbe48	+	om_073_012.sorted.bed	KO	12
MT	0	2676	3fc558b8-0845-4abc-a8a0-6c88b0b8119b	+	om_073_012.sorted.bed	KO	12
MT	0	1024	4a226d19-282f-4895-b361-acae13933218	+	om_073_012.sorted.bed	KO	12
MT	0	2675	b588216e-58b6-44bf-9930-a5d57f3fb86b	+	om_073_012.sorted.bed	KO	12
MT	0	3698	c899ba18-b378-4a59-b815-9a4506adaa93	+	om_073_012.sorted.bed	KO	12
MT	0	3711	dea0fdae-08f4-452f-abe6-5616768234fc	+	om_073_012.sorted.bed	KO	12
MT	0	3704	313fa2cc-ac43-47e6-9746-605ff540d90a	+	om_073_012.sorted.bed	KO	12
MT	0	1024	5c825da5-07f0-490c-99fd-64d4fd3ab7f4	+	om_073_012.sorted.bed	KO	12
MT	0	3711	c108e2b2-ada1-47b3-960f-9b104d7c49db	+	om_073_012.sorted.bed	KO	12
MT	0	3710	e387dbb6-79ab-4de3-8081-7c8bb3a89eed	+	om_073_012.sorted.bed	KO	12
MT	0	3699	38667b2f-7f0c-40c1-93fa-a6e04f52af40	+	om_073_012.sorted.bed	KO	12
MT	0	3710	48d7ba7a-a0e4-4744-8076-54fecb957e39	+	om_073_012.sorted.bed	KO	12
MT	0	1390	c3694aac-5bec-4677-b78f-0969b869ef96	+	om_073_012.sorted.bed	KO	12
MT	0	3702	ca342ba0-ac6b-4288-950e-b6d8ec71164d	+	om_073_012.sorted.bed	KO	12
MT	0	2676	5633cff7-4ee9-48c7-a22a-4b1433dfc960	+	om_073_012.sorted.bed	KO	12
MT	0	722	ce535a1d-1b34-4e8e-bae2-e0812edbfde3	+	om_073_012.sorted.bed	KO	12
MT	0	3710	5f2e3d2c-e1ca-4e05-b413-d52a772de939	+	om_073_012.sorted.bed	KO	12
MT	0	960	6e02c5b6-1d59-4409-9fbe-56d2aa5a3b06	+	om_073_012.sorted.bed	KO	12
MT	0	3711	501e0ef4-bd62-42d7-b322-adaec76810ef	+	om_073_012.sorted.bed	KO	12
MT	0	3700	7aa01a8a-97a3-451b-8f2e-8f841575bd96	+	om_073_012.sorted.bed	KO	12
MT	0	2678	76ead115-36c2-42f3-9813-930e0b3ce652	+	om_073_012.sorted.bed	KO	12
MT	0	2872	6c97c9eb-dc68-4e81-9a26-f93b936a9d95	+	om_073_012.sorted.bed	KO	12
MT	0	3711	7d7b7d09-4c7a-4a0b-a07f-a7ba7d20b5ba	+	om_073_012.sorted.bed	KO	12
MT	0	3695	a63c0829-81b7-4f7b-a3b0-98a0ce14d228	+	om_073_012.sorted.bed	KO	12
MT	0	2676	b6631d81-dbb2-4f68-afb4-ae884a865882	+	om_073_012.sorted.bed	KO	12
MT	0	3695	b76745cc-45e0-4567-8234-4cf498f97503	+	om_073_012.sorted.bed	KO	12
MT	0	683	c5aabc35-4dbf-44a5-9601-8180ddf4035e	+	om_073_012.sorted.bed	KO	12
MT	0	1024	350ec891-f445-4f89-966b-398ee6e1b227	+	om_073_012.sorted.bed	KO	12
MT	0	641	45494370-eaa5-45b4-a6bd-b778291a6701	+	om_073_012.sorted.bed	KO	12
MT	0	237	64ee2392-0ef8-4f23-be4b-0fd4456264a7	+	om_073_012.sorted.bed	KO	12
MT	0	453	7e7d2cc2-591c-428c-aaf7-fb038793ecaf	+	om_073_012.sorted.bed	KO	12
MT	0	651	5c133026-1f74-4d28-b979-4e113ded3bac	+	om_073_012.sorted.bed	KO	12
MT	0	3700	626f846a-efe0-4939-b0d8-12384b2b14e4	+	om_073_012.sorted.bed	KO	12
MT	0	1123	1f1393b4-6d94-4eb9-a416-c61952747cac	+	om_073_012.sorted.bed	KO	12
MT	0	2676	ff12c260-2daf-425d-a8c3-fa223da7858a	+	om_073_012.sorted.bed	KO	12
MT	0	2676	1eaf8d74-2d38-46be-9e1d-484bc3a5a7e4	+	om_073_012.sorted.bed	KO	12
MT	0	3710	5c89105d-16ef-413b-97e2-4966a135b4b9	+	om_073_012.sorted.bed	KO	12
MT	0	2676	606d310e-e44d-4ca6-b91a-6cdcd3bc4acd	+	om_073_012.sorted.bed	KO	12
MT	0	3710	6d44293e-243b-44c1-a67b-47434163f44c	+	om_073_012.sorted.bed	KO	12
MT	0	3710	ab23a70f-8280-470b-9fdb-a412ef4e8c3a	+	om_073_012.sorted.bed	KO	12
MT	0	1728	c8406170-38d4-4fbc-bb54-449982fef953	+	om_073_012.sorted.bed	KO	12
MT	0	1024	daa09a19-4c8c-438b-96a2-f299be28865a	+	om_073_012.sorted.bed	KO	12
MT	0	3624	5f55bf08-5a87-4aec-8cc8-f817dd4dcaa7	+	om_073_012.sorted.bed	KO	12
MT	0	3711	a7a0b280-57e4-4140-8d98-268d9f270c88	+	om_073_012.sorted.bed	KO	12
MT	0	3704	22c46f33-5365-4dcf-9182-c710cdd7c14b	+	om_073_012.sorted.bed	KO	12
MT	0	903	c967eb10-1ead-4ae5-aca9-88d3290590af	+	om_073_012.sorted.bed	KO	12
MT	0	3704	e8ef2fe7-14cf-47ee-a81d-d87913b38890	+	om_073_012.sorted.bed	KO	12
MT	0	1024	00d58b97-5800-4cc4-9f0e-165ee8aca800	+	om_073_012.sorted.bed	KO	12
MT	0	2681	d068d386-cd5f-48b5-8112-1476e799f4ff	+	om_073_012.sorted.bed	KO	12
MT	0	2675	fddfa729-22a1-48ad-90e9-581da9e20c73	+	om_073_012.sorted.bed	KO	12
MT	0	536	0651bc26-abd8-4ac4-8e68-18a11438e917	+	om_073_012.sorted.bed	KO	12
MT	0	1024	276f1275-5a18-4d27-8b23-917f23db7763	+	om_073_012.sorted.bed	KO	12
MT	0	2676	5a9a3d1a-aa6e-4aee-bbb2-6de0912f2102	+	om_073_012.sorted.bed	KO	12
MT	0	3711	54ff814d-7c2f-4361-9e4c-65efac24698e	+	om_073_012.sorted.bed	KO	12
MT	0	707	5eb2ae49-2be4-49ad-8cf1-050766ac0cfa	+	om_073_012.sorted.bed	KO	12
MT	0	3711	5b2d53bf-b96a-46bf-9990-36977acda174	+	om_073_012.sorted.bed	KO	12
MT	0	2676	afab7aed-e1c0-4a98-b9b2-1e5389575082	+	om_073_012.sorted.bed	KO	12
MT	0	3656	d2f66361-5f3e-4532-9d30-0bdbf1beb6e3	+	om_073_012.sorted.bed	KO	12
MT	0	3695	ed6e2bc9-54d1-4f2a-95b6-3767875ce7c7	+	om_073_012.sorted.bed	KO	12
MT	0	3700	43508605-e1c9-4409-8a16-c2374cb4902f	+	om_073_012.sorted.bed	KO	12
MT	0	1184	9a68de53-883b-4a7b-9273-d10c8cf805cd	+	om_073_012.sorted.bed	KO	12
MT	0	3704	a97cbe43-c0da-4b81-a7a6-32a7e81aaaf7	+	om_073_012.sorted.bed	KO	12
MT	0	449	bf3e8b6f-9cda-4bc8-8842-0ea3ee64289b	+	om_073_012.sorted.bed	KO	12
MT	0	3711	b1fbbdee-905d-4087-b6fa-16a107e494b2	+	om_073_012.sorted.bed	KO	12
MT	0	3695	7f58ab5c-91b2-4127-8afa-c75cbe5d6583	+	om_073_012.sorted.bed	KO	12
MT	0	3699	d347348c-75fb-421f-84af-bd1f5394bbc5	+	om_073_012.sorted.bed	KO	12
MT	0	2676	2772f0c8-17e2-4059-a3f5-bea56584774f	+	om_073_012.sorted.bed	KO	12
MT	0	3712	36c087a5-4e5d-41ae-a038-1064c9b89ac2	+	om_073_012.sorted.bed	KO	12
MT	0	3695	5945969e-b03b-4333-ae10-bf860369c401	+	om_073_012.sorted.bed	KO	12
MT	0	165	9f42ccb1-d4b9-4a1f-aab5-02ea80bf4a88	+	om_073_012.sorted.bed	KO	12
MT	0	3704	18d5cf4c-0851-40ff-b178-9f6c08cdb8df	+	om_073_012.sorted.bed	KO	12
MT	0	709	3552424b-9266-40ad-bde1-dc70dc8e9c07	+	om_073_012.sorted.bed	KO	12
MT	0	2676	9df48e79-62d9-49c9-9858-7ab694ccaeb7	+	om_073_012.sorted.bed	KO	12
MT	0	2676	f76ac7fb-98e1-4aaa-a37f-9641b4fd9fb1	+	om_073_012.sorted.bed	KO	12
MT	0	2677	1b6adbaa-c76a-42a7-b655-eaf51c02100a	+	om_073_012.sorted.bed	KO	12
MT	0	3711	1669de3e-5648-4742-8cc3-82144aa1e0ca	+	om_073_012.sorted.bed	KO	12
MT	0	3707	2cdc2c02-235c-4a4a-b4f1-27e40f7da3e5	+	om_073_012.sorted.bed	KO	12
MT	0	3695	3bcffb7c-f706-4deb-856d-5736f414b7da	+	om_073_012.sorted.bed	KO	12
MT	0	722	60677a2d-32cb-4f9c-8d97-3ab63dfca90b	+	om_073_012.sorted.bed	KO	12
MT	0	719	33214255-de1f-4a7b-ab84-b634329c66ad	+	om_073_012.sorted.bed	KO	12
MT	0	1428	dd436626-a05b-49bc-b35e-bbe293377e4c	+	om_073_012.sorted.bed	KO	12
MT	0	2682	d9463e01-400b-40e7-a6a4-4a8a304c1ccc	+	om_073_012.sorted.bed	KO	12
MT	0	248	e1ef117b-b0e0-4001-8ce2-8cd1243da0d8	+	om_073_012.sorted.bed	KO	12
MT	0	695	678b5a2f-3f12-47a2-8d49-a3cd9626e1c1	+	om_073_012.sorted.bed	KO	12
MT	0	1024	ab4fdc00-eb82-4b74-a578-526c7cf30a9c	+	om_073_012.sorted.bed	KO	12
MT	0	718	d0e573bb-3063-4393-b54e-1dc8c76849d9	+	om_073_012.sorted.bed	KO	12
MT	0	1024	24f7a6e6-3f2e-4944-a7a2-243bc5631809	+	om_073_012.sorted.bed	KO	12
MT	0	3710	c2486212-0e07-4b52-a6f7-1dee3af04e38	+	om_073_012.sorted.bed	KO	12
MT	0	3711	c346c442-39d1-4b6c-853c-4e0ab826e33d	+	om_073_012.sorted.bed	KO	12
MT	0	3160	944c2210-1bc3-406e-8099-0bafcdd5d905	+	om_073_012.sorted.bed	KO	12
MT	0	718	dbf9b3de-cb4f-458d-bf0a-bfdc6dddbbbf	+	om_073_012.sorted.bed	KO	12
MT	0	1976	f97e76f7-07f1-4fd6-a879-c1c2f70c35fa	+	om_073_012.sorted.bed	KO	12
MT	0	2676	af718fc5-a5ee-4e75-8f09-fa331edc7ba5	+	om_073_012.sorted.bed	KO	12
MT	0	938	b4f29d81-ce7e-429b-9903-79cefd4bd1e9	+	om_073_012.sorted.bed	KO	12
MT	0	2668	c5645d81-9263-438b-b81e-80e0088cedba	+	om_073_012.sorted.bed	KO	12
MT	0	3710	d97fa2f9-0c9b-4c71-9b27-44a437f1a00e	+	om_073_012.sorted.bed	KO	12
MT	0	3700	e919871f-7741-4c3a-8f69-5b72c85924ed	+	om_073_012.sorted.bed	KO	12
MT	0	744	3dfacea2-9cd2-4201-881c-2d8a0baa6ce3	+	om_073_012.sorted.bed	KO	12
MT	0	3711	480103fe-ee1e-4ed1-9d72-7e6740931999	+	om_073_012.sorted.bed	KO	12
MT	0	3246	952fa035-0a80-4590-a179-9c610d7d2338	+	om_073_012.sorted.bed	KO	12
MT	0	3695	a43a890f-8364-4dda-9c72-77d76b01df25	+	om_073_012.sorted.bed	KO	12
MT	0	458	ea8462e7-4951-47f9-b7a6-7a35411919f8	+	om_073_012.sorted.bed	KO	12
MT	0	937	f5ed22f7-8a5b-451a-a2bb-aedd733686cd	+	om_073_012.sorted.bed	KO	12
MT	0	3700	7f8d5182-328a-4343-b22a-7341537c00cb	+	om_073_012.sorted.bed	KO	12
MT	0	3710	82c47f40-faae-4d42-acfb-ce1d8f4122ef	+	om_073_012.sorted.bed	KO	12
MT	0	3711	2df1d669-ee5b-4119-be15-60ef23096729	+	om_073_012.sorted.bed	KO	12
MT	0	2676	783b9a0c-3def-4b42-a84f-5ef33d46ca74	+	om_073_012.sorted.bed	KO	12
MT	0	609	858d9055-fabf-4e85-9a84-7a8faa6d6e78	+	om_073_012.sorted.bed	KO	12
MT	0	1024	fdd667c5-548f-4911-983d-7f40cacccc56	+	om_073_012.sorted.bed	KO	12
MT	0	3699	49ad943f-8ac4-4ff7-bd4b-04ef4160d7bc	+	om_073_012.sorted.bed	KO	12
MT	0	2676	66dc3e99-0720-4972-bbcc-81b48850e100	+	om_073_012.sorted.bed	KO	12
MT	0	927	b82d5367-48e3-4633-8ea3-76ff05f0fcca	+	om_073_012.sorted.bed	KO	12
MT	0	3704	cf650cd2-606b-48fc-974a-786d2cbe295b	+	om_073_012.sorted.bed	KO	12
MT	0	663	17ea0a93-d0f5-4a09-bd7a-f6b7d432684a	+	om_073_012.sorted.bed	KO	12
MT	0	740	a355d6e9-d4bb-4396-b634-ec4a5b825632	+	om_073_012.sorted.bed	KO	12
MT	0	3710	a762085c-a8ee-4806-b3f6-987a9bedd8a0	+	om_073_012.sorted.bed	KO	12
MT	0	2676	09bb573e-d455-4f3f-a09d-1a50de4cbc61	+	om_073_012.sorted.bed	KO	12
MT	0	3511	131e514b-82e5-40a1-b78c-d9a2ca3342d1	+	om_073_012.sorted.bed	KO	12
MT	0	3711	43438ff6-b509-452a-bdeb-62e8f1085e1d	+	om_073_012.sorted.bed	KO	12
MT	0	3711	507483e9-f80d-44ce-b0b9-72bf7afa0905	+	om_073_012.sorted.bed	KO	12
MT	0	670	c8d0a9ba-2077-44df-b4f9-ab4a6c9e2438	+	om_073_012.sorted.bed	KO	12
MT	0	1803	0178b0f0-7bf9-415c-892c-e0a8d3eeba73	+	om_073_012.sorted.bed	KO	12
MT	0	3694	6a736fc4-d2da-4463-bb97-1b25f1bf957e	+	om_073_012.sorted.bed	KO	12
MT	0	418	997ad255-f988-4dd9-b1ff-ba828f910042	+	om_073_012.sorted.bed	KO	12
MT	0	1080	ec940912-0690-4398-a887-2ef72b9c944d	+	om_073_012.sorted.bed	KO	12
MT	0	3710	cbefbc01-0bee-47aa-91c3-8dded80a7af5	+	om_073_012.sorted.bed	KO	12
MT	0	3710	1f486044-4962-44d9-8fb5-f40ff2a1236b	+	om_073_012.sorted.bed	KO	12
MT	0	3710	b316f303-a057-475c-bcb2-f55de0d5283f	+	om_073_012.sorted.bed	KO	12
MT	0	3710	eef10de3-a340-484e-9a22-70c5eb016222	+	om_073_012.sorted.bed	KO	12
MT	0	2677	17a1da75-1be1-431b-95fc-56036cb4a4f6	+	om_073_012.sorted.bed	KO	12
MT	0	3700	fd673d22-ea77-46fc-b240-d17b6b796ef8	+	om_073_012.sorted.bed	KO	12
MT	0	744	65b1e5df-8332-448c-9679-f1d1658a1015	+	om_073_012.sorted.bed	KO	12
MT	0	2677	211627fa-4d26-4b12-b39e-6e14efd9fed7	+	om_073_012.sorted.bed	KO	12
MT	0	2675	28e83ef1-1942-4f3e-9792-2d163f7d7fe5	+	om_073_012.sorted.bed	KO	12
MT	0	2676	8640dd3d-d9d3-4730-9812-f435384dfbf8	+	om_073_012.sorted.bed	KO	12
MT	0	3710	00c9ec8b-9a08-4fc7-8dc0-7f294a56c788	+	om_073_012.sorted.bed	KO	12
MT	0	2956	10fd7b5f-adec-4f68-bdfa-aaf7d61a8541	+	om_073_012.sorted.bed	KO	12
MT	0	3706	25f5a95e-6ea4-4a9f-828a-a4b536466a92	+	om_073_012.sorted.bed	KO	12
MT	0	612	a759ed77-77ed-4174-8e4b-ea07df050691	+	om_073_012.sorted.bed	KO	12
MT	0	424	ea1f23dc-fa90-48b0-957e-11a4bedd3eaf	+	om_073_012.sorted.bed	KO	12
MT	0	728	076b9872-3513-4f2d-9066-8f03dfc8ab92	+	om_073_012.sorted.bed	KO	12
MT	0	2676	415715b9-47ae-47fe-8a5e-419112d8fadd	+	om_073_012.sorted.bed	KO	12
MT	0	3695	d58bf0b1-7cb8-4a7a-9904-0486bbc47e29	+	om_073_012.sorted.bed	KO	12
MT	0	3704	e465c760-e672-46d3-b233-c1429733704d	+	om_073_012.sorted.bed	KO	12
MT	0	1024	3d7e598a-190b-4693-bf6d-7a8dd00a4f5e	+	om_073_012.sorted.bed	KO	12
MT	0	2677	4c2c9d76-9658-4551-b729-d3d53d6056b8	+	om_073_012.sorted.bed	KO	12
MT	0	909	941ba3ba-cb9a-4867-b78c-38218df1ffe2	+	om_073_012.sorted.bed	KO	12
MT	0	3711	b459951e-2a2b-4596-8eec-633311a0a4b6	+	om_073_012.sorted.bed	KO	12
MT	0	978	c996a5ce-0379-4b59-bc71-0f6afd3eea11	+	om_073_012.sorted.bed	KO	12
MT	0	3707	e6f4eba2-a813-43ef-82d8-b55af015c223	+	om_073_012.sorted.bed	KO	12
MT	0	417	5b0c27e1-e29b-48d5-9fd7-ec37da99d6e0	+	om_073_012.sorted.bed	KO	12
MT	0	3706	6ef8e146-b2a0-41eb-b0bf-be018e5560e4	+	om_073_012.sorted.bed	KO	12
MT	0	1759	cd1f4aca-302c-42fa-b250-23f7e9698455	+	om_073_012.sorted.bed	KO	12
MT	0	3698	5b1b0211-5d99-4a6f-b312-b6ca635df66b	+	om_073_012.sorted.bed	KO	12
MT	0	2676	979098d5-4e1c-4287-b66a-c2f937a338f1	+	om_073_012.sorted.bed	KO	12
MT	0	3695	07f53c3d-ac26-4186-9ef6-26b3b489aa88	+	om_073_012.sorted.bed	KO	12
MT	0	951	0a42a58a-875d-4618-9143-e551b35a9794	+	om_073_012.sorted.bed	KO	12
MT	0	3710	312a02f7-448e-47ab-8fb4-8926d5dcc5b7	+	om_073_012.sorted.bed	KO	12
MT	0	2675	a74522b9-4113-46dc-9534-edcda32f1d0a	+	om_073_012.sorted.bed	KO	12
MT	0	1024	a208c5c5-0dfd-48d2-ba29-d7cf7c2a0857	+	om_073_012.sorted.bed	KO	12
MT	0	3704	01a5895f-6e3d-42d2-85a8-840d365382c3	+	om_073_012.sorted.bed	KO	12
MT	0	146	0e7110d4-7c8c-49b0-a583-b8906ba70f7d	+	om_073_012.sorted.bed	KO	12
MT	0	1024	1043199f-8998-425c-94aa-a47f3d965bd6	+	om_073_012.sorted.bed	KO	12
MT	0	1014	1b2cfb20-03a2-47b5-b359-b07f3343410f	+	om_073_012.sorted.bed	KO	12
MT	0	3677	722f034c-25ee-477f-85ee-eabebf213885	+	om_073_012.sorted.bed	KO	12
MT	0	1024	758fe939-ebec-45eb-9382-7e0cd1f1b352	+	om_073_012.sorted.bed	KO	12
MT	0	3525	d8273d07-7d06-407a-830b-f74b20787fc5	+	om_073_012.sorted.bed	KO	12
MT	0	3700	d9961ec9-5d00-4a38-8d35-cbf3146393d4	+	om_073_012.sorted.bed	KO	12
MT	0	459	35117df2-0418-4d10-9367-30268082a5bb	+	om_073_012.sorted.bed	KO	12
MT	0	2676	dc17a8bc-2faf-466d-b8b3-e2fe5c543ab6	+	om_073_012.sorted.bed	KO	12
MT	0	3695	15bf7864-f188-4975-bb1e-8e4f49048e9e	+	om_073_012.sorted.bed	KO	12
MT	0	2676	204338af-8011-449b-9fce-dc1ac1eda80b	+	om_073_012.sorted.bed	KO	12
MT	0	700	3f708523-c9dc-49b6-8993-c3d23de33502	+	om_073_012.sorted.bed	KO	12
MT	0	3538	e89a5129-88d8-443b-9ba9-4220360c4b7e	+	om_073_012.sorted.bed	KO	12
MT	0	3695	b2f3ca5d-75e4-44fa-ab76-69adf62435e0	+	om_073_012.sorted.bed	KO	12
MT	0	3695	b30aad86-8a6e-4574-8923-bd87c9ce74c8	+	om_073_012.sorted.bed	KO	12
MT	0	3704	c06214b1-5ffe-4c50-b373-ab862666df8d	+	om_073_012.sorted.bed	KO	12
MT	0	1024	f209c57f-dcbe-4807-895f-92d8e9f11d06	+	om_073_012.sorted.bed	KO	12
MT	0	3704	1fd49a5d-e9d8-4b3f-b01d-6b302269934f	+	om_073_012.sorted.bed	KO	12
MT	0	2676	7231aa9a-c03a-40ed-91e3-9b37c9028828	+	om_073_012.sorted.bed	KO	12
MT	0	3710	c5ea4cf4-1792-4beb-ba10-8c7b79f4524a	+	om_073_012.sorted.bed	KO	12
MT	0	3704	43a01288-c9fa-48cd-9fc0-a662c730f8d8	+	om_073_012.sorted.bed	KO	12
MT	0	1447	d8c88f79-652d-45c8-8642-f78a1c3726c9	+	om_073_012.sorted.bed	KO	12
MT	0	522	93d1ad29-0093-4292-a6b1-c9e36e99af81	+	om_073_012.sorted.bed	KO	12
MT	0	2676	e2a08a46-b424-4c93-94e3-825cb874c225	+	om_073_012.sorted.bed	KO	12
MT	0	3704	f8266392-55d7-4f74-bda5-d5c4e26cb804	+	om_073_012.sorted.bed	KO	12
MT	0	2872	09504d52-d0bf-418c-96f6-b6a4ff2d7400	+	om_073_012.sorted.bed	KO	12
MT	0	3700	1a3d72b3-d923-474f-bc03-2c0d3a629d0c	+	om_073_012.sorted.bed	KO	12
MT	0	458	4606c1c8-62ff-45a0-9d29-90a9b3089415	+	om_073_012.sorted.bed	KO	12
MT	0	718	d28bbc13-8aa3-48c9-8fd2-5216cb135f50	+	om_073_012.sorted.bed	KO	12
MT	0	3695	da3813f9-60dd-4ae1-a21d-e6e505f45438	+	om_073_012.sorted.bed	KO	12
MT	0	3694	0af49e4a-70c7-4e26-a2b3-afed8ff93a8d	+	om_073_012.sorted.bed	KO	12
MT	0	1024	1ae23871-19c8-4b29-a84b-fb482c81d586	+	om_073_012.sorted.bed	KO	12
MT	0	654	1e8e5ad5-41d3-4480-8759-e605c88e1187	+	om_073_012.sorted.bed	KO	12
MT	0	3704	22b4cc7e-5628-4201-bbd3-d9c686c1b6f7	+	om_073_012.sorted.bed	KO	12
MT	0	3710	298ecf09-a74a-4dba-8db8-50e01505efb8	+	om_073_012.sorted.bed	KO	12
MT	0	918	6a70a3f3-e140-4aa4-b394-07a2c2355304	+	om_073_012.sorted.bed	KO	12
MT	0	1166	82cae0fc-f40a-4d2d-ba8c-9f568775d8e3	+	om_073_012.sorted.bed	KO	12
MT	0	737	d8c388a1-0a6e-4820-b0ba-32c6d970bf2f	+	om_073_012.sorted.bed	KO	12
MT	0	3710	e20afde0-c4f1-4f47-8c9b-6bc2333c1c02	+	om_073_012.sorted.bed	KO	12
MT	0	3680	e52e4371-0daf-4972-8eae-6bc3aac659cd	+	om_073_012.sorted.bed	KO	12
MT	0	688	54cd1b85-7aa2-4563-b130-2f79f6bf8054	+	om_073_012.sorted.bed	KO	12
MT	0	3176	60103611-09ef-4018-98bb-cc2d4b673904	+	om_073_012.sorted.bed	KO	12
MT	0	643	af42042c-5c71-45af-b178-7a69584879d2	+	om_073_012.sorted.bed	KO	12
MT	0	2676	f87ccee9-2d79-4c18-80a9-33488338295b	+	om_073_012.sorted.bed	KO	12
MT	0	633	3accb06d-6dc1-4e85-ab24-a50a5653d113	+	om_073_012.sorted.bed	KO	12
MT	0	522	e2604222-0c20-4acd-b856-5391c4018b2d	+	om_073_012.sorted.bed	KO	12
MT	0	3704	6b65f84e-27f1-439a-a867-88647ba25300	+	om_073_012.sorted.bed	KO	12
MT	0	2674	3f5e7632-1c60-4fcb-b8aa-cbdf6f96665a	+	om_073_012.sorted.bed	KO	12
MT	0	2676	5df4f526-97c6-4ec5-a2bc-939ceac0ed23	+	om_073_012.sorted.bed	KO	12
MT	0	681	daed8e97-2987-4611-ac6a-ce0aaa302f92	+	om_073_012.sorted.bed	KO	12
MT	0	747	e0122df8-c10e-4be8-bced-22e320a45cdb	+	om_073_012.sorted.bed	KO	12
MT	0	1859	e1c817d1-4cdf-43b4-b5b9-2f9d9d018041	+	om_073_012.sorted.bed	KO	12
MT	0	750	0c3978aa-4138-44dc-8cd1-4dc917866b4c	+	om_073_012.sorted.bed	KO	12
MT	0	3695	22c16277-afee-4d26-ac91-455cca2395cb	+	om_073_012.sorted.bed	KO	12
MT	0	153	4eff0eea-d29c-4eb8-89d1-5ab87cbc41ad	+	om_073_012.sorted.bed	KO	12
MT	0	3704	7bf3efe7-4505-45d9-9e4c-643b213b9649	+	om_073_012.sorted.bed	KO	12
MT	0	1985	c7bdb40d-68d6-4178-9757-f33c898d8f72	+	om_073_012.sorted.bed	KO	12
MT	0	952	23eb2af3-a866-4abb-872b-a1735afb8a06	+	om_073_012.sorted.bed	KO	12
MT	0	2676	a6f109b3-49d1-413f-9964-eae6c895598a	+	om_073_012.sorted.bed	KO	12
MT	0	1024	eac91cda-349d-413e-94b2-960dfaa2f74b	+	om_073_012.sorted.bed	KO	12
MT	0	1024	fed30d61-2f0e-48ce-98d8-1889478dd13a	+	om_073_012.sorted.bed	KO	12
MT	0	3711	834907f3-a052-47cc-93d0-9ed70db0ed7b	+	om_073_012.sorted.bed	KO	12
MT	0	2681	bf076b96-cd69-4449-bbe2-6b86153697db	+	om_073_012.sorted.bed	KO	12
MT	0	2672	72f64f20-fb1f-4d6f-9eae-11cb93c3739d	+	om_073_012.sorted.bed	KO	12
MT	0	1024	763fb026-6e2d-4d48-95fe-d21239fabbcc	+	om_073_012.sorted.bed	KO	12
MT	0	1497	77a064bb-9885-43b6-979d-1218ad85b9e3	+	om_073_012.sorted.bed	KO	12
MT	0	3700	b224cd67-b094-4d52-b315-24798cfc9d1c	+	om_073_012.sorted.bed	KO	12
MT	0	793	7ea503ab-a3c0-46bd-9e4a-42f1eb74778a	+	om_073_012.sorted.bed	KO	12
MT	0	2676	b1c5cc92-4d5e-4599-886e-363491ae7eb6	+	om_073_012.sorted.bed	KO	12
MT	0	647	239f8a0d-9b08-45d0-93d0-baf1163a40a2	+	om_073_012.sorted.bed	KO	12
MT	0	3710	31bd481b-ef19-401b-8563-c4b3597124f5	+	om_073_012.sorted.bed	KO	12
MT	0	449	104ecfde-421e-4f5f-864d-b2637fa3120d	+	om_073_012.sorted.bed	KO	12
MT	0	3711	13a12c2c-4a8c-4231-abcf-9a2f9115f8da	+	om_073_012.sorted.bed	KO	12
MT	0	2676	ef7af75f-6e70-4070-b1c2-98efac49f321	+	om_073_012.sorted.bed	KO	12
MT	0	2644	2992d1d8-71f8-4774-99b4-1b5d2f7c4710	+	om_073_012.sorted.bed	KO	12
MT	0	3704	75044780-b60d-4d21-b972-022e1b57c22c	+	om_073_012.sorted.bed	KO	12
MT	0	3710	a0b10ff5-fa58-4a30-a247-aa530f08013e	+	om_073_012.sorted.bed	KO	12
MT	0	894	bcec2c0f-0ee0-4700-a6f2-251b929e77f0	+	om_073_012.sorted.bed	KO	12
MT	0	2676	f11abbd2-e74d-4b6a-82a1-69d70dd05920	+	om_073_012.sorted.bed	KO	12
MT	0	3710	0022f5a0-e890-4e1f-a3f7-6ccf579cc806	+	om_073_012.sorted.bed	KO	12
MT	0	731	1556dc9a-c86a-4858-95b6-36d2abb5ec7e	+	om_073_012.sorted.bed	KO	12
MT	0	661	0fc206a4-3f29-47e4-8daa-d29cd37a3063	+	om_073_012.sorted.bed	KO	12
MT	0	708	235c0098-f26f-4284-8f6b-470789092b8a	+	om_073_012.sorted.bed	KO	12
MT	0	3704	8e88778e-7970-4a01-a04d-efbf72b3e145	+	om_073_012.sorted.bed	KO	12
MT	0	3700	d363fd90-2bc6-448a-b43c-b856e6f65c38	+	om_073_012.sorted.bed	KO	12
MT	0	3679	ff650a6a-a60e-4ed9-9f97-dc82213e592d	+	om_073_012.sorted.bed	KO	12
MT	0	3700	6d7f89c7-f2a9-40df-9f7c-73e93a9f26a6	+	om_073_012.sorted.bed	KO	12
MT	0	3700	8c9ba24e-0724-458c-b4e3-8a97c66bc15b	+	om_073_012.sorted.bed	KO	12
MT	0	743	b47a97d5-25e0-4675-9ca4-d76d654ea400	+	om_073_012.sorted.bed	KO	12
MT	0	2676	18bcbf80-6ae9-4029-a65a-bc94c46a1015	+	om_073_012.sorted.bed	KO	12
MT	0	3701	2dced8ee-6232-4d94-bb4a-51e0992b1b99	+	om_073_012.sorted.bed	KO	12
MT	0	2676	3bd56afe-f246-4e83-844c-e9d2d0525174	+	om_073_012.sorted.bed	KO	12
MT	0	1207	53677ee0-4a9f-40fe-aa51-3b15aa0a3dec	+	om_073_012.sorted.bed	KO	12
MT	0	1024	aff4b370-65e7-43ad-a16f-aeeedc953ddd	+	om_073_012.sorted.bed	KO	12
MT	0	2676	f400e76c-b970-4be4-a379-44dc87cb01d4	+	om_073_012.sorted.bed	KO	12
MT	0	3710	381d2feb-b6af-4edb-85ed-617235040888	+	om_073_012.sorted.bed	KO	12
MT	0	700	84ca3350-9be2-4e75-bedf-8b7c86f133be	+	om_073_012.sorted.bed	KO	12
MT	0	718	889231b0-4da1-40a3-8a01-e1c6b2d7765c	+	om_073_012.sorted.bed	KO	12
MT	0	3710	91db2216-4031-42ae-b8e2-516bdaff4c8a	+	om_073_012.sorted.bed	KO	12
MT	0	3711	a6d5e6f1-0f5c-4f3e-9fb0-c5f185c976ff	+	om_073_012.sorted.bed	KO	12
MT	0	749	93f1ff96-bf95-4009-8a70-6a8e05c89e65	+	om_073_012.sorted.bed	KO	12
MT	0	818	9907bfd9-b449-458d-b094-e9a9a5f762f4	+	om_073_012.sorted.bed	KO	12
MT	0	2676	fbea14ce-40a5-4006-bed2-0ec41bb8f92d	+	om_073_012.sorted.bed	KO	12
MT	0	3695	5bfba581-c16b-4e48-b111-f826c00ccb8a	+	om_073_012.sorted.bed	KO	12
MT	0	2676	0beda476-5178-47ee-aaa3-969c5a88e0f5	+	om_073_012.sorted.bed	KO	12
MT	0	1381	adc50a8a-4770-4ff6-a77e-74449eddcc32	+	om_073_012.sorted.bed	KO	12
MT	0	3704	f297ef81-fec8-470a-8aec-05c5278ef895	+	om_073_012.sorted.bed	KO	12
MT	0	432	2ee5f376-dd78-4a98-8886-c03dec741e7a	+	om_073_012.sorted.bed	KO	12
MT	0	3706	3abe53d8-b8d9-4ae6-9707-6a4480a66b9b	+	om_073_012.sorted.bed	KO	12
MT	0	3710	548beb37-9e43-450a-a726-df4caa98c869	+	om_073_012.sorted.bed	KO	12
MT	0	3710	950872e9-aa2a-4cda-8034-c69825ea8aec	+	om_073_012.sorted.bed	KO	12
MT	0	936	b5117273-7aa5-4953-97b1-694551f0e4a5	+	om_073_012.sorted.bed	KO	12
MT	0	481	db2337f9-e84b-4d97-b46c-51705d80137e	+	om_073_012.sorted.bed	KO	12
MT	0	3710	4e6cf293-dfdf-428a-8852-c4e4250d3c0b	+	om_073_012.sorted.bed	KO	12
MT	0	1024	6e7ea886-2238-44f3-8e3b-8f99caeaf75e	+	om_073_012.sorted.bed	KO	12
MT	0	2676	8b44cc07-2267-4023-893c-1acf144f764e	+	om_073_012.sorted.bed	KO	12
MT	0	3710	aeb1846b-9433-497e-adf5-e874ec3cf213	+	om_073_012.sorted.bed	KO	12
MT	0	3699	cfc5ccd7-f584-4d1e-b0b9-a0173bbfa97c	+	om_073_012.sorted.bed	KO	12
MT	0	3710	fab80862-7439-4929-bdc7-e773c6a69101	+	om_073_012.sorted.bed	KO	12
MT	0	3695	04a3ae80-cf21-440c-a2d2-c9ef7944aab3	+	om_073_012.sorted.bed	KO	12
MT	0	718	51181744-6ac6-478f-b390-e78279395d13	+	om_073_012.sorted.bed	KO	12
MT	0	1391	8142697b-2010-4ea1-b859-3c5076b8cdeb	+	om_073_012.sorted.bed	KO	12
MT	0	3615	cb5cd786-79f1-4586-9329-c8e2c6ff345d	+	om_073_012.sorted.bed	KO	12
MT	0	2646	edd3504b-c77c-45de-94b0-7c693aa84d35	+	om_073_012.sorted.bed	KO	12
MT	0	456	495b65e1-24b0-44c6-86bb-dc82db72c8c0	+	om_073_012.sorted.bed	KO	12
MT	0	3711	527b3f12-1ecb-4f74-841e-56fd8ebd3217	+	om_073_012.sorted.bed	KO	12
MT	0	3704	59708f4a-28df-4c2e-9ac3-d7c5940cbc1f	+	om_073_012.sorted.bed	KO	12
MT	0	1024	61365b2b-ae95-4bb4-b824-6847a41dfd76	+	om_073_012.sorted.bed	KO	12
MT	0	2676	ce899fca-9c14-499e-be7a-302fe8c8eba4	+	om_073_012.sorted.bed	KO	12
MT	0	3695	e9079666-baef-405b-a6a0-c82d4ec41024	+	om_073_012.sorted.bed	KO	12
MT	0	414	fc1d0ccf-a3e2-4fe4-b0fe-57c6976dc8e2	+	om_073_012.sorted.bed	KO	12
MT	0	2681	106eb6e9-bee8-40e9-b345-b597a7b68b78	+	om_073_012.sorted.bed	KO	12
MT	0	608	9d148ecc-b30d-4733-a98f-fc3cf77dc8a3	+	om_073_012.sorted.bed	KO	12
MT	0	3293	9fb5f6c6-2d39-4331-9dd5-74a7198db366	+	om_073_012.sorted.bed	KO	12
MT	0	2676	dc620eff-984a-485e-aa15-8d57d96cd5bc	+	om_073_012.sorted.bed	KO	12
MT	0	634	f18f0e51-1dc5-41f7-9e14-d9792a4ca14c	+	om_073_012.sorted.bed	KO	12
MT	0	3711	300bd5f2-0cb4-4e29-ac6f-35e218dbe47a	+	om_073_012.sorted.bed	KO	12
MT	0	2676	522e6f6c-cfda-40eb-a7e7-d79d315566ee	+	om_073_012.sorted.bed	KO	12
MT	0	718	fbc10718-cfd6-4f29-a8c0-71db39d5d6fd	+	om_073_012.sorted.bed	KO	12
MT	0	3695	3cce57c9-5642-4a85-a0d7-3a7aa5d4f124	+	om_073_012.sorted.bed	KO	12
MT	0	731	3e8e79ad-dedb-46b4-8a9c-c07c3d78e9c1	+	om_073_012.sorted.bed	KO	12
MT	0	3703	990be4db-6144-41c6-ab01-9c3d6c877889	+	om_073_012.sorted.bed	KO	12
MT	0	3710	d7348ec7-5908-489b-8cb2-9192a6b5a85a	+	om_073_012.sorted.bed	KO	12
MT	0	3845	4864dfa8-699b-4941-819e-9b999414137b	+	om_073_012.sorted.bed	KO	12
MT	0	3700	6395abaf-687e-425e-8650-0389baf4f57b	+	om_073_012.sorted.bed	KO	12
MT	0	3704	0dd60330-7d0e-477c-bed3-eb321781ecfe	+	om_073_012.sorted.bed	KO	12
MT	0	413	8f13f359-3d3f-43d4-b7a9-79a52beacdc5	+	om_073_012.sorted.bed	KO	12
MT	0	2676	d8c10d51-3c7a-48fc-a69d-0967bda62a59	+	om_073_012.sorted.bed	KO	12
MT	0	2048	4da051e7-2c50-4375-ab90-3731f7ebec42	+	om_073_012.sorted.bed	KO	12
MT	0	360	bf0504de-ccb3-447c-af51-e299ce8b9601	+	om_073_012.sorted.bed	KO	12
MT	0	1024	cd75888d-61a8-43f0-846c-20e073cb0632	+	om_073_012.sorted.bed	KO	12
MT	0	3695	d1e444f2-2f29-413e-896a-ec1b17ac105b	+	om_073_012.sorted.bed	KO	12
MT	0	3704	9a31bd69-93e4-4417-a64f-d28766cdc96b	+	om_073_012.sorted.bed	KO	12
MT	0	3710	6435aa81-e77f-41a2-b718-6f6ef3562eb3	+	om_073_012.sorted.bed	KO	12
MT	0	653	c5d62401-d18a-4241-9d82-19d73714e782	+	om_073_012.sorted.bed	KO	12
MT	0	936	1456351e-ee69-44cd-99af-02a7e9afe31a	+	om_073_012.sorted.bed	KO	12
MT	0	3701	0dea2f60-8702-4391-8ace-8c48533a3760	+	om_073_012.sorted.bed	KO	12
MT	0	3702	1aa0abd0-fec3-443f-90fa-a67aacf78a30	+	om_073_012.sorted.bed	KO	12
MT	0	3695	7c686fac-72ac-4c60-a54d-4ffc6f396f8b	+	om_073_012.sorted.bed	KO	12
MT	0	680	1f36dd3b-30a0-47ef-8d61-e171de343599	+	om_073_012.sorted.bed	KO	12
MT	0	1024	27d5f62f-ac75-40b3-9292-b3959b50c5cd	+	om_073_012.sorted.bed	KO	12
MT	0	733	f81d0301-f6e5-4e4e-b048-480a5c42053d	+	om_073_012.sorted.bed	KO	12
MT	0	3700	43ecaf3d-8560-4c38-8d6d-75932ce38251	+	om_073_012.sorted.bed	KO	12
MT	0	2681	5c7ca0fd-f366-4f67-a370-513a4ce0539d	+	om_073_012.sorted.bed	KO	12
MT	0	3710	25af9714-0541-462e-8095-b6204d6392b8	+	om_073_012.sorted.bed	KO	12
MT	0	806	3778dfc5-9f8c-4801-8d99-e89b55b3ef8e	+	om_073_012.sorted.bed	KO	12
MT	0	1024	4bd2e2f7-4382-4c29-a1a1-e8748c4d1f96	+	om_073_012.sorted.bed	KO	12
MT	0	603	251dc450-8e20-420f-8bd4-8869d5cda772	+	om_073_012.sorted.bed	KO	12
MT	0	3710	52243c3c-3464-49be-94e3-047876ba56c1	+	om_073_012.sorted.bed	KO	12
MT	0	3704	8c6c27f5-110c-4550-bee5-612e16e19006	+	om_073_012.sorted.bed	KO	12
MT	0	1676	ab7b0ebd-aa1b-4ed3-b024-f0aba4724e3c	+	om_073_012.sorted.bed	KO	12
MT	0	3710	0c740d29-ef0c-49d2-976f-554d48a82597	+	om_073_012.sorted.bed	KO	12
MT	0	3695	402fbf22-e369-4197-b74a-41ceb1aaa43f	+	om_073_012.sorted.bed	KO	12
MT	0	1542	77501cae-fab1-4716-9fe9-1ab4b891b16c	+	om_073_012.sorted.bed	KO	12
MT	0	2676	c2e83942-e82a-45e5-96a9-57d637ff843a	+	om_073_012.sorted.bed	KO	12
MT	0	2676	f4d04483-5406-4d9e-8bfd-1a5f3da4b63e	+	om_073_012.sorted.bed	KO	12
MT	0	607	44577af7-7b92-4edf-821a-55054799c6c1	+	om_073_012.sorted.bed	KO	12
MT	0	594	711784c6-9312-42e6-9971-061a0b42f9bf	+	om_073_012.sorted.bed	KO	12
MT	0	840	93a2a69a-45e1-4612-a454-f9fac4d6e7e5	+	om_073_012.sorted.bed	KO	12
MT	0	3700	d188362e-06f7-42da-80ad-a9f293f4c4ed	+	om_073_012.sorted.bed	KO	12
MT	0	2676	60915e99-455d-4b8e-a7d2-02b7b512ca6d	+	om_073_012.sorted.bed	KO	12
MT	0	2677	556d0e36-ef9f-4d0a-9706-235f02e365e8	+	om_073_012.sorted.bed	KO	12
MT	0	3700	b623b2fd-ba94-4b7e-b7b1-f29cf947a102	+	om_073_012.sorted.bed	KO	12
MT	0	3710	f6910621-4751-45a9-81d9-ce05a26fcb3e	+	om_073_012.sorted.bed	KO	12
MT	0	2677	070a6825-465a-4da3-b60d-875d9242217c	+	om_073_012.sorted.bed	KO	12
MT	0	3711	07030f80-a874-471d-b0a6-a3aabd71e464	+	om_073_012.sorted.bed	KO	12
MT	0	1024	ac7214c8-f0a1-42e6-83a8-f9b03f1600e3	+	om_073_012.sorted.bed	KO	12
MT	0	718	5a44252b-4c93-4595-aa97-add71a770c8a	+	om_073_012.sorted.bed	KO	12
MT	0	527	8448fc45-7ec9-40ed-9eb5-256de4353c5c	+	om_073_012.sorted.bed	KO	12
MT	0	3712	c66d0fcd-c8e6-4371-97cb-baa49e3c71d7	+	om_073_012.sorted.bed	KO	12
MT	0	216	f3d933d7-b7fb-4145-8683-10f77d0fe24d	+	om_073_012.sorted.bed	KO	12
MT	0	3676	1238afcf-16b8-4b9c-b136-d50962f01ae3	+	om_073_012.sorted.bed	KO	12
MT	0	2676	b6823c7c-3bfb-4cb3-bbbd-ede9b1f4a3f7	+	om_073_012.sorted.bed	KO	12
MT	0	718	ca98eb48-9942-4d0f-b44b-6d125909a194	+	om_073_012.sorted.bed	KO	12
MT	0	3695	02f9bfaf-8878-4dc3-89b1-305a4e2d26f4	+	om_073_012.sorted.bed	KO	12
MT	0	806	3b2184c9-8d8d-4282-acc6-650270a0aae4	+	om_073_012.sorted.bed	KO	12
MT	0	2676	c2e23a35-c4b0-4552-8dc0-06d187d0d620	+	om_073_012.sorted.bed	KO	12
MT	0	2677	8f4c60de-12a3-4e17-9013-6f0c21f27c94	+	om_073_012.sorted.bed	KO	12
MT	0	553	a0a2b7b2-a0bb-4be7-ae6a-d5f2412a5c28	+	om_073_012.sorted.bed	KO	12
MT	0	1024	e9990c82-71ac-44ec-8a3d-2abae45f2314	+	om_073_012.sorted.bed	KO	12
MT	0	941	388a313b-ebe2-4b27-8ce9-4d7832d91f8b	+	om_073_012.sorted.bed	KO	12
MT	0	3695	7d853a3c-b689-46e9-8b2c-0d3241c1971c	+	om_073_012.sorted.bed	KO	12
MT	0	700	c5ec5004-dfed-4e6c-8d81-a427a04a09ef	+	om_073_012.sorted.bed	KO	12
MT	0	2675	f97b254e-5f38-45b5-8475-5596a5ecaf7f	+	om_073_012.sorted.bed	KO	12
MT	0	3710	fc90a912-facc-4ade-9f24-78fc88877216	+	om_073_012.sorted.bed	KO	12
MT	0	3710	cf362373-098e-445e-8821-2fe9a4c0a8b3	+	om_073_012.sorted.bed	KO	12
MT	0	3695	fd08ed50-5b1e-4319-ba3b-483bf88e0cef	+	om_073_012.sorted.bed	KO	12
MT	0	2682	206b3e6f-04d1-4f48-9b48-ecc211df973f	+	om_073_012.sorted.bed	KO	12
MT	0	718	bd830a09-61b3-4ef8-bec9-5b93ea9f7079	+	om_073_012.sorted.bed	KO	12
MT	0	1024	d6d8aea5-88db-40ac-bf1c-1180ddbab3f9	+	om_073_012.sorted.bed	KO	12
MT	0	1885	daf0d393-2a84-4732-b924-3159200799e8	+	om_073_012.sorted.bed	KO	12
MT	0	351	ee5a7742-c506-432c-a1e2-8f9ea0c58981	+	om_073_012.sorted.bed	KO	12
MT	0	2497	0662ccb1-b93f-4ff7-841a-2d159893c875	+	om_073_012.sorted.bed	KO	12
MT	0	3711	18ba699a-5edb-48c4-8e95-a06110f4c843	+	om_073_012.sorted.bed	KO	12
MT	0	279	4ff0faf6-7350-4530-b6fa-db494f2a8a46	+	om_073_012.sorted.bed	KO	12
MT	0	3698	5fc3295b-a80e-42f2-b419-93b2199f2119	+	om_073_012.sorted.bed	KO	12
MT	0	3711	338833ab-796b-4dc9-b009-c361d1d7c961	+	om_073_012.sorted.bed	KO	12
MT	0	1054	494efe9c-2ed1-4ecc-8669-015517402888	+	om_073_012.sorted.bed	KO	12
MT	0	1024	285ecd71-4c87-4d44-a86b-8e094be9b2dc	+	om_073_012.sorted.bed	KO	12
MT	0	3667	2ffc1350-baaa-4f22-b8f7-60696ee7cb6a	+	om_073_012.sorted.bed	KO	12
MT	0	133	3be72980-5be7-4752-a027-f302d35a4f36	+	om_073_012.sorted.bed	KO	12
MT	0	3407	498842f8-b015-4842-bc25-e7451e2e0b07	+	om_073_012.sorted.bed	KO	12
MT	0	936	b295478a-4671-4755-8781-acea18271013	+	om_073_012.sorted.bed	KO	12
MT	0	3711	f3428df0-dc07-489c-961c-7582baf2f0ac	+	om_073_012.sorted.bed	KO	12
MT	0	2676	a3ec4024-a5a0-4abd-a350-3ed0a7e33994	+	om_073_012.sorted.bed	KO	12
MT	0	3700	b0bf71fb-7d5b-4f07-8a85-c1901671555b	+	om_073_012.sorted.bed	KO	12
MT	0	607	b6220691-9ff9-49d3-a90c-50641bdfcfcd	+	om_073_012.sorted.bed	KO	12
MT	0	2677	0c4288ea-8b77-4001-82ff-a21f77535dc7	+	om_073_012.sorted.bed	KO	12
MT	0	3711	14efd144-a8e1-40a8-a9bc-91be313d70bc	+	om_073_012.sorted.bed	KO	12
MT	0	1024	1b7774ec-39ed-4f10-80b0-35e3917485c3	+	om_073_012.sorted.bed	KO	12
MT	0	3700	1ccb00f4-bd8f-4f9b-929a-cd9850ff27bf	+	om_073_012.sorted.bed	KO	12
MT	0	1024	38b7636d-2257-4086-b52b-ecdb689469ab	+	om_073_012.sorted.bed	KO	12
MT	0	3704	5f347f2c-2162-4831-83ba-659d29dbde97	+	om_073_012.sorted.bed	KO	12
MT	0	3711	c525151d-735f-400b-8d0b-8fc686d26a95	+	om_073_012.sorted.bed	KO	12
MT	0	1306	e63c1c53-dc36-4376-952d-e95fee83e0e9	+	om_073_012.sorted.bed	KO	12
MT	0	3710	1d2b9a75-d5f0-40d3-b74a-543aad1af9a8	+	om_073_012.sorted.bed	KO	12
MT	0	3704	2cdd6297-fdca-4af0-b318-a6ffb16f4f40	+	om_073_012.sorted.bed	KO	12
MT	0	3710	e2f1dd15-b131-47d8-b21f-8c1310cbd274	+	om_073_012.sorted.bed	KO	12
MT	0	598	2f2bfc3d-6f07-42ca-bfa0-8c9e4ddaee55	+	om_073_012.sorted.bed	KO	12
MT	0	659	5f8182fb-cbd2-4220-b5b6-ec025b4561fa	+	om_073_012.sorted.bed	KO	12
MT	0	743	60880d75-2d71-4082-bcb7-2b2585bfb01a	+	om_073_012.sorted.bed	KO	12
MT	0	3704	7fea21a6-3a0e-4132-9225-1af3c1eb875f	+	om_073_012.sorted.bed	KO	12
MT	0	593	8877d986-d52c-4e99-84e1-1bf6588707f2	+	om_073_012.sorted.bed	KO	12
MT	0	3706	dfe5cfd0-ab39-4021-ae78-d33bd8da5785	+	om_073_012.sorted.bed	KO	12
MT	0	3706	1fda6c8f-0239-4307-8e51-755bd240bb0b	+	om_073_012.sorted.bed	KO	12
MT	0	3710	2c22ff7f-218a-4deb-9d76-52945a9bfbf9	+	om_073_012.sorted.bed	KO	12
MT	0	771	7a43c26c-fa9a-49f1-bca6-4393530b8b03	+	om_073_012.sorted.bed	KO	12
MT	0	2545	abaf0bba-03b4-4f78-861a-f6ceaf004fb2	+	om_073_012.sorted.bed	KO	12
MT	0	691	c6b272d3-999a-4113-9841-c60acc24e8cf	+	om_073_012.sorted.bed	KO	12
MT	0	2676	dab89080-eaab-4be5-9469-871d231a3990	+	om_073_012.sorted.bed	KO	12
MT	0	1732	f3812066-0bd9-4505-928a-dda41917ac7f	+	om_073_012.sorted.bed	KO	12
MT	0	952	fdfb0c8e-7d88-4acc-a054-e915174e1ee1	+	om_073_012.sorted.bed	KO	12
MT	0	3702	08237063-5273-4cfc-940a-4ff4c0537e22	+	om_073_012.sorted.bed	KO	12
MT	0	3710	5da7ace4-763b-4b01-9b50-3ec44de6ca9d	+	om_073_012.sorted.bed	KO	12
MT	0	936	6e60aac8-c74e-49a8-95f1-4af734eeb68f	+	om_073_012.sorted.bed	KO	12
MT	0	681	763fcec1-ad45-4d0c-b524-d86c13ef1c78	+	om_073_012.sorted.bed	KO	12
MT	0	3704	c78cc996-680a-4765-a1bb-4939c0d21c99	+	om_073_012.sorted.bed	KO	12
MT	0	1924	2b35a5b8-331c-4b41-b6f6-e1be9921ae89	+	om_073_012.sorted.bed	KO	12
MT	0	2676	3133704f-9b9a-42e9-a186-e70efa29a3fc	+	om_073_012.sorted.bed	KO	12
MT	0	2100	38b3959c-2206-4258-80a7-1d61701d1298	+	om_073_012.sorted.bed	KO	12
MT	0	3710	4fb381a4-3597-4946-b3ea-9ac4285d410b	+	om_073_012.sorted.bed	KO	12
MT	0	711	51953830-ff44-4b15-a105-133045cd2ab4	+	om_073_012.sorted.bed	KO	12
MT	0	755	6b9e4f4b-cd45-48b1-8999-208b3fc7606c	+	om_073_012.sorted.bed	KO	12
MT	0	2676	95cfac34-791b-43a0-a3f2-c8fa0c3849a0	+	om_073_012.sorted.bed	KO	12
MT	0	965	a60eb0cc-ebd4-4c74-8ddc-9b22e7a1d927	+	om_073_012.sorted.bed	KO	12
MT	0	941	fe9003d6-630a-4d07-a7b1-632269bb502d	+	om_073_012.sorted.bed	KO	12
MT	0	516	3a3f5019-35f2-4966-9a6f-035d3ea30d54	+	om_073_012.sorted.bed	KO	12
MT	0	3706	a8230873-9b8e-4388-b83f-f2f59fd93733	+	om_073_012.sorted.bed	KO	12
MT	0	158	ce36322b-98ba-4d26-940c-77d89c64105f	+	om_073_012.sorted.bed	KO	12
MT	0	3698	d01190a9-739b-4021-bdb5-98a8729c2ee4	+	om_073_012.sorted.bed	KO	12
MT	0	633	35d913b7-ae92-4cfc-ac7f-536989d6c785	+	om_073_012.sorted.bed	KO	12
MT	0	3710	faff3cc1-aba0-4952-b9b9-826253fe65a7	+	om_073_012.sorted.bed	KO	12
MT	0	2677	5d5e4ab8-12bb-4f7a-b0fd-7f88fe18f457	+	om_073_012.sorted.bed	KO	12
MT	0	2872	c321dced-1653-42ff-a41c-61b907516e35	+	om_073_012.sorted.bed	KO	12
MT	0	1024	fee905c6-1138-4f0e-87d2-d47cd7029658	+	om_073_012.sorted.bed	KO	12
MT	0	950	2f0b90b2-d03d-4443-92ad-f71649a37960	+	om_073_012.sorted.bed	KO	12
MT	0	2681	4102cebe-292f-46ae-a5be-a9c631837aab	+	om_073_012.sorted.bed	KO	12
MT	0	2676	47909045-3702-4055-93b2-de587678a23a	+	om_073_012.sorted.bed	KO	12
MT	0	437	6299d433-797d-4f42-bb7a-dc5c598e481e	+	om_073_012.sorted.bed	KO	12
MT	0	3695	6e2f8486-cfda-4b09-80f4-561bb484757e	+	om_073_012.sorted.bed	KO	12
MT	0	2677	9828ab82-3ee9-4263-adef-d4ae6a557faf	+	om_073_012.sorted.bed	KO	12
MT	0	793	b46dc45d-6e1b-49a1-8916-f3b1e91bc4dd	+	om_073_012.sorted.bed	KO	12
MT	0	3710	bf1fd255-f9bf-4f21-b81a-b3b8e97ceb99	+	om_073_012.sorted.bed	KO	12
MT	0	3702	3b4bc526-7e77-41ea-aa64-459de5ac4fab	+	om_073_012.sorted.bed	KO	12
MT	0	1024	72c4b58c-23b5-4c49-80ff-9c0f2bb4994e	+	om_073_012.sorted.bed	KO	12
MT	0	1024	66a159a3-4671-4713-b555-d580d6f8f4a5	+	om_073_012.sorted.bed	KO	12
MT	0	3710	8fd439cf-6f5b-44bc-8830-80a889df3b13	+	om_073_012.sorted.bed	KO	12
MT	0	2269	b704c983-be92-4a55-be20-8837c80d7132	+	om_073_012.sorted.bed	KO	12
MT	0	718	d2330ef6-61e7-4b8b-8a34-e7331d26befe	+	om_073_012.sorted.bed	KO	12
MT	0	3432	5921a217-502f-486b-b53a-a8d9b3820117	+	om_073_012.sorted.bed	KO	12
MT	0	319	9010f137-a1e8-4d43-b3de-929e8a6a6796	+	om_073_012.sorted.bed	KO	12
MT	0	3710	bf6260c8-dccc-4c11-b693-b45946e637d5	+	om_073_012.sorted.bed	KO	12
MT	0	3704	504b56a9-683b-4a7c-83f0-653835a37e9f	+	om_073_012.sorted.bed	KO	12
MT	0	552	24b5ebaf-663f-4ecd-a97a-f66db7451875	+	om_073_012.sorted.bed	KO	12
MT	0	3699	46ad499d-d398-4057-b5c8-549e67e3b090	+	om_073_012.sorted.bed	KO	12
MT	0	3710	35864c0a-5951-4daa-a9d2-245c629fe105	+	om_073_012.sorted.bed	KO	12
MT	0	3700	db7d5e96-1d42-47bb-88b7-01cc41d8b96c	+	om_073_012.sorted.bed	KO	12
MT	0	3711	25fa38be-405e-42dc-92e8-583c8bcc6323	+	om_073_012.sorted.bed	KO	12
MT	0	3695	890adc97-ee64-490b-a658-cebd38c69e95	+	om_073_012.sorted.bed	KO	12
MT	0	587	aff845a1-79d0-4c24-ad10-bee077f032ce	+	om_073_012.sorted.bed	KO	12
MT	0	2676	d0587217-1cee-4fd9-b33e-e6269eac06a3	+	om_073_012.sorted.bed	KO	12
MT	0	3702	16513ce6-4c25-4b73-a4e7-5adff2e01a1b	+	om_073_012.sorted.bed	KO	12
MT	0	2677	28a6b16d-0606-4188-84e2-377b2a10868e	+	om_073_012.sorted.bed	KO	12
MT	0	2497	647b18d3-f6a6-4301-9e40-ea0024fbca77	+	om_073_012.sorted.bed	KO	12
MT	0	2676	90be8d47-46ca-4f18-ad17-276722c8aa77	+	om_073_012.sorted.bed	KO	12
MT	0	744	d5acb832-d050-4682-8b0b-4d0513de0a76	+	om_073_012.sorted.bed	KO	12
MT	0	3711	e390ae4c-b6ce-4ffa-9670-3a81f3d8cb21	+	om_073_012.sorted.bed	KO	12
MT	0	2676	fa3abdc2-f416-4ee2-aaa3-065c6a717f48	+	om_073_012.sorted.bed	KO	12
MT	0	3612	d8efa348-54bf-4d96-8641-a566660acd76	+	om_073_012.sorted.bed	KO	12
MT	0	3700	37fb0b02-7edb-4ebb-ae5f-5b92918b7ba7	+	om_073_012.sorted.bed	KO	12
MT	0	3704	af243c46-14f1-4082-a1f8-7020df8014ac	+	om_073_012.sorted.bed	KO	12
MT	0	3700	1aae3d43-cdb7-49f2-8b6c-c13f684a049c	+	om_073_012.sorted.bed	KO	12
MT	0	3695	1a3a188c-23a4-4268-84d4-815c80abaec7	+	om_073_012.sorted.bed	KO	12
MT	0	3706	6bf7d180-b321-4c24-8a98-f596c929c755	+	om_073_012.sorted.bed	KO	12
MT	0	1020	89cb1153-f33f-4e16-bdf1-f79476734133	+	om_073_012.sorted.bed	KO	12
MT	0	7239	bd5101d2-56bb-4625-aea8-d1872360d8c4	+	om_073_012.sorted.bed	KO	12
MT	0	946	c9e3140e-e4d2-40d3-b2b2-1fae03953b33	+	om_073_012.sorted.bed	KO	12
MT	0	3711	3d17eb67-665e-4f0c-9789-a3cf0428b563	+	om_073_012.sorted.bed	KO	12
MT	0	2676	5baa1903-38b7-4a89-b8a4-6a024a0c5957	+	om_073_012.sorted.bed	KO	12
MT	0	3695	8c851a33-608e-4ca8-9943-30a9e1de2cf8	+	om_073_012.sorted.bed	KO	12
MT	0	2656	e29f43ba-7f44-4fa6-8467-ca2f0d4b3880	+	om_073_012.sorted.bed	KO	12
MT	0	2680	f52dc557-2c86-49c8-b9df-d32af64c0399	+	om_073_012.sorted.bed	KO	12
MT	0	747	23a264af-63ea-4f8d-9a58-301467072a74	+	om_073_012.sorted.bed	KO	12
MT	0	536	28120e21-855e-4721-addb-eeb59de8da37	+	om_073_012.sorted.bed	KO	12
MT	0	626	2a0e615b-5ed9-4e41-99fd-925adb6118a8	+	om_073_012.sorted.bed	KO	12
MT	0	1023	9218c69a-8bf4-4b57-9564-c4f695c74386	+	om_073_012.sorted.bed	KO	12
MT	0	3710	b6a874c9-1f5e-4a59-800b-b4a0c568f7ec	+	om_073_012.sorted.bed	KO	12
MT	0	2677	d7beadbd-e977-4f89-bf28-d3750c37225d	+	om_073_012.sorted.bed	KO	12
MT	0	3695	f1f553ee-6f21-4736-b6cb-93fae11d9e24	+	om_073_012.sorted.bed	KO	12
MT	0	2674	12b05f8f-f87b-4353-ac87-a555da5dcf45	+	om_073_012.sorted.bed	KO	12
MT	0	744	37f5aced-f0b6-466b-ba16-f69b730cd53e	+	om_073_012.sorted.bed	KO	12
MT	0	698	5dd69715-1be1-4742-a1fb-0e61e365942e	+	om_073_012.sorted.bed	KO	12
MT	0	743	758cda76-ada9-497d-9b41-6e51e7e63b7d	+	om_073_012.sorted.bed	KO	12
MT	0	3179	cc357d17-c307-4952-8183-3c68c5abb40d	+	om_073_012.sorted.bed	KO	12
MT	0	3695	f989212b-e4fc-4dd4-8bb1-1cd0d28bdb7e	+	om_073_012.sorted.bed	KO	12
MT	0	751	05dda8d2-4a34-4c4a-8566-c99abd9c7a18	+	om_073_012.sorted.bed	KO	12
MT	0	743	6bf0e6b8-1fc3-4b2c-99cf-9027f6264cfd	+	om_073_012.sorted.bed	KO	12
MT	0	705	9870becc-300c-4c74-a988-e1ee3ca0f0c1	+	om_073_012.sorted.bed	KO	12
MT	0	2178	9c039530-2084-4fa8-bcc0-3481479ab112	+	om_073_012.sorted.bed	KO	12
MT	0	2681	cd7621b0-5961-4aff-82de-2e89a637ebb6	+	om_073_012.sorted.bed	KO	12
MT	0	3704	f637b115-f361-413f-8b02-7a239e7c2179	+	om_073_012.sorted.bed	KO	12
MT	0	3700	41d0f3b5-5f40-49f6-bee1-6398f3de0601	+	om_073_012.sorted.bed	KO	12
MT	0	1008	8901bd50-ead6-4649-be89-71287c52b290	+	om_073_012.sorted.bed	KO	12
MT	0	3704	e2906c6a-77d4-4910-a75b-af0222721ca2	+	om_073_012.sorted.bed	KO	12
MT	0	2676	807a0d80-7555-426b-959a-6d593320afaf	+	om_073_012.sorted.bed	KO	12
MT	0	2548	93e4d3f6-6544-47f2-8728-2d9e0e54c635	+	om_073_012.sorted.bed	KO	12
MT	0	3695	b8f2e212-3fb4-4e60-97f8-6c133ad7d6f1	+	om_073_012.sorted.bed	KO	12
MT	0	736	ea9a76c6-d439-4a06-9abd-4181d0dda89b	+	om_073_012.sorted.bed	KO	12
MT	0	3710	eedc7eab-4f75-493d-ad14-3238e0f57b48	+	om_073_012.sorted.bed	KO	12
MT	0	3704	fc1395f2-35f2-4d61-bb86-f35b317c6452	+	om_073_012.sorted.bed	KO	12
MT	0	740	985a7d2a-b425-4032-8783-2b96f66408a1	+	om_073_012.sorted.bed	KO	12
MT	0	744	cbb95777-731d-4c17-a2e1-2defda25e9bb	+	om_073_012.sorted.bed	KO	12
MT	0	672	f52c3158-bd57-4aaf-857a-f8f9aafab31b	+	om_073_012.sorted.bed	KO	12
MT	0	248	fa5c98cc-87bf-48cd-a3a5-5343031b26ba	+	om_073_012.sorted.bed	KO	12
MT	0	1020	0fb18b37-03da-4e9c-b2ee-7ef44bebc171	+	om_073_012.sorted.bed	KO	12
MT	0	2676	8146e30c-e361-4c9f-b100-2b2733139469	+	om_073_012.sorted.bed	KO	12
MT	0	3710	8aafd583-7630-45db-9848-60325a0e9a27	+	om_073_012.sorted.bed	KO	12
MT	0	645	bb920603-4067-487d-a0bf-f201b598d0cb	+	om_073_012.sorted.bed	KO	12
MT	0	3704	ceb03d0c-a5df-47c1-bbff-f98ce3a09cad	+	om_073_012.sorted.bed	KO	12
MT	0	3710	0e90eddb-eb19-482c-bf79-e4ce242bc2e2	+	om_073_012.sorted.bed	KO	12
MT	0	545	5d23b858-62ec-4aa3-aa2c-b9eb7e9a5361	+	om_073_012.sorted.bed	KO	12
MT	0	2676	a9b6b4a2-6174-4d30-b81a-a318e84b1f62	+	om_073_012.sorted.bed	KO	12
MT	0	3700	ae51414f-57fb-4ffb-acd4-a65f0794dbf7	+	om_073_012.sorted.bed	KO	12
MT	0	3704	fda048a5-1179-4c10-adb5-4d51b43be9cb	+	om_073_012.sorted.bed	KO	12
MT	0	360	85f66b87-c83e-4dc4-bb87-9c598dd3ea58	+	om_073_012.sorted.bed	KO	12
MT	0	3711	b73c035a-5c4a-4bf3-9dfb-6d3df8dbe3d7	+	om_073_012.sorted.bed	KO	12
MT	0	3149	bc4c8460-bf98-4b70-813b-abc7f33c4eff	+	om_073_012.sorted.bed	KO	12
MT	0	3700	daff2270-7892-4777-b926-7b9e19b87a02	+	om_073_012.sorted.bed	KO	12
MT	0	3699	6e3f945c-0858-46c2-9f8b-58da9bd93ad4	+	om_073_012.sorted.bed	KO	12
MT	0	3700	c695fd45-9446-4dd8-86a6-a2ef2e4c617b	+	om_073_012.sorted.bed	KO	12
MT	0	3710	15b39529-2423-455d-bf81-a32c222dbdd5	+	om_073_012.sorted.bed	KO	12
MT	0	660	1f6bdb9b-f187-4db1-bcc4-2199bbda333a	+	om_073_012.sorted.bed	KO	12
MT	0	3700	6fec135d-901c-4c9d-bdd2-f2315293a352	+	om_073_012.sorted.bed	KO	12
MT	0	1277	9541f765-222d-4cad-8523-53ced00a165a	+	om_073_012.sorted.bed	KO	12
MT	0	3712	e5209e73-57c9-4e42-9765-6cccd336689f	+	om_073_012.sorted.bed	KO	12
MT	0	3695	41c50331-d89f-4adb-8f5d-2ff7d66ef6a5	+	om_073_012.sorted.bed	KO	12
MT	0	2676	7b32b432-2906-4388-a2e8-1f8e493ce9e3	+	om_073_012.sorted.bed	KO	12
MT	0	2676	a05db7ea-97bd-4830-8a92-09d7d4eda319	+	om_073_012.sorted.bed	KO	12
MT	0	3704	06afeeca-1ad9-4e7e-bd81-16a428421c64	+	om_073_012.sorted.bed	KO	12
MT	0	2681	3a4708da-aa1c-4d2e-9991-5d198fb8e22f	+	om_073_012.sorted.bed	KO	12
MT	0	2676	edd07d97-8911-43fe-b13c-d76e8f96ffba	+	om_073_012.sorted.bed	KO	12
MT	0	2676	4453e929-1a5e-47c3-bb8e-03575110cf93	+	om_073_012.sorted.bed	KO	12
MT	0	3710	8a836190-03ca-455d-99c1-66d6fdffd7a6	+	om_073_012.sorted.bed	KO	12
MT	0	608	b51d71c7-4e51-4ebe-9bac-b42482906227	+	om_073_012.sorted.bed	KO	12
MT	0	3704	bcb23622-2ad8-4fd2-b090-62b8df6f7bed	+	om_073_012.sorted.bed	KO	12
MT	0	314	ac92356f-7739-4c29-99b0-3e1db325e0f3	+	om_073_012.sorted.bed	KO	12
MT	0	3694	b943fe66-350c-41b8-b34f-31acf777b274	+	om_073_012.sorted.bed	KO	12
MT	0	3711	f22675ab-816f-4320-a40c-8be19c3b46e8	+	om_073_012.sorted.bed	KO	12
MT	0	3710	dd2cba85-2422-4ed0-bc7b-efe5c4c24452	+	om_073_012.sorted.bed	KO	12
MT	0	3710	79db38dc-ba98-4afb-8cfe-cdee37c29bdb	+	om_073_012.sorted.bed	KO	12
MT	0	3695	cff26d4a-011e-46f4-8566-33bbe851e45c	+	om_073_012.sorted.bed	KO	12
MT	0	644	76bc8b28-2f41-46fc-a77d-df1b20957df4	+	om_073_012.sorted.bed	KO	12
MT	0	3704	a5881b1b-d089-46b1-aa1c-cb11412ff22c	+	om_073_012.sorted.bed	KO	12
MT	0	3695	b6538d14-7e09-477d-9730-da9743ee38c6	+	om_073_012.sorted.bed	KO	12
MT	0	459	b8716399-04cd-4f5e-bb00-5097be002965	+	om_073_012.sorted.bed	KO	12
MT	0	865	e8bc0ec5-3224-4880-be6a-ef2c0c53be89	+	om_073_012.sorted.bed	KO	12
MT	0	2676	00b4ead7-c7dd-49ec-82e8-9379be8206cb	+	om_073_012.sorted.bed	KO	12
MT	0	3704	1ac27e2c-5c7d-42e5-9815-560580eca3f2	+	om_073_012.sorted.bed	KO	12
MT	0	3710	611f5a78-23ab-47a8-aa00-d3fff39b2b7e	+	om_073_012.sorted.bed	KO	12
MT	0	3710	8378d1ae-0fb0-4824-9c0a-e95c859abd23	+	om_073_012.sorted.bed	KO	12
MT	0	3706	839ae48c-79c5-4017-9482-b164de378983	+	om_073_012.sorted.bed	KO	12
MT	0	2679	c4ba8ffb-a57c-46c3-b30e-fdfbabf6dcfc	+	om_073_012.sorted.bed	KO	12
MT	0	3704	e0c7683b-3104-4ae2-b809-1d6dc3c71b22	+	om_073_012.sorted.bed	KO	12
MT	0	3700	10a8497f-5614-4ad7-968d-49efae2f9eae	+	om_073_012.sorted.bed	KO	12
MT	0	700	f6ce20c6-8709-45ec-8987-698e35a6557c	+	om_073_012.sorted.bed	KO	12
MT	0	2872	ff815c3a-afd9-4e42-b580-c512d237ce8a	+	om_073_012.sorted.bed	KO	12
MT	0	683	46204c74-3a19-46bc-9fee-4d9c3e8c2f53	+	om_073_012.sorted.bed	KO	12
MT	0	2676	b4074350-5b65-493e-8bb6-55dd7b10b1be	+	om_073_012.sorted.bed	KO	12
MT	0	3203	ee23d75b-010f-464c-9d2e-2263cf4ecf24	+	om_073_012.sorted.bed	KO	12
MT	0	3712	47ad758d-1da0-4757-985a-7449ecbd1c03	+	om_073_012.sorted.bed	KO	12
MT	0	2673	57f6a5f6-35a1-42a6-b663-65a619b8d8d6	+	om_073_012.sorted.bed	KO	12
MT	0	316	8c1ed456-6c3e-43ea-949f-0a7792d70aa3	+	om_073_012.sorted.bed	KO	12
MT	0	3704	1260ffca-35c7-4557-a769-3ac158700e77	+	om_073_012.sorted.bed	KO	12
MT	0	1360	269c5dfc-9433-4658-bfd6-d9f729f6a1c4	+	om_073_012.sorted.bed	KO	12
MT	0	1345	33c4c03e-e159-4782-a688-4af793d4edac	+	om_073_012.sorted.bed	KO	12
MT	0	3510	7293c824-3040-4aa8-82a1-1e1b81214b1e	+	om_073_012.sorted.bed	KO	12
MT	0	3700	e9f8e95f-497f-44e9-bbe3-db372823b7f6	+	om_073_012.sorted.bed	KO	12
MT	0	3710	288e1848-dc15-4322-93d8-e20f82ddc6d4	+	om_073_012.sorted.bed	KO	12
MT	0	1143	2c961158-80f3-4b9a-8018-7eb9863913b4	+	om_073_012.sorted.bed	KO	12
MT	1	2676	e212c7e6-03da-451e-9d78-bca9fbedda83	+	om_073_012.sorted.bed	KO	12
MT	1	3704	2d3c97e4-9480-485e-b052-60c67e7e395d	+	om_073_012.sorted.bed	KO	12
MT	1	3700	80f8cb42-0a8e-4b36-92d4-f920d891913d	+	om_073_012.sorted.bed	KO	12
MT	1	3704	4bc3eef1-efdf-402d-8fd8-9749bccea75b	+	om_073_012.sorted.bed	KO	12
MT	1	874	2427de79-c612-4113-8d70-c2e8b1041ae2	+	om_073_012.sorted.bed	KO	12
MT	1	449	f74a4832-c98a-49e4-b23c-b108facc5fb0	+	om_073_012.sorted.bed	KO	12
MT	2	2676	51d7e6b2-afc2-4094-85cf-386dc83c814c	+	om_073_012.sorted.bed	KO	12
MT	2	2676	a915e99c-f742-41c5-8982-ed0871f1c370	+	om_073_012.sorted.bed	KO	12
MT	2	3704	faa1cc7c-9c38-4804-b73c-ecb176f23e88	+	om_073_012.sorted.bed	KO	12
MT	2	667	01fdc3dd-48fa-4a4f-8037-d044983f2b90	+	om_073_012.sorted.bed	KO	12
MT	2	3700	34896bef-9309-4cfc-9f4e-4d695bd7cb66	+	om_073_012.sorted.bed	KO	12
MT	2	3710	4f622db8-aeb8-450f-9237-4ef6822917cd	+	om_073_012.sorted.bed	KO	12
MT	2	415	043475a5-6a96-410b-a04b-d98926c645f8	+	om_073_012.sorted.bed	KO	12
MT	2	3695	f98a5916-93c8-4cf6-bf49-28c3028bb47a	+	om_073_012.sorted.bed	KO	12
MT	2	3704	56934657-0b2f-4b25-8eab-5f0dc73eceb7	+	om_073_012.sorted.bed	KO	12
MT	2	2676	da312a94-3fd7-4590-a7f5-adc30b62b1e4	+	om_073_012.sorted.bed	KO	12
MT	2	284	dc8d74ba-3e1c-4994-8bd4-7f7c8ec0463f	+	om_073_012.sorted.bed	KO	12
MT	2	727	39d4b277-8e59-4766-9c84-61b683d32fcd	+	om_073_012.sorted.bed	KO	12
MT	2	2737	4fb4a1e0-697b-43c6-a4bd-a997a11d0873	+	om_073_012.sorted.bed	KO	12
MT	2	721	923ad592-4ada-42e3-ac09-199cc1a0c97b	+	om_073_012.sorted.bed	KO	12
MT	2	3710	3bb8acab-1729-417f-b957-79cb42470732	+	om_073_012.sorted.bed	KO	12
MT	2	2023	2753e154-7be7-4a04-92ce-3d653a8a013e	+	om_073_012.sorted.bed	KO	12
MT	2	1023	1f429c0c-6237-49d8-ad39-3f4b5f974b89	+	om_073_012.sorted.bed	KO	12
MT	2	1023	327d4f35-dcab-458c-a24e-b8d893e3e66f	+	om_073_012.sorted.bed	KO	12
MT	2	690	a603e787-106a-41f9-be9d-cd5272a1d365	+	om_073_012.sorted.bed	KO	12
MT	2	433	50b302b4-af77-4ebd-8d86-38bdd3058261	+	om_073_012.sorted.bed	KO	12
MT	2	1023	fdb4a1dc-f755-4789-b8ce-2019ac5fce1d	+	om_073_012.sorted.bed	KO	12
MT	2	2549	6233bc2a-5e83-4034-a086-cd27943012af	+	om_073_012.sorted.bed	KO	12
MT	2	941	4f1f77e0-be49-4748-97e6-7f14574c7c9b	+	om_073_012.sorted.bed	KO	12
MT	2	3710	5823bb2c-c425-48a7-a93a-5cc7338da9c6	+	om_073_012.sorted.bed	KO	12
MT	2	599	39534322-7334-400b-bbe0-f3ec34b4c7a3	+	om_073_012.sorted.bed	KO	12
MT	2	941	2d36f07f-38b3-40ba-89aa-b808ba37f323	+	om_073_012.sorted.bed	KO	12
MT	2	689	118febd5-92d8-44b6-ac91-8017b691780b	+	om_073_012.sorted.bed	KO	12
MT	2	3698	ce9117fa-1285-4b94-ac96-aeced309062e	+	om_073_012.sorted.bed	KO	12
MT	2	1448	5d8296be-72bf-4a74-869a-7b63dc60e335	+	om_073_012.sorted.bed	KO	12
MT	2	3710	ac9396c9-15e1-4fc6-b56b-512732110de0	+	om_073_012.sorted.bed	KO	12
MT	2	3704	61aef714-ad91-4c88-b180-052539470c68	+	om_073_012.sorted.bed	KO	12
MT	2	2676	525f4985-9bb3-47cd-83ee-d966c4a17b15	+	om_073_012.sorted.bed	KO	12
MT	2	632	4d31d2ce-c83a-4665-b651-fbb94b26bf9d	+	om_073_012.sorted.bed	KO	12
MT	2	2676	c2524d83-3d89-4948-8b47-0fb0710bac1f	+	om_073_012.sorted.bed	KO	12
MT	2	2676	0db7f883-e821-4bc6-8ac8-f78eea8ccf69	+	om_073_012.sorted.bed	KO	12
MT	2	3695	3c57f93b-ea42-4cac-b0fa-1f2a7d9c2179	+	om_073_012.sorted.bed	KO	12
MT	2	2674	62bb0472-7b03-43d0-ac48-55717619e505	+	om_073_012.sorted.bed	KO	12
MT	2	718	1a260b0f-1076-4775-852c-527cb785ee21	+	om_073_012.sorted.bed	KO	12
MT	2	383	7c46a492-4b2f-4e1c-81a2-15effbf1c1f0	+	om_073_012.sorted.bed	KO	12
MT	2	3712	7df41f2a-755d-481e-85a4-bb77a685e932	+	om_073_012.sorted.bed	KO	12
MT	2	3684	6ee53ef7-a607-42d4-be05-8837aa5d4221	+	om_073_012.sorted.bed	KO	12
MT	2	2676	622a8387-0a55-417d-8283-1822c181e800	+	om_073_012.sorted.bed	KO	12
MT	2	1024	2ea746a3-3d68-49cd-bdb2-9c9f97b7ee68	+	om_073_012.sorted.bed	KO	12
MT	2	1024	dce64b96-a754-477d-abde-3d7772f2596c	+	om_073_012.sorted.bed	KO	12
MT	2	2676	d94cd206-11b8-4608-9a9a-527ae0a55f04	+	om_073_012.sorted.bed	KO	12
MT	2	633	724335ba-cf41-4d35-8de2-e87d9836afe5	+	om_073_012.sorted.bed	KO	12
MT	2	461	c8aa078b-3885-4da3-ad06-1680c2200e80	+	om_073_012.sorted.bed	KO	12
MT	2	701	50dd9fb5-0a63-42ca-9815-c2b0446ea0d3	-	om_073_012.sorted.bed	KO	12
MT	3	527	a339a4a6-c3fe-40be-a4a9-25e530f49e39	+	om_073_012.sorted.bed	KO	12
MT	3	1023	b4100f05-b8c1-49cd-839a-b35fc87abbc0	+	om_073_012.sorted.bed	KO	12
MT	3	2681	30bad01d-cdea-4237-8ce1-61a9c46d0ad3	+	om_073_012.sorted.bed	KO	12
MT	3	3704	54cab15b-06af-441a-b3e4-fe956309c6aa	+	om_073_012.sorted.bed	KO	12
MT	4	1190	9baf912e-bf1d-4e0a-83ce-df904123eb9e	+	om_073_012.sorted.bed	KO	12
MT	4	3695	fcaab114-7d49-4528-b662-ae30262bcb6b	+	om_073_012.sorted.bed	KO	12
MT	4	841	bbe99415-1830-4ffe-a090-a8eece2c2f62	+	om_073_012.sorted.bed	KO	12
MT	4	536	c65dbcfe-d12f-4fe2-81a8-2e0e56c7da61	+	om_073_012.sorted.bed	KO	12
MT	4	2676	644d6430-6b11-4f92-a4c2-31c8debcc8e8	+	om_073_012.sorted.bed	KO	12
MT	4	828	0f806ab0-5163-4d7e-855c-9b041de63787	+	om_073_012.sorted.bed	KO	12
MT	4	2676	d3e79254-9f79-4679-9f87-594333d3d9d8	+	om_073_012.sorted.bed	KO	12
MT	4	3699	02db9b8c-8da1-4523-810f-507294a8b77b	+	om_073_012.sorted.bed	KO	12
MT	4	674	e90f1131-6ddb-4204-83b1-03d0f1798131	+	om_073_012.sorted.bed	KO	12
MT	4	1378	c4e6ba36-87dc-40ce-a784-2012a098299e	+	om_073_012.sorted.bed	KO	12
MT	5	2676	f8736d57-84e7-4e6c-bef6-84914d424af0	+	om_073_012.sorted.bed	KO	12
MT	5	3704	36539593-6c3a-4647-aaf1-6e791f0cd1ba	+	om_073_012.sorted.bed	KO	12
MT	5	554	284513a7-1faa-48b0-931e-b43e6adee292	+	om_073_012.sorted.bed	KO	12
MT	5	3710	6532dcaa-78e8-4c2c-b1f1-5a4a77bd9e63	+	om_073_012.sorted.bed	KO	12
MT	5	290	59d6b78b-ba8c-4037-a0ce-141ec08edc1d	+	om_073_012.sorted.bed	KO	12
MT	5	248	9767d2bc-1ce5-4a60-a5a2-0b5654e64007	+	om_073_012.sorted.bed	KO	12
MT	5	3704	b41b3b7a-92a1-4a8d-ac57-68ccd8016174	+	om_073_012.sorted.bed	KO	12
MT	5	2676	dbfc0e63-5b4a-418d-9372-b9090eae3f5e	+	om_073_012.sorted.bed	KO	12
MT	6	132	90615913-8e5f-4e2e-b9e3-20c1d37bba94	+	om_073_012.sorted.bed	KO	12
MT	6	1024	8875d947-772a-415a-8cb1-85e69365a4f8	+	om_073_012.sorted.bed	KO	12
MT	6	2676	e0c34dcd-4716-4d67-91c5-6ff24d21df00	+	om_073_012.sorted.bed	KO	12
MT	6	936	39aa624c-1443-47a3-abd3-2b7cd688b166	+	om_073_012.sorted.bed	KO	12
MT	6	656	d93e6d47-15dc-4d38-8f65-096646600c15	+	om_073_012.sorted.bed	KO	12
MT	6	3710	46e4c196-f14a-4614-9319-90fe6696a728	+	om_073_012.sorted.bed	KO	12
MT	6	130	a058266f-a919-4d37-8b05-3afd8441122d	+	om_073_012.sorted.bed	KO	12
MT	6	2681	6d916390-9080-4bce-a190-4e2167d3a992	+	om_073_012.sorted.bed	KO	12
MT	6	2676	c514448a-0fd4-47af-813c-312b445eb308	+	om_073_012.sorted.bed	KO	12
MT	6	1985	d4fd57c1-5fa0-439a-8243-5fda24cd1864	+	om_073_012.sorted.bed	KO	12
MT	6	3710	4e4f28c7-1272-4d3e-935c-944776252f22	+	om_073_012.sorted.bed	KO	12
MT	6	958	aa790c19-f138-43e1-b8a6-c429d9d86c1f	+	om_073_012.sorted.bed	KO	12
MT	6	1681	38b4e05f-d6ed-438a-ae9d-a8d9d37ee709	-	om_073_012.sorted.bed	KO	12
MT	7	437	9dddd031-f2fd-40f3-abe4-555c2963365f	+	om_073_012.sorted.bed	KO	12
MT	7	951	cfab9283-d39c-4066-8a70-12cbf78da4ad	+	om_073_012.sorted.bed	KO	12
MT	8	3700	5f45f511-4d82-4d5b-bb31-b1a5c4deed08	+	om_073_012.sorted.bed	KO	12
MT	8	3700	a8130b45-0c3a-4677-afa3-668eaedb4a80	+	om_073_012.sorted.bed	KO	12
MT	8	3325	0129617a-24db-4cd5-9600-c0fe90abd179	+	om_073_012.sorted.bed	KO	12
MT	8	2656	c025c705-c7e7-4960-bb39-4b61053a9a94	+	om_073_012.sorted.bed	KO	12
MT	8	3704	921227da-e6da-4535-a385-df722b97fbf3	+	om_073_012.sorted.bed	KO	12
MT	8	833	ba66aa1b-9a5c-4d95-ab87-50cdaf8da095	+	om_073_012.sorted.bed	KO	12
MT	8	3702	c04e7198-6fc1-4971-962d-b97b3311b961	+	om_073_012.sorted.bed	KO	12
MT	8	3706	8a5ca273-3cbd-4177-95eb-717c7bfcb16b	+	om_073_012.sorted.bed	KO	12
MT	8	3686	c788b582-027f-4c7f-82c8-c1afa2f53cd9	+	om_073_012.sorted.bed	KO	12
MT	8	3710	c26fc685-d28d-4ac2-a1b2-dd0daa9b462d	+	om_073_012.sorted.bed	KO	12
MT	8	3675	8b49d894-b18a-43ec-bc9e-785fb81f1fe1	+	om_073_012.sorted.bed	KO	12
MT	8	3704	30077465-5da2-4310-aa92-be57c330ffe1	+	om_073_012.sorted.bed	KO	12
MT	8	3704	32f61fc4-7ee7-454f-95b6-e7a25ba8eb3c	+	om_073_012.sorted.bed	KO	12
MT	8	3668	18afbc76-e2c1-476c-8798-072d980d4b45	+	om_073_012.sorted.bed	KO	12
MT	8	3695	9910c8f4-76ac-4b73-8f09-3fab2f40c71b	+	om_073_012.sorted.bed	KO	12
MT	8	3197	d24572eb-606e-49ca-bdc9-8c1c1fc9f085	+	om_073_012.sorted.bed	KO	12
MT	8	3711	0f8f2240-9130-43b9-b8f9-9788fe180576	+	om_073_012.sorted.bed	KO	12
MT	8	3063	42ee15f4-d9d4-4e7c-b318-4b6ef3af0bed	+	om_073_012.sorted.bed	KO	12
MT	8	1024	871d4fca-84e5-4a37-9e50-15c05820a094	+	om_073_012.sorted.bed	KO	12
MT	8	3710	04640d4c-0982-46c1-8716-046cb7352d07	+	om_073_012.sorted.bed	KO	12
MT	8	1024	b7a18108-437e-46fc-83a6-326ff27bedae	+	om_073_012.sorted.bed	KO	12
MT	8	343	0a4f394e-6a5a-496a-8231-48857662f535	+	om_073_012.sorted.bed	KO	12
MT	8	828	f3ec7e5f-3535-458e-a361-95de7db49f2f	+	om_073_012.sorted.bed	KO	12
MT	8	3711	5964a665-e6e3-4d2d-b296-0a3e4fdc8e6f	+	om_073_012.sorted.bed	KO	12
MT	8	718	f490dc8f-c019-4722-b1eb-a170ba6814a8	+	om_073_012.sorted.bed	KO	12
MT	8	3710	a1a728ac-4067-4fce-9432-db2ed6b71294	+	om_073_012.sorted.bed	KO	12
MT	8	3706	ef5510dd-4aa0-45f5-b398-e9a4b836f7a5	+	om_073_012.sorted.bed	KO	12
MT	8	3710	06479355-7944-4a5b-9b37-9d9402915b16	+	om_073_012.sorted.bed	KO	12
MT	8	397	22f44609-e2c2-4701-8095-77e82ae8f0e0	+	om_073_012.sorted.bed	KO	12
MT	8	3704	cca75c71-74f2-4181-8354-5acb35456d78	+	om_073_012.sorted.bed	KO	12
MT	8	2674	869e85b6-d417-4881-9aef-dbd8431c495b	+	om_073_012.sorted.bed	KO	12
MT	8	439	a200649d-9ea8-4faf-a4f5-bba1158b7d53	+	om_073_012.sorted.bed	KO	12
MT	8	510	1082f017-2365-4fbd-98b0-c2f7139b3243	+	om_073_012.sorted.bed	KO	12
MT	8	3710	6352295e-1713-4972-a7ea-fc9132d9a2be	+	om_073_012.sorted.bed	KO	12
MT	8	3711	19f26a6e-9f5a-43b5-90dc-0e67d09deaf4	+	om_073_012.sorted.bed	KO	12
MT	8	3711	ac81a17b-385a-40c8-aa01-1bc3fef1400d	+	om_073_012.sorted.bed	KO	12
MT	9	3710	c23b6a8e-d009-42a1-8e3b-d6f5d0bd2d99	+	om_073_012.sorted.bed	KO	12
MT	9	3695	656821d3-247f-4660-9391-fa184035221a	+	om_073_012.sorted.bed	KO	12
MT	9	2676	f44ba82c-92e6-44f0-ad55-9d32b1d2d467	+	om_073_012.sorted.bed	KO	12
MT	9	1024	c8d2f4c3-3bc0-4ac0-be82-c65b7ce404e2	+	om_073_012.sorted.bed	KO	12
MT	9	3695	33899de1-6dfa-41c7-adcc-c9777381d861	+	om_073_012.sorted.bed	KO	12
MT	9	971	656acb28-a129-420e-b35f-41f9c56757d3	+	om_073_012.sorted.bed	KO	12
MT	9	3710	67a84674-ec90-4205-bbf5-b50ae0a99ff4	+	om_073_012.sorted.bed	KO	12
MT	10	2904	fbf8144f-dfb3-4f05-8c5a-071ad3758cc6	+	om_073_012.sorted.bed	KO	12
MT	10	3609	a99a6f01-caa7-41d8-b01e-15a91b68f43f	+	om_073_012.sorted.bed	KO	12
MT	10	552	6bf47b0c-77e5-4443-b6ca-8f02ddd34e45	+	om_073_012.sorted.bed	KO	12
MT	10	168	d727ebaf-c751-4b06-bf18-26d56d20405b	+	om_073_012.sorted.bed	KO	12
MT	10	3704	2f410e0f-cf15-4495-9cf8-a582990c710c	+	om_073_012.sorted.bed	KO	12
MT	10	771	e670003a-c46b-40a2-a7a7-f30a2c532655	+	om_073_012.sorted.bed	KO	12
MT	10	1023	cf968599-5ab0-4012-85f9-f53036b5c832	+	om_073_012.sorted.bed	KO	12
MT	11	2647	69397686-9d2d-4632-a4e1-779193aed795	+	om_073_012.sorted.bed	KO	12
MT	11	1697	0430a921-770a-4e9b-9e8d-a519c8643e2b	+	om_073_012.sorted.bed	KO	12
MT	11	3710	b41b42f0-8cd8-4d3e-b87d-607c184dd483	+	om_073_012.sorted.bed	KO	12
MT	11	3711	66df11fd-037e-4108-a902-c22a64981311	+	om_073_012.sorted.bed	KO	12
MT	11	3704	91e5ad86-ed60-4b78-8f8e-df24ce64d7d1	+	om_073_012.sorted.bed	KO	12
MT	11	1313	31d76a80-3456-491d-a29a-7965c058235e	+	om_073_012.sorted.bed	KO	12
MT	11	1024	eded24c2-7dac-4add-8dea-ff0819c3c81d	+	om_073_012.sorted.bed	KO	12
MT	11	2676	8e02850f-4a61-4380-960c-fd8f7dc238db	+	om_073_012.sorted.bed	KO	12
MT	11	3711	e0d4a963-c23d-4c30-a162-c832476b269a	+	om_073_012.sorted.bed	KO	12
MT	11	3695	4d9293c4-9975-42bc-b1c3-956e1db60d12	+	om_073_012.sorted.bed	KO	12
MT	12	3704	3f0c064d-8ba3-47da-848b-ddc8c1495a18	+	om_073_012.sorted.bed	KO	12
MT	12	2676	41bc4680-b71d-4415-8c7b-33c36f63f9b1	+	om_073_012.sorted.bed	KO	12
MT	12	3695	5c11afce-472c-4319-a76d-1cc2ab89e26b	+	om_073_012.sorted.bed	KO	12
MT	12	656	eae436d8-ad0f-4798-93c8-8cd669d68a12	+	om_073_012.sorted.bed	KO	12
MT	12	465	67a0d361-9fa9-4112-b9cb-05c3e1fcc77f	+	om_073_012.sorted.bed	KO	12
MT	12	3710	b4867b38-e28e-43ac-89d4-2517aca3c69c	+	om_073_012.sorted.bed	KO	12
MT	12	3699	00860e05-4611-447d-b11e-5ddb4c78c132	+	om_073_012.sorted.bed	KO	12
MT	12	1697	86946f2a-09c6-4aff-ab42-12ea3e0f8aa6	+	om_073_012.sorted.bed	KO	12
MT	12	3700	c3e53b5a-18e5-470d-853b-5d4506db8dfd	+	om_073_012.sorted.bed	KO	12
MT	12	3704	79957d67-9b01-4370-b127-7e95424b3530	+	om_073_012.sorted.bed	KO	12
MT	12	405	ff9ff80e-5d10-4bb3-950e-46197d0bf69b	+	om_073_012.sorted.bed	KO	12
MT	12	3699	825fdb8a-5c43-471f-bada-81e6a5a1df59	+	om_073_012.sorted.bed	KO	12
MT	12	2672	379ef86e-3097-4486-9dac-c1111c9c3947	+	om_073_012.sorted.bed	KO	12
MT	12	1412	903827ed-c308-4485-a3c8-ce9074d1cd0f	+	om_073_012.sorted.bed	KO	12
MT	12	248	24333637-ebe0-41bb-af34-79813fe86e47	+	om_073_012.sorted.bed	KO	12
MT	12	653	1c00be64-2d19-4922-bd4f-b3b5e54267fd	+	om_073_012.sorted.bed	KO	12
MT	12	1362	677ec786-a464-41d6-ba96-4fed20543915	+	om_073_012.sorted.bed	KO	12
MT	12	809	c8afa0e6-376b-4599-8227-665d7329ee67	+	om_073_012.sorted.bed	KO	12
MT	12	3704	c011a27f-1988-4bcd-a56b-5d4f1c585651	+	om_073_012.sorted.bed	KO	12
MT	12	250	fc042bc8-bd0a-4167-baac-a61bddcb3e8e	+	om_073_012.sorted.bed	KO	12
MT	12	2961	7a21123a-a0e2-4797-9ad7-f5dbdb9caf74	+	om_073_012.sorted.bed	KO	12
MT	12	3695	e4f26063-0aa8-4100-bad9-4814a8243209	+	om_073_012.sorted.bed	KO	12
MT	12	3711	5acbd363-b05d-42e9-86f6-b1ea15215b83	+	om_073_012.sorted.bed	KO	12
MT	12	635	cf660181-f559-4acd-af21-fe367311c01d	+	om_073_012.sorted.bed	KO	12
MT	12	3702	f858acc8-3295-4ff9-a3e5-c7a2dacd5e5f	+	om_073_012.sorted.bed	KO	12
MT	12	2676	35c393d0-6c4c-49e0-9df0-aab44e1e7fc3	+	om_073_012.sorted.bed	KO	12
MT	12	1012	07c160cf-26a2-4e99-beeb-b957941b6643	+	om_073_012.sorted.bed	KO	12
MT	12	440	361338dd-4d92-4249-b195-e96ce1b7a375	+	om_073_012.sorted.bed	KO	12
MT	12	2677	01aafa69-444c-4a82-974a-939b5cdf66ec	+	om_073_012.sorted.bed	KO	12
MT	12	3704	a3488764-3bd4-4e69-b837-2d3597fdbcc5	+	om_073_012.sorted.bed	KO	12
MT	12	3055	ccb45c22-1a73-41c9-8950-bf7234dd1622	+	om_073_012.sorted.bed	KO	12
MT	12	1024	fad2b3fb-6125-4cfc-b12d-8455350981bc	+	om_073_012.sorted.bed	KO	12
MT	12	3710	efd18109-bd4f-4442-a960-db692b2b37a3	+	om_073_012.sorted.bed	KO	12
MT	12	112	44de9c7f-286f-48e4-8da7-7b621ae53838	+	om_073_012.sorted.bed	KO	12
MT	12	2676	1202a842-8d4b-476c-a2e4-4ba3a109e42f	+	om_073_012.sorted.bed	KO	12
MT	12	3711	ce6ec06f-1257-4499-992e-2112c96b776b	+	om_073_012.sorted.bed	KO	12
MT	12	2085	892845cf-1b39-4f18-a373-39e8f56b32c7	+	om_073_012.sorted.bed	KO	12
MT	12	3706	b025bef8-2702-40c5-9a17-5d6fed2c3e96	+	om_073_012.sorted.bed	KO	12
MT	12	943	18c32f21-0375-4c81-837b-517b5209d8b0	+	om_073_012.sorted.bed	KO	12
MT	12	3689	1ac0da5c-a566-4762-a63d-9cd051f96fda	+	om_073_012.sorted.bed	KO	12
MT	12	3710	f48d6926-b428-4c60-9e11-47b6ef0590fc	+	om_073_012.sorted.bed	KO	12
MT	12	3704	e2a2d5a8-2e62-48a6-9f84-c649bf4c4eb4	+	om_073_012.sorted.bed	KO	12
MT	12	3430	68a8df8e-fa0b-467d-9832-103957696ec7	+	om_073_012.sorted.bed	KO	12
MT	12	786	6e5390dd-3b37-4c1f-a05d-d7b137183215	+	om_073_012.sorted.bed	KO	12
MT	12	744	667bd72a-33f3-4756-a8ef-093b7210f272	+	om_073_012.sorted.bed	KO	12
MT	12	1002	93b28a1a-194a-4e7c-b4f1-ff11af320d37	+	om_073_012.sorted.bed	KO	12
MT	12	899	016a6743-36e0-433c-b679-ce763fcb66bc	+	om_073_012.sorted.bed	KO	12
MT	12	2677	7b115962-96aa-4387-9d13-cf20c85ef8c1	+	om_073_012.sorted.bed	KO	12
MT	12	2676	9198d520-df4c-4cb2-b1a4-546f4d7ecd87	+	om_073_012.sorted.bed	KO	12
MT	12	1024	24dba5dd-0417-4756-b3a0-69aac5ac50fc	+	om_073_012.sorted.bed	KO	12
MT	12	3699	60eabd62-c957-44fd-bb3c-43c5691956b4	+	om_073_012.sorted.bed	KO	12
MT	12	2676	8849a4b6-5baa-475b-be6e-1b83284e2e72	+	om_073_012.sorted.bed	KO	12
MT	12	781	1901b088-7e6a-482c-aa3d-9926c9d942e5	+	om_073_012.sorted.bed	KO	12
MT	12	592	e14d1ab4-4184-4b5c-ba76-e46505725122	+	om_073_012.sorted.bed	KO	12
MT	12	2676	43a57faa-6be1-452c-b9a6-c1409061e2ec	+	om_073_012.sorted.bed	KO	12
MT	12	853	542d7f10-fb82-4677-8d0a-059723997489	+	om_073_012.sorted.bed	KO	12
MT	12	2681	dd80dca0-49fe-45ce-bffb-ffd4a7f691d4	+	om_073_012.sorted.bed	KO	12
MT	12	2676	895d84df-34bb-4af6-b22b-4a137d999219	+	om_073_012.sorted.bed	KO	12
MT	12	558	193a5dd1-07fd-4a40-b0d1-56a1e7a3b84e	+	om_073_012.sorted.bed	KO	12
MT	12	3711	af5800d9-8773-4b06-b97f-eddeb5f4e712	+	om_073_012.sorted.bed	KO	12
MT	12	2676	f6e7e1d7-c23e-461c-9821-4610fc9b24e1	+	om_073_012.sorted.bed	KO	12
MT	12	2274	78ea1ccd-2bbe-4f28-b35d-ea61f6162322	+	om_073_012.sorted.bed	KO	12
MT	12	744	7f6335b1-6de7-4d25-986f-2a4dedfd57de	+	om_073_012.sorted.bed	KO	12
MT	12	3704	929317ec-84d3-4101-b353-825e07a1ce90	+	om_073_012.sorted.bed	KO	12
MT	12	3680	8469ad7e-5350-4c36-a4c3-790f15db9f62	+	om_073_012.sorted.bed	KO	12
MT	12	3712	f67ba33d-dbda-4b35-ba82-765f107c5555	+	om_073_012.sorted.bed	KO	12
MT	12	845	6e2c341e-d25c-44f1-8289-3f5da4f45bd4	+	om_073_012.sorted.bed	KO	12
MT	12	3695	f46860a0-0337-4883-a2e0-68692e5f75a8	+	om_073_012.sorted.bed	KO	12
MT	12	418	0acefbf9-6326-4d77-a186-6bcae6d71849	+	om_073_012.sorted.bed	KO	12
MT	12	2376	ec14a1c2-0c2b-4bb5-aa66-68bfbf9f2aa8	+	om_073_012.sorted.bed	KO	12
MT	12	711	4b963964-2f82-4881-8cd0-a7bed400cbdf	+	om_073_012.sorted.bed	KO	12
MT	12	3677	6dbcb92f-82a9-47bc-a5b9-7e58a236598f	+	om_073_012.sorted.bed	KO	12
MT	12	3711	a2ddbb5b-bbf9-447c-8a27-2056c83f6927	+	om_073_012.sorted.bed	KO	12
MT	12	2676	d31474e0-7a04-496a-8478-be7f69009246	+	om_073_012.sorted.bed	KO	12
MT	12	3711	09bb6e6c-7a99-4ab7-b19e-3fb3e6782e24	+	om_073_012.sorted.bed	KO	12
MT	12	640	278bda0e-8dbf-4bdf-aeb8-34c52e49ccf3	+	om_073_012.sorted.bed	KO	12
MT	12	894	dac2188f-e0ad-4ed4-95bb-087e4e1030a1	+	om_073_012.sorted.bed	KO	12
MT	12	607	dffd09bf-6a8a-495b-bc2d-901e04523c40	+	om_073_012.sorted.bed	KO	12
MT	12	1024	09719d05-6610-467c-97e3-07de44da1513	+	om_073_012.sorted.bed	KO	12
MT	12	680	b65f18c7-60a3-4d45-af20-c0df9ae7c345	+	om_073_012.sorted.bed	KO	12
MT	12	2676	92d68c34-90ec-4fa1-b021-ca7c2e2d4c94	+	om_073_012.sorted.bed	KO	12
MT	12	3710	11f782db-e390-40bc-983a-4caafb6872eb	+	om_073_012.sorted.bed	KO	12
MT	12	3710	e35b72b4-630e-4ca0-9e05-abdd0cd4c37d	+	om_073_012.sorted.bed	KO	12
MT	12	3700	8a8b81fb-c96b-4b7b-94b7-99bf09b0edd3	+	om_073_012.sorted.bed	KO	12
MT	12	2681	cb28ba56-719a-4121-9934-758c8e110da9	+	om_073_012.sorted.bed	KO	12
MT	12	2677	c31889fd-6ddb-456d-aa27-a6fcc581af0d	+	om_073_012.sorted.bed	KO	12
MT	12	465	71a917c6-5ea5-47d2-a2c8-d858712a8c97	+	om_073_012.sorted.bed	KO	12
MT	12	3695	80f0a390-0ab1-4b12-9296-65c9b4796467	+	om_073_012.sorted.bed	KO	12
MT	12	1980	d69a03e8-1466-4f76-a284-777956e3c2ca	+	om_073_012.sorted.bed	KO	12
MT	12	1023	e6aa4bfb-3b1d-453e-8ace-e681641c5ddd	+	om_073_012.sorted.bed	KO	12
MT	12	681	c8be2dd3-0ebb-4912-b7b1-5bc09d77fb9a	+	om_073_012.sorted.bed	KO	12
MT	12	645	1d6bc56d-7998-4a8e-ab8f-33e9a07875e4	+	om_073_012.sorted.bed	KO	12
MT	12	2677	ed60e3e8-fc5d-4d07-b7f9-d634186ac6bf	+	om_073_012.sorted.bed	KO	12
MT	12	1024	a86b6501-9dfa-4401-b943-9da090024e9a	+	om_073_012.sorted.bed	KO	12
MT	12	684	5fd1dc8d-b543-4c8f-a4d4-e68760cced57	+	om_073_012.sorted.bed	KO	12
MT	12	2676	c83e76db-9859-4af0-bd6f-85bdd73abbb5	+	om_073_012.sorted.bed	KO	12
MT	12	3704	5c83a70d-1bf3-4c4d-8f55-45e4f7f81374	+	om_073_012.sorted.bed	KO	12
MT	12	3698	8d8e31bf-ac14-4e5a-b51c-20d55bd69137	+	om_073_012.sorted.bed	KO	12
MT	12	672	a0060ae7-2dc5-4a54-b78b-2a7d7497e38a	+	om_073_012.sorted.bed	KO	12
MT	12	755	df04c9e9-7b79-453e-9697-98da68831084	+	om_073_012.sorted.bed	KO	12
MT	12	3704	20648652-04eb-4f96-afed-9c35aff6d6d9	+	om_073_012.sorted.bed	KO	12
MT	12	750	11aea046-0412-4010-bfa9-9da1eac87b25	+	om_073_012.sorted.bed	KO	12
MT	12	3704	b0e9aeb5-34ca-4f37-9957-468260fc134c	+	om_073_012.sorted.bed	KO	12
MT	12	3710	14d19348-dcf8-4957-b138-bcb99c1a9d85	+	om_073_012.sorted.bed	KO	12
MT	12	2676	65e98165-58d5-427c-85dc-e844af661e3f	+	om_073_012.sorted.bed	KO	12
MT	12	3704	35a41016-bbd3-4c6f-a654-5cb85955eac9	+	om_073_012.sorted.bed	KO	12
MT	12	633	5aed9286-ee7c-4c91-a273-ddb250650f21	+	om_073_012.sorted.bed	KO	12
MT	12	643	e24b7171-2aac-42a3-bdf7-9a6ee5aa5866	+	om_073_012.sorted.bed	KO	12
MT	12	3670	7c250895-35f4-4254-a3b4-29cfa8981f3f	+	om_073_012.sorted.bed	KO	12
MT	12	3711	9f1c7c0c-e0a2-4135-8e8a-4acd6433289b	+	om_073_012.sorted.bed	KO	12
MT	12	2676	086f5c4e-302e-48e3-bc13-5374fb7d7a4f	+	om_073_012.sorted.bed	KO	12
MT	12	383	a3e6eff8-3d83-4298-b302-92c5ac44184a	+	om_073_012.sorted.bed	KO	12
MT	12	3695	424a66f5-8acc-4e40-b956-b18fbfcafd77	+	om_073_012.sorted.bed	KO	12
MT	12	2676	f87892cb-d349-47b9-abde-658f1ec18ccd	+	om_073_012.sorted.bed	KO	12
MT	12	1024	05b296ee-421e-49c1-81cf-f825a927d10f	+	om_073_012.sorted.bed	KO	12
MT	12	2676	e3b10669-899e-4da2-bfde-99b8f62aff72	+	om_073_012.sorted.bed	KO	12
MT	12	1780	24acbd01-ac4b-4edf-95ea-c86a28f6bdf4	+	om_073_012.sorted.bed	KO	12
MT	12	2681	e3cd185c-e997-4241-9916-9d4ca5341c3d	+	om_073_012.sorted.bed	KO	12
MT	12	1691	d5220efb-4ff8-4f31-a20b-04fde437c5d2	+	om_073_012.sorted.bed	KO	12
MT	12	3706	225c7fe3-4b64-40af-9917-e2d5f84ed384	+	om_073_012.sorted.bed	KO	12
MT	12	3704	7e0e0451-f64b-4a91-a848-a27e32ceaa6c	+	om_073_012.sorted.bed	KO	12
MT	12	3695	356ff835-13e7-40d7-b28d-ddfa1d534633	+	om_073_012.sorted.bed	KO	12
MT	12	1024	744b35a9-b8a0-4d88-ad13-055dc8515080	+	om_073_012.sorted.bed	KO	12
MT	12	752	81db74bf-3d0e-4b64-bf78-79d473a8e2f3	+	om_073_012.sorted.bed	KO	12
MT	12	545	e3a6a60f-ffd2-4f97-a5d6-21588ee4816b	+	om_073_012.sorted.bed	KO	12
MT	12	2682	b3d30ce7-9cf5-4f6f-a9a9-31b1f44a2646	+	om_073_012.sorted.bed	KO	12
MT	12	437	fe456832-927f-43eb-8fac-58b0c69bac3d	+	om_073_012.sorted.bed	KO	12
MT	12	705	145536d5-7a5f-42db-b413-0a64c2cd8cc4	+	om_073_012.sorted.bed	KO	12
MT	12	744	be1913e6-f855-43e3-a0d7-35b3eeab92ac	+	om_073_012.sorted.bed	KO	12
MT	12	3710	cf5fe965-95fc-4af5-aeb8-4e7e8e4f2615	+	om_073_012.sorted.bed	KO	12
MT	12	648	a27adf40-e0f3-41dc-b0d3-f93a68789977	+	om_073_012.sorted.bed	KO	12
MT	12	2181	b8d137e3-fa2d-432a-9c2c-b335dd906e77	+	om_073_012.sorted.bed	KO	12
MT	12	2677	a50f878e-4091-4b64-85fd-988cf5492b33	+	om_073_012.sorted.bed	KO	12
MT	12	2676	4da9a4cb-15cf-4748-a808-55b676c79526	+	om_073_012.sorted.bed	KO	12
MT	12	3704	78afb751-8b1c-4929-8903-1e52643c0221	+	om_073_012.sorted.bed	KO	12
MT	12	3711	006dec8f-7801-4360-b764-c88290a62810	+	om_073_012.sorted.bed	KO	12
MT	12	2681	6054a9aa-1feb-42bc-af1f-7d750ad8e647	+	om_073_012.sorted.bed	KO	12
MT	12	947	4e899dbf-fe9e-4616-b69d-1723f55c8770	+	om_073_012.sorted.bed	KO	12
MT	12	2806	eaa19490-b725-4e50-982e-47e3c1cab218	+	om_073_012.sorted.bed	KO	12
MT	12	931	10a5d4b3-d2a3-45e5-a470-abab3c75b460	+	om_073_012.sorted.bed	KO	12
MT	12	2676	8bd12131-a4b6-4995-9c9a-d926b6898834	+	om_073_012.sorted.bed	KO	12
MT	12	936	f73903cd-a34d-4050-8175-c77acbf916f3	+	om_073_012.sorted.bed	KO	12
MT	12	2676	f88edfa2-7b6c-4f23-a391-318126510469	+	om_073_012.sorted.bed	KO	12
MT	12	736	633773dc-d237-479c-a71d-f9ad20145dd2	+	om_073_012.sorted.bed	KO	12
MT	12	3704	d6c207df-7797-4fe6-b293-015b2917f9bb	+	om_073_012.sorted.bed	KO	12
MT	12	2681	9cdab34c-97fd-46d8-902b-169b7ccd8236	+	om_073_012.sorted.bed	KO	12
MT	12	581	b03ccda2-faef-4cf0-b92b-ee1ce5c6fa02	+	om_073_012.sorted.bed	KO	12
MT	12	456	e22e59b7-990d-48ed-b85e-755ecc8de026	+	om_073_012.sorted.bed	KO	12
MT	12	744	e425f7d4-0b69-4a30-a758-3f1faa9c1b86	+	om_073_012.sorted.bed	KO	12
MT	12	676	a40400f9-3eb8-4910-9579-e0c5bc6d15b4	+	om_073_012.sorted.bed	KO	12
MT	12	3711	c126310d-83e6-4200-bfcb-14eb82fe48ff	+	om_073_012.sorted.bed	KO	12
MT	12	2681	c9d759db-e069-4f92-8dfb-2ab801f3497f	+	om_073_012.sorted.bed	KO	12
MT	12	3711	ed1189ca-d76a-4a62-abb6-657fa8720ec3	+	om_073_012.sorted.bed	KO	12
MT	12	3700	b255eb6f-233a-478a-b50e-6da66d115f6e	+	om_073_012.sorted.bed	KO	12
MT	12	2652	9ad6ac9b-40b1-4082-b41b-46563f04c798	+	om_073_012.sorted.bed	KO	12
MT	12	807	dd057012-3100-46bd-8c4c-3dd4e5700e76	+	om_073_012.sorted.bed	KO	12
MT	12	3710	3871b83e-fb30-4563-bdeb-cd2091c200be	+	om_073_012.sorted.bed	KO	12
MT	12	2682	2a8c3f36-e0d5-41a9-977a-3c3caeb09ae0	+	om_073_012.sorted.bed	KO	12
MT	12	2667	fccc845f-d433-4d82-bf25-c69aa1ee58c5	+	om_073_012.sorted.bed	KO	12
MT	12	3711	35a87f99-81dc-4ec4-9209-aa2852a3c90c	+	om_073_012.sorted.bed	KO	12
MT	12	516	823cfc61-b5ef-45f8-bdf4-fec9b63924d8	+	om_073_012.sorted.bed	KO	12
MT	12	3710	f2c9722b-24b9-4423-b205-ea33ca891f2b	+	om_073_012.sorted.bed	KO	12
MT	12	644	6c85a677-bf59-4357-a188-258cedaa1e4a	+	om_073_012.sorted.bed	KO	12
MT	12	833	ab865cb7-e2b0-46a3-807f-59b1864b2e20	+	om_073_012.sorted.bed	KO	12
MT	12	368	a37eaee4-bc5c-4708-bcb0-19b8c6dd8a54	+	om_073_012.sorted.bed	KO	12
MT	12	591	6e6a9e41-b2ca-41aa-9e29-cc2a3a09c527	+	om_073_012.sorted.bed	KO	12
MT	12	911	24c32762-b4cc-4a95-a4a1-5c0560cf9f45	+	om_073_012.sorted.bed	KO	12
MT	12	3008	2c57f9f3-14b1-4c7b-90df-a17307b1e364	+	om_073_012.sorted.bed	KO	12
MT	12	2676	9da026fd-0cc7-48f8-93aa-18cae752e840	+	om_073_012.sorted.bed	KO	12
MT	12	3711	41a75182-4265-433e-96fc-4c5988fbfcd6	+	om_073_012.sorted.bed	KO	12
MT	12	359	5f9d3c8b-9365-4c18-9d0d-2ed1398defd0	+	om_073_012.sorted.bed	KO	12
MT	12	7699	4a0adf1c-cc33-442b-9e3c-6bb8b39acdfc	+	om_073_012.sorted.bed	KO	12
MT	12	956	514fecb1-d361-4ec7-a16d-dc093bf1eaa6	+	om_073_012.sorted.bed	KO	12
MT	12	2676	8d7e1523-aa8f-4d2b-8765-293b7723c044	+	om_073_012.sorted.bed	KO	12
MT	12	738	6f0ff286-ad15-42a0-94ba-fe8513e06031	+	om_073_012.sorted.bed	KO	12
MT	12	2676	435cdc77-8b64-48fc-a3f1-cf4a9f2522bb	+	om_073_012.sorted.bed	KO	12
MT	13	316	683e24cc-d07f-4797-8041-079d6070c51c	+	om_073_012.sorted.bed	KO	12
MT	13	2676	9ff80579-4ce6-464b-8254-bd717231ca59	+	om_073_012.sorted.bed	KO	12
MT	13	2682	a35fa4fb-8d40-4ab0-8060-85e388065030	+	om_073_012.sorted.bed	KO	12
MT	13	2677	df1f21a7-5630-41d3-ab02-8d5791036ed1	+	om_073_012.sorted.bed	KO	12
MT	13	3704	c95f9251-79ea-41d7-a993-91574d0b6142	+	om_073_012.sorted.bed	KO	12
MT	13	1024	0621ff68-8fe5-4c3c-b0d2-64f9a4d28cc0	+	om_073_012.sorted.bed	KO	12
MT	13	3702	2bdee825-3f10-49e3-b24c-de30cdfe33e2	+	om_073_012.sorted.bed	KO	12
MT	13	339	e6a6a2bb-bd54-43c1-ae80-ced5a940b7ab	+	om_073_012.sorted.bed	KO	12
MT	13	2676	d2264033-8429-453d-bd21-b9aef740c15a	+	om_073_012.sorted.bed	KO	12
MT	13	3664	1171f5ad-8897-42b5-bda8-350661bf9dc9	+	om_073_012.sorted.bed	KO	12
MT	13	3702	bc076a6a-a152-40fc-82c7-45b262c9d71d	+	om_073_012.sorted.bed	KO	12
MT	13	2676	b81bed0a-5676-4607-a570-4307f6aae2a7	+	om_073_012.sorted.bed	KO	12
MT	13	735	7fd4430f-06e8-4c8b-b1fa-7fd68aebd35c	+	om_073_012.sorted.bed	KO	12
MT	13	744	072bb871-6245-4276-8afe-44c30365a13c	+	om_073_012.sorted.bed	KO	12
MT	13	667	e2bb175c-3e72-4820-afd2-20f2640ac05f	+	om_073_012.sorted.bed	KO	12
MT	13	3695	5abe4302-e291-4ecc-99d6-bce6b6fe5547	+	om_073_012.sorted.bed	KO	12
MT	13	2677	01e7a5fc-5707-4adf-8312-bf2cdbb64d2f	+	om_073_012.sorted.bed	KO	12
MT	13	3700	4e0c6ca1-7644-45f1-b743-b702e152545f	+	om_073_012.sorted.bed	KO	12
MT	13	1023	8fae72f4-874f-4dd9-aab4-631620a87d46	+	om_073_012.sorted.bed	KO	12
MT	13	314	4e6b66a3-8bf0-4057-895e-504378c2d634	+	om_073_012.sorted.bed	KO	12
MT	13	317	cf4120b9-9a98-4f99-a8bf-84d8adc1d6c0	+	om_073_012.sorted.bed	KO	12
MT	13	3695	6a1fde5f-fe66-4216-888a-494f11886fdf	+	om_073_012.sorted.bed	KO	12
MT	13	599	c1353ec1-bb95-48ca-8cb0-f784669d3866	+	om_073_012.sorted.bed	KO	12
MT	13	2243	40f3c8b3-9555-4d2c-a43f-e2d2a33e3f6e	+	om_073_012.sorted.bed	KO	12
MT	13	2676	05d65d0b-99cb-45b9-9942-4e8052aa9774	+	om_073_012.sorted.bed	KO	12
MT	13	2682	1dab4459-90ff-48ab-933f-8c3c6f81de6c	+	om_073_012.sorted.bed	KO	12
MT	13	2681	f7a2a91e-2cd4-4df7-9b64-3cad2d5bc6b0	+	om_073_012.sorted.bed	KO	12
MT	13	3710	03ca5965-e44f-4908-8c8e-213ff609c2fc	+	om_073_012.sorted.bed	KO	12
MT	13	2673	73a97fae-7167-4639-afcf-4a7bc2a8fb5a	+	om_073_012.sorted.bed	KO	12
MT	13	626	fb129049-2f10-4aec-81fb-bb2609980f16	+	om_073_012.sorted.bed	KO	12
MT	13	313	f4ef969c-3163-4daf-87ab-d72b92198248	+	om_073_012.sorted.bed	KO	12
MT	13	3700	4663644b-c7d5-4918-a4d9-069c86dcd520	+	om_073_012.sorted.bed	KO	12
MT	13	2676	91cf51ab-bd05-4ada-bff4-a4982fe26a26	+	om_073_012.sorted.bed	KO	12
MT	13	722	d8ecd7df-eb58-4152-8297-d0068cb51a79	+	om_073_012.sorted.bed	KO	12
MT	13	681	857e1565-ac4b-4dd0-98ad-98d6e40508ff	+	om_073_012.sorted.bed	KO	12
MT	13	738	90afbcfe-77b2-4d57-ae6e-a94670de40a0	+	om_073_012.sorted.bed	KO	12
MT	13	3686	21801b15-f009-4eb3-bc7a-83d36f907510	+	om_073_012.sorted.bed	KO	12
MT	13	360	4dac24ba-cd5e-439b-aa20-ba4ce8b46fd7	+	om_073_012.sorted.bed	KO	12
MT	13	3203	4b64374b-60e2-4d40-9fb9-5d8357a651ec	+	om_073_012.sorted.bed	KO	12
MT	13	3710	6406a46a-c36f-48ef-86a2-3d6e28916120	+	om_073_012.sorted.bed	KO	12
MT	13	3699	14755387-48aa-43eb-b179-0f83bb15651c	+	om_073_012.sorted.bed	KO	12
MT	13	3700	d1cffeb6-e957-489d-a33a-7b5a0abfe25b	+	om_073_012.sorted.bed	KO	12
MT	13	3706	eac121f9-805a-4648-b045-63922d02e5b5	+	om_073_012.sorted.bed	KO	12
MT	13	2676	26b70242-57fc-4f9d-b540-808159da9e8e	+	om_073_012.sorted.bed	KO	12
MT	13	1024	2edd078f-145a-41d9-b376-759994029546	+	om_073_012.sorted.bed	KO	12
MT	13	751	8b867dbb-2e4e-4a47-8c0d-e608dbc1e889	+	om_073_012.sorted.bed	KO	12
MT	13	1024	34ecef68-0c89-404f-9568-da181a0985ef	+	om_073_012.sorted.bed	KO	12
MT	13	581	0af42432-c5cf-4c7b-93e0-6716ee9c8da1	+	om_073_012.sorted.bed	KO	12
MT	13	261	e6acfc3f-5532-45d8-bc02-425b871ae72b	+	om_073_012.sorted.bed	KO	12
MT	13	3704	a933768d-7830-4472-acc2-cce15119bd69	+	om_073_012.sorted.bed	KO	12
MT	13	1024	ae0ed921-bf3c-4dec-bcc8-c477ce6e4073	+	om_073_012.sorted.bed	KO	12
MT	13	762	7518e795-79c2-491e-9cf0-19c671190a28	+	om_073_012.sorted.bed	KO	12
MT	13	1024	8969d6b8-e6eb-45b9-be3d-c8344b66575f	+	om_073_012.sorted.bed	KO	12
MT	13	2676	ced927d7-10c4-4605-908f-2df7c2a71382	+	om_073_012.sorted.bed	KO	12
MT	13	591	f19afc44-8ce1-4b91-bc01-eea17bf33d55	+	om_073_012.sorted.bed	KO	12
MT	13	3699	7e43ebdc-e562-4328-9353-29bc05d246dd	+	om_073_012.sorted.bed	KO	12
MT	13	3695	f1b4d5c6-951b-4091-840d-10ad4e73a8e2	+	om_073_012.sorted.bed	KO	12
MT	13	2676	827b5650-8506-4b2c-8c71-a3fb75b49d45	+	om_073_012.sorted.bed	KO	12
MT	13	3711	6917bbae-3194-4f33-bd2b-a5e9bcd8d3c6	+	om_073_012.sorted.bed	KO	12
MT	13	1811	6a35ce7c-df3a-4a2f-a5b6-5a331123998f	+	om_073_012.sorted.bed	KO	12
MT	13	3695	7dda7eb0-f137-4a8e-a3f9-6dc324043af2	+	om_073_012.sorted.bed	KO	12
MT	13	3623	f11be466-3685-4c14-a507-a7040254ef04	+	om_073_012.sorted.bed	KO	12
MT	13	3667	b7c7d612-40cf-4ade-89ba-d7f297cce089	+	om_073_012.sorted.bed	KO	12
MT	13	1361	a45f5f29-3d33-4f15-90ea-f4b76228ce42	+	om_073_012.sorted.bed	KO	12
MT	13	3208	4807c551-a339-4abb-b40a-93d8c0a990ca	+	om_073_012.sorted.bed	KO	12
MT	13	2676	70cdc1fc-1c91-4628-8bbc-1e66acd6669d	+	om_073_012.sorted.bed	KO	12
MT	13	2676	9ccf58f4-520a-4a75-8dcf-125beae203af	+	om_073_012.sorted.bed	KO	12
MT	13	671	53b43c55-1635-4cdb-a73e-8e6c621c41a5	+	om_073_012.sorted.bed	KO	12
MT	13	3046	9a14cbd0-d683-44a8-8ab9-faeeedcf8128	+	om_073_012.sorted.bed	KO	12
MT	13	3706	aa9b7b05-283f-4a6c-8126-19ca1ed8f294	+	om_073_012.sorted.bed	KO	12
MT	13	2676	06cb3e02-4d14-477c-bddf-c62bc49d0c5c	+	om_073_012.sorted.bed	KO	12
MT	13	2677	fb20461b-6f87-49ee-9ec9-8f91166a377f	+	om_073_012.sorted.bed	KO	12
MT	13	1057	fd82a2fb-f123-4e56-a960-3e3410e0fa93	+	om_073_012.sorted.bed	KO	12
MT	13	3711	521dbee2-7468-404f-ab8e-836458400710	+	om_073_012.sorted.bed	KO	12
MT	13	718	4178a4eb-a6ef-44bb-aeaa-37ca1ab6e212	+	om_073_012.sorted.bed	KO	12
MT	13	2677	c7997819-78e2-40bd-8ce0-32e746508013	+	om_073_012.sorted.bed	KO	12
MT	13	137	f4a054af-ad8a-4da7-a1b9-323dd125ef9b	-	om_073_012.sorted.bed	KO	12
MT	14	3022	8a4cd2ad-9553-453e-af77-35429add37c5	+	om_073_012.sorted.bed	KO	12
MT	14	1024	217cfc78-6997-46bb-a1f0-7306c9df82d9	+	om_073_012.sorted.bed	KO	12
MT	14	781	78093c8a-83da-4af6-9559-a660dd7431f4	+	om_073_012.sorted.bed	KO	12
MT	14	676	f90b70f0-d0e0-408a-a324-7d47f2d23c7d	+	om_073_012.sorted.bed	KO	12
MT	14	794	296ac404-68ef-468c-bef7-27ab1b6ee0b9	+	om_073_012.sorted.bed	KO	12
MT	14	3662	f10f1737-f1cf-4558-9716-5a47de4692d5	+	om_073_012.sorted.bed	KO	12
MT	14	1020	fd58163e-1c00-4087-9795-171a058543d5	+	om_073_012.sorted.bed	KO	12
MT	14	3695	7d6e01af-5b2b-4986-b694-35603c889808	+	om_073_012.sorted.bed	KO	12
MT	14	3695	2e9ec295-ad8e-4ec5-8b3c-1f2ab90445c2	+	om_073_012.sorted.bed	KO	12
MT	14	3700	4b2344f7-7969-4c4f-a9cb-7735e4207fbc	+	om_073_012.sorted.bed	KO	12
MT	14	571	8bc0f03a-d8b3-4b86-8663-8468336d3368	+	om_073_012.sorted.bed	KO	12
MT	14	3695	e8a37c1c-eb79-4f9c-afcc-4f678b24e817	+	om_073_012.sorted.bed	KO	12
MT	14	3711	144b2c33-bd50-4922-abd2-fab06128fa2c	+	om_073_012.sorted.bed	KO	12
MT	14	2677	f4242b72-fe1e-4b62-bfee-94cbf6eac0f4	+	om_073_012.sorted.bed	KO	12
MT	14	2681	e7d56f62-3571-461c-9060-99a1e8858cb5	+	om_073_012.sorted.bed	KO	12
MT	14	1024	6fc70f23-c015-4604-abee-5e6d3da400a5	+	om_073_012.sorted.bed	KO	12
MT	14	3704	f8fa9c1a-0da1-49bd-b6c6-e6164dfc80ff	+	om_073_012.sorted.bed	KO	12
MT	14	3710	d5413eeb-8404-453f-afa3-22f0f6c47784	+	om_073_012.sorted.bed	KO	12
MT	14	1024	89286f56-0369-4707-a514-8e5422b18f60	+	om_073_012.sorted.bed	KO	12
MT	14	1468	77536f55-76e5-4dd3-8d2d-b75b9a23043c	+	om_073_012.sorted.bed	KO	12
MT	14	158	5ccf404f-5bac-406a-ab16-5ec94442ba9b	+	om_073_012.sorted.bed	KO	12
MT	14	3710	a52ffdf6-6d92-4098-887a-32eda66356a2	+	om_073_012.sorted.bed	KO	12
MT	14	709	86e1a510-4d69-4eec-b516-318660879649	+	om_073_012.sorted.bed	KO	12
MT	15	672	caff1d36-7f21-4584-b5d5-7c98558c6b1e	+	om_073_012.sorted.bed	KO	12
MT	15	3710	ea4745d9-359e-4bd3-8baf-5bbdba865876	+	om_073_012.sorted.bed	KO	12
MT	15	1716	cade1baa-ef63-4ce6-9d9b-b46c2239c096	+	om_073_012.sorted.bed	KO	12
MT	15	1024	482c0b5f-0a8a-4086-8fa8-38fef3de0e66	+	om_073_012.sorted.bed	KO	12
MT	15	3494	7e0bf157-fdfe-4207-8257-5acb3a322e2a	+	om_073_012.sorted.bed	KO	12
MT	15	3710	78b794b7-e795-41da-86c3-dcaac590e2a3	+	om_073_012.sorted.bed	KO	12
MT	15	440	3ed4e01a-bae4-4bbf-85a6-50648bf4d5c3	+	om_073_012.sorted.bed	KO	12
MT	15	673	a93e50c8-653b-438b-b38e-c5e2cc9ed1f7	+	om_073_012.sorted.bed	KO	12
MT	15	3704	1a3ecf72-11a8-4775-82ac-0aec435b1ee1	+	om_073_012.sorted.bed	KO	12
MT	15	3700	d5ff203a-06ee-4990-a6bd-39454c50806a	+	om_073_012.sorted.bed	KO	12
MT	15	3679	944005a2-b028-48fe-83ab-cc81775a538f	+	om_073_012.sorted.bed	KO	12
MT	15	3711	76cdff2f-40b8-460b-a934-f91f29d12d13	+	om_073_012.sorted.bed	KO	12
MT	15	819	a9572dfc-1e23-424a-a305-b1622a471861	+	om_073_012.sorted.bed	KO	12
MT	16	744	dea6d453-cd2b-4bb5-84cd-723ef43c160a	+	om_073_012.sorted.bed	KO	12
MT	16	3704	c6692b76-4724-463e-850e-0ad010f8cfc2	+	om_073_012.sorted.bed	KO	12
MT	16	3704	8a1fa712-24f2-4725-a204-f3e28be32b64	+	om_073_012.sorted.bed	KO	12
MT	16	3706	8c2eb41e-653e-48dd-893d-7b1848081969	+	om_073_012.sorted.bed	KO	12
MT	16	1390	0803cd0f-907c-41b6-99eb-a09a20bab83e	+	om_073_012.sorted.bed	KO	12
MT	16	3704	9d5f045f-970d-4836-b19b-5680911ad666	+	om_073_012.sorted.bed	KO	12
MT	16	3700	f1bd4013-4841-4eb5-9ad0-ee4e2ffe9c14	+	om_073_012.sorted.bed	KO	12
MT	16	1276	578811da-8502-4526-9a30-a45800f45340	+	om_073_012.sorted.bed	KO	12
MT	16	417	c341bfec-f619-4397-a643-d94b9b76002d	+	om_073_012.sorted.bed	KO	12
MT	16	2677	72b2cfee-d31e-4682-a3af-4605bd08759f	+	om_073_012.sorted.bed	KO	12
MT	16	2543	bbad6dd7-f684-4943-b9f0-0dca9c3767a3	+	om_073_012.sorted.bed	KO	12
MT	16	3705	002cb5f0-bb80-4af4-8184-c5b29a6a23d6	+	om_073_012.sorted.bed	KO	12
MT	16	2035	fdce336e-c81f-4358-9d91-803dca7fa05a	+	om_073_012.sorted.bed	KO	12
MT	16	2676	49046c2d-136c-4d35-8fd0-f41aa594275a	+	om_073_012.sorted.bed	KO	12
MT	16	943	9c7e69c3-ac03-40c4-95c8-e9a6bb39d522	+	om_073_012.sorted.bed	KO	12
MT	16	3662	68694364-ed12-421d-9462-f8befcd6b4ee	+	om_073_012.sorted.bed	KO	12
MT	16	1023	03b2237e-3b69-45cd-a489-00bf3bfaf1c1	+	om_073_012.sorted.bed	KO	12
MT	17	1540	a4a18db3-3bfb-42a9-af1a-bc8050621221	+	om_073_012.sorted.bed	KO	12
MT	17	3710	0c215a7a-ddc6-496b-996b-937fbfd604a5	+	om_073_012.sorted.bed	KO	12
MT	17	404	1f2ccce4-dba0-494e-890a-2e1e1d7ce8a7	+	om_073_012.sorted.bed	KO	12
MT	17	3701	965cbd3c-e5da-4554-bd56-4fbbabf3175e	+	om_073_012.sorted.bed	KO	12
MT	17	685	efb62057-8702-4395-83ed-c7b1b8c7b4c1	+	om_073_012.sorted.bed	KO	12
MT	18	2676	7fd0577a-c24d-41d8-8290-fafa06634834	+	om_073_012.sorted.bed	KO	12
MT	18	3704	4174174e-fa13-4199-87f9-94b927676fe0	+	om_073_012.sorted.bed	KO	12
MT	18	200	babc2f00-012e-473d-9a83-2cef45fdd565	+	om_073_012.sorted.bed	KO	12
MT	18	170	1ee5e4ba-ac37-4158-a1b2-e94b19dae6ae	+	om_073_012.sorted.bed	KO	12
MT	18	2676	81e19132-02b6-4ddd-8100-9f485526f079	+	om_073_012.sorted.bed	KO	12
MT	18	3009	6567265c-2c45-444c-92be-a4b15bb7296c	+	om_073_012.sorted.bed	KO	12
MT	18	1024	1c0884ba-dbcd-4c9b-8b80-4be8e7c2a735	+	om_073_012.sorted.bed	KO	12
MT	18	1024	dc1dd1ef-b3ba-49b9-a30c-1444782e2852	+	om_073_012.sorted.bed	KO	12
MT	19	2676	f84f56dd-5ddd-41da-a301-2eeb7c1c2a22	+	om_073_012.sorted.bed	KO	12
MT	19	581	08488b2e-f6bf-488f-83f4-e482118b2aac	+	om_073_012.sorted.bed	KO	12
MT	19	1024	9b21ce07-cd92-4efa-859e-fc65f439335d	+	om_073_012.sorted.bed	KO	12
MT	19	3695	51dd0637-7479-4917-aa43-536a6fbd5140	+	om_073_012.sorted.bed	KO	12
MT	19	2676	0afa6e2a-f516-4221-9c1b-3b77d8a22c34	+	om_073_012.sorted.bed	KO	12
MT	19	702	b7f94f8d-194a-4f89-91c0-78a462f5c9c9	+	om_073_012.sorted.bed	KO	12
MT	19	2851	3e4e6f25-ab6d-4955-876e-d644a9ae3df7	+	om_073_012.sorted.bed	KO	12
MT	19	2676	fe58d4b9-72a8-4504-bd85-cb8b2918b137	+	om_073_012.sorted.bed	KO	12
MT	19	302	e21f43d0-4a9b-4472-8523-6ff4f1830682	+	om_073_012.sorted.bed	KO	12
MT	19	536	ec68ea29-99dc-4a61-9550-f62fe032d503	+	om_073_012.sorted.bed	KO	12
MT	19	3711	885a0858-7331-4a55-bf65-f9b0959288e7	+	om_073_012.sorted.bed	KO	12
MT	19	2676	a289ce26-07fa-4eab-a56f-5931f404aa3d	+	om_073_012.sorted.bed	KO	12
MT	19	682	77dd6670-2174-4f0b-899a-264139816692	+	om_073_012.sorted.bed	KO	12
MT	19	3710	9c4ef839-9b47-4a1a-8fd4-3fa9a9c431e0	+	om_073_012.sorted.bed	KO	12
MT	19	545	33738a15-32a9-47dd-a1f2-fc1287253a8d	+	om_073_012.sorted.bed	KO	12
MT	19	684	fc33408f-692f-44b3-a425-5afa31e821c1	+	om_073_012.sorted.bed	KO	12
MT	19	343	0a38e48f-f9b5-4148-b53a-2af467edd47c	+	om_073_012.sorted.bed	KO	12
MT	19	2676	c0a9ba45-8fd0-4e78-983f-d905e5485844	+	om_073_012.sorted.bed	KO	12
MT	19	1490	aaf0a314-29a9-41c9-9519-f079da13ca4e	+	om_073_012.sorted.bed	KO	12
MT	19	3677	58dcb7a1-af16-4c6b-9758-ee3e6e965e80	+	om_073_012.sorted.bed	KO	12
MT	19	3711	7aa1f082-954e-4386-adb3-d09d55d12f97	+	om_073_012.sorted.bed	KO	12
MT	19	714	a6bcbfd7-a32b-49ec-b665-375c1da6e5ab	+	om_073_012.sorted.bed	KO	12
MT	20	2618	8b3704fe-4858-4fbb-94ee-4fa8236556a6	+	om_073_012.sorted.bed	KO	12
MT	20	718	28eb4ce9-121c-4071-bd6a-916550dede38	+	om_073_012.sorted.bed	KO	12
MT	20	3710	c94cc849-06ca-4996-85fd-12541e4323b9	+	om_073_012.sorted.bed	KO	12
MT	20	956	54099e9b-1804-4ebf-9af8-949d3f962a4d	+	om_073_012.sorted.bed	KO	12
MT	20	546	1c31bbbe-94d8-4407-a603-84dd08dcd0a7	+	om_073_012.sorted.bed	KO	12
MT	20	2679	f54750d6-bef1-4d87-bdc0-f61feffc8dee	+	om_073_012.sorted.bed	KO	12
MT	20	1024	87692b2c-637a-4156-a4b8-6cd67d2d468a	+	om_073_012.sorted.bed	KO	12
MT	20	717	caa792c0-9142-4b47-b46b-1266deb2c534	+	om_073_012.sorted.bed	KO	12
MT	20	2681	396c49f3-edad-4473-a9b6-090179aea6a3	+	om_073_012.sorted.bed	KO	12
MT	20	690	65dc52d8-e1cb-4697-ab61-2a14e5135153	+	om_073_012.sorted.bed	KO	12
MT	20	2676	8584ea7a-1793-45a0-9b51-8103fe9d22e1	+	om_073_012.sorted.bed	KO	12
MT	20	1024	11ef493a-f446-475e-a684-61f0e9c21bab	+	om_073_012.sorted.bed	KO	12
MT	20	936	19e0b409-ae51-4472-bf51-5c5498c38721	+	om_073_012.sorted.bed	KO	12
MT	20	550	e762886e-3508-4f09-9b16-3b9599703e95	+	om_073_012.sorted.bed	KO	12
MT	20	3695	68b54939-c56f-4cb9-b400-116bb16e0708	+	om_073_012.sorted.bed	KO	12
MT	21	3710	cd135c5b-de82-4760-baab-c84bc0dec752	+	om_073_012.sorted.bed	KO	12
MT	21	2676	fab8e186-d28f-477f-bd30-2cf0c6f1e68b	+	om_073_012.sorted.bed	KO	12
MT	21	3699	3dcd7117-aabf-47cf-9a72-be5cd4609284	+	om_073_012.sorted.bed	KO	12
MT	21	936	59a3c588-4d9f-4d44-bdee-50681537947f	+	om_073_012.sorted.bed	KO	12
MT	22	2676	0249ed35-90de-4c75-899a-b91609153aa3	+	om_073_012.sorted.bed	KO	12
MT	23	3699	fc2691b4-b11d-47d6-8db9-4cd60babeaa5	+	om_073_012.sorted.bed	KO	12
MT	23	3700	54ef04a9-9465-476e-a2a7-ab1d1b36c5a6	+	om_073_012.sorted.bed	KO	12
MT	24	3710	0ba19de7-908c-4153-b8e3-c18c9602bada	+	om_073_012.sorted.bed	KO	12
MT	24	316	c822abfc-1c5e-493a-8c40-bba116c6a0e7	+	om_073_012.sorted.bed	KO	12
MT	25	803	5d635008-67a8-4e8a-859d-d230aa8b4750	+	om_073_012.sorted.bed	KO	12
MT	25	2681	f49fac05-cc5b-40bd-af7b-3936e92bc9c2	+	om_073_012.sorted.bed	KO	12
MT	25	2677	305f2ab3-6d90-4422-bd5d-cf644058f969	+	om_073_012.sorted.bed	KO	12
MT	25	3704	2065145e-15fd-452d-bf7d-1e68a66e353a	+	om_073_012.sorted.bed	KO	12
MT	25	439	7390bab2-400e-44d3-ac1b-8cfb19fd2af9	+	om_073_012.sorted.bed	KO	12
MT	25	574	9de10dc2-994d-4e93-8484-b9c0470d6aa9	+	om_073_012.sorted.bed	KO	12
MT	25	413	3a2489fc-a491-4eb8-ba83-39297b6e3ffd	+	om_073_012.sorted.bed	KO	12
MT	26	3695	1c4f0060-6f31-49fc-a5cc-8f4c4c687006	+	om_073_012.sorted.bed	KO	12
MT	26	911	e49a86b6-dd1a-489d-b247-6188d609a3f1	+	om_073_012.sorted.bed	KO	12
MT	26	807	807e90cc-1556-44c3-a8f2-8542888d847b	+	om_073_012.sorted.bed	KO	12
MT	26	2676	b7acd5c9-364b-4697-9c47-a8392b4cab41	+	om_073_012.sorted.bed	KO	12
MT	26	2676	3df84a07-8608-48df-8224-33250ac0d515	+	om_073_012.sorted.bed	KO	12
MT	29	1024	13fdf4f9-5b61-4b55-889c-6505effcacc0	+	om_073_012.sorted.bed	KO	12
MT	29	2677	634e2ffe-d6e6-440a-834f-6e9f1ef79d6c	+	om_073_012.sorted.bed	KO	12
MT	29	303	aa977042-428c-4b1e-9ba7-71633a3a89c3	+	om_073_012.sorted.bed	KO	12
MT	31	222	59f616cc-1602-4be0-9026-5d7fa342ee0b	+	om_073_012.sorted.bed	KO	12
MT	31	2676	ab5b3b68-35c1-4e6f-85de-b01dca18f0ed	+	om_073_012.sorted.bed	KO	12
MT	31	1023	3e05bd6f-1f68-4ae3-8573-c40c0cd1fff6	+	om_073_012.sorted.bed	KO	12
MT	31	573	4c7c571b-2c6d-4fa8-b9fb-1b474671b2b7	+	om_073_012.sorted.bed	KO	12
MT	32	3710	1d89c2d9-28d1-46b4-9c52-c2260ed412f4	+	om_073_012.sorted.bed	KO	12
MT	32	407	ad44112f-494c-4568-aaf4-a5bd216f7d44	+	om_073_012.sorted.bed	KO	12
MT	35	2676	509c9977-2881-4d62-a51e-0233907c4ff5	+	om_073_012.sorted.bed	KO	12
MT	35	8607	7252586e-4cb5-4639-8ee0-346c0c363307	+	om_073_012.sorted.bed	KO	12
MT	35	344	2406e2be-fd5c-4a14-80c9-46a5efef85af	+	om_073_012.sorted.bed	KO	12
MT	38	3704	0fbbaff9-99e4-42a6-a4c7-0bade8327a29	+	om_073_012.sorted.bed	KO	12
MT	38	952	7faa29df-073d-4b3a-a6e6-e0abaaa294a4	+	om_073_012.sorted.bed	KO	12
MT	39	2676	689b2b51-a2a9-48bc-ab83-4c0e857b137e	+	om_073_012.sorted.bed	KO	12
MT	40	625	812cd8d1-eec3-40b1-8ff1-99fe05d03bb5	+	om_073_012.sorted.bed	KO	12
MT	40	633	cdd32c64-24f0-4e44-a9df-2d8d550c3157	+	om_073_012.sorted.bed	KO	12
MT	40	2676	4ff9e884-e087-41ff-b79d-8787ebb4fd9c	+	om_073_012.sorted.bed	KO	12
MT	40	1024	cbcc6a5e-22ca-497b-89a2-503aefbc49cd	+	om_073_012.sorted.bed	KO	12
MT	40	1024	0e1d82ed-8f2b-479b-8956-7f565e2afd49	+	om_073_012.sorted.bed	KO	12
MT	41	510	4ecf4000-cf6e-4e07-ad33-4f6de1c1cf06	+	om_073_012.sorted.bed	KO	12
MT	41	677	169ee683-49c6-4835-9324-3b7b2be46f54	+	om_073_012.sorted.bed	KO	12
MT	41	3700	8e826150-cd8e-4fc6-96ad-76a1da900942	+	om_073_012.sorted.bed	KO	12
MT	41	3704	233c6732-952d-437a-a8ee-213a0f3e7743	+	om_073_012.sorted.bed	KO	12
MT	42	709	5eb0802b-fabe-4ff2-ab4b-b27634ac631e	+	om_073_012.sorted.bed	KO	12
MT	42	1111	1ccbd9be-b8ff-4a9f-bb66-f764df480d7b	+	om_073_012.sorted.bed	KO	12
MT	42	3710	2848ef23-2476-4272-a136-26c1da3fa11c	+	om_073_012.sorted.bed	KO	12
MT	42	743	da422774-83b7-4882-b996-7315c6bb2ff0	+	om_073_012.sorted.bed	KO	12
MT	42	432	103233e5-fd98-4db6-98a6-8e5276e75ae0	+	om_073_012.sorted.bed	KO	12
MT	42	1731	21a0e321-746f-4de1-baa9-3859c440bc79	+	om_073_012.sorted.bed	KO	12
MT	42	1024	453c70f7-defe-4115-9c65-ee93e66d5929	+	om_073_012.sorted.bed	KO	12
MT	42	2676	1830bb96-6053-4df7-b0df-eff986584bfe	+	om_073_012.sorted.bed	KO	12
MT	42	1023	6dd9747a-204b-4965-8836-593685b47b8a	+	om_073_012.sorted.bed	KO	12
MT	42	2676	319f39d3-5729-4729-b0a8-d1dcd241de62	+	om_073_012.sorted.bed	KO	12
MT	42	3690	96f99ed8-1d45-4616-b493-08439b47a298	+	om_073_012.sorted.bed	KO	12
MT	42	708	cc8df02f-534f-4676-b15a-54ba6d1d4fec	+	om_073_012.sorted.bed	KO	12
MT	43	206	96867cec-8386-4c7a-bff9-877a13a2a852	+	om_073_012.sorted.bed	KO	12
MT	43	2676	1f941e92-e6bb-4f92-96f9-f625c13766a2	+	om_073_012.sorted.bed	KO	12
MT	46	2676	3d7e4b5c-d904-4d98-8f07-3ea7545ab662	+	om_073_012.sorted.bed	KO	12
MT	46	2131	b001d9b2-2eb0-4fe9-b73b-3f1a06ebb853	+	om_073_012.sorted.bed	KO	12
MT	46	2206	05dbb36c-5403-4318-8a52-2b7c9f83d09e	+	om_073_012.sorted.bed	KO	12
MT	47	9807	a732d8d2-9167-4f4a-981b-64731edcd7aa	+	om_073_012.sorted.bed	KO	12
MT	47	2676	8dbbb019-0ac2-484f-9ae4-7277af696322	+	om_073_012.sorted.bed	KO	12
MT	54	3704	2c7b9b1f-cb3b-4731-a7b0-57f1b900804b	+	om_073_012.sorted.bed	KO	12
MT	56	546	5ff2605f-8ece-4df6-b512-664c7e358a96	+	om_073_012.sorted.bed	KO	12
MT	56	1023	a75df5ad-2b2c-4b99-b1f9-d421463cf32b	+	om_073_012.sorted.bed	KO	12
MT	58	781	d2a297c0-bd8d-4dcf-ac0d-6c1968751e5e	+	om_073_012.sorted.bed	KO	12
MT	58	536	0b1fa74f-01d6-4733-848e-b3a6ff05be60	+	om_073_012.sorted.bed	KO	12
MT	58	1374	7229c695-bc89-46a2-87c4-9266ada1a5c2	+	om_073_012.sorted.bed	KO	12
MT	59	3706	9441e31b-8f18-4e36-9e41-27418772f119	+	om_073_012.sorted.bed	KO	12
MT	59	340	ab27cd06-d5a5-4301-86b4-dd7eb6ff5957	+	om_073_012.sorted.bed	KO	12
MT	59	3679	5d31f233-4e1e-4dc2-a40f-f89412d15f08	+	om_073_012.sorted.bed	KO	12
MT	63	3710	962d0cf9-e8f2-4fd1-8845-3b7ad7e975ed	+	om_073_012.sorted.bed	KO	12
MT	63	2676	41fd3d81-103e-489e-9151-9e2cf1d7ad2d	+	om_073_012.sorted.bed	KO	12
MT	63	1024	7df16394-d093-41da-bc15-1765c6112e19	+	om_073_012.sorted.bed	KO	12
MT	65	2676	dd90e580-0b77-4cf0-9937-335a1b5c3a2b	+	om_073_012.sorted.bed	KO	12
MT	67	867	13e6b86c-68ca-469d-bf12-951c688304df	+	om_073_012.sorted.bed	KO	12
MT	67	553	2cc85ddd-4c96-4705-928d-1a5a97b27f88	+	om_073_012.sorted.bed	KO	12
MT	67	537	38e44434-14b3-4024-9a90-95acd2f8be97	+	om_073_012.sorted.bed	KO	12
MT	67	936	dbc2f523-e3c7-421e-ae14-95b73122c67e	+	om_073_012.sorted.bed	KO	12
MT	67	1024	9003d510-b8ea-49d9-8a7d-de375a2af1c4	+	om_073_012.sorted.bed	KO	12
MT	67	679	3545ee24-e05e-4985-a00e-11f2264a7fdb	+	om_073_012.sorted.bed	KO	12
MT	67	700	3a6f7c2c-7f47-463b-920e-9402f0453b0e	+	om_073_012.sorted.bed	KO	12
MT	67	744	bbf5d1cf-3e82-4a12-8981-cccbce75a29d	+	om_073_012.sorted.bed	KO	12
MT	67	3695	19001eb4-8577-459c-a9e7-d09e2b05ac0c	+	om_073_012.sorted.bed	KO	12
MT	68	1024	f0877993-1aa8-4518-9c2b-564bf9087817	+	om_073_012.sorted.bed	KO	12
MT	69	2669	ee59d272-5287-4d8b-b79e-21529346a4e6	+	om_073_012.sorted.bed	KO	12
MT	69	946	82ff8916-93fd-476e-8118-7f2aaca44913	+	om_073_012.sorted.bed	KO	12
MT	70	1024	bae4548a-71f8-4ed5-a37d-a18d5dab22e7	+	om_073_012.sorted.bed	KO	12
MT	70	587	adcbdac9-ddf1-4bf3-8f52-ce58fdbb3528	+	om_073_012.sorted.bed	KO	12
MT	71	379	39819bf3-b228-461b-9a30-45123af4194f	+	om_073_012.sorted.bed	KO	12
MT	72	2676	d269c495-5c63-4322-8307-a53bfd3ae668	+	om_073_012.sorted.bed	KO	12
MT	73	946	f4eb93c9-5a47-48df-b693-4f68041ddf7d	+	om_073_012.sorted.bed	KO	12
MT	73	718	8e829d7b-7da8-4ce2-908a-bc04880e7755	+	om_073_012.sorted.bed	KO	12
MT	73	206	a59d6ed7-6069-489c-aba2-f65e5cc5122d	+	om_073_012.sorted.bed	KO	12
MT	73	3704	e509de64-1862-40bb-b7df-bb3ebac02db2	+	om_073_012.sorted.bed	KO	12
MT	73	1392	4e5fcf84-25a7-4191-887d-ffca319250a5	+	om_073_012.sorted.bed	KO	12
MT	73	1561	99c38838-bdb1-488c-ae3e-6d9661e53d4e	+	om_073_012.sorted.bed	KO	12
MT	73	2676	f10302b8-f98b-405d-9547-92845abb02a4	+	om_073_012.sorted.bed	KO	12
MT	73	314	7e66b604-49cb-4834-ab44-3b9735d8fbe8	+	om_073_012.sorted.bed	KO	12
MT	73	2675	b9c0f9f9-6581-4baa-992b-d0c376df8f98	+	om_073_012.sorted.bed	KO	12
MT	73	1024	979abda4-a700-4df7-b584-466e945c5420	+	om_073_012.sorted.bed	KO	12
MT	73	1503	deeeed56-4fc1-4864-9e22-6f9856438182	+	om_073_012.sorted.bed	KO	12
MT	74	3695	8590e162-b6ad-4552-96c0-31d2f9e3ec5f	+	om_073_012.sorted.bed	KO	12
MT	75	3704	4a08eac5-f730-4827-a9e5-effeaaab806b	+	om_073_012.sorted.bed	KO	12
MT	75	1024	0f738b9d-8de0-4255-82a3-0e081a98673d	+	om_073_012.sorted.bed	KO	12
MT	75	1551	df2e5c48-4ae3-464b-829e-cd8e44ea809d	+	om_073_012.sorted.bed	KO	12
MT	75	644	ac393288-52ca-4f34-9241-adc0d5b3d7ae	+	om_073_012.sorted.bed	KO	12
MT	75	383	78b27b05-2c39-43d7-aecf-7bc366d46ff6	+	om_073_012.sorted.bed	KO	12
MT	75	3695	a8fcfe83-0f84-41aa-8234-c0546d74b180	+	om_073_012.sorted.bed	KO	12
MT	76	838	3d5c0889-0683-4198-8088-f2423089a983	+	om_073_012.sorted.bed	KO	12
MT	76	641	ae80ff53-b0b9-41f4-a71f-bb623aaecaf1	+	om_073_012.sorted.bed	KO	12
MT	76	633	31d5462a-01d9-4192-ab09-67213a9f4808	+	om_073_012.sorted.bed	KO	12
MT	76	1024	699a8b45-4b1d-4fad-af8d-3038ac8a3992	+	om_073_012.sorted.bed	KO	12
MT	76	652	0d2fa9d9-98fb-4e2d-89ff-26b708043d4a	+	om_073_012.sorted.bed	KO	12
MT	77	498	c80ae991-23ae-47b4-87ae-f6917dc7481c	+	om_073_012.sorted.bed	KO	12
MT	77	695	f4b1080b-3123-428e-a15c-98bacb23c197	+	om_073_012.sorted.bed	KO	12
MT	77	417	3e79d703-3cb8-4403-bfcb-b3a79d388eaa	+	om_073_012.sorted.bed	KO	12
MT	78	2668	fd961141-5f72-4e7c-b521-815deec96b21	+	om_073_012.sorted.bed	KO	12
MT	78	634	bcec8611-f15b-4e90-a8fa-bc474781bfda	+	om_073_012.sorted.bed	KO	12
MT	78	936	99d14c19-8047-43d9-ae94-61334926612f	+	om_073_012.sorted.bed	KO	12
MT	78	413	10dd0793-2a55-43c2-a60a-16fcd2c92134	+	om_073_012.sorted.bed	KO	12
MT	78	1656	f0175bfa-3f24-4c55-ae5d-10cb116c4276	+	om_073_012.sorted.bed	KO	12
MT	78	643	d5bb2583-7c1b-4244-812c-c0a063eadbe5	+	om_073_012.sorted.bed	KO	12
MT	79	607	3ef1ad0b-840f-4d07-9e60-527fdc9129ec	+	om_073_012.sorted.bed	KO	12
MT	79	546	47be5ba5-7c15-4802-9366-eeb696a2e181	+	om_073_012.sorted.bed	KO	12
MT	79	301	cd637798-459a-4e3b-ade9-863edc1a8856	+	om_073_012.sorted.bed	KO	12
MT	79	869	3ef6e016-5cb7-4d22-affe-9dd946984d0d	+	om_073_012.sorted.bed	KO	12
MT	79	3468	1b7fcf0e-305b-42e2-b0b0-00fb2d632533	+	om_073_012.sorted.bed	KO	12
MT	79	971	705aba19-df9c-4e67-8540-1c1a10d41038	+	om_073_012.sorted.bed	KO	12
MT	79	1024	d1fc7d8d-3864-4973-ab58-68c02f430e95	+	om_073_012.sorted.bed	KO	12
MT	79	649	ef77caef-199f-4adb-b76c-7e63905c45ec	+	om_073_012.sorted.bed	KO	12
MT	79	1024	56602dfe-26c8-419e-a224-4ea33dcd3878	+	om_073_012.sorted.bed	KO	12
MT	79	415	d925ce67-aedb-42bd-9dcf-c09614689074	+	om_073_012.sorted.bed	KO	12
MT	79	233	ecc722e4-76f0-435a-9614-da3d657b68d9	+	om_073_012.sorted.bed	KO	12
MT	79	233	d17f6f71-cb9f-4547-8916-89e176e430fb	+	om_073_012.sorted.bed	KO	12
MT	79	2676	31fec5d2-3b6b-4b04-b58f-aae96b112fef	+	om_073_012.sorted.bed	KO	12
MT	79	2680	7f87ed95-221d-4dba-aeee-67bcf8735ea5	+	om_073_012.sorted.bed	KO	12
MT	79	489	b6ab32bf-5a20-4d74-ac8e-8640e4a4a251	+	om_073_012.sorted.bed	KO	12
MT	79	413	09298c23-31e6-4d8d-a893-2a33ce2e91c9	+	om_073_012.sorted.bed	KO	12
MT	79	708	bd2aedd9-244e-4ae1-b968-8feda59fd498	+	om_073_012.sorted.bed	KO	12
MT	79	808	5449e2bb-342b-4820-9520-79ef10934845	+	om_073_012.sorted.bed	KO	12
MT	79	2676	55621a1f-5ff9-4cbf-a0dc-3d8e266feafc	+	om_073_012.sorted.bed	KO	12
MT	79	496	e7fbb0e4-e2bb-49db-a9ef-548657181c09	+	om_073_012.sorted.bed	KO	12
MT	79	379	f26ecdc8-ca24-4e82-a2af-2250b35bc4d6	+	om_073_012.sorted.bed	KO	12
MT	79	709	c1051906-da7a-42d7-9e91-4162e2861ae3	+	om_073_012.sorted.bed	KO	12
MT	79	414	4143050d-e4ef-486e-a1eb-63be290e4022	+	om_073_012.sorted.bed	KO	12
MT	79	301	f5516d49-1296-4380-93f9-760918ca44fa	+	om_073_012.sorted.bed	KO	12
MT	79	594	c6042a9e-032d-40ae-9bb3-1b9eb4c494cc	+	om_073_012.sorted.bed	KO	12
MT	79	2659	bb094c84-284a-4302-8720-62f6582b760c	+	om_073_012.sorted.bed	KO	12
MT	79	417	381b2b24-7f5c-4965-85d2-784cfc009baf	+	om_073_012.sorted.bed	KO	12
MT	80	1023	557e1e98-ae75-4551-b80e-cdc3fb11f957	+	om_073_012.sorted.bed	KO	12
MT	80	415	7bf3297a-687e-44a6-affd-b518a759128f	+	om_073_012.sorted.bed	KO	12
MT	80	602	6c66d3af-6bf6-4c4a-8f0f-81e5f03a0193	+	om_073_012.sorted.bed	KO	12
MT	80	534	7b706ac3-fc1b-4d90-98d3-3703096224e0	+	om_073_012.sorted.bed	KO	12
MT	80	3704	5fad5635-8a6a-4bed-a276-bd062d41fe3c	+	om_073_012.sorted.bed	KO	12
MT	80	314	6fc80150-e474-4129-8bca-398d2b228543	+	om_073_012.sorted.bed	KO	12
MT	80	1493	19790659-0b5e-4fe7-93fb-aff9734da6f8	+	om_073_012.sorted.bed	KO	12
MT	80	1024	b7379a4c-8d06-466d-9c9b-0027184a5a02	+	om_073_012.sorted.bed	KO	12
MT	80	301	f8a6f0fd-a88c-4d84-8b73-7686cffd85d1	+	om_073_012.sorted.bed	KO	12
MT	80	607	715cae7e-7874-45fd-ad7a-3a76f76d4937	+	om_073_012.sorted.bed	KO	12
MT	80	500	b9840aea-3059-4627-ab65-7f06fdbce0f8	+	om_073_012.sorted.bed	KO	12
MT	80	1024	e8a59fb8-c73c-496d-8088-bbda05a898f6	+	om_073_012.sorted.bed	KO	12
MT	80	593	0bdec01c-0ee7-47ec-8bbb-edd200e351ba	+	om_073_012.sorted.bed	KO	12
MT	80	652	33f6eb1d-20c1-4a24-bbb4-32a12a49121c	+	om_073_012.sorted.bed	KO	12
MT	80	383	cc8a481d-4afe-4b5d-af76-f9ca2c45f475	+	om_073_012.sorted.bed	KO	12
MT	80	348	3357e996-5c83-4054-a41d-f704d2e9dfab	+	om_073_012.sorted.bed	KO	12
MT	80	858	827833f5-42c4-44ba-8db4-28064c3da4f1	+	om_073_012.sorted.bed	KO	12
MT	80	677	c925dc1b-ffd2-40b1-8222-64235d8ee98b	+	om_073_012.sorted.bed	KO	12
MT	80	3700	d5193ea7-66e1-4e0f-a2ce-371580d27dde	+	om_073_012.sorted.bed	KO	12
MT	80	383	92af9b47-99ea-401d-8804-7401653f7b42	+	om_073_012.sorted.bed	KO	12
MT	80	338	db8d84c0-f69c-4f51-a8c7-370747bdebb1	+	om_073_012.sorted.bed	KO	12
MT	80	718	8bfc8551-d741-49d3-9fe9-a3599d8007b4	+	om_073_012.sorted.bed	KO	12
MT	80	653	efd821b7-f8b5-4d78-ae5e-2d71374f82e0	+	om_073_012.sorted.bed	KO	12
MT	80	384	0326f208-eb57-4c05-8810-d3fec0700e1c	+	om_073_012.sorted.bed	KO	12
MT	80	1024	d633741f-3e9a-4fe9-b445-f76d72075525	+	om_073_012.sorted.bed	KO	12
MT	80	2676	21fafad9-724c-4197-aebb-50989b7f4af5	+	om_073_012.sorted.bed	KO	12
MT	80	653	29fd02d9-395b-4a30-9054-a3af72ad877c	+	om_073_012.sorted.bed	KO	12
MT	80	941	35bd6341-f1c2-4c77-beb1-b781a7283e3f	+	om_073_012.sorted.bed	KO	12
MT	80	2674	a1a5bb00-1374-4402-a56a-7d25f578607f	+	om_073_012.sorted.bed	KO	12
MT	80	950	a72f5814-b181-4f4a-9ddd-6a4980059679	+	om_073_012.sorted.bed	KO	12
MT	80	536	da447ab7-794b-4f6d-8aa4-cec9351a49fd	+	om_073_012.sorted.bed	KO	12
MT	80	343	e66fe7f2-979c-461c-a2c5-4f69f5ee5b02	+	om_073_012.sorted.bed	KO	12
MT	80	676	a8499ca0-cfad-4dd5-8449-2755b0fad048	+	om_073_012.sorted.bed	KO	12
MT	80	3711	b0d1ec30-4b8d-4cdc-94bf-18b5464257cd	+	om_073_012.sorted.bed	KO	12
MT	80	2676	d5651a66-8460-4a1c-86ae-b86ebb9eecfc	+	om_073_012.sorted.bed	KO	12
MT	80	607	ea3b636d-b564-437f-a72d-996bac62e886	+	om_073_012.sorted.bed	KO	12
MT	80	2674	167d65bf-6d8c-4c30-abe3-4be0da19ae56	+	om_073_012.sorted.bed	KO	12
MT	80	1226	23210183-8699-4a6d-be50-0eac174be540	+	om_073_012.sorted.bed	KO	12
MT	80	567	60a5892a-d0d3-432e-82d3-db8739cff0ab	+	om_073_012.sorted.bed	KO	12
MT	80	302	be8a14b2-889b-4577-a0a4-7331ca4d8f45	+	om_073_012.sorted.bed	KO	12
MT	80	2677	cee2220b-b568-479d-8d45-378e653165dc	+	om_073_012.sorted.bed	KO	12
MT	80	216	f30d74f5-638a-439f-bc10-504070be4311	+	om_073_012.sorted.bed	KO	12
MT	80	2531	351d8d5b-a073-49ef-8b21-c29c121e92f1	+	om_073_012.sorted.bed	KO	12
MT	80	718	845a090c-cb0f-44ff-86ef-d0945796fbbd	+	om_073_012.sorted.bed	KO	12
MT	80	2676	1b5615cd-74ea-4671-92d1-1ca12df0acef	+	om_073_012.sorted.bed	KO	12
MT	80	3681	44f27673-19b7-4717-94ae-c921dbb5dab7	+	om_073_012.sorted.bed	KO	12
MT	80	406	5214cf2f-f89a-4a5e-b576-1d03162423c4	+	om_073_012.sorted.bed	KO	12
MT	80	383	a79fd650-3dac-4178-8892-a35b0fb64d33	+	om_073_012.sorted.bed	KO	12
MT	80	417	b5dccff6-fc22-48df-9278-67d8f11494ba	+	om_073_012.sorted.bed	KO	12
MT	80	2676	ee580788-25a6-4f0c-90a9-9e79fe675a5c	+	om_073_012.sorted.bed	KO	12
MT	80	978	7b298fa8-863c-4ed2-aadd-1e0bf88bd17b	+	om_073_012.sorted.bed	KO	12
MT	80	1034	8f4ddf1b-5de4-4265-a27d-c9cb7ce74ff7	+	om_073_012.sorted.bed	KO	12
MT	80	936	94b87f5f-54d2-40c3-bb19-6344398bdc42	+	om_073_012.sorted.bed	KO	12
MT	80	414	99712a42-f0bd-4ace-9795-56274c28fcc3	+	om_073_012.sorted.bed	KO	12
MT	80	415	144931e8-f369-4c2c-9431-895f70800ac7	+	om_073_012.sorted.bed	KO	12
MT	80	523	de6d9c58-50d9-43b2-9c00-b09d277e2f5e	+	om_073_012.sorted.bed	KO	12
MT	80	718	03a10e14-fdfb-4163-b663-2610ff0ae639	+	om_073_012.sorted.bed	KO	12
MT	80	3700	057eb7fe-7ba3-42f6-a17c-de1dcdef91ae	+	om_073_012.sorted.bed	KO	12
MT	80	661	2444952e-e5fb-4a48-8372-7aa38cab1520	+	om_073_012.sorted.bed	KO	12
MT	80	380	a9bcc95f-5e6d-4107-af07-40cfe052f9a8	+	om_073_012.sorted.bed	KO	12
MT	80	2675	ab9263d7-8d82-4814-8a1a-5c80308c233a	+	om_073_012.sorted.bed	KO	12
MT	80	641	f43a77fb-cefb-457d-93ef-ebe812aafb6d	+	om_073_012.sorted.bed	KO	12
MT	80	385	f7fac279-1437-451e-a942-d59595f93417	+	om_073_012.sorted.bed	KO	12
MT	80	379	1559d221-42fd-48db-b297-195782033097	+	om_073_012.sorted.bed	KO	12
MT	80	383	2f5bcfef-f089-48ed-b07c-32d703e9e763	+	om_073_012.sorted.bed	KO	12
MT	80	496	5565c351-60b2-49af-ab1d-4286e22dadab	+	om_073_012.sorted.bed	KO	12
MT	80	691	8c2ba986-2110-4a21-9545-8a93ee8a80cb	+	om_073_012.sorted.bed	KO	12
MT	80	1023	e5566260-8d87-4190-85d6-e6ce0cac9137	+	om_073_012.sorted.bed	KO	12
MT	80	899	12dc984c-2632-471f-8fcb-e82252917f92	+	om_073_012.sorted.bed	KO	12
MT	80	458	390c15fb-9cc5-4ddd-aa16-124eca723080	+	om_073_012.sorted.bed	KO	12
MT	80	2676	54f8fe3d-8993-4813-9ec0-d28a3b0dcaf2	+	om_073_012.sorted.bed	KO	12
MT	80	415	6821b230-efd1-4693-8737-c3c040ca4826	+	om_073_012.sorted.bed	KO	12
MT	80	316	9daf004f-7687-4396-822c-efa42dcbdae2	+	om_073_012.sorted.bed	KO	12
MT	80	1024	b09cf796-77c9-4c97-9600-7355367af113	+	om_073_012.sorted.bed	KO	12
MT	80	302	e6a981b1-b483-41d5-836c-efb15a51cc42	+	om_073_012.sorted.bed	KO	12
MT	80	840	31d9a85c-bddb-4bc2-925f-c3607966fbcb	+	om_073_012.sorted.bed	KO	12
MT	80	417	38d994d6-a958-4cb6-a23a-3ac861245e51	+	om_073_012.sorted.bed	KO	12
MT	80	744	bedfcc52-3dc5-424a-a1dd-ed7db2d335b0	+	om_073_012.sorted.bed	KO	12
MT	80	413	0c098ab3-9acd-4376-9f4f-62c5a4daa2cb	+	om_073_012.sorted.bed	KO	12
MT	80	911	2e0bed29-b044-4f03-bfe5-30163a9dda58	+	om_073_012.sorted.bed	KO	12
MT	80	981	7511982c-656a-424a-8b55-8c651ec79cbe	+	om_073_012.sorted.bed	KO	12
MT	80	537	8a01335b-4f33-4fff-b62c-73ac27db50a4	+	om_073_012.sorted.bed	KO	12
MT	80	499	bd213fe1-37b9-4670-ad54-24d5bcd787f7	+	om_073_012.sorted.bed	KO	12
MT	80	383	c49afb67-b502-4a34-aa99-6f0a3a2d7573	+	om_073_012.sorted.bed	KO	12
MT	80	2676	d91cc051-d8a5-4e6d-8346-a23fbeed7894	+	om_073_012.sorted.bed	KO	12
MT	80	498	fca408bf-f9b4-4ed6-aab2-932ac73343cc	+	om_073_012.sorted.bed	KO	12
MT	80	379	ff060d00-20a7-4a9f-9144-3fde234c1b88	+	om_073_012.sorted.bed	KO	12
MT	80	195	38c34009-553d-4d93-9e3f-8cb8e12b240c	+	om_073_012.sorted.bed	KO	12
MT	80	921	43696cfb-2fc1-47e1-9b08-25ed844cfb81	+	om_073_012.sorted.bed	KO	12
MT	80	417	bfb3ceb4-fbbf-4b0c-a1f7-15bfae355ed5	+	om_073_012.sorted.bed	KO	12
MT	80	976	f6a67e7d-3fec-4d8a-9d1d-3bc0ba0b8494	+	om_073_012.sorted.bed	KO	12
MT	80	498	fbb012c1-bcc2-4ea1-8d3b-c56a0799715f	+	om_073_012.sorted.bed	KO	12
MT	80	930	2765f30e-0212-4094-8dd4-2a36a79449e2	+	om_073_012.sorted.bed	KO	12
MT	80	671	940b7c51-342a-44ae-b957-1ae079651d8c	+	om_073_012.sorted.bed	KO	12
MT	80	487	946be408-53b5-43d0-a033-0f6c6fde821b	+	om_073_012.sorted.bed	KO	12
MT	80	744	a6cecb26-249f-4235-932a-e9cb04678661	+	om_073_012.sorted.bed	KO	12
MT	80	1867	cd9f863e-091b-4f2b-a5fa-c0c155ecc0c6	+	om_073_012.sorted.bed	KO	12
MT	80	375	d89dc4ac-24f2-4a50-9fec-eb08f16a4119	+	om_073_012.sorted.bed	KO	12
MT	80	391	03a25405-7c19-459b-820a-36484a3c72c7	+	om_073_012.sorted.bed	KO	12
MT	80	971	8b20de0f-e50b-4ba7-bc16-134fc55ef9c9	+	om_073_012.sorted.bed	KO	12
MT	80	747	b666f402-ba2e-4126-a3f4-69ba0118a63b	+	om_073_012.sorted.bed	KO	12
MT	80	414	0af2bc73-1bb4-4369-8223-ecf27ed4ae16	+	om_073_012.sorted.bed	KO	12
MT	80	644	26cd5e44-d389-4a37-8c9c-6a1d11f64f21	+	om_073_012.sorted.bed	KO	12
MT	80	661	33e39e90-bbcc-46cf-ac1b-633615d93139	+	om_073_012.sorted.bed	KO	12
MT	80	414	ac1c79a8-7e20-4817-929d-ff537d636620	+	om_073_012.sorted.bed	KO	12
MT	80	1024	ad025172-48e5-4650-be89-78332696517f	+	om_073_012.sorted.bed	KO	12
MT	80	672	e33d8004-c875-4f85-9845-ec45f262f0a8	+	om_073_012.sorted.bed	KO	12
MT	80	2676	e515d305-1bec-4f38-b433-2fd5c922a9f4	+	om_073_012.sorted.bed	KO	12
MT	80	808	f7972974-95f0-466b-8ba7-45f14844462e	+	om_073_012.sorted.bed	KO	12
MT	80	828	11f01937-a075-4c77-8be2-924bbc56dc25	+	om_073_012.sorted.bed	KO	12
MT	80	607	24672a26-994d-46ca-9b17-a799a15433e4	+	om_073_012.sorted.bed	KO	12
MT	80	808	568db748-2e30-4e8a-9e77-780ce58d1293	+	om_073_012.sorted.bed	KO	12
MT	80	1024	a40622dc-ac21-4a8f-9cd4-5a930a1a19d9	+	om_073_012.sorted.bed	KO	12
MT	80	417	30171085-d31c-4ffc-9e2c-6d5dc71bf36f	+	om_073_012.sorted.bed	KO	12
MT	80	383	48e7c5db-14cd-42cf-8d5f-d615b4cca74d	+	om_073_012.sorted.bed	KO	12
MT	80	415	bf975517-ac40-4757-89f7-8f5e4311f99f	+	om_073_012.sorted.bed	KO	12
MT	80	417	82399d23-7554-4de4-8bf8-a46f7b777de7	+	om_073_012.sorted.bed	KO	12
MT	80	935	cb8849ed-7028-42f4-9e5d-58ec92489b86	+	om_073_012.sorted.bed	KO	12
MT	80	500	96d66335-ad04-4e4c-b462-35bde556dee0	+	om_073_012.sorted.bed	KO	12
MT	80	416	bc01422b-15ad-41e8-8af2-3fa5dfa1c981	+	om_073_012.sorted.bed	KO	12
MT	80	2677	1c5e73b4-80a4-4bda-8264-0f703771ccf7	+	om_073_012.sorted.bed	KO	12
MT	80	195	36b2c976-ac06-4b33-bdeb-43a041fd766d	+	om_073_012.sorted.bed	KO	12
MT	80	1024	81adab8e-9d4a-42bc-9089-61ee88889b4a	+	om_073_012.sorted.bed	KO	12
MT	80	633	13ec940a-880d-49fe-8655-80f47a6c656d	+	om_073_012.sorted.bed	KO	12
MT	80	301	da9863ef-abbd-46a3-8751-1b4b965299a8	+	om_073_012.sorted.bed	KO	12
MT	80	383	1cb61343-e45d-457a-a3f2-649ecaf5fda1	+	om_073_012.sorted.bed	KO	12
MT	80	498	5ef06817-be17-45e5-82c6-10d221f6bfe1	+	om_073_012.sorted.bed	KO	12
MT	80	248	7dd7e8f7-0244-4b9c-b4e9-e48963e63bf0	+	om_073_012.sorted.bed	KO	12
MT	80	941	f69aa3cd-47ad-48c6-ac63-dd4c7fdc7702	+	om_073_012.sorted.bed	KO	12
MT	80	414	58056f4d-a189-4d3f-a8b7-86ab01357edc	+	om_073_012.sorted.bed	KO	12
MT	80	1372	7cc29732-c0f5-4873-8828-f6a53ffb3f47	+	om_073_012.sorted.bed	KO	12
MT	80	632	81f29cd4-5761-48b8-b7ba-82a655b8ef55	+	om_073_012.sorted.bed	KO	12
MT	80	364	a92477d5-8670-4a94-9133-b7d50d3fbb8c	+	om_073_012.sorted.bed	KO	12
MT	80	2682	b7078329-bc64-49b2-9dc6-1825c01ffd6c	+	om_073_012.sorted.bed	KO	12
MT	80	2676	e0c5480a-d1fb-4fe0-82f2-5b921097b7b6	+	om_073_012.sorted.bed	KO	12
MT	80	417	f1f5b20f-4b9d-4f1b-aec6-e0a4a3da4be3	+	om_073_012.sorted.bed	KO	12
MT	80	1024	076d2604-6f7e-45ba-9648-9e9b47ee76ca	+	om_073_012.sorted.bed	KO	12
MT	80	413	47f21943-3d98-4f8f-a724-c014dbfcdd20	+	om_073_012.sorted.bed	KO	12
MT	80	659	db150d3f-3be9-442a-b911-19051d81fc91	+	om_073_012.sorted.bed	KO	12
MT	80	605	69fe4caf-7bb5-4f38-8a57-cec25cdf63b5	+	om_073_012.sorted.bed	KO	12
MT	80	1120	b3e874ff-2d1e-4360-8536-cd8fefbd97f0	+	om_073_012.sorted.bed	KO	12
MT	80	641	d96745ab-3b49-45be-b852-187a3a0f4f46	+	om_073_012.sorted.bed	KO	12
MT	80	670	56d545c2-1f0b-4d08-87f9-23224e626a02	+	om_073_012.sorted.bed	KO	12
MT	80	417	a9830b6e-7f1b-4731-927e-1603272acbcf	+	om_073_012.sorted.bed	KO	12
MT	80	593	21d5ad93-25fe-468a-a918-459e60b1a28a	+	om_073_012.sorted.bed	KO	12
MT	80	383	97baaa2a-2fa9-48ff-af7a-9ae6144598d4	+	om_073_012.sorted.bed	KO	12
MT	80	340	92b5188b-c914-4b68-affa-2b78f848682e	+	om_073_012.sorted.bed	KO	12
MT	80	496	bad2ad8d-2877-4285-941a-562524ea4106	+	om_073_012.sorted.bed	KO	12
MT	80	3711	08a48996-83a3-4c37-b0c0-4fe66e76e190	+	om_073_012.sorted.bed	KO	12
MT	80	1024	2cb0fac2-e256-4c67-ac11-6b2da5e925f7	+	om_073_012.sorted.bed	KO	12
MT	80	413	528fff3c-b2f6-4c62-91ca-72f2f1b3b6b9	+	om_073_012.sorted.bed	KO	12
MT	80	2676	6ed8a7b6-246b-49ca-b90b-034426c06ba8	+	om_073_012.sorted.bed	KO	12
MT	80	644	7649be5a-5c65-4f3d-8f55-8089620fd0a8	+	om_073_012.sorted.bed	KO	12
MT	80	338	7a93eaea-b6cb-4ec3-84ba-13d640d3061b	+	om_073_012.sorted.bed	KO	12
MT	80	407	3078f128-cb49-4400-b7bf-2d0e971fd5c6	+	om_073_012.sorted.bed	KO	12
MT	80	2243	60f3388e-e96c-4832-89a5-bce81d856bce	+	om_073_012.sorted.bed	KO	12
MT	80	1024	8c5d7584-f5e5-4b14-976d-a766d9354c02	+	om_073_012.sorted.bed	KO	12
MT	80	3695	2d4873e9-49f8-4a16-8374-801e22afd740	+	om_073_012.sorted.bed	KO	12
MT	80	415	4ab306ca-f994-4c4d-83ff-81fac6b86372	+	om_073_012.sorted.bed	KO	12
MT	80	674	c173f9f3-4948-42f0-866d-2136a42ffd6c	+	om_073_012.sorted.bed	KO	12
MT	80	498	f58a7c06-ffbd-416a-9aff-5c1757fb3d31	+	om_073_012.sorted.bed	KO	12
MT	80	301	141ac38f-6959-46f6-aea3-72cbceb108b1	+	om_073_012.sorted.bed	KO	12
MT	80	2676	53424f91-a34c-4180-b213-2045cd159027	+	om_073_012.sorted.bed	KO	12
MT	80	417	5b304564-9bfb-409c-a3e9-0a6c61c353e4	+	om_073_012.sorted.bed	KO	12
MT	80	415	67b78054-0fd3-4cd8-adc5-0d844b8b7143	+	om_073_012.sorted.bed	KO	12
MT	80	412	ed9d5f76-5189-487f-897e-71cd00a7ea00	+	om_073_012.sorted.bed	KO	12
MT	80	828	fdf59c8a-bdbc-47f9-a3f8-602f28f2a68b	+	om_073_012.sorted.bed	KO	12
MT	80	414	05d35afb-b764-40d1-ab61-01ab13e83fa0	+	om_073_012.sorted.bed	KO	12
MT	80	1024	de1b05fd-2813-49c6-a021-20f9375b7ba3	+	om_073_012.sorted.bed	KO	12
MT	80	670	43ac1d8f-b1fd-4946-b7bd-c9b4ceb1fc42	+	om_073_012.sorted.bed	KO	12
MT	80	1024	813fbf7b-e9e7-47fd-8c4f-bb37e558bb61	+	om_073_012.sorted.bed	KO	12
MT	80	867	d7395315-97c3-4877-83c8-f75aac1b364d	+	om_073_012.sorted.bed	KO	12
MT	80	383	083451d6-90e9-4b6e-8380-9b0881569349	+	om_073_012.sorted.bed	KO	12
MT	80	731	e5bcf54e-ccde-41e4-8b56-e6989140600e	+	om_073_012.sorted.bed	KO	12
MT	80	1503	eafc8c3c-8b5d-4565-8f60-0574585f8145	+	om_073_012.sorted.bed	KO	12
MT	80	2677	1a4c6b15-fa1a-4422-a0a7-6d8e4db6a558	+	om_073_012.sorted.bed	KO	12
MT	80	783	da56d6df-176e-4914-9829-f098b925c7c9	+	om_073_012.sorted.bed	KO	12
MT	80	340	13d93cca-b442-416a-b95c-68c29105f48f	+	om_073_012.sorted.bed	KO	12
MT	80	572	4b4e96cb-4bcc-4132-bda7-b348a2a2439f	+	om_073_012.sorted.bed	KO	12
MT	80	573	8add88a7-4b99-4dfc-9804-136d372b6638	+	om_073_012.sorted.bed	KO	12
MT	80	1024	f7a41da3-e7e8-4937-8016-fa3725991c70	+	om_073_012.sorted.bed	KO	12
MT	80	1024	10ee3754-d768-461d-b9dd-841cfed9c183	+	om_073_012.sorted.bed	KO	12
MT	80	797	3ada696e-40ba-4371-9db4-b2f6f84f5617	+	om_073_012.sorted.bed	KO	12
MT	80	3709	4ade516f-2e3e-4ea5-bbb4-907d780e350e	+	om_073_012.sorted.bed	KO	12
MT	80	899	a29b928b-13a4-4bd6-b5d9-f2a910b2aeb1	+	om_073_012.sorted.bed	KO	12
MT	80	495	ec5cf289-52d1-419c-9a4c-52fdc703ce1b	+	om_073_012.sorted.bed	KO	12
MT	80	498	6d682671-44f6-455a-b970-27b1cf78abe6	+	om_073_012.sorted.bed	KO	12
MT	80	528	83f8d9a5-5eb4-46ed-8fce-7eea0d91f8e5	+	om_073_012.sorted.bed	KO	12
MT	80	903	98561d3f-61a2-45e0-bf1d-5b6c18bf820f	+	om_073_012.sorted.bed	KO	12
MT	80	4533	f9ed7e90-0fc9-491d-82a4-2a1674ede338	+	om_073_012.sorted.bed	KO	12
MT	80	415	2b8c2ce7-6cc5-4676-aeae-875b35b9f63e	+	om_073_012.sorted.bed	KO	12
MT	80	3710	2498cdbb-d068-4956-934d-b7b949d75323	+	om_073_012.sorted.bed	KO	12
MT	80	367	3e0742b9-ba6d-43fc-91b2-98ae1d53d175	+	om_073_012.sorted.bed	KO	12
MT	80	286	42ba972a-5e19-421c-a6e4-695452091b71	+	om_073_012.sorted.bed	KO	12
MT	80	1928	8a28a28e-cec1-4772-9ad7-2d378eb3b51a	+	om_073_012.sorted.bed	KO	12
MT	80	844	dba8cda4-6bf5-4267-a0c9-fff2c7c5dad5	+	om_073_012.sorted.bed	KO	12
MT	80	2401	131215e1-077e-47dc-9850-cf746001f577	+	om_073_012.sorted.bed	KO	12
MT	80	996	46bf3e56-0e9f-4717-a009-a3ffda986f7f	+	om_073_012.sorted.bed	KO	12
MT	80	2676	aa484612-79b5-4fda-9d10-d02fdd2694f9	+	om_073_012.sorted.bed	KO	12
MT	80	961	a48aed3f-48b5-4cc3-8e99-9e075ce3e9ab	+	om_073_012.sorted.bed	KO	12
MT	80	455	cfb1b632-cf82-4ec3-8811-d3b8cb7d931b	+	om_073_012.sorted.bed	KO	12
MT	80	943	eeddfecb-59d1-4769-8868-2780c7017078	+	om_073_012.sorted.bed	KO	12
MT	80	681	fdcca2bf-e072-42d1-8ca6-38b565c68796	+	om_073_012.sorted.bed	KO	12
MT	80	315	fec30556-7195-4b44-b72b-38ef864c0000	+	om_073_012.sorted.bed	KO	12
MT	80	961	0535eee8-01ff-4ac5-a5a4-14c111f3daf1	+	om_073_012.sorted.bed	KO	12
MT	80	569	276e7e24-0b6f-43fb-994e-05ea3ed83d72	+	om_073_012.sorted.bed	KO	12
MT	80	718	3c9791ea-b8ed-4819-aae1-ca5a840a9e47	+	om_073_012.sorted.bed	KO	12
MT	80	2676	89209289-6853-426a-8500-7036b798cbdd	+	om_073_012.sorted.bed	KO	12
MT	80	648	9e0aa2f5-0a2d-4363-ba28-5893fc9d8d92	+	om_073_012.sorted.bed	KO	12
MT	80	516	ccacc62f-e341-45a0-8de9-09ef2175cebd	+	om_073_012.sorted.bed	KO	12
MT	80	6070	8cdcd8d1-36b1-4320-b88e-741bee475128	+	om_073_012.sorted.bed	KO	12
MT	80	991	9e198233-4872-4969-980e-5da98e59100a	+	om_073_012.sorted.bed	KO	12
MT	80	3699	b9922ee0-1072-49ca-98f5-385a0c05d92c	+	om_073_012.sorted.bed	KO	12
MT	80	314	f8f8bf25-01ee-456a-9912-08fab72935cb	+	om_073_012.sorted.bed	KO	12
MT	80	1024	1541df9d-63fb-4c3d-b5aa-4996b92eeb7d	+	om_073_012.sorted.bed	KO	12
MT	80	359	1f0ee169-cc3a-4af0-acb9-0bff9a5d51aa	+	om_073_012.sorted.bed	KO	12
MT	80	906	27205b9f-32d1-4688-bac7-1268a3c16cdf	+	om_073_012.sorted.bed	KO	12
MT	80	1023	5a577685-636c-41fa-9ba8-ef0880cf1c10	+	om_073_012.sorted.bed	KO	12
MT	80	607	adf608d2-4dfe-4de8-938c-ae0b6082707d	+	om_073_012.sorted.bed	KO	12
MT	80	1024	882180ad-7f5e-4af3-ab78-bac33ff619d0	+	om_073_012.sorted.bed	KO	12
MT	80	414	ca6e3f30-f8cb-407f-a96e-e23b7ed76a27	+	om_073_012.sorted.bed	KO	12
MT	80	2681	f088fd69-288a-43e4-9b58-fff5ac8b3011	+	om_073_012.sorted.bed	KO	12
MT	80	3704	03fe544c-ece9-4751-a749-761e38d7c6b1	+	om_073_012.sorted.bed	KO	12
MT	80	2681	1124fe32-8a3f-4a37-abd5-1b3e2f98d8e1	+	om_073_012.sorted.bed	KO	12
MT	80	946	5f858c3d-add2-4676-99db-5bdfd57ca3cc	+	om_073_012.sorted.bed	KO	12
MT	80	301	def9bdf6-df18-4af8-8d9d-f7f0ae19375a	+	om_073_012.sorted.bed	KO	12
MT	80	2676	5289ec39-80d9-40b2-95e7-68b8665599c4	+	om_073_012.sorted.bed	KO	12
MT	80	498	71a4eaac-9ce4-4b82-8357-ce9a5adc5fd1	+	om_073_012.sorted.bed	KO	12
MT	80	672	3e08670a-b50d-41b9-8f67-ae5c41e047f4	+	om_073_012.sorted.bed	KO	12
MT	80	522	5e33fe40-91cb-4ca2-a81f-09d1c94ed523	+	om_073_012.sorted.bed	KO	12
MT	80	496	8892cb25-471e-4f40-a6fd-5a71c5fd6566	+	om_073_012.sorted.bed	KO	12
MT	80	1025	6b13fa93-3626-47b9-91a4-fd5f179dccb5	+	om_073_012.sorted.bed	KO	12
MT	80	280	e53b6338-b7d4-41f1-8235-419020ea4265	+	om_073_012.sorted.bed	KO	12
MT	80	808	c6999509-eba3-4ed5-a22d-1619d3a11303	+	om_073_012.sorted.bed	KO	12
MT	80	498	ea5d4bea-ed5d-48d8-a65d-08a1eb67cb51	+	om_073_012.sorted.bed	KO	12
MT	80	1024	fb7099ef-e0b8-4640-88fb-79a854653df2	+	om_073_012.sorted.bed	KO	12
MT	80	988	32186d8b-8907-4d33-92a4-7abafdacc4e2	+	om_073_012.sorted.bed	KO	12
MT	80	301	164aa761-b6f3-4af7-af17-1264631e3a99	+	om_073_012.sorted.bed	KO	12
MT	80	931	e21284eb-755a-41d4-b116-f622a38937ae	+	om_073_012.sorted.bed	KO	12
MT	80	793	11a4e577-668e-403c-89f3-5a14ed2468d5	+	om_073_012.sorted.bed	KO	12
MT	80	2676	b73d30d7-00f2-4c4c-a60e-0563a496bba5	+	om_073_012.sorted.bed	KO	12
MT	80	708	3923eb1e-4611-4b08-9843-89756b5f9870	+	om_073_012.sorted.bed	KO	12
MT	80	607	610fb1ef-5cd5-4d82-83dd-314bb67bd8be	+	om_073_012.sorted.bed	KO	12
MT	80	384	eebcfe6b-d6e6-4c8b-828a-cd02573ce408	+	om_073_012.sorted.bed	KO	12
MT	80	593	463f7532-58e7-420c-8174-74069693d127	+	om_073_012.sorted.bed	KO	12
MT	80	953	651fc10e-0520-4d40-bac1-f72f09adf98e	+	om_073_012.sorted.bed	KO	12
MT	80	771	077e8e3f-d1d1-4c5c-b3cf-6b04b1d66cf4	+	om_073_012.sorted.bed	KO	12
MT	80	641	91f450bc-6771-4d6d-b0e7-5f9b833d7e21	+	om_073_012.sorted.bed	KO	12
MT	80	936	c79a739e-e0d1-4a97-b1d6-22ddd14e3baf	+	om_073_012.sorted.bed	KO	12
MT	80	1024	f1809651-7dbc-4970-8608-3b10f617eb4c	+	om_073_012.sorted.bed	KO	12
MT	80	2676	4c211a33-68d5-4e95-9e7a-900164617aa6	+	om_073_012.sorted.bed	KO	12
MT	80	626	cca49376-f29d-48aa-b94a-d7b8098f6a4d	+	om_073_012.sorted.bed	KO	12
MT	80	415	888b31d9-e05b-412e-8bbf-548c9f0caf9e	+	om_073_012.sorted.bed	KO	12
MT	80	2676	c467345a-34ea-4748-85a2-631d69b101d6	+	om_073_012.sorted.bed	KO	12
MT	80	808	dec0c89a-31a8-4ba1-b868-a46bb3a42ba7	+	om_073_012.sorted.bed	KO	12
MT	80	734	f66942ae-1828-4ea0-8908-b0b3749a4fd0	+	om_073_012.sorted.bed	KO	12
MT	80	379	034c0c3f-8c17-4ec4-9959-7fbdc5980b7a	+	om_073_012.sorted.bed	KO	12
MT	80	1498	8d318f4d-0f45-40d1-9a77-9ef51e28b400	+	om_073_012.sorted.bed	KO	12
MT	80	414	8de408da-924d-4d01-88b7-8463b217e05e	+	om_073_012.sorted.bed	KO	12
MT	80	3712	ddb8fb41-eaa4-4fc8-b244-3677618d9aa0	+	om_073_012.sorted.bed	KO	12
MT	80	413	e1a654f1-1398-4562-b394-e47c66f0d337	+	om_073_012.sorted.bed	KO	12
MT	80	414	ebe875ac-46c3-4033-808e-efabf5ac2695	+	om_073_012.sorted.bed	KO	12
MT	80	605	9c6144e4-80e0-40ea-b875-b91c15249188	+	om_073_012.sorted.bed	KO	12
MT	80	626	a81e0f2e-45bc-403f-9948-e61f6a2251e7	+	om_073_012.sorted.bed	KO	12
MT	80	950	d9bc47d5-8ba8-4ac7-a44b-722d00856229	+	om_073_012.sorted.bed	KO	12
MT	80	414	57c26592-29d7-4849-96e9-0e4036747cc9	+	om_073_012.sorted.bed	KO	12
MT	80	997	d1dcbddf-b48d-4180-a32f-4e4819823fe0	+	om_073_012.sorted.bed	KO	12
MT	80	496	2b79e690-f59e-4f90-93a2-2a59d62d2354	+	om_073_012.sorted.bed	KO	12
MT	80	348	ded8a844-5fec-4193-860f-068614c55425	+	om_073_012.sorted.bed	KO	12
MT	80	1139	2706709d-bf11-4c0e-96d5-45cc8a04d5d8	+	om_073_012.sorted.bed	KO	12
MT	80	3695	34e96673-ebe4-429b-910e-5877b53da86b	+	om_073_012.sorted.bed	KO	12
MT	80	1023	6fcff0b2-e60c-46c9-bc13-a4e4f9eb3348	+	om_073_012.sorted.bed	KO	12
MT	80	317	9ff5a392-5f0e-449d-b387-d9eb9c290f3c	+	om_073_012.sorted.bed	KO	12
MT	80	301	e03989dd-9510-4123-8b5e-4e0486006355	+	om_073_012.sorted.bed	KO	12
MT	80	1024	2c8bc22c-7d33-4b46-a4a0-6e4389b3c68b	+	om_073_012.sorted.bed	KO	12
MT	80	936	5a976a86-2bc7-4282-a91f-a4797e7f8754	+	om_073_012.sorted.bed	KO	12
MT	80	2676	ea13e758-8cfd-4eed-a078-3e93785108ba	+	om_073_012.sorted.bed	KO	12
MT	80	607	17fa725b-df51-4d7d-b841-38f116c6df6f	+	om_073_012.sorted.bed	KO	12
MT	80	981	4309e2ca-128b-4244-80db-025e4b508632	+	om_073_012.sorted.bed	KO	12
MT	80	684	228b4e33-7444-411b-9315-36852e360716	+	om_073_012.sorted.bed	KO	12
MT	80	2676	2dac8212-6546-4cc9-b216-e1d9e5c552d8	+	om_073_012.sorted.bed	KO	12
MT	80	500	89a5f053-e60e-4840-b169-48512b62cc7f	+	om_073_012.sorted.bed	KO	12
MT	80	2623	5a4ef8a8-7c54-47ce-b3d6-fdc335045bf4	+	om_073_012.sorted.bed	KO	12
MT	80	500	90568281-0b74-426e-8c6e-5501615d72f6	+	om_073_012.sorted.bed	KO	12
MT	80	599	b8eff334-4074-486d-8ebf-15490917962c	+	om_073_012.sorted.bed	KO	12
MT	80	412	c5ee436a-21fb-421a-9a38-825bf6a986f4	+	om_073_012.sorted.bed	KO	12
MT	80	911	d41d27e2-1c2c-4dff-8a8b-8bdbc90c5cb2	+	om_073_012.sorted.bed	KO	12
MT	80	736	ee70f1ca-0efc-4398-810d-4123bbdbab36	+	om_073_012.sorted.bed	KO	12
MT	80	660	045cbf53-1b58-422c-b201-bd4909129ddf	+	om_073_012.sorted.bed	KO	12
MT	80	296	5a003080-c534-4b74-a8f4-9c1ce16ac013	+	om_073_012.sorted.bed	KO	12
MT	80	828	7671fac3-496e-4018-9133-c6a7345015b9	+	om_073_012.sorted.bed	KO	12
MT	80	1024	90de0744-52cd-4bdf-ae54-fbd36aa7e5dd	+	om_073_012.sorted.bed	KO	12
MT	80	2676	93f6f3d3-88fd-4b11-95bb-0b88c5d4c209	+	om_073_012.sorted.bed	KO	12
MT	80	301	d8f6eda8-47cd-4eda-94cf-20837c08fe4e	+	om_073_012.sorted.bed	KO	12
MT	80	1894	1dc0d635-9fff-49a5-9926-619243222552	+	om_073_012.sorted.bed	KO	12
MT	80	707	136e83fb-50a1-42b0-aa0f-d2da65289f00	+	om_073_012.sorted.bed	KO	12
MT	80	818	63915fa0-2ed0-4e62-8327-2137d61115ba	+	om_073_012.sorted.bed	KO	12
MT	80	360	799ccdec-6b06-40f1-95f4-945e63bee1f4	+	om_073_012.sorted.bed	KO	12
MT	80	338	acd9ba96-c521-4da6-a576-d174e2ecd2e0	+	om_073_012.sorted.bed	KO	12
MT	80	417	1153d816-9bcd-4900-b774-4e366f10ae61	+	om_073_012.sorted.bed	KO	12
MT	80	2676	6a65df9d-7867-4af7-9f31-3911416d880d	+	om_073_012.sorted.bed	KO	12
MT	80	500	b6034071-f58e-4e43-ad17-8d9429284dff	+	om_073_012.sorted.bed	KO	12
MT	80	413	e6fd914d-5978-4724-b69f-51ca0b087bcd	+	om_073_012.sorted.bed	KO	12
MT	80	414	18a37f78-9186-46cc-a5be-d9ca1a83f97b	+	om_073_012.sorted.bed	KO	12
MT	80	936	bfc01eb5-e520-448b-9189-859da6a6937c	+	om_073_012.sorted.bed	KO	12
MT	80	951	d9e06904-875b-4eca-82a5-07df5bcd3d9e	+	om_073_012.sorted.bed	KO	12
MT	80	403	df963d20-43eb-4b5d-ac00-ded84d9b2f07	+	om_073_012.sorted.bed	KO	12
MT	80	496	fae77af1-b9fc-4089-a7c2-d510132c8ab2	+	om_073_012.sorted.bed	KO	12
MT	80	651	2e21d86c-bdd6-4ea2-8fa7-cd9dc79fb218	+	om_073_012.sorted.bed	KO	12
MT	80	2656	7a1771ac-1d11-4bc0-bb6e-fe8b32dd76c0	+	om_073_012.sorted.bed	KO	12
MT	80	996	968ea8fe-18d7-4d01-87b7-fb55107a0bb5	+	om_073_012.sorted.bed	KO	12
MT	80	660	c6f1b065-89d2-4923-a452-4d51d763ac91	+	om_073_012.sorted.bed	KO	12
MT	80	571	eeed47ff-0324-46fc-aa27-3b3cf1845e0c	+	om_073_012.sorted.bed	KO	12
MT	80	731	363520b6-94d7-4c2f-8a06-29efb3f16ba6	+	om_073_012.sorted.bed	KO	12
MT	80	911	9c0e2b53-5ba1-4884-a889-06494ec3a993	+	om_073_012.sorted.bed	KO	12
MT	80	568	d7e4c658-924d-40ef-b910-1c06606cba58	+	om_073_012.sorted.bed	KO	12
MT	80	4510	e6bba2fa-a521-4a07-a7a9-5a05b7733877	+	om_073_012.sorted.bed	KO	12
MT	80	467	9e8d5bc3-05f5-44c0-8574-886d20fed872	+	om_073_012.sorted.bed	KO	12
MT	80	936	2aac864d-9e06-45e7-8692-e970e4e42e73	+	om_073_012.sorted.bed	KO	12
MT	80	414	2bad30d1-111c-4fc1-82b0-1ef6422bb75b	+	om_073_012.sorted.bed	KO	12
MT	80	785	6e1630f4-6f41-41cd-a80a-3c7b789f2d19	+	om_073_012.sorted.bed	KO	12
MT	80	415	6e71999a-7257-46b6-ade9-7afaeee5587b	+	om_073_012.sorted.bed	KO	12
MT	80	905	b8be62ed-7b31-4c66-8e07-a0add4d69bee	+	om_073_012.sorted.bed	KO	12
MT	80	414	c4ee9b40-60a5-48bc-9a22-b00f4ab59e93	+	om_073_012.sorted.bed	KO	12
MT	80	3695	f4801d17-69d6-4a2f-bdec-a7f2f2498f7a	+	om_073_012.sorted.bed	KO	12
MT	80	1615	462a3ac8-5ce6-4e99-8f23-ac5c8e36b418	+	om_073_012.sorted.bed	KO	12
MT	80	1024	5a65bdf8-c8d1-45e3-8013-33f5e9fbd83a	+	om_073_012.sorted.bed	KO	12
MT	80	413	b4b00990-3766-4fe1-a52d-d2d02a1c48aa	+	om_073_012.sorted.bed	KO	12
MT	80	558	d4958385-ed6d-4c73-a0f5-5c957d5e4adf	+	om_073_012.sorted.bed	KO	12
MT	80	749	d73a1f39-6713-4662-af7c-375f1d273fdb	+	om_073_012.sorted.bed	KO	12
MT	80	3711	2be86db8-32cb-419d-b1ca-0e8a3c48813c	+	om_073_012.sorted.bed	KO	12
MT	80	414	6623467f-166e-47b5-b879-7f7d95c3afae	+	om_073_012.sorted.bed	KO	12
MT	80	500	0da4d4b6-9560-461c-b9d6-8f677a12140c	+	om_073_012.sorted.bed	KO	12
MT	80	641	6a85e477-d635-4406-bb9a-562318b3aa72	+	om_073_012.sorted.bed	KO	12
MT	80	2673	87c593d1-cb81-4242-bf1d-f04ee45271e9	+	om_073_012.sorted.bed	KO	12
MT	80	379	b0b38afc-6bc1-40e2-a966-17cbbbf32354	+	om_073_012.sorted.bed	KO	12
MT	80	2681	32f88cdd-ddb2-4518-a3ca-92a040c45f7d	+	om_073_012.sorted.bed	KO	12
MT	80	3706	87c19eed-02c5-40e6-99e5-d8f9bec73af5	+	om_073_012.sorted.bed	KO	12
MT	80	2676	dcb91794-f1f8-47ca-b736-8a39408c5cc9	+	om_073_012.sorted.bed	KO	12
MT	80	1020	0bd803f1-f26f-49cd-b692-42502d5e9759	+	om_073_012.sorted.bed	KO	12
MT	80	500	2110175e-6279-463d-a1db-abe6738e31b7	+	om_073_012.sorted.bed	KO	12
MT	80	2676	25555e2f-5d64-4813-b0cf-51e58d7cc114	+	om_073_012.sorted.bed	KO	12
MT	80	487	4d18d2a2-698d-4f9c-95c0-472bc1cbc9eb	+	om_073_012.sorted.bed	KO	12
MT	80	235	51cd41d5-6508-43f4-924f-2ebf59d35dea	+	om_073_012.sorted.bed	KO	12
MT	80	1024	9dc50689-fe6b-4d43-892b-b8c4ddd739de	+	om_073_012.sorted.bed	KO	12
MT	80	2682	b0571761-1d8d-4019-9e01-0825a7e98d92	+	om_073_012.sorted.bed	KO	12
MT	80	936	10f98291-532b-4a8f-a813-d5aa2081677d	+	om_073_012.sorted.bed	KO	12
MT	80	931	129000fb-c4d7-4446-9eb0-8c83ec45fb1c	+	om_073_012.sorted.bed	KO	12
MT	80	633	3ff5aaae-dd77-4bf7-aa15-3aaff709b156	+	om_073_012.sorted.bed	KO	12
MT	80	415	4f969587-66f5-41cf-ac1f-5f5f61e5a0d3	+	om_073_012.sorted.bed	KO	12
MT	80	763	6227d241-a21a-4a0f-ac82-cd33cdf99511	+	om_073_012.sorted.bed	KO	12
MT	80	2676	624e0dcf-8c1e-417b-96b9-632d9f3c9f50	+	om_073_012.sorted.bed	KO	12
MT	80	235	a45e8b02-86ab-4c2b-852f-ab0571a2e3c1	+	om_073_012.sorted.bed	KO	12
MT	80	828	b502d915-cc59-41df-8016-3653a005cc9d	+	om_073_012.sorted.bed	KO	12
MT	80	1024	ea270a4c-5fb2-4736-add8-5c22604aa63f	+	om_073_012.sorted.bed	KO	12
MT	80	581	68299886-89bb-47c3-a766-64c844918167	+	om_073_012.sorted.bed	KO	12
MT	80	1144	b3f21904-b664-43a2-ba04-dcde179bc56d	+	om_073_012.sorted.bed	KO	12
MT	80	1024	c22092c6-82a5-4f84-9ea6-0a7a719d3785	+	om_073_012.sorted.bed	KO	12
MT	80	1356	e82470fb-7a92-4634-872c-bd5cd2a275bc	+	om_073_012.sorted.bed	KO	12
MT	80	415	8303e211-2004-4579-a752-eaa0923b604f	+	om_073_012.sorted.bed	KO	12
MT	80	484	98d73477-c0df-47ee-8a6e-812e6d6838d6	+	om_073_012.sorted.bed	KO	12
MT	80	414	d36537bc-b746-4fce-9b58-3c25a628aa5d	+	om_073_012.sorted.bed	KO	12
MT	80	301	39381952-657f-4f5b-abb6-75b597710f73	+	om_073_012.sorted.bed	KO	12
MT	80	982	9a603bc7-7460-40fb-9650-444347b9f6ae	+	om_073_012.sorted.bed	KO	12
MT	80	713	ea9a8dd2-9908-4bd2-af91-87e8d204dea2	+	om_073_012.sorted.bed	KO	12
MT	80	988	1098f297-d5cd-41fc-9948-484a5cca90dd	+	om_073_012.sorted.bed	KO	12
MT	80	417	3b91beb0-7ade-4138-90e4-efb604d8ef33	+	om_073_012.sorted.bed	KO	12
MT	80	2673	671f5e96-4444-4281-a5ff-a54b1863df3c	+	om_073_012.sorted.bed	KO	12
MT	80	607	832e57b9-88f1-48d0-a204-8d170466ffea	+	om_073_012.sorted.bed	KO	12
MT	80	379	c291cc7a-223c-4ccc-92fd-8016d3a4308a	+	om_073_012.sorted.bed	KO	12
MT	80	907	4b68f871-f3e1-41ff-aab4-39477934afc1	+	om_073_012.sorted.bed	KO	12
MT	80	248	3f40b25d-512a-4de2-ba0d-86a9591fe146	+	om_073_012.sorted.bed	KO	12
MT	80	459	40116d6a-9164-4769-a1a8-8d24ff73f6c3	+	om_073_012.sorted.bed	KO	12
MT	80	414	711a8c43-b47b-4d42-b405-ea3a83a8273f	+	om_073_012.sorted.bed	KO	12
MT	80	3695	b3ec7b0a-026a-4ca4-abed-79fbe31c5f6e	+	om_073_012.sorted.bed	KO	12
MT	80	718	113dc598-a101-4c59-9909-5b4af6168f2d	+	om_073_012.sorted.bed	KO	12
MT	80	903	5fc601de-8976-426c-8467-52dff48aebbd	+	om_073_012.sorted.bed	KO	12
MT	80	2676	7b7f605e-3fef-44e4-84a6-4384cfae6025	+	om_073_012.sorted.bed	KO	12
MT	80	936	9d946804-3351-4338-bcc0-ce2320946db2	+	om_073_012.sorted.bed	KO	12
MT	80	414	e3325ea3-671e-4df0-97fe-b815c4995911	+	om_073_012.sorted.bed	KO	12
MT	80	368	ead6de3e-c65e-4c06-8541-66ae60cbcccb	+	om_073_012.sorted.bed	KO	12
MT	80	487	3e6e67a8-7dfd-4c86-a3ce-630c1cd82422	+	om_073_012.sorted.bed	KO	12
MT	80	755	aa50890f-0524-467f-95a2-fd896294b1b2	+	om_073_012.sorted.bed	KO	12
MT	80	1024	ba340c4c-2462-4179-b90b-a1868b88419d	+	om_073_012.sorted.bed	KO	12
MT	80	2676	42e7e377-89d3-4600-927c-5e044cd28127	+	om_073_012.sorted.bed	KO	12
MT	80	301	7e8426de-9cf3-404f-b0b8-232d43929da4	+	om_073_012.sorted.bed	KO	12
MT	80	496	eb244c78-0152-4d58-a226-403f4f5992aa	+	om_073_012.sorted.bed	KO	12
MT	80	936	3bd506af-c125-4a0d-9de2-2c174a972d8f	+	om_073_012.sorted.bed	KO	12
MT	80	1023	c704a13b-4994-4314-aef9-cbe47203b154	+	om_073_012.sorted.bed	KO	12
MT	80	672	2cefe795-0859-4411-9055-069a7cd71bb1	+	om_073_012.sorted.bed	KO	12
MT	80	728	5e34e86f-10d3-4afc-b6a1-5d1a0ab6604f	+	om_073_012.sorted.bed	KO	12
MT	80	718	8b568b5b-2959-4ba6-940d-250632b64378	+	om_073_012.sorted.bed	KO	12
MT	80	414	d6f25875-d829-45fc-a3b4-20105e7c97ad	+	om_073_012.sorted.bed	KO	12
MT	80	611	711da53d-2aac-4751-8e21-87638cbd086a	+	om_073_012.sorted.bed	KO	12
MT	80	2676	c42b90a9-926a-4597-b5d7-757403ded8c7	+	om_073_012.sorted.bed	KO	12
MT	80	1041	1db1187b-0b07-4c21-89ea-835fff18e32c	+	om_073_012.sorted.bed	KO	12
MT	80	958	6f369390-c4d1-42fb-816f-f112359b61a3	+	om_073_012.sorted.bed	KO	12
MT	80	500	8cce225d-389b-4956-b292-e00fdbfc58b1	+	om_073_012.sorted.bed	KO	12
MT	80	573	ab519a81-9785-4547-94c6-fba90116d9a2	+	om_073_012.sorted.bed	KO	12
MT	80	2675	b492845b-701b-456d-a005-5190533f7182	+	om_073_012.sorted.bed	KO	12
MT	80	414	c2d9d2f2-6ed9-4f4f-b58b-a8525788702f	+	om_073_012.sorted.bed	KO	12
MT	80	607	fc6008a4-a37d-4075-b651-4b8ac11b9dac	+	om_073_012.sorted.bed	KO	12
MT	80	498	5fdf0684-033e-494f-94e4-17fe5a33cec5	+	om_073_012.sorted.bed	KO	12
MT	80	1149	69433f5d-f83c-41f2-a95c-2cccb9aef95d	+	om_073_012.sorted.bed	KO	12
MT	80	3710	6efe7132-8fe6-4e8e-acff-b4d642e2fd22	+	om_073_012.sorted.bed	KO	12
MT	80	513	b4c1c68f-50d0-4d0f-9f60-d01f4d8cfd03	+	om_073_012.sorted.bed	KO	12
MT	80	383	28a420ee-42dd-42da-845a-025674d0f763	+	om_073_012.sorted.bed	KO	12
MT	80	489	2d83482e-9164-4ea5-a555-7f194e900b4f	+	om_073_012.sorted.bed	KO	12
MT	80	677	58d68b3e-5536-44ad-9f61-5c965c813bb0	+	om_073_012.sorted.bed	KO	12
MT	80	536	383dede3-974b-4f52-9844-5df897f06a93	+	om_073_012.sorted.bed	KO	12
MT	80	1024	05c5298b-0a66-42ce-8bd4-8e3ad2657f8d	+	om_073_012.sorted.bed	KO	12
MT	80	496	081f1485-ef49-4663-a621-054a7dd41948	+	om_073_012.sorted.bed	KO	12
MT	80	413	51429fa4-e0f6-4cd1-a76a-f76ec8c566ee	+	om_073_012.sorted.bed	KO	12
MT	80	2676	5c7fa63f-0629-4ab2-9a0e-4eadefe23ddf	+	om_073_012.sorted.bed	KO	12
MT	80	2676	d2e7149d-512b-4a88-a7d9-c2ec04424cd8	+	om_073_012.sorted.bed	KO	12
MT	80	680	d63d50c5-c77d-4986-b3d6-bc3c2eca74d7	+	om_073_012.sorted.bed	KO	12
MT	80	938	22be2e37-0c2b-44c6-82b1-9a6c4975d5a5	+	om_073_012.sorted.bed	KO	12
MT	80	301	237413ef-6bf3-4c2b-9b2c-63e47538d9b6	+	om_073_012.sorted.bed	KO	12
MT	80	215	35f250c4-425c-43d8-a9a9-46d4b519c1c1	+	om_073_012.sorted.bed	KO	12
MT	80	932	3a42d9eb-ef83-4970-afd1-6618966b8af2	+	om_073_012.sorted.bed	KO	12
MT	80	301	716b4e5b-9aaa-4560-9b7a-ca0cfb0f9636	+	om_073_012.sorted.bed	KO	12
MT	80	681	bf23698c-15ab-4216-a01e-e4c7ce62395d	+	om_073_012.sorted.bed	KO	12
[truncated: 998,000+ more rows]

## Sheet: Sheet2
gene	start_pos	end_pos	md5	strand	ID	Genotype	Age
MT	14156	14452	a728e4a6-7acc-42f4-a185-101f73094d9f	+	om_073_012.sorted.bed	KO	12
MT	14156	15288	b02e2915-f964-4f64-b780-02fb334d8c25	+	om_073_012.sorted.bed	KO	12
MT	14156	15282	b0fd7074-7280-4c4c-b35e-5b48ceba9659	+	om_073_012.sorted.bed	KO	12
MT	14156	15282	b67d05a7-e4b7-43f6-8b01-a20f912e9bb8	+	om_073_012.sorted.bed	KO	12
MT	14156	15287	ba3ac799-9d67-49a7-8986-78c6a49601d5	+	om_073_012.sorted.bed	KO	12
MT	14156	15287	ea51da20-d86d-4ca7-99a7-a7e43922cc19	+	om_073_012.sorted.bed	KO	12
MT	14156	15288	08e178ba-e8be-4a92-84eb-c334b68b1e9b	+	om_073_012.sorted.bed	KO	12
MT	14156	15277	0d0f4748-d8a5-474c-8a7e-4e097edf3652	+	om_073_012.sorted.bed	KO	12
MT	14156	15288	162bb7b0-4de6-42d1-a1eb-4649ee410046	+	om_073_012.sorted.bed	KO	12
MT	14156	15274	24357e7e-980f-416b-8221-74e440739266	+	om_073_012.sorted.bed	KO	12
MT	14156	15288	28d55e46-2e27-420e-8987-973f2c36e3da	+	om_073_012.sorted.bed	KO	12
MT	14156	15288	600ecf6b-d8df-4ca2-bc61-beaa4b851eb6	+	om_073_012.sorted.bed	KO	12
MT	14156	15285	65190522-20f9-4a1d-8d43-51ea16fcc9e4	+	om_073_012.sorted.bed	KO	12
MT	14156	15288	67fcfc59-5253-4bba-8e22-80ddad6a483e	+	om_073_012.sorted.bed	KO	12
MT	14156	15287	6e67d0ba-86b4-4043-bfaf-7459015b202c	+	om_073_012.sorted.bed	KO	12
MT	14156	15288	7252c6fe-fa69-4277-92cc-f902c47f4a8e	+	om_073_012.sorted.bed	KO	12
MT	14156	15283	78890417-3e21-456f-91bb-d745533b2fa4	+	om_073_012.sorted.bed	KO	12
MT	14156	15288	7fa1d074-b3aa-4a7e-92cd-d9f556421473	+	om_073_012.sorted.bed	KO	12
MT	14156	15071	80870844-3e11-49a1-a28f-eec6c938eef7	+	om_073_012.sorted.bed	KO	12
MT	14156	15282	8e7c440d-a07b-4165-85be-6b76299fa155	+	om_073_012.sorted.bed	KO	12
MT	14156	15288	bc2a16af-eb7b-4ea3-acf5-17990eb1cae7	+	om_073_012.sorted.bed	KO	12
MT	14156	15288	dcc15bcf-4607-4524-be62-75229bc97f64	+	om_073_012.sorted.bed	KO	12
MT	14156	15282	05cb3303-a613-42db-b074-f16ed7ab1c0c	+	om_073_012.sorted.bed	KO	12
MT	14156	15288	102e5548-0d96-49f5-9d34-e713dc6d531f	+	om_073_012.sorted.bed	KO	12
MT	14156	15288	1a34bc68-4334-4438-9fe3-6d6e349b007e	+	om_073_012.sorted.bed	KO	12
MT	14156	15288	8b54e2db-06b8-44de-84fa-46f82754389f	+	om_073_012.sorted.bed	KO	12
MT	14156	15288	babd2bc9-ba6f-4e9e-a006-fe8afb16991d	+	om_073_012.sorted.bed	KO	12
MT	14156	15288	ce9a46f2-4f69-40d7-9f3a-ed166fe6f4c2	+	om_073_012.sorted.bed	KO	12
MT	14156	15288	00e19411-c34e-4497-818c-ad1288d04e16	+	om_073_012.sorted.bed	KO	12
MT	14156	15288	099b04bc-f4b2-4893-bff0-754b4d55dbce	+	om_073_012.sorted.bed	KO	12
MT	14156	15288	0b40fd44-f4db-4137-ba0f-8df6034eabd7	+	om_073_012.sorted.bed	KO	12
MT	14156	15282	62cbcf6b-f752-44f8-8e63-4d5be920a35b	+	om_073_012.sorted.bed	KO	12
MT	14156	15288	6515065c-52ed-47c7-b392-64e0bc3f4ea2	+	om_073_012.sorted.bed	KO	12
MT	14156	15282	77beb54d-dca7-44ae-9a3e-00391d2fa676	+	om_073_012.sorted.bed	KO	12
MT	14156	15287	7cc7cb21-a24a-4c70-bc0c-d49a4ad23d49	+	om_073_012.sorted.bed	KO	12
MT	14156	15288	8e15fa67-3c18-41a4-93f2-e7f16c7c402e	+	om_073_012.sorted.bed	KO	12
MT	14156	15288	a13abe48-585c-4f87-a8be-a845a6ea4253	+	om_073_012.sorted.bed	KO	12
MT	14156	15289	a46c6986-d76f-4be9-95a8-fa71f5e70fd9	+	om_073_012.sorted.bed	KO	12
MT	14156	15288	aee7f387-7788-4219-a0af-3298d59a388b	+	om_073_012.sorted.bed	KO	12
MT	14156	15288	d6aa70ca-37fa-4880-a046-3bd6185ad91c	+	om_073_012.sorted.bed	KO	12
MT	14156	15288	d7cc593e-06c8-4bbe-a3b8-40c0c0016056	+	om_073_012.sorted.bed	KO	12
MT	14156	15288	d830bbaa-515a-4aff-a4ab-357ce6a79eeb	+	om_073_012.sorted.bed	KO	12
MT	14156	15282	e1e5a7ed-71cf-4d5a-913e-0489c24b82b4	+	om_073_012.sorted.bed	KO	12
MT	14156	15288	184b4554-1d78-44fb-ad1e-8820e086cd22	+	om_073_012.sorted.bed	KO	12
MT	14156	14874	2a5d35a1-2224-4819-ad7a-9c1fe351dce3	+	om_073_012.sorted.bed	KO	12
MT	14156	15287	2deb91b1-0c5f-433e-903e-042c7db1bd53	+	om_073_012.sorted.bed	KO	12
MT	14156	15056	36ed6ee5-4525-4e2e-a230-3041a552de88	+	om_073_012.sorted.bed	KO	12
MT	14156	15288	63c5ec33-6d7c-4057-9bd6-136cb92eca10	+	om_073_012.sorted.bed	KO	12
MT	14156	15287	641beeb3-4ee6-46ca-9b7b-cd6dd920b62c	+	om_073_012.sorted.bed	KO	12
MT	14156	14975	76d6fee0-e42c-4b67-8082-4e947084b7c6	+	om_073_012.sorted.bed	KO	12
MT	14156	15288	77fa8a2a-5ca6-445d-9d37-e28edf245495	+	om_073_012.sorted.bed	KO	12
MT	14156	15288	0d9fba63-77b8-4c6a-872d-bd8027c882aa	+	om_073_012.sorted.bed	KO	12
MT	14156	15288	320e8e77-2608-4c26-b5fe-c16095783c05	+	om_073_012.sorted.bed	KO	12
MT	14156	15282	36558879-253c-408a-9ad3-b0cd5f29ba13	+	om_073_012.sorted.bed	KO	12
MT	14156	15282	5b780634-2b4d-4c5b-8532-519b00cf7f44	+	om_073_012.sorted.bed	KO	12
MT	14156	15287	61674ab6-4bdc-4ee4-afe7-fbb628b191f9	+	om_073_012.sorted.bed	KO	12
MT	14156	15287	69638161-ee8d-49ce-8631-ab98fd2cc99a	+	om_073_012.sorted.bed	KO	12
MT	14156	15287	7a687b90-25e1-4041-b79a-3ed7dcfae3ca	+	om_073_012.sorted.bed	KO	12
MT	14156	15288	7ce62ada-2b95-4cce-a0ad-f9a55fc847c3	+	om_073_012.sorted.bed	KO	12
MT	14156	15288	7d7b7e9a-1b19-4fe4-a246-3ba9e1a6ec60	+	om_073_012.sorted.bed	KO	12
MT	14156	15288	7f291751-926b-445e-a7f2-728251c28e70	+	om_073_012.sorted.bed	KO	12
MT	14156	15282	823057fd-27d4-4c5a-8813-c91e05c564e2	+	om_073_012.sorted.bed	KO	12
MT	14156	15022	8db95564-c78a-47fd-91b0-3d8d4fd85bde	+	om_073_012.sorted.bed	KO	12
MT	14156	15282	9680009b-0e8d-4690-a661-9549f2f95636	+	om_073_012.sorted.bed	KO	12
MT	14156	15282	9b25a53a-a438-4063-ba0e-9cd9b85293ea	+	om_073_012.sorted.bed	KO	12
MT	14156	15282	ad609524-13a4-4e75-a6a4-a49656140d67	+	om_073_012.sorted.bed	KO	12
MT	14156	15288	afca469a-97fc-4205-9cff-8b463020a947	+	om_073_012.sorted.bed	KO	12
MT	14156	15288	ca08c46a-8ee0-4bae-8b82-f7797bc1ddd2	+	om_073_012.sorted.bed	KO	12
MT	14156	15284	cda072b6-9f51-46e6-8e34-6b91ddadef84	+	om_073_012.sorted.bed	KO	12
MT	14156	14420	0a74e5e6-debe-4bd9-ae79-b92fdcc71b50	+	om_073_012.sorted.bed	KO	12
MT	14156	15288	244ce6d9-9ac6-459d-b161-64240fd3c499	+	om_073_012.sorted.bed	KO	12
MT	14156	15288	42dba446-fcbb-44b9-821b-be59086ff2ba	+	om_073_012.sorted.bed	KO	12
MT	14156	15288	4c159b1f-e80e-4cad-9f54-7374e1842a69	+	om_073_012.sorted.bed	KO	12
MT	14156	15288	7b236186-8a26-487a-a34f-01df82ba01b6	+	om_073_012.sorted.bed	KO	12
MT	14156	15287	7c46ca90-e3c3-4393-abb4-d5ddaec7dab8	+	om_073_012.sorted.bed	KO	12
MT	14156	15287	98fa5d16-1a08-48fa-8995-3a8e4ca54703	+	om_073_012.sorted.bed	KO	12
MT	14156	15282	b0b9e7e4-5ea8-469f-9cd0-c78df54030a7	+	om_073_012.sorted.bed	KO	12
MT	14156	15287	d9fd2192-d824-41f5-80bd-b5d61835e864	+	om_073_012.sorted.bed	KO	12
MT	14156	15287	dcbf18f6-bde1-4ac0-8c7b-b99ff94bc491	+	om_073_012.sorted.bed	KO	12
MT	14156	15288	de2b57d0-c752-49d2-9b8b-32abd8cd69d3	+	om_073_012.sorted.bed	KO	12
MT	14156	15288	f2108bd6-f0e3-4e60-a038-dae0b405f236	+	om_073_012.sorted.bed	KO	12
MT	14156	14567	f383edec-2a4d-4daf-aa65-ea63f36d43a8	+	om_073_012.sorted.bed	KO	12
MT	14156	15287	fdca8983-63be-4f4b-ba98-dde17d8ebcfd	+	om_073_012.sorted.bed	KO	12
MT	14156	15287	fec4b7e3-d92a-460b-9c96-31e161ce6b1f	+	om_073_012.sorted.bed	KO	12
MT	14156	15288	08f97e43-0e9b-44b3-9fca-49eb09591fee	+	om_073_012.sorted.bed	KO	12
MT	14156	15219	09c60111-b168-4003-945b-83c8d67a6301	+	om_073_012.sorted.bed	KO	12
MT	14156	15288	3a768998-0783-4f60-9c0b-36f7c559d050	+	om_073_012.sorted.bed	KO	12
MT	14156	15288	76d6d359-42e2-47f7-93ad-7efe7f51fde0	+	om_073_012.sorted.bed	KO	12
MT	14156	15287	93e3f360-0f89-4198-8380-7e9cd6bad90d	+	om_073_012.sorted.bed	KO	12
MT	14156	15288	cdb9506b-54dc-45ca-8d74-68643e171859	+	om_073_012.sorted.bed	KO	12
MT	14156	15288	ec983e8d-5606-4f52-a0f9-5dd42016fc01	+	om_073_012.sorted.bed	KO	12
MT	14156	15288	fada0eec-de1e-43e8-97b0-d4443c7b88e5	+	om_073_012.sorted.bed	KO	12
MT	14156	15123	03dcb8e6-186c-4fc9-9191-511e6be73063	+	om_073_012.sorted.bed	KO	12
MT	14156	15288	329075f4-1180-4524-9148-0580ea10f767	+	om_073_012.sorted.bed	KO	12
MT	14156	15281	5cf2b5b0-75c8-4c5e-8d17-74883311c7a8	+	om_073_012.sorted.bed	KO	12
MT	14156	15286	61368840-775b-4ae3-b4cd-1b2f58888d05	+	om_073_012.sorted.bed	KO	12
MT	14156	15288	7a8df34d-8089-4809-bfc6-be13596def4a	+	om_073_012.sorted.bed	KO	12
MT	14156	15288	9b3efe1e-82db-40df-843c-e355d23cf13f	+	om_073_012.sorted.bed	KO	12
MT	14156	15287	b212bb57-6702-47f2-b750-d1aba62d2810	+	om_073_012.sorted.bed	KO	12
MT	14156	15287	b9f489f9-2567-4a15-b7b5-9a0c3228da76	+	om_073_012.sorted.bed	KO	12
MT	14156	15288	ca8946e1-8567-4836-b170-8bbfbe29791c	+	om_073_012.sorted.bed	KO	12
MT	14156	15287	d23b547c-8c02-4a47-b759-9561d64b8eac	+	om_073_012.sorted.bed	KO	12
MT	14156	14660	e5b1765e-cfa5-4cf7-b241-5b3cf4474063	+	om_073_012.sorted.bed	KO	12
MT	14156	15282	f551791f-7557-4245-9bb7-f98c410aa178	+	om_073_012.sorted.bed	KO	12
MT	14156	15288	f5c4e7dd-8cdf-4a89-8f75-9e797308f164	+	om_073_012.sorted.bed	KO	12
MT	14156	15288	fe3a4263-728a-495a-9e09-90faf798bcff	+	om_073_012.sorted.bed	KO	12
MT	14156	15288	102c1dcd-6138-4b9f-b28e-10a32a3d9646	+	om_073_012.sorted.bed	KO	12
MT	14156	15288	303dfdb5-21af-4575-b25e-106bc37f5e27	+	om_073_012.sorted.bed	KO	12
MT	14156	15288	3c5c2e7b-1480-46df-9644-faa62a6193b9	+	om_073_012.sorted.bed	KO	12
MT	14156	15288	409b2b99-615e-4786-b99b-fa10b5374a7e	+	om_073_012.sorted.bed	KO	12
MT	14156	15288	4795e748-2f54-4ed5-976c-23258d465ee3	+	om_073_012.sorted.bed	KO	12
MT	14156	15287	8c33ae97-9672-4814-a00f-0ac3f5708b1b	+	om_073_012.sorted.bed	KO	12
MT	14156	15283	a1c7101e-0cda-4871-9a4c-da35c349e975	+	om_073_012.sorted.bed	KO	12
MT	14156	15288	b1c28445-d7fc-4b71-96c0-fe943400217f	+	om_073_012.sorted.bed	KO	12
MT	14156	15288	c6bf93ab-4177-47e0-9e2c-c1aa0abe59b3	+	om_073_012.sorted.bed	KO	12
MT	14156	15287	ceb2a619-1f82-4911-afdc-cb6edbc73291	+	om_073_012.sorted.bed	KO	12
MT	14156	15288	da6023fe-b147-4d7f-b61d-d860443b5bc4	+	om_073_012.sorted.bed	KO	12
MT	14156	15288	f758f38f-9a62-438a-a2ae-23be7f685215	+	om_073_012.sorted.bed	KO	12
MT	14156	15283	8cb901d8-77a5-461b-a5a7-3c0d94dc4805	+	om_073_012.sorted.bed	KO	12
MT	14156	15287	a41816f2-d249-4321-81fc-305e41a5e8d1	+	om_073_012.sorted.bed	KO	12
MT	14156	14935	a773e81b-c60e-4722-b6ac-7b77a136a978	+	om_073_012.sorted.bed	KO	12
MT	14156	15282	b02784b1-ff8f-4885-84f2-dc9fc0fcedd2	+	om_073_012.sorted.bed	KO	12
MT	14156	15287	b7358740-c71b-4d66-81b6-b9b3cccc0bb6	+	om_073_012.sorted.bed	KO	12
MT	14156	15102	c6f3183e-85ec-468a-95c4-b5714de0f635	+	om_073_012.sorted.bed	KO	12
MT	14156	15287	ca59ea06-25dd-40be-8af9-6115ab61ca5c	+	om_073_012.sorted.bed	KO	12
MT	14156	15287	dbdd20b4-b97a-49ad-93c1-3a7b627dbcfd	+	om_073_012.sorted.bed	KO	12
MT	14156	15284	e18aa374-3af6-45d2-aff2-af6a5650ebf8	+	om_073_012.sorted.bed	KO	12
MT	14156	15288	ef983731-5e65-49e5-b9c5-af9920e6fc68	+	om_073_012.sorted.bed	KO	12
MT	14156	15287	463fd944-65ca-4f21-b122-e3ec6deb7c7a	+	om_073_012.sorted.bed	KO	12
MT	14156	15288	87eafdaf-bef6-4042-9308-de2387f06b51	+	om_073_012.sorted.bed	KO	12
MT	14156	15287	8f3ff54f-dd4f-40d6-aa7f-441ba0bdeb09	+	om_073_012.sorted.bed	KO	12
MT	14156	14891	a3c390f2-18a8-4fec-a899-86d3a534a0d9	+	om_073_012.sorted.bed	KO	12
MT	14156	15288	e1ba8d23-2f53-4dda-a114-0523d9af877c	+	om_073_012.sorted.bed	KO	12
MT	14156	15288	ec3e0acc-f60c-4a8f-acf8-3f2cdc5fb9f9	+	om_073_012.sorted.bed	KO	12
MT	14156	15287	02b91b64-10fe-48c5-8752-e93078fe2700	+	om_073_012.sorted.bed	KO	12
MT	14156	15288	064fcd43-077e-4fa7-b695-64eebe483dd8	+	om_073_012.sorted.bed	KO	12
MT	14156	15288	0b0ce7df-5ea4-460c-95b3-41bee46e32c7	+	om_073_012.sorted.bed	KO	12
MT	14156	15109	11ac4db9-87fe-4605-8491-40dde8a7a4d0	+	om_073_012.sorted.bed	KO	12
MT	14156	14308	2bc68b47-ae4f-48c8-97c8-c073f6ee341e	+	om_073_012.sorted.bed	KO	12
MT	14156	15287	3f5f37ae-48b9-4665-8bf0-c3063f02aaa4	+	om_073_012.sorted.bed	KO	12
MT	14156	15287	5ce7014f-b473-41f6-ae80-d23ce25b79ae	+	om_073_012.sorted.bed	KO	12
MT	14156	15288	74be1ba4-0db1-4d12-a5b4-d17a15fefe31	+	om_073_012.sorted.bed	KO	12
MT	14156	15288	84ca0402-5f38-4e20-b9df-73b3e1372f5a	+	om_073_012.sorted.bed	KO	12
MT	14156	15287	91aaef38-c24b-42ef-9762-a7bba22762e3	+	om_073_012.sorted.bed	KO	12
MT	14156	15287	92b693b0-def9-4bff-b21b-d6afffaf61f9	+	om_073_012.sorted.bed	KO	12
MT	14156	15287	ab7edeac-aa7e-4929-9c1d-17f78749048c	+	om_073_012.sorted.bed	KO	12
MT	14156	15287	aee9075c-731e-47e3-9464-e4eb9ae49fe6	+	om_073_012.sorted.bed	KO	12
MT	14156	15288	c669b0d9-fb2d-4b6d-b159-a496d838ea56	+	om_073_012.sorted.bed	KO	12
MT	14156	15282	c67ab645-ecb3-4dfd-89dc-7ae3d010433a	+	om_073_012.sorted.bed	KO	12
MT	14156	15082	dd533bc2-ff84-4482-bb53-7ca630c7ad14	+	om_073_012.sorted.bed	KO	12
MT	14156	15288	eab6aa17-dcd2-40c1-8515-05633a1ffbe9	+	om_073_012.sorted.bed	KO	12
MT	14156	15284	23c005ea-217d-46b5-aa38-863ec28b08b2	+	om_073_012.sorted.bed	KO	12
MT	14156	15282	28b628a0-3d4b-4d1d-bfa3-37f062e9d747	+	om_073_012.sorted.bed	KO	12
MT	14156	15287	301f8ca3-259f-45c7-a2e4-88b0dc4751dc	+	om_073_012.sorted.bed	KO	12
MT	14156	15288	a1564fb7-04c6-43ba-b590-1a52a9b76b7d	+	om_073_012.sorted.bed	KO	12
MT	14156	14659	abfe7b68-3173-4aab-87d6-141e0f0d8361	+	om_073_012.sorted.bed	KO	12
MT	14156	14415	be249b3f-6d11-400a-9030-5e658b7b5e56	+	om_073_012.sorted.bed	KO	12
MT	14156	15287	d79b1331-7d2a-4e88-891d-c8d76bb8fb57	+	om_073_012.sorted.bed	KO	12
MT	14156	15288	d866ee74-ce45-4598-91fe-c253ebeb6387	+	om_073_012.sorted.bed	KO	12
MT	14156	15287	dc998565-89e0-4025-918c-0cd03cf50054	+	om_073_012.sorted.bed	KO	12
MT	14156	15288	e8fa23fd-6dd1-40b1-ae59-5b7b974313ba	+	om_073_012.sorted.bed	KO	12
MT	14156	15287	eff50598-7d7e-4d7a-8499-69f5e540c9e0	+	om_073_012.sorted.bed	KO	12
MT	14156	15288	fabe5cd5-c9b9-49a2-84fc-6e49719414de	+	om_073_012.sorted.bed	KO	12
MT	14156	15287	15363d59-3d6e-45fb-bac6-c9c40e417e86	+	om_073_012.sorted.bed	KO	12
MT	14156	15288	37d57c1b-4458-4ed2-8753-89eaa549ead4	+	om_073_012.sorted.bed	KO	12
MT	14156	15287	66fc5708-c45d-4482-a0ed-10af33e605dc	+	om_073_012.sorted.bed	KO	12
MT	14156	15285	6e1a7451-80fb-4c32-b392-be5f9c30c526	+	om_073_012.sorted.bed	KO	12
MT	14156	15287	784c191d-7f13-483f-8f5d-3009a611a850	+	om_073_012.sorted.bed	KO	12
MT	14156	15288	b227935a-a5bf-4e6b-b1ba-fc8faaf4599f	+	om_073_012.sorted.bed	KO	12
MT	14156	15288	cf64e5d2-b276-48ef-b062-024c501c154e	+	om_073_012.sorted.bed	KO	12
MT	14156	14381	df19bc82-e2b0-4c12-9845-0f0ebf3ddefb	+	om_073_012.sorted.bed	KO	12
MT	14156	15288	e18016a0-1e44-4a28-920d-b7020fbf360e	+	om_073_012.sorted.bed	KO	12
MT	14156	15288	0cce7b1a-2678-44c9-af91-8571947eed0c	+	om_073_012.sorted.bed	KO	12
MT	14156	15288	0f3d7ed3-073f-40ed-8c0a-994d16d66fa8	+	om_073_012.sorted.bed	KO	12
MT	14156	15288	362a5e90-0f33-4848-ac2d-5b382a3f00ee	+	om_073_012.sorted.bed	KO	12
MT	14156	15270	81c6946e-7081-4dd0-a866-2d1e34209daf	+	om_073_012.sorted.bed	KO	12
MT	14156	15287	95ea8b71-3213-4e8d-9966-772197dc015e	+	om_073_012.sorted.bed	KO	12
MT	14156	15282	b06d3259-63f3-4416-8b86-3775726a2cee	+	om_073_012.sorted.bed	KO	12
MT	14156	15287	de991512-8a26-4c26-80f8-1dd507ad7fd7	+	om_073_012.sorted.bed	KO	12
MT	14156	15288	1d9d14a5-0ec9-4f14-8921-495f799c56b6	+	om_073_012.sorted.bed	KO	12
MT	14156	15288	1f60a2f2-c56b-4344-80a0-2e940747fa05	+	om_073_012.sorted.bed	KO	12
MT	14156	15288	21132724-4b68-4d23-a07b-afedb6548f3e	+	om_073_012.sorted.bed	KO	12
MT	14156	15287	2d65c2ea-0088-4ee7-b81d-10abf10e4b21	+	om_073_012.sorted.bed	KO	12
MT	14156	15282	48bf7735-e2e6-45cf-9ea5-e14385cd4b52	+	om_073_012.sorted.bed	KO	12
MT	14156	15286	53f9b62c-f99f-4cc1-bc4a-97ea88ec728d	+	om_073_012.sorted.bed	KO	12
MT	14156	15288	6068ffd3-4526-4972-8724-2427c5a26174	+	om_073_012.sorted.bed	KO	12
MT	14156	15287	6e06acc3-9c6f-4d8b-97fd-453bd627ab7d	+	om_073_012.sorted.bed	KO	12
MT	14156	15288	0eafb1ba-46ab-4724-b8ba-24218fe2b999	+	om_073_012.sorted.bed	KO	12
MT	14156	15288	19c1922f-d415-4706-b29b-67680930620e	+	om_073_012.sorted.bed	KO	12
MT	14156	15288	1e0afbf4-4930-4b90-be5a-3ec393729b5a	+	om_073_012.sorted.bed	KO	12
MT	14156	14556	31142bcb-1f69-46f8-9c93-c459bbd79702	+	om_073_012.sorted.bed	KO	12
MT	14156	15285	42fabcc2-9065-4ee4-93d5-6098c1d0a896	+	om_073_012.sorted.bed	KO	12
MT	14156	15287	6af94530-55a7-4954-970a-745f68ccb47b	+	om_073_012.sorted.bed	KO	12
MT	14156	15263	6dab4bbb-1788-4b80-99d9-2da3dbca2ba0	+	om_073_012.sorted.bed	KO	12
MT	14156	15282	739c832b-ab51-4948-81e6-122a35e2b8ba	+	om_073_012.sorted.bed	KO	12
MT	14156	15288	80512fce-8ade-4186-850b-6e0766014f7e	+	om_073_012.sorted.bed	KO	12
MT	14156	15288	8bf9d6e2-fc2a-4ad1-843f-c10aab1cf372	+	om_073_012.sorted.bed	KO	12
MT	14156	15288	91d3a8c8-dfa7-4a54-b630-42a45b0f8685	+	om_073_012.sorted.bed	KO	12
MT	14156	15288	9d9c4923-e667-4e71-a5ed-8294f0367319	+	om_073_012.sorted.bed	KO	12
MT	14156	15288	a32c0560-f42e-4434-a24d-43eccec93b1f	+	om_073_012.sorted.bed	KO	12
MT	14156	15281	b633b23c-9165-4c16-86ae-45727adad1b9	+	om_073_012.sorted.bed	KO	12
MT	14156	15282	cd43f8e6-d871-4163-b2cd-fa3e1bf08ce4	+	om_073_012.sorted.bed	KO	12
MT	14156	15281	d3eccd0b-905f-4277-8b8c-881305fc30b5	+	om_073_012.sorted.bed	KO	12
MT	14156	14798	0e3b21e4-6a4a-458b-9664-bab8fb992841	+	om_073_012.sorted.bed	KO	12
MT	14156	15288	1cf3c335-8491-488f-8dad-cf564bdb34ce	+	om_073_012.sorted.bed	KO	12
MT	14156	15288	6b9c03bd-8aaa-4595-9b42-c67aad9c32bb	+	om_073_012.sorted.bed	KO	12
MT	14156	15287	6edb0235-cf62-44b0-a3ae-3ce36daa8bd5	+	om_073_012.sorted.bed	KO	12
MT	14156	15288	718a9088-4886-4d69-9e55-4acace2b554a	+	om_073_012.sorted.bed	KO	12
MT	14156	15282	854d7745-1eda-415b-8300-d8613e13d569	+	om_073_012.sorted.bed	KO	12
MT	14156	15287	9229f81d-4696-4579-9a0e-e218b0ec16d1	+	om_073_012.sorted.bed	KO	12
MT	14156	15287	ba8a9c44-35f2-466a-bf51-7bdac08ffe90	+	om_073_012.sorted.bed	KO	12
MT	14156	15282	be59dea7-4422-452d-b909-589f9f7e4e57	+	om_073_012.sorted.bed	KO	12
MT	14156	15288	d7580cd6-b95c-414f-9bc3-0288a721eacf	+	om_073_012.sorted.bed	KO	12
MT	14156	15287	dfc32155-4402-4b0b-9d8c-4741840f148e	+	om_073_012.sorted.bed	KO	12
MT	14156	15288	eaf513ad-75b0-4302-a234-2baadf0dd0f0	+	om_073_012.sorted.bed	KO	12
MT	14156	15288	fe328670-c72c-4afe-b3cd-37ec123f17ba	+	om_073_012.sorted.bed	KO	12
MT	14156	15287	0d3ed7d2-3bc4-4d22-a844-7158c39de4d5	+	om_073_012.sorted.bed	KO	12
MT	14156	14297	1571c6a3-e87e-4bf5-a043-9174dbef9d53	+	om_073_012.sorted.bed	KO	12
MT	14156	15288	426e0de9-fbe0-4140-965e-7f1cb268ecc2	+	om_073_012.sorted.bed	KO	12
MT	14156	15287	46dd0711-21e9-4b68-a986-5352c3fc1898	+	om_073_012.sorted.bed	KO	12
MT	14156	15284	5cdd24c5-e120-4ced-85ae-2d2ea59dcb10	+	om_073_012.sorted.bed	KO	12
MT	14156	14592	600dfa38-d631-40f5-96d2-623ec201ff88	+	om_073_012.sorted.bed	KO	12
MT	14156	15285	6f05b514-2bc9-4894-a80d-95225cfde5b9	+	om_073_012.sorted.bed	KO	12
MT	14156	15287	70c0308e-5cce-49f4-9156-0af463858ead	+	om_073_012.sorted.bed	KO	12
MT	14156	15287	a2017317-fc2d-47d7-b150-ac602975ea9a	+	om_073_012.sorted.bed	KO	12
MT	14156	15287	adf2ae34-b6c2-49bd-a8b4-38e9ab3f50b5	+	om_073_012.sorted.bed	KO	12
MT	14156	15287	ae2dca8b-00f4-49b4-b548-06a800739846	+	om_073_012.sorted.bed	KO	12
MT	14156	15288	b0868f7e-9941-42b7-b7d8-834f3a63207b	+	om_073_012.sorted.bed	KO	12
MT	14156	15282	bdd72d2b-cf5a-4500-aafe-c2cc2cbd8ab8	+	om_073_012.sorted.bed	KO	12
MT	14156	14413	fc44260b-e984-4175-bb4f-6be68dec39fa	+	om_073_012.sorted.bed	KO	12
MT	14156	15288	104bb347-7095-4c21-bb34-980653cac5e1	+	om_073_012.sorted.bed	KO	12
MT	14156	15284	18589fee-97ea-4c73-a013-8e56348defe5	+	om_073_012.sorted.bed	KO	12
MT	14156	15286	2652a9b1-45b7-438f-858f-ca7dee1534c8	+	om_073_012.sorted.bed	KO	12
MT	14156	15288	4c0d9d34-d0c7-4f0c-9dce-557dd5a386c3	+	om_073_012.sorted.bed	KO	12
MT	14156	15288	853f597b-5c91-48f2-95f9-242b4b8c94ae	+	om_073_012.sorted.bed	KO	12
MT	14156	15287	abcb2f58-103e-4f0c-9bbe-dbe291072b19	+	om_073_012.sorted.bed	KO	12
MT	14156	15288	af721768-45fc-436d-91b4-ee35329e33c4	+	om_073_012.sorted.bed	KO	12
MT	14156	15287	b5cd982c-b6c8-4ab3-86b5-0a658d15cb08	+	om_073_012.sorted.bed	KO	12
MT	14156	15282	bcf0990d-ba0f-4986-ba4a-0d5213b8410d	+	om_073_012.sorted.bed	KO	12
MT	14156	15288	e8729e78-f2eb-4028-a3df-2f7c8ac3b6aa	+	om_073_012.sorted.bed	KO	12
MT	14156	15288	e8fd8005-f2b5-469d-aa59-ade324041dae	+	om_073_012.sorted.bed	KO	12
MT	14156	15288	0973f923-fdeb-4130-82d5-8e9e470fc551	+	om_073_012.sorted.bed	KO	12
MT	14156	15287	1a8d7c53-507a-48d3-83ef-24c4cd4ee6ed	+	om_073_012.sorted.bed	KO	12
MT	14156	15288	28e0fc9c-0dcb-4c30-a217-1c27f7ce9585	+	om_073_012.sorted.bed	KO	12
MT	14156	14576	2c07eccf-0f43-4982-a2d6-c2f49989a42f	+	om_073_012.sorted.bed	KO	12
MT	14156	15287	32a17cfd-e43d-4b1d-863b-85ae91a14214	+	om_073_012.sorted.bed	KO	12
MT	14156	15288	33b7f5a2-6a4a-47f3-865a-4bec793d590c	+	om_073_012.sorted.bed	KO	12
MT	14156	15282	71657078-9dcd-414a-b8fd-ac9b731df44c	+	om_073_012.sorted.bed	KO	12
MT	14156	14989	786507ba-d24b-493e-ab30-74e82aa139d0	+	om_073_012.sorted.bed	KO	12
MT	14156	15288	7cda3ada-85f1-4dec-b786-ecf09090a07e	+	om_073_012.sorted.bed	KO	12
MT	14156	14939	86a5fbcc-73c7-40f7-990e-a9c5c9531224	+	om_073_012.sorted.bed	KO	12
MT	14156	15288	8bb9665d-6f15-4001-a780-f5acbbe8511b	+	om_073_012.sorted.bed	KO	12
MT	14156	15287	94946eb9-a0b1-4b0a-93c7-d144581663d0	+	om_073_012.sorted.bed	KO	12
MT	14156	15095	97206c9f-4d05-4019-9714-2e48882f262f	+	om_073_012.sorted.bed	KO	12
MT	14156	15288	a547d49a-0855-4b5c-8b0c-14f4d4c49839	+	om_073_012.sorted.bed	KO	12
MT	14156	15288	abaa2a43-0522-48b1-9177-b57cf773ee4b	+	om_073_012.sorted.bed	KO	12
MT	14156	15288	c1d47d0b-c173-4655-a3a7-392bd9c6b5ec	+	om_073_012.sorted.bed	KO	12
MT	14156	14660	c6a6b454-6299-4ee3-8528-52d11209d5fa	+	om_073_012.sorted.bed	KO	12
MT	14156	15288	f1e3fc58-52d7-4be6-b33a-0025612b196a	+	om_073_012.sorted.bed	KO	12
MT	14156	15288	8bfb1583-93ab-41b5-86eb-d34c6973b859	+	om_073_012.sorted.bed	KO	12
MT	14156	15288	a3a740fa-44cf-4fb6-9082-895cb8feef4a	+	om_073_012.sorted.bed	KO	12
MT	14156	15288	b9270333-f660-4b05-8c06-b0f611e98761	+	om_073_012.sorted.bed	KO	12
MT	14156	15287	bff8d32a-5586-4dc2-8e8e-26db7ec59a57	+	om_073_012.sorted.bed	KO	12
MT	14156	15282	e4edaa33-6e8d-4bd8-9752-4e2a0418f0c8	+	om_073_012.sorted.bed	KO	12
MT	14156	15287	eb1fd687-584e-4da3-a605-c7984f1f62c6	+	om_073_012.sorted.bed	KO	12
MT	14156	14486	f47101bc-5bf4-43ea-b98f-bb62fb9b7b5c	+	om_073_012.sorted.bed	KO	12
MT	14156	15282	05d5bab7-e87e-49db-ad39-82dddbead348	+	om_073_012.sorted.bed	KO	12
MT	14156	14561	08730294-a6de-4799-9ea2-5aa6b742a433	+	om_073_012.sorted.bed	KO	12
MT	14156	15287	111c24c4-9618-4f91-b074-c01cb3db1a4b	+	om_073_012.sorted.bed	KO	12
MT	14156	15287	122af394-3eaa-4645-89e6-d280caa6db1c	+	om_073_012.sorted.bed	KO	12
MT	14156	15282	12fb3853-beea-4d41-827e-0a08d159b04d	+	om_073_012.sorted.bed	KO	12
MT	14156	15287	17ef7375-6f0b-4b9c-84e5-291e812118d4	+	om_073_012.sorted.bed	KO	12
MT	14156	15287	1d562541-2c14-430f-b447-54ebb72aa70d	+	om_073_012.sorted.bed	KO	12
MT	14156	15288	1d9eada0-78c1-4583-80ed-82082474291b	+	om_073_012.sorted.bed	KO	12
MT	14156	15288	420318f6-5b14-4557-8e36-729770e1aed7	+	om_073_012.sorted.bed	KO	12
MT	14156	15288	4957d5d6-31f0-460b-a04e-c151d5df32c6	+	om_073_012.sorted.bed	KO	12
MT	14156	14697	51000499-5808-42e7-9f7b-9bb7ac467aab	+	om_073_012.sorted.bed	KO	12
MT	14156	15288	5e061785-726a-4a53-aa80-f6f5526a0534	+	om_073_012.sorted.bed	KO	12
MT	14156	15287	63adbd04-154c-44ea-bc5d-fbccc7dea3d5	+	om_073_012.sorted.bed	KO	12
MT	14156	15287	8a5b605b-1e49-460c-b695-da05dff1dd4c	+	om_073_012.sorted.bed	KO	12
MT	14156	15288	bcc700e8-b7a1-4fe0-a6b4-9d0f104ebfd5	+	om_073_012.sorted.bed	KO	12
MT	14156	15288	de7dcc87-6502-4aff-b4f5-b41bfbbef9c1	+	om_073_012.sorted.bed	KO	12
MT	14156	15288	f50f9c6b-7c27-4b10-af38-43f43b5212b2	+	om_073_012.sorted.bed	KO	12
MT	14156	15288	033b7505-c6c6-4582-8c03-fd5ee2388c10	+	om_073_012.sorted.bed	KO	12
MT	14156	15285	073eaa8b-ef82-4cc4-97e9-8c20ce7a94ce	+	om_073_012.sorted.bed	KO	12
MT	14156	15287	1651d06b-4927-49c3-b2fd-54f82257c4db	+	om_073_012.sorted.bed	KO	12
MT	14156	15287	2ba5adf4-b3f8-4f9c-b9e7-b59e6a0651c1	+	om_073_012.sorted.bed	KO	12
MT	14156	15287	3c71b9ac-8bb6-4bda-9fef-ffcb09822010	+	om_073_012.sorted.bed	KO	12
MT	14156	15288	40687a92-f656-4eb8-a580-a6adf74a1dcb	+	om_073_012.sorted.bed	KO	12
MT	14156	14672	5eff4809-b37a-4542-956d-9bc1de16d4a8	+	om_073_012.sorted.bed	KO	12
MT	14156	15288	b10a8edb-7d30-410d-866f-4300e00b1077	+	om_073_012.sorted.bed	KO	12
MT	14156	14711	b59aa297-734a-4d7b-8525-16ca825cef6c	+	om_073_012.sorted.bed	KO	12
MT	14156	15288	dc72ee2a-1960-4750-ab5e-58803c44c7d2	+	om_073_012.sorted.bed	KO	12
MT	14156	15287	e2ba061d-69f1-4913-ad5b-2375394ed316	+	om_073_012.sorted.bed	KO	12
MT	14156	15287	ee66f1f3-4052-4ad1-9959-6bd71c7ece03	+	om_073_012.sorted.bed	KO	12
MT	14156	15288	0f3ea1b3-bd64-488a-869f-790419ec00a2	+	om_073_012.sorted.bed	KO	12
MT	14156	15288	1fa43b38-3a04-4e1d-8d83-f2ec0616bb20	+	om_073_012.sorted.bed	KO	12
MT	14156	15284	62d5a379-8809-4e6c-bbd5-a18de58c4238	+	om_073_012.sorted.bed	KO	12
MT	14156	14803	684c433c-cb6a-4c63-bfc6-2c8a69a0f259	+	om_073_012.sorted.bed	KO	12
MT	14156	15283	789abd5d-2baf-4ab2-ac81-73ddc89555f1	+	om_073_012.sorted.bed	KO	12
MT	14156	15287	9e0b9f05-8458-4ff2-87c8-65938ed84b0d	+	om_073_012.sorted.bed	KO	12
MT	14156	15288	f9173732-9119-46f9-87d9-2b1051dc08dc	+	om_073_012.sorted.bed	KO	12
MT	14156	15288	fc57feba-909a-4a8e-a82a-de94aabff71e	+	om_073_012.sorted.bed	KO	12
MT	14156	15282	0695e80d-57d0-4a9d-9e1c-5f0c1f452508	+	om_073_012.sorted.bed	KO	12
MT	14156	15287	0e8b002f-bdff-4aef-a7c2-a203424ea63c	+	om_073_012.sorted.bed	KO	12
MT	14156	14653	1250dc89-024e-4b91-9796-b8ddc32cfa0e	+	om_073_012.sorted.bed	KO	12
MT	14156	15279	447de2bb-e585-4278-9561-7f2a0392555c	+	om_073_012.sorted.bed	KO	12
MT	14156	15288	bf84032c-d838-4478-bf7c-7657e68fa4c8	+	om_073_012.sorted.bed	KO	12
MT	14156	15284	13173acb-2edd-4012-b123-5a7b05d09668	+	om_073_012.sorted.bed	KO	12
MT	14156	15285	209661ce-0c9e-4c64-bdbb-ff7fcd0ce9b3	+	om_073_012.sorted.bed	KO	12
MT	14156	14535	2b9d270b-b026-4a2e-b937-02b9d358fb62	+	om_073_012.sorted.bed	KO	12
MT	14156	15086	38595009-8d22-4501-8430-ee9637096207	+	om_073_012.sorted.bed	KO	12
MT	14156	14616	5a1b6f1c-311a-48d0-973e-66d151ebe75d	+	om_073_012.sorted.bed	KO	12
MT	14156	15176	63618469-d5fc-4861-b793-3b7f6338ff80	+	om_073_012.sorted.bed	KO	12
MT	14156	15288	6cb3747e-b6ed-4717-808e-8b6d99b14b9a	+	om_073_012.sorted.bed	KO	12
MT	14156	15288	7735b0a3-709f-468f-9b3f-c6c36015fc52	+	om_073_012.sorted.bed	KO	12
MT	14156	15287	920f6508-052c-4bae-b284-d425527115d1	+	om_073_012.sorted.bed	KO	12
MT	14156	15288	a0678d19-eb97-4a84-b024-82267d872b8a	+	om_073_012.sorted.bed	KO	12
MT	14156	15282	bb4e4be7-8cf6-4e9d-98da-e5ced3f1c1f8	+	om_073_012.sorted.bed	KO	12
MT	14156	15105	d7a8f20f-d50d-4301-8b30-13a7ad2eb376	+	om_073_012.sorted.bed	KO	12
MT	14156	15287	f463fc7c-2c91-49a3-99f9-db9b1ecf262b	+	om_073_012.sorted.bed	KO	12
MT	14156	15287	16558903-39ca-41be-a382-be90c6e54f0a	+	om_073_012.sorted.bed	KO	12
MT	14156	15288	23428c04-5a7d-4396-84d7-8af4a28c7907	+	om_073_012.sorted.bed	KO	12
MT	14156	15288	2c5c5715-4e82-478b-b10d-2d969d649eaf	+	om_073_012.sorted.bed	KO	12
MT	14156	15288	3a52ba59-31b8-488c-b49f-c77120c17cf7	+	om_073_012.sorted.bed	KO	12
MT	14156	15288	42d4effb-7e5a-41ac-a9e9-2a8d9228a01c	+	om_073_012.sorted.bed	KO	12
MT	14156	15288	42eb1cbd-946f-4a76-b0e7-15a060673125	+	om_073_012.sorted.bed	KO	12
MT	14156	14987	4662358b-9ca7-4428-9110-b05d43f39ed7	+	om_073_012.sorted.bed	KO	12
MT	14156	15288	4be1f8be-6605-4edc-b2af-ea554a6f4433	+	om_073_012.sorted.bed	KO	12
MT	14156	15288	15c8d4d4-08b1-40f4-98ff-e81a87edcd86	+	om_073_012.sorted.bed	KO	12
MT	14156	15288	2895d45c-225c-4df6-bb46-d1f500c9cf19	+	om_073_012.sorted.bed	KO	12
MT	14156	15288	41574e3a-ed1e-4eb9-9666-05d42ee3b7b6	+	om_073_012.sorted.bed	KO	12
MT	14156	15288	810a4515-12ef-4762-9180-efc9f9fff478	+	om_073_012.sorted.bed	KO	12
MT	14156	15288	8900684b-d33c-4db7-a613-34184a0d2812	+	om_073_012.sorted.bed	KO	12
MT	14156	15288	b1a903a6-f895-4c02-87a1-b27c0645fde3	+	om_073_012.sorted.bed	KO	12
MT	14156	15288	c20c35d6-3ecf-40c9-b057-5fe345687e72	+	om_073_012.sorted.bed	KO	12
MT	14156	15287	dd65f92d-703d-48b9-a9f5-a2af0bc8452f	+	om_073_012.sorted.bed	KO	12
MT	14156	15288	e415ecff-2ac3-4acc-aa10-a437705412f2	+	om_073_012.sorted.bed	KO	12
MT	14156	15282	ef035075-ead9-4faf-a285-cc2be70ebec8	+	om_073_012.sorted.bed	KO	12
MT	14156	15288	f077e180-0e78-4659-b0b8-16039ee474f5	+	om_073_012.sorted.bed	KO	12
MT	14156	15282	19dcb2da-661a-4f33-be79-4940b9d389de	+	om_073_012.sorted.bed	KO	12
MT	14156	15288	1e698b1a-5df0-4df0-80cc-260418c4c6b8	+	om_073_012.sorted.bed	KO	12
MT	14156	15288	3b95a8c8-0c72-471b-b6e3-179d694ead4b	+	om_073_012.sorted.bed	KO	12
MT	14156	15288	51558118-1cb7-445e-8312-b0b705036cec	+	om_073_012.sorted.bed	KO	12
MT	14156	15288	6650f496-658d-4f17-a30a-f20f0951fb21	+	om_073_012.sorted.bed	KO	12
MT	14156	15287	81fdd292-1358-4eb3-8ca6-5bc058baa2ad	+	om_073_012.sorted.bed	KO	12
MT	14156	15282	aca6bbe7-e1a5-4b2a-bcf0-d59c7f757ebc	+	om_073_012.sorted.bed	KO	12
MT	14156	15288	bc225c09-7244-401b-974c-21821e7e65fc	+	om_073_012.sorted.bed	KO	12
MT	14156	14964	c4ca3b91-ab2e-4bc1-a9a1-388da3e72b85	+	om_073_012.sorted.bed	KO	12
MT	14156	15287	d741cfcd-124f-4fd6-a13e-f5d3da8707dc	+	om_073_012.sorted.bed	KO	12
MT	14156	15288	f5adf392-c6b9-4ad1-ac6c-abe805656a3e	+	om_073_012.sorted.bed	KO	12
MT	14156	15287	044739bd-05ff-4170-bfbc-765f555faac5	+	om_073_012.sorted.bed	KO	12
MT	14156	15287	0a52d53c-7d41-4123-ae45-7a12f725b77c	+	om_073_012.sorted.bed	KO	12
MT	14156	15288	103a0a28-f6fc-4685-a4e2-cee8fa06e2b9	+	om_073_012.sorted.bed	KO	12
MT	14156	14542	15dd96b7-6bde-430c-a3b9-763745bf5b44	+	om_073_012.sorted.bed	KO	12
MT	14156	14497	256ce8ea-48d3-4339-b454-65ed479ae515	+	om_073_012.sorted.bed	KO	12
MT	14156	15282	30655cf5-3905-4788-aed5-f43d11030677	+	om_073_012.sorted.bed	KO	12
MT	14156	14699	3929f979-992b-4fea-801e-112a639d14fe	+	om_073_012.sorted.bed	KO	12
MT	14156	15288	4228f075-c97d-4105-a0de-b4e4fd90ec1b	+	om_073_012.sorted.bed	KO	12
MT	14156	15288	499ef357-0be3-4950-a3bf-ffcc2119bb11	+	om_073_012.sorted.bed	KO	12
MT	14156	15287	58443dd6-12a6-43e2-ba79-e09615168af6	+	om_073_012.sorted.bed	KO	12
MT	14156	15287	5969c9e7-d08d-4dec-98fa-0622e548a817	+	om_073_012.sorted.bed	KO	12
MT	14156	15288	672b6445-2524-487d-893d-f8e5c2c2570e	+	om_073_012.sorted.bed	KO	12
MT	14156	15282	6c059de2-7e83-468b-8c8c-1e3349e9e157	+	om_073_012.sorted.bed	KO	12
MT	14156	15288	75e6ed14-23e7-41e5-b96f-137bace9dd45	+	om_073_012.sorted.bed	KO	12
MT	14156	15279	82038079-2233-42ed-8959-daa7fe31b448	+	om_073_012.sorted.bed	KO	12
MT	14156	15288	82328def-c970-4f3d-87a2-48d7d9650842	+	om_073_012.sorted.bed	KO	12
MT	14156	15288	8ca7f716-afd5-44a8-9c81-7b36c6e85986	+	om_073_012.sorted.bed	KO	12
MT	14156	15288	96cc5378-2a08-4a34-8028-4d0ff7fd00f9	+	om_073_012.sorted.bed	KO	12
MT	14156	15282	c7854071-8af8-42d2-bda6-fdbdf695a17d	+	om_073_012.sorted.bed	KO	12
MT	14156	15283	c95d7ac6-38ee-4cd5-8d0b-af692fe76f07	+	om_073_012.sorted.bed	KO	12
MT	14156	15285	d3f3741b-f411-4429-9012-2337e96979b8	+	om_073_012.sorted.bed	KO	12
MT	14156	15287	da37f0de-4fcb-442f-90dd-9b27b206d9a5	+	om_073_012.sorted.bed	KO	12
MT	14156	15288	dae9a5c2-bc77-407f-ba34-b5295c77bd05	+	om_073_012.sorted.bed	KO	12
MT	14156	15288	231da12a-9bdd-4312-a3d6-7bb8b999d60c	+	om_073_012.sorted.bed	KO	12
MT	14156	15288	27b54e10-fcf5-4902-99d1-66e0afeec1db	+	om_073_012.sorted.bed	KO	12
MT	14156	15288	3a558871-00a2-4d21-9c0b-0cc6b860cf10	+	om_073_012.sorted.bed	KO	12
MT	14156	15288	4236d41a-3ef7-46c2-b598-bf8040241e7f	+	om_073_012.sorted.bed	KO	12
MT	14156	15288	733695f9-3e0f-47f2-ab0d-cbf1a91252eb	+	om_073_012.sorted.bed	KO	12
MT	14156	15288	7f2b9d37-c9be-47cf-a0a9-edc8b4e24410	+	om_073_012.sorted.bed	KO	12
MT	14156	15287	9ac28e60-4edc-47ce-b3cc-a1234fbb0a2a	+	om_073_012.sorted.bed	KO	12
MT	14156	15287	2199224c-d5f2-40d2-8e93-5d60fcd2ee93	+	om_073_012.sorted.bed	KO	12
MT	14156	15288	3580ccef-37c9-4713-b1d2-9c2d216b79c7	+	om_073_012.sorted.bed	KO	12
MT	14156	15267	3b56ea46-fdcb-4920-a421-f4bfe083170e	+	om_073_012.sorted.bed	KO	12
MT	14156	15283	3d249207-0e50-4023-a3ff-b2e7904c3ebd	+	om_073_012.sorted.bed	KO	12
MT	14156	15288	6a44ffb5-1a64-4cc4-a9a4-722d3bd6d5d1	+	om_073_012.sorted.bed	KO	12
MT	14156	15288	72d6157a-484c-4f65-b946-518efd04ddb1	+	om_073_012.sorted.bed	KO	12
MT	14156	15288	82f97f3b-d819-4443-9c15-ecd635510dd7	+	om_073_012.sorted.bed	KO	12
MT	14156	15288	8f0d1c3e-ec94-4a8f-9825-7bb156ec9be6	+	om_073_012.sorted.bed	KO	12
MT	14156	14809	b4eedf67-5db7-46a9-93cd-3178f8abf034	+	om_073_012.sorted.bed	KO	12
MT	14156	15288	b654f381-f92c-4a9e-9267-63c6a0b66f47	+	om_073_012.sorted.bed	KO	12
MT	14156	15282	c1bdbdcb-b087-4e2f-b2e9-642e27b0c154	+	om_073_012.sorted.bed	KO	12
MT	14156	15283	ccdbb7ba-23a4-47da-8912-55b6769f824c	+	om_073_012.sorted.bed	KO	12
MT	14156	15288	e03af42c-8115-44e1-b56b-40e58a51442c	+	om_073_012.sorted.bed	KO	12
MT	14156	15287	e2e39cb9-24f8-423a-8259-c7fbdf699b66	+	om_073_012.sorted.bed	KO	12
MT	14156	15287	e9817692-5331-48fd-ba8d-b59a4b9cb463	+	om_073_012.sorted.bed	KO	12
MT	14156	15288	ea1f54bf-647c-4b18-8e16-e187f2ee6dd6	+	om_073_012.sorted.bed	KO	12
MT	14156	15287	eb289080-e69e-440b-a388-1aef0a318d19	+	om_073_012.sorted.bed	KO	12
MT	14156	15288	f295b566-4de3-4148-a9b9-bb092c32edbb	+	om_073_012.sorted.bed	KO	12
MT	14156	15282	14ec968e-3047-4497-a89d-1f55b8911e2a	+	om_073_012.sorted.bed	KO	12
MT	14156	15288	2596d96e-0214-4b2c-821b-deac903707c3	+	om_073_012.sorted.bed	KO	12
MT	14156	15282	332004d7-5af6-45a0-b9c1-f6111347c3ac	+	om_073_012.sorted.bed	KO	12
MT	14156	15288	6a11700b-6408-4300-89a7-2c7d2d17c942	+	om_073_012.sorted.bed	KO	12
MT	14156	15287	820f0278-beed-442f-922d-658add698500	+	om_073_012.sorted.bed	KO	12
MT	14156	15288	a1cb6503-5f23-47bd-9fa0-708f03573876	+	om_073_012.sorted.bed	KO	12
MT	14156	15288	a9398650-e907-4a3f-a79b-a7c356bb5c02	+	om_073_012.sorted.bed	KO	12
MT	14156	15282	b34f8e39-ed02-42c8-9076-f8ac61787891	+	om_073_012.sorted.bed	KO	12
MT	14156	15288	b36ca950-7e3c-4a57-8c02-2a4862659683	+	om_073_012.sorted.bed	KO	12
MT	14156	15288	b62c946b-2e17-4656-bbaf-93a9c8f3e26e	+	om_073_012.sorted.bed	KO	12
MT	14156	15287	cb2aa0fa-a829-43e5-bd86-280ca59483c1	+	om_073_012.sorted.bed	KO	12
MT	14156	15288	db8e11d8-cc6a-4451-ab27-978252fd303f	+	om_073_012.sorted.bed	KO	12
MT	14156	15288	ea0b5ee5-4798-4785-89a4-776f5e3a4905	+	om_073_012.sorted.bed	KO	12
MT	14156	15288	ec766929-3fb8-4dc1-8225-0ec17aabebff	+	om_073_012.sorted.bed	KO	12
MT	14156	14962	0cd65be8-2c08-4d08-9012-5e84c3129098	+	om_073_012.sorted.bed	KO	12
MT	14156	15282	219faf05-0373-4789-b7ec-a404a9b47142	+	om_073_012.sorted.bed	KO	12
MT	14156	15288	38727050-6cc9-4210-becc-6b581dbe7a35	+	om_073_012.sorted.bed	KO	12
MT	14156	15288	593b8264-5f4e-40a8-b5a3-e6be1025870b	+	om_073_012.sorted.bed	KO	12
MT	14156	15288	650873ed-4aa7-4405-a16a-68a21902d4e5	+	om_073_012.sorted.bed	KO	12
MT	14156	15288	76737228-e422-4e72-94d1-81a3264e0d8a	+	om_073_012.sorted.bed	KO	12
MT	14156	15288	7b50e666-8ae0-4287-ac96-83e240e63fc1	+	om_073_012.sorted.bed	KO	12
MT	14156	15285	7ec37808-7c9e-4ffd-94f6-d177b3900022	+	om_073_012.sorted.bed	KO	12
MT	14156	15282	80a1f5ad-7da7-4a16-a198-c5549c6f546d	+	om_073_012.sorted.bed	KO	12
MT	14156	15288	897884d7-70f9-45f0-9f73-afc1b52a0af5	+	om_073_012.sorted.bed	KO	12
MT	14156	15288	93ff61a7-4b46-4581-a325-6f9f43625db4	+	om_073_012.sorted.bed	KO	12
MT	14156	15287	9570b66a-4ac9-4e36-b548-7df5d8476288	+	om_073_012.sorted.bed	KO	12
MT	14156	15282	9f38ef58-15f1-45bd-b8ad-22670ac359e8	+	om_073_012.sorted.bed	KO	12
MT	14156	15288	a2174735-4234-4aeb-bb72-6de03f7aeb1e	+	om_073_012.sorted.bed	KO	12
MT	14156	14626	a86ff329-43d1-43d0-9d94-391e0d6b21a7	+	om_073_012.sorted.bed	KO	12
MT	14156	15282	abf87e0d-7d40-49cb-ae7c-e7e3d5a72cae	+	om_073_012.sorted.bed	KO	12
MT	14156	15288	b69f4f0a-dfee-406d-bca0-2026add774c7	+	om_073_012.sorted.bed	KO	12
MT	14156	15288	bc055480-fcfb-47d0-9dfe-801946c28e8f	+	om_073_012.sorted.bed	KO	12
MT	14156	15288	c5fb1c29-9999-4b8b-ba0a-e0bf76f37975	+	om_073_012.sorted.bed	KO	12
MT	14156	15288	c96c6163-22fa-4300-9301-e5dcf00f589a	+	om_073_012.sorted.bed	KO	12
MT	14156	15287	dd13d089-c1e1-48f4-975a-68a58786fa80	+	om_073_012.sorted.bed	KO	12
MT	14156	15282	de98e4c1-a02f-48a5-9188-970a7f358698	+	om_073_012.sorted.bed	KO	12
MT	14156	15288	e325420a-40b6-489a-912f-f8280e4b9ca0	+	om_073_012.sorted.bed	KO	12
MT	14156	15282	18bf93dd-5098-4216-8643-df309b784425	+	om_073_012.sorted.bed	KO	12
MT	14156	15288	2a70f5ab-3569-44bf-b37d-970d2dad7f13	+	om_073_012.sorted.bed	KO	12
MT	14156	15288	314d5169-d784-4e4f-a21f-ea477b44798b	+	om_073_012.sorted.bed	KO	12
MT	14156	15288	34eb8779-90b8-40af-8f67-a685b913dbe0	+	om_073_012.sorted.bed	KO	12
MT	14156	15288	3cbced06-ec22-4852-90e5-ca637a8f16fe	+	om_073_012.sorted.bed	KO	12
MT	14156	15287	4230ebe3-943e-4f88-a61e-e6139309db0b	+	om_073_012.sorted.bed	KO	12
MT	14156	15287	4e4819b8-7432-490c-b26d-aad09e68f669	+	om_073_012.sorted.bed	KO	12
MT	14156	15285	51e0c989-4929-4c45-9fe9-8346e10e8772	+	om_073_012.sorted.bed	KO	12
MT	14156	15287	52319b30-e921-4867-aba9-7edbdec19c57	+	om_073_012.sorted.bed	KO	12
MT	14156	15288	5a5ab77d-e546-4105-ba95-6c944f6a461b	+	om_073_012.sorted.bed	KO	12
MT	14156	15287	93447efa-f613-4338-b3bc-d89f5d8d11dd	+	om_073_012.sorted.bed	KO	12
MT	14156	15288	b4780fac-72aa-4355-8f05-7c196a930b67	+	om_073_012.sorted.bed	KO	12
MT	14156	15288	b6e12095-b25b-4d4b-ad67-66848318a71e	+	om_073_012.sorted.bed	KO	12
MT	14156	15288	c5a0cd4f-3286-4aa5-8eed-076e18d7f70e	+	om_073_012.sorted.bed	KO	12
MT	14156	15288	d5c9a8cf-fa66-45e3-8f33-2bebeb4698a2	+	om_073_012.sorted.bed	KO	12
MT	14156	15288	e78d4deb-1939-4bb4-b129-8ab5256eb2c7	+	om_073_012.sorted.bed	KO	12
MT	14156	15288	46ee7908-5c80-4823-98b0-cb65225be563	+	om_073_012.sorted.bed	KO	12
MT	14156	15283	5199a9bb-788c-4c4a-9357-7d8b096bece8	+	om_073_012.sorted.bed	KO	12
MT	14156	15288	5b5e7986-b444-4bbc-ab64-f9dda2eaa04d	+	om_073_012.sorted.bed	KO	12
MT	14156	15287	65ddcee5-3753-4812-b229-3547a544c876	+	om_073_012.sorted.bed	KO	12
MT	14156	15288	8494a36c-09bb-4f65-ac0a-48b56d628055	+	om_073_012.sorted.bed	KO	12
MT	14156	15288	85468fd3-aa11-4342-bb38-d4a7571b3600	+	om_073_012.sorted.bed	KO	12
MT	14156	15288	91fcfeea-172c-4010-a457-167b9de06444	+	om_073_012.sorted.bed	KO	12
MT	14156	15151	afe4ccb4-3b86-482e-bbf0-cffe25e4c544	+	om_073_012.sorted.bed	KO	12
MT	14156	15288	b55e7481-84f4-4960-8f2a-fd7d05bd9aed	+	om_073_012.sorted.bed	KO	12
MT	14156	15287	b8c930b5-a82a-460d-9efc-212fdec4a051	+	om_073_012.sorted.bed	KO	12
MT	14156	15270	c2afa9c5-b448-44bf-8ce9-a98069de2506	+	om_073_012.sorted.bed	KO	12
MT	14156	14514	c5d5e330-bab3-4648-846f-9068c888533e	+	om_073_012.sorted.bed	KO	12
MT	14156	15287	c6416dc3-af61-460e-a39c-01454d3e3424	+	om_073_012.sorted.bed	KO	12
MT	14156	15123	f114a954-bc6b-473b-831f-f389e0a7d637	+	om_073_012.sorted.bed	KO	12
MT	14156	15287	f86c4f65-b275-4777-ad72-50f979bf85e7	+	om_073_012.sorted.bed	KO	12
MT	14156	15282	22354a3b-e31b-4b9f-aebc-bb416266d209	+	om_073_012.sorted.bed	KO	12
MT	14156	15288	2b4ab842-d26a-495a-b639-9f1004fd484e	+	om_073_012.sorted.bed	KO	12
MT	14156	14731	39e4c69f-04f0-433d-a37d-f3c2d097045f	+	om_073_012.sorted.bed	KO	12
MT	14156	15283	4f55de32-a229-4542-ad2f-211c2e697043	+	om_073_012.sorted.bed	KO	12
MT	14156	15283	530c5cd3-25de-45b9-b9f0-32394c9e9bfd	+	om_073_012.sorted.bed	KO	12
MT	14156	15288	5602c418-4ece-42ce-88f6-90ecc6554914	+	om_073_012.sorted.bed	KO	12
MT	14156	15288	65b809fe-d95a-4249-af25-44a1f1243248	+	om_073_012.sorted.bed	KO	12
MT	14156	15288	8bb64363-e483-47ad-aada-b730d348956e	+	om_073_012.sorted.bed	KO	12
MT	14156	14587	95227fb8-35d5-4346-90e1-8fb956796b89	+	om_073_012.sorted.bed	KO	12
MT	14156	15288	ab7bcbad-f9e0-4cc4-879e-dc7a5756a353	+	om_073_012.sorted.bed	KO	12
MT	14156	14797	aca69d1c-afad-4f9b-8718-00e295c549a5	+	om_073_012.sorted.bed	KO	12
MT	14156	15288	d1feede1-6021-4add-b9d2-7a4ecb8cef9d	+	om_073_012.sorted.bed	KO	12
MT	14156	15282	d84dd324-84b9-4197-8a7a-a1524a4f3ee7	+	om_073_012.sorted.bed	KO	12
MT	14156	15288	dd685d81-8c43-4293-a5ad-0dfb49ca8a10	+	om_073_012.sorted.bed	KO	12
MT	14156	15288	ecc49848-c4f4-4444-b8fa-3770c359207b	+	om_073_012.sorted.bed	KO	12
MT	14156	15282	fef725c5-cd60-4186-9ef9-a2c9be29ec15	+	om_073_012.sorted.bed	KO	12
MT	14156	15283	ff8ac559-0b35-443f-9d34-36bf5dcd5563	+	om_073_012.sorted.bed	KO	12
MT	14156	15287	093d7159-f9b6-427a-b71c-f5772e6827a0	+	om_073_012.sorted.bed	KO	12
MT	14156	15288	1451a014-d052-4cab-994e-eff46748a323	+	om_073_012.sorted.bed	KO	12
MT	14156	15288	28ac22f4-4ad1-4448-8f50-e4787dd36463	+	om_073_012.sorted.bed	KO	12
MT	14156	15288	2aef6587-5f53-4d17-8688-4627ef50ceea	+	om_073_012.sorted.bed	KO	12
MT	14156	15288	3c7edfc0-02de-4cf8-96c7-1ba2babc0e1c	+	om_073_012.sorted.bed	KO	12
MT	14156	15288	52d4f09e-f47c-4aee-91a6-4849e2e084b5	+	om_073_012.sorted.bed	KO	12
MT	14156	15288	6ecc2d25-5fcf-4037-9b7f-ba3d48ed32c7	+	om_073_012.sorted.bed	KO	12
MT	14156	14731	9e8d4124-5129-4e63-8ddb-0a0edf03cca0	+	om_073_012.sorted.bed	KO	12
MT	14156	15288	b9aaeb9b-67e4-4aa3-be4d-e4a05653b576	+	om_073_012.sorted.bed	KO	12
MT	14156	15043	c47379c9-5f98-444a-b765-f5b9b255a2db	+	om_073_012.sorted.bed	KO	12
MT	14156	15288	cac0dd81-b926-42b9-9f1e-093e3e2c5a62	+	om_073_012.sorted.bed	KO	12
MT	14156	15287	dee377e0-f55c-4fe1-8fb2-e0c0f1919989	+	om_073_012.sorted.bed	KO	12
MT	14156	15288	e30b121c-e437-4ee8-9101-b4342bc21fde	+	om_073_012.sorted.bed	KO	12
MT	14156	15288	f880648e-d573-4f8f-8712-60e833dcf1b5	+	om_073_012.sorted.bed	KO	12
MT	14156	15288	1623a83d-09d1-4496-94e9-7120b7e35351	+	om_073_012.sorted.bed	KO	12
MT	14156	15288	1d0e27ef-4345-4647-b115-41e7628da8aa	+	om_073_012.sorted.bed	KO	12
MT	14156	15288	20583d2a-54fd-4533-9642-6fde1a710506	+	om_073_012.sorted.bed	KO	12
MT	14156	15288	4682df6a-a7bd-461a-80e0-9c7063508390	+	om_073_012.sorted.bed	KO	12
MT	14156	15288	474d08ca-8fe6-4a61-a9ef-a3120a31379b	+	om_073_012.sorted.bed	KO	12
MT	14156	15288	4a8d739e-797f-45d4-bff2-7b2736b64ea6	+	om_073_012.sorted.bed	KO	12
MT	14156	15288	5efdc275-cc35-49d1-a78a-b9c411cb81b0	+	om_073_012.sorted.bed	KO	12
MT	14156	15283	1305be49-0087-441b-9a1c-a5361ec96454	+	om_073_012.sorted.bed	KO	12
MT	14156	15287	257fc9c5-2246-4c44-942a-13515638828a	+	om_073_012.sorted.bed	KO	12
MT	14156	15288	3bd03560-ee5b-4477-ba42-9dd6c1ffe4df	+	om_073_012.sorted.bed	KO	12
MT	14156	15288	4cabb7de-8990-4cb6-9c14-38923064f5f0	+	om_073_012.sorted.bed	KO	12
MT	14156	15288	777c13e6-2a1d-43bf-8d21-a81d812dab91	+	om_073_012.sorted.bed	KO	12
MT	14156	15287	86cc7a7b-c5ad-4b9f-9ae0-509e2cb6a35d	+	om_073_012.sorted.bed	KO	12
MT	14156	15288	8c19f7ac-ee76-4786-9bc5-31ae413879a1	+	om_073_012.sorted.bed	KO	12
MT	14156	15288	a1ae39bc-aafe-4495-8911-f15ad1e3b2bc	+	om_073_012.sorted.bed	KO	12
MT	14156	15288	b08c2a6b-f823-4ba1-9828-4652465ca4b2	+	om_073_012.sorted.bed	KO	12
MT	14156	15288	01bf62e1-9942-4778-8930-0b77d16d2034	+	om_073_012.sorted.bed	KO	12
MT	14156	15288	0aa42bda-5dfe-41a6-a1fd-687b3faeb11c	+	om_073_012.sorted.bed	KO	12
MT	14156	15288	202b8eb3-ce8a-41b4-b2f6-b1786d53aa35	+	om_073_012.sorted.bed	KO	12
MT	14156	15287	3c3fd07d-4cb7-43fb-9496-5c29c94af7cf	+	om_073_012.sorted.bed	KO	12
MT	14156	15288	439a2086-d393-4e21-be87-45d44610b6f4	+	om_073_012.sorted.bed	KO	12
MT	14156	15282	53120ba0-44b4-4188-b90c-66b6f6a8acdf	+	om_073_012.sorted.bed	KO	12
MT	14156	15288	64bcb1eb-79cd-4c2d-b3e6-08293c551798	+	om_073_012.sorted.bed	KO	12
MT	14156	14656	a0283d89-d591-4d62-87b7-137cf66970a2	+	om_073_012.sorted.bed	KO	12
MT	14156	15288	a0bb5717-3983-4cc1-add3-defcc974ac3b	+	om_073_012.sorted.bed	KO	12
MT	14156	15029	a227dd89-3ded-4c51-990f-36dc9bfd4a21	+	om_073_012.sorted.bed	KO	12
MT	14156	15216	b38d6def-cda7-41de-bfa4-fbaf481bbbec	+	om_073_012.sorted.bed	KO	12
MT	14156	15288	c9ba172d-ac3a-450b-b606-1bf7dc662487	+	om_073_012.sorted.bed	KO	12
MT	14156	15287	cced6218-b3cb-4d38-a516-cdeeff7606b4	+	om_073_012.sorted.bed	KO	12
MT	14156	15288	dd2b680b-a7ae-4791-99cf-3c9affbeecac	+	om_073_012.sorted.bed	KO	12
MT	14156	15288	dea165ae-2598-4137-855e-d716f52dc67d	+	om_073_012.sorted.bed	KO	12
MT	14156	15288	0ff9208b-e52b-4d68-81e6-8301e518f68d	+	om_073_012.sorted.bed	KO	12
MT	14156	15288	344f7219-69e8-4144-a3b7-ff7031838ca1	+	om_073_012.sorted.bed	KO	12
MT	14156	15288	3cd4daef-2674-41ff-b529-2787ce248dd1	+	om_073_012.sorted.bed	KO	12
MT	14156	15288	4e18aeef-48c7-42a6-b06f-85c4f6a8b1e3	+	om_073_012.sorted.bed	KO	12
MT	14156	15288	501d3867-ebd0-4c4d-b1d7-d02abe9ab546	+	om_073_012.sorted.bed	KO	12
MT	14156	15287	5f0043fb-4268-46de-ad64-973d7ce3fb20	+	om_073_012.sorted.bed	KO	12
MT	14156	15283	94d664eb-5fc5-4ede-a1a2-5ce33a9dd8fb	+	om_073_012.sorted.bed	KO	12
MT	14156	15288	ad1a2553-85c8-4f72-b4dc-200ad938e564	+	om_073_012.sorted.bed	KO	12
MT	14156	15288	c0b38568-ff1b-4229-bbd2-30714a905ff6	+	om_073_012.sorted.bed	KO	12
MT	14156	15288	c5645b5a-98be-454b-8423-6e2ba8c32740	+	om_073_012.sorted.bed	KO	12
MT	14156	15288	d40fdaf4-4547-4885-b037-77e1eea6127a	+	om_073_012.sorted.bed	KO	12
MT	14156	15287	d4441afd-8e89-415b-aa19-f32fa74c9bef	+	om_073_012.sorted.bed	KO	12
MT	14156	15288	d4bbe32b-5adc-4d53-853c-104192048ca9	+	om_073_012.sorted.bed	KO	12
MT	14156	15287	db5a64a2-691f-45ef-b45a-53d640e2d65f	+	om_073_012.sorted.bed	KO	12
MT	14156	15288	2aaa86f6-603c-4aea-b9b8-e8e1733d8e6e	+	om_073_012.sorted.bed	KO	12
MT	14156	14277	2bfe8a10-2d14-4e72-93d5-3577c94bf92f	+	om_073_012.sorted.bed	KO	12
MT	14156	15288	7408c292-7a5b-409c-a821-ca62504e39a5	+	om_073_012.sorted.bed	KO	12
MT	14156	15288	79cbe61b-a0e2-4f46-b0ad-51d50357f1c1	+	om_073_012.sorted.bed	KO	12
MT	14156	14955	81029aec-c888-4128-8493-2bfbaf6154ec	+	om_073_012.sorted.bed	KO	12
MT	14156	15288	9676107a-e6f7-4577-8d65-dea25d3e6b94	+	om_073_012.sorted.bed	KO	12
MT	14156	15288	9b90018d-8766-4ce5-ac3c-363079a6863c	+	om_073_012.sorted.bed	KO	12
MT	14156	15288	a3259fe2-72a6-4de6-96e8-89b0b2f582da	+	om_073_012.sorted.bed	KO	12
MT	14156	15287	dc3956af-21a8-4706-af57-c1fca3187c5d	+	om_073_012.sorted.bed	KO	12
MT	14156	15288	ed3aa95f-0812-4924-af9f-dddc78f1f1c2	+	om_073_012.sorted.bed	KO	12
MT	14156	15288	1bff3a42-2a57-4d83-af82-c8d5fed645b5	+	om_073_012.sorted.bed	KO	12
MT	14156	15288	23c00163-9fd1-4b56-a18b-4e1c32c7d959	+	om_073_012.sorted.bed	KO	12
MT	14156	15282	42469a35-c337-4121-8083-d4ca21e30e5c	+	om_073_012.sorted.bed	KO	12
MT	14156	15288	5b4dafdf-303e-4543-97d1-ad4fedf4c9e5	+	om_073_012.sorted.bed	KO	12
MT	14156	14827	607afe3a-7fbb-4f9d-ae6a-1930ad6cd79c	+	om_073_012.sorted.bed	KO	12
MT	14156	15288	6ecf84d2-841a-4772-ba1e-148c17ab5831	+	om_073_012.sorted.bed	KO	12
MT	14156	15282	72e53872-7a7b-4160-9841-cfbb3045b04c	+	om_073_012.sorted.bed	KO	12
MT	14156	15288	9c7f1093-e0b4-454c-805f-deabf936a774	+	om_073_012.sorted.bed	KO	12
MT	14156	15288	a63cd63f-ffa4-475e-b172-3292e395609c	+	om_073_012.sorted.bed	KO	12
MT	14156	15285	ed87ba84-6206-4dce-a051-e9b27d47e29e	+	om_073_012.sorted.bed	KO	12
MT	14156	15288	2b44f655-e5e3-4fad-92da-1027eda52e1a	+	om_073_012.sorted.bed	KO	12
MT	14156	15288	32edf50a-efbc-465e-b19e-c0785ec1a368	+	om_073_012.sorted.bed	KO	12
MT	14156	15288	625425fe-345f-4597-be12-a748db927f46	+	om_073_012.sorted.bed	KO	12
MT	14156	15288	65646e4d-847d-43e9-9657-c321669cc600	+	om_073_012.sorted.bed	KO	12
MT	14156	15288	89a826ab-906c-48ca-a204-903f3f573658	+	om_073_012.sorted.bed	KO	12
MT	14156	15288	935925de-0563-4aba-80a5-5c431383630f	+	om_073_012.sorted.bed	KO	12
MT	14156	15287	c4adb0ca-3a24-4334-84c3-39c3b2b752e3	+	om_073_012.sorted.bed	KO	12
MT	14156	15288	df03d6d8-e67e-483d-8015-1d1943842e76	+	om_073_012.sorted.bed	KO	12
MT	14156	15288	ebbdad70-4aae-417b-bf59-21b222a3291b	+	om_073_012.sorted.bed	KO	12
MT	14156	14728	f9027789-9b71-4c8d-b194-ac670fcf3f08	+	om_073_012.sorted.bed	KO	12
MT	14156	15288	fd8482b5-38ee-4f4d-b5bb-5a2200d9669d	+	om_073_012.sorted.bed	KO	12
MT	14156	15288	76026694-5a69-4c14-9198-c93663f98e0f	+	om_073_012.sorted.bed	KO	12
MT	14156	15288	77e21316-59ca-4a9b-9383-0f77552ccb9f	+	om_073_012.sorted.bed	KO	12
MT	14156	15288	aad6f9c9-79fc-46ea-a2c7-b84f714f820b	+	om_073_012.sorted.bed	KO	12
MT	14156	14772	ae215f89-2c81-4b98-b31e-015f69ca4f7c	+	om_073_012.sorted.bed	KO	12
MT	14156	15288	bfa01204-4f36-4b2c-b5f8-4fa9f6892ee6	+	om_073_012.sorted.bed	KO	12
MT	14156	15287	ca6667cd-3e87-4deb-9cdd-2566c96751b1	+	om_073_012.sorted.bed	KO	12
MT	14156	15288	012b0140-9a3c-4130-9c1b-34235f9d72ec	+	om_073_012.sorted.bed	KO	12
MT	14156	14779	1a438893-d46f-4869-806c-a6b351711c8e	+	om_073_012.sorted.bed	KO	12
MT	14156	15288	35070213-e36d-47d2-a249-e3d9e82f5499	+	om_073_012.sorted.bed	KO	12
MT	14156	15282	3f005c91-11aa-4d81-b419-cc5342b50a04	+	om_073_012.sorted.bed	KO	12
MT	14156	15288	4121fc10-d2fe-4a02-9b85-d2d25193399c	+	om_073_012.sorted.bed	KO	12
MT	14156	14667	49152e65-4121-40cc-85cc-d9dcb59ad481	+	om_073_012.sorted.bed	KO	12
MT	14156	15282	4b036f58-3924-4699-8145-7632bd4d6e8d	+	om_073_012.sorted.bed	KO	12
MT	14156	15288	4b877bff-5874-4471-b128-fdaef085ead9	+	om_073_012.sorted.bed	KO	12
MT	14156	15288	5248a0e8-ff30-4487-bca6-2adc96041bbe	+	om_073_012.sorted.bed	KO	12
MT	14156	14400	5d557058-c687-40fe-bd17-7b350a741e41	+	om_073_012.sorted.bed	KO	12
MT	14156	15288	6bdb9481-9bf9-4d9f-9423-6a2cf8079c72	+	om_073_012.sorted.bed	KO	12
MT	14156	15287	8f2dde23-3c28-4bc9-bce4-1ab3b5b6a8f9	+	om_073_012.sorted.bed	KO	12
MT	14156	15288	a2ab519f-836e-49a0-9a14-4aa0ce2d98e6	+	om_073_012.sorted.bed	KO	12
MT	14156	15278	b74c9d3b-8f0f-4ced-a18d-8b1c204b2243	+	om_073_012.sorted.bed	KO	12
MT	14156	15288	bbbe2de1-11a3-4eb2-869b-b70c84c00649	+	om_073_012.sorted.bed	KO	12
MT	14156	15288	e045aeab-d40f-4862-b943-ccd604cfb133	+	om_073_012.sorted.bed	KO	12
MT	14156	15287	eab34294-c5f2-4d5e-83e0-cef117a8dfaa	+	om_073_012.sorted.bed	KO	12
MT	14156	15288	fd663910-4fe7-4159-bba0-f548e3107c2e	+	om_073_012.sorted.bed	KO	12
MT	14156	14936	01f32d51-30f7-4ad0-b279-e9850658c3dc	+	om_073_012.sorted.bed	KO	12
MT	14156	15288	28fcf8a1-e0b4-4ae5-aa65-cc748e9ceb14	+	om_073_012.sorted.bed	KO	12
MT	14156	15288	299aed93-4e24-4538-bf7d-8655b0729782	+	om_073_012.sorted.bed	KO	12
MT	14156	14460	3ca980a3-2dca-405f-b3e1-2b3b67b5ce65	+	om_073_012.sorted.bed	KO	12
MT	14156	15288	57d400d5-67b0-4516-9121-9d7e655b2048	+	om_073_012.sorted.bed	KO	12
MT	14156	15288	5b621084-7211-410d-9068-c88dc2ca857d	+	om_073_012.sorted.bed	KO	12
MT	14156	15287	6be49cd2-312d-479b-8012-18e6d627dcb0	+	om_073_012.sorted.bed	KO	12
MT	14156	15288	767fa120-b974-47a5-8217-f16dc77b78c2	+	om_073_012.sorted.bed	KO	12
MT	14156	15288	795b1335-1577-4b01-8bdd-61a428546e22	+	om_073_012.sorted.bed	KO	12
MT	14156	15283	7ed3d101-3882-4714-9708-ec38d1034931	+	om_073_012.sorted.bed	KO	12
MT	14156	15288	802e3114-ea67-4b83-971c-45b29e78b59d	+	om_073_012.sorted.bed	KO	12
MT	14156	15287	855c3c47-d1ef-4ca7-9161-5ffee30f03e2	+	om_073_012.sorted.bed	KO	12
MT	14156	15288	8cecf92e-9121-483b-b830-4dbfbc067dc8	+	om_073_012.sorted.bed	KO	12
MT	14156	15288	9a3c94ec-484e-4ddb-b6f1-588275cfa516	+	om_073_012.sorted.bed	KO	12
MT	14156	15288	c63c3920-90fa-43c6-a082-3c89b8a5c613	+	om_073_012.sorted.bed	KO	12
MT	14156	15055	d625ebe1-b5a4-4d7b-b965-1a3871431f68	+	om_073_012.sorted.bed	KO	12
MT	14156	15112	d858cbff-7992-4ea4-9863-016f5cdfd228	+	om_073_012.sorted.bed	KO	12
MT	14156	15287	e0698bbe-bda7-4807-8455-1f0892667b8b	+	om_073_012.sorted.bed	KO	12
MT	14156	15288	e70daa16-756b-4668-825b-168fed55cc47	+	om_073_012.sorted.bed	KO	12
MT	14156	15288	14ce1d4c-9a03-40a1-a5cb-2d7aab7b6dec	+	om_073_012.sorted.bed	KO	12
MT	14156	15287	19390ebe-0009-471d-aead-400821e34476	+	om_073_012.sorted.bed	KO	12
MT	14156	14691	39b1a1c9-12d8-4215-8eea-e1735effb744	+	om_073_012.sorted.bed	KO	12
MT	14156	15288	3b8b4b40-0137-4dfd-b4e6-cb01626d0187	+	om_073_012.sorted.bed	KO	12
MT	14156	15288	64fb0e12-d85d-46b9-a39a-eb7d314daf8c	+	om_073_012.sorted.bed	KO	12
MT	14156	15282	7099c8cf-3330-40ee-9329-b50e27bd7861	+	om_073_012.sorted.bed	KO	12
MT	14156	14856	734db121-f786-4cf2-886b-dc47acc8deb0	+	om_073_012.sorted.bed	KO	12
MT	14156	15288	810a14f6-1331-425d-ac09-3439ed77fa7a	+	om_073_012.sorted.bed	KO	12
MT	14156	15288	8d6fb2ba-3fda-4445-966f-8e38ca09736e	+	om_073_012.sorted.bed	KO	12
MT	14156	15287	bca98b13-a464-43a4-89c8-bd845d2a73bf	+	om_073_012.sorted.bed	KO	12
MT	14156	15288	c4a5714c-04b3-450c-9588-1468119137ad	+	om_073_012.sorted.bed	KO	12
MT	14156	14877	d0a68e5a-e33a-4e02-83a0-32eec29baf48	+	om_073_012.sorted.bed	KO	12
MT	14156	15288	db6a5e51-9eb6-4aa3-8910-61c8b9ce2d4c	+	om_073_012.sorted.bed	KO	12
MT	14156	15288	f49064b8-f3f2-4e4d-8a56-4b16f09d777c	+	om_073_012.sorted.bed	KO	12
MT	14156	14561	f633dd2b-ef18-40af-bd6d-ddd6178f5009	+	om_073_012.sorted.bed	KO	12
MT	14156	15288	fcef4bb3-617c-4a30-ac63-c699c81ee294	+	om_073_012.sorted.bed	KO	12
MT	14156	15287	0079322a-3c5d-42da-b38a-e32c53d16533	+	om_073_012.sorted.bed	KO	12
MT	14156	14825	101f5d29-67e5-44b2-85e2-61f38d44fb75	+	om_073_012.sorted.bed	KO	12
MT	14156	15288	2398059c-abcd-4fd9-b753-9af7a048799f	+	om_073_012.sorted.bed	KO	12
MT	14156	15288	4b3982a8-cff2-45a1-bea9-4d98bde88c57	+	om_073_012.sorted.bed	KO	12
MT	14156	15288	4c91d47d-9d26-4572-a61a-d7ec41b6d089	+	om_073_012.sorted.bed	KO	12
MT	14156	15288	67afbbb4-27cd-4a82-aac2-607d5e8a18fb	+	om_073_012.sorted.bed	KO	12
MT	14156	15287	697ad014-8551-4f24-b725-06327bf392a3	+	om_073_012.sorted.bed	KO	12
MT	14156	15288	7803d324-8e47-4a70-9c05-7d72fcf7ac4a	+	om_073_012.sorted.bed	KO	12
MT	14156	15285	841f8576-aac6-4a8c-a2dd-f704f2144c94	+	om_073_012.sorted.bed	KO	12
MT	14156	15287	90cbd1fc-b81b-4658-bffe-2a137d98f617	+	om_073_012.sorted.bed	KO	12
MT	14156	15288	b3bd6bb7-fb2c-4405-a5fc-fd3ac57da3a6	+	om_073_012.sorted.bed	KO	12
MT	14156	15287	c4e7cbb4-d5f3-446b-987d-68ee52aaf443	+	om_073_012.sorted.bed	KO	12
MT	14156	15287	e5ccca49-3425-45ea-b1cc-edd54847535c	+	om_073_012.sorted.bed	KO	12
MT	14156	15287	148bc213-5ad4-4f94-8c36-eaea397d0096	+	om_073_012.sorted.bed	KO	12
MT	14156	15288	1b67fe57-ebc5-4181-afd1-686ad5cf257f	+	om_073_012.sorted.bed	KO	12
MT	14156	15288	1c2ac64c-c684-4ff2-8f23-ffad00796943	+	om_073_012.sorted.bed	KO	12
MT	14156	15288	4e8c76be-d25d-43d4-a192-3a3177f309fa	+	om_073_012.sorted.bed	KO	12
MT	14156	15288	3d3a6b18-38b6-4b02-ba26-84e6c8c5361e	+	om_073_012.sorted.bed	KO	12
MT	14156	15288	510d2287-67a9-478f-851a-4523bafc4c03	+	om_073_012.sorted.bed	KO	12
MT	14156	15288	51ff2df4-6765-4058-aea1-6bbe12ca164d	+	om_073_012.sorted.bed	KO	12
MT	14156	15288	6f639abf-1404-4c5c-b041-5544fd27d631	+	om_073_012.sorted.bed	KO	12
MT	14156	15288	7babf791-8d69-45cb-be67-3f07274708c4	+	om_073_012.sorted.bed	KO	12
MT	14156	15288	9640d858-450a-47d4-bcaa-ae5b08df6292	+	om_073_012.sorted.bed	KO	12
MT	14156	15288	a885f2b9-83f0-4fc9-ac3c-e53109e439d5	+	om_073_012.sorted.bed	KO	12
MT	14156	15288	06f67bf9-2d03-44e1-aed1-546fddd227df	+	om_073_012.sorted.bed	KO	12
MT	14156	15288	0c07fb03-10d6-41d9-b985-67a3fdaaa15a	+	om_073_012.sorted.bed	KO	12
MT	14156	15286	0c2e6824-ea9a-4dac-b44c-e92b740a4b11	+	om_073_012.sorted.bed	KO	12
MT	14156	15288	1576ad02-bc88-49d3-afb7-9b9487ba0cf5	+	om_073_012.sorted.bed	KO	12
MT	14156	15288	2c2fccca-8404-427b-95dc-a9870ae3f1ed	+	om_073_012.sorted.bed	KO	12
MT	14156	15288	3db537db-7d0e-4911-be2b-bf6c4cac7454	+	om_073_012.sorted.bed	KO	12
MT	14156	14712	5161c9df-39d4-48e3-b3bb-9e3783d12d8b	+	om_073_012.sorted.bed	KO	12
MT	14156	15288	65fdbacf-f1ab-43fc-b550-1abdb62d0736	+	om_073_012.sorted.bed	KO	12
MT	14156	15288	8c70ddc9-6466-45da-b4da-28efb9d63abe	+	om_073_012.sorted.bed	KO	12
MT	14156	15281	bd6b17ba-39d9-4885-a022-97b07c18fbd0	+	om_073_012.sorted.bed	KO	12
MT	14156	15288	cf2be8c7-b2b8-462e-bf0f-62af0c44a293	+	om_073_012.sorted.bed	KO	12
MT	14156	15287	f3ed8594-a239-4fbd-92bd-3430d62d1ae8	+	om_073_012.sorted.bed	KO	12
MT	14156	15288	43ef60e4-2fc9-4002-85e4-465aa7b54199	+	om_073_012.sorted.bed	KO	12
MT	14156	15288	51a01d78-8b79-4d3a-90ed-b212fe1845ca	+	om_073_012.sorted.bed	KO	12
MT	14156	15287	5b8a76c5-edad-4705-96b3-d34e225f81a5	+	om_073_012.sorted.bed	KO	12
MT	14156	15288	99027b4d-09bd-40fd-bade-e44ecf343745	+	om_073_012.sorted.bed	KO	12
MT	14156	15288	b05aebea-e1c2-464b-b29f-71b8d18d581c	+	om_073_012.sorted.bed	KO	12
MT	14156	15288	b8d82702-59f8-4fbe-9c89-50b2a46d2aa9	+	om_073_012.sorted.bed	KO	12
MT	14156	15288	babede99-1f74-44c6-9df8-2b8888cb423b	+	om_073_012.sorted.bed	KO	12
MT	14156	14516	d9a0c38c-bf0f-4370-84c5-89bff2e9ac6e	+	om_073_012.sorted.bed	KO	12
MT	14156	15288	1cedbfb0-40a3-46d5-8fed-4b71cdef8fbd	+	om_073_012.sorted.bed	KO	12
MT	14156	15288	3bac2cad-583a-4924-8349-942931774e0a	+	om_073_012.sorted.bed	KO	12
MT	14156	15288	4598d480-3ab5-4ff4-bc65-00190a5fee06	+	om_073_012.sorted.bed	KO	12
MT	14156	14423	59194846-185d-43fa-84d7-23a8e2792a06	+	om_073_012.sorted.bed	KO	12
MT	14156	15287	6228090d-c496-4259-936c-55f120f8be2f	+	om_073_012.sorted.bed	KO	12
MT	14156	15288	73c9248d-dc53-4bb4-b25e-dfc549da0de3	+	om_073_012.sorted.bed	KO	12
MT	14156	14958	73f953dd-1134-4e2c-9b86-0ec8b8fcf621	+	om_073_012.sorted.bed	KO	12
MT	14156	15287	8817ca48-403f-4587-8f46-45d2682ff56d	+	om_073_012.sorted.bed	KO	12
MT	14156	15288	93215d7f-4511-4869-a1e2-084f103d3785	+	om_073_012.sorted.bed	KO	12
MT	14156	15116	d5962d61-68af-4bcf-a4b4-4926b17ce4a7	+	om_073_012.sorted.bed	KO	12
MT	14156	15287	de30e8f6-a526-4676-9d0e-ab81d88d60de	+	om_073_012.sorted.bed	KO	12
MT	14156	15287	e7fbddbd-6972-4261-9246-d2ad77389b0d	+	om_073_012.sorted.bed	KO	12
MT	14156	15288	e9c5cb21-06ab-4aff-a3e7-92b356f7284f	+	om_073_012.sorted.bed	KO	12
MT	14156	15288	151a9e87-1df4-4fc2-a9d4-09dabf0fac95	+	om_073_012.sorted.bed	KO	12
MT	14156	15288	2d23fff6-857f-4109-8569-fb3f30625af1	+	om_073_012.sorted.bed	KO	12
MT	14156	15284	37518b47-bd01-4088-a8f4-2c8ab092cb37	+	om_073_012.sorted.bed	KO	12
MT	14156	15278	4606cfcc-e77f-43ef-b820-aae080551b0d	+	om_073_012.sorted.bed	KO	12
MT	14156	15285	4d0bd030-70af-4f0e-931a-f316788cbe2e	+	om_073_012.sorted.bed	KO	12
MT	14156	15288	6f6060d7-337c-4759-aad9-3541ff18d515	+	om_073_012.sorted.bed	KO	12
MT	14156	15287	9ee1f72b-0f4e-4c63-bc35-93ffff4e66a5	+	om_073_012.sorted.bed	KO	12
MT	14156	15288	bd50cf5a-bd13-4091-afee-cb9e7a2f1b46	+	om_073_012.sorted.bed	KO	12
MT	14156	15288	cd858196-0904-472a-be59-32f1fdd59d42	+	om_073_012.sorted.bed	KO	12
MT	14156	15288	e22ab325-8d35-437c-a0bf-9d4e87f042b2	+	om_073_012.sorted.bed	KO	12
MT	14156	15288	e92e491c-ac2e-459c-bc05-25a2686ef098	+	om_073_012.sorted.bed	KO	12
MT	14156	15288	f09bde0b-3db5-467a-bd95-162e5691c6f3	+	om_073_012.sorted.bed	KO	12
MT	14156	15287	f1aa7faf-6d1a-4a84-a736-8d89d6de35b4	+	om_073_012.sorted.bed	KO	12
MT	14156	15288	f730511c-b683-4993-8b4f-f6bb6d09fa96	+	om_073_012.sorted.bed	KO	12
MT	14156	15288	f9ed2556-0b53-4267-987f-38f4ca7b0881	+	om_073_012.sorted.bed	KO	12
MT	14156	15279	fce51231-d068-4e12-880f-1b0d714c55ca	+	om_073_012.sorted.bed	KO	12
MT	14156	15288	2437c1e0-693e-42ae-916d-b570ab0d0c8d	+	om_073_012.sorted.bed	KO	12
MT	14156	15288	28747f2b-ded9-4786-9d2b-3dedc4f1f9cc	+	om_073_012.sorted.bed	KO	12
MT	14156	15288	34246b8d-cd01-4726-8462-dd4c74755f3d	+	om_073_012.sorted.bed	KO	12
MT	14156	15287	472766ba-c17a-428c-828e-afbed2f1df33	+	om_073_012.sorted.bed	KO	12
MT	14156	15285	5248b147-ac7f-4de2-ac00-42e29949d9a4	+	om_073_012.sorted.bed	KO	12
MT	14156	15287	691b81b6-d83b-43b1-8115-39019865efc9	+	om_073_012.sorted.bed	KO	12
MT	14156	14954	9951b67d-d7b2-4b67-8c95-63195fca77e7	+	om_073_012.sorted.bed	KO	12
MT	14156	15288	a82c2d5e-8cf0-4485-abe1-360bbfbc2493	+	om_073_012.sorted.bed	KO	12
MT	14156	14738	bc4e9ff2-e4d6-414b-890c-ae3306ddfb0c	+	om_073_012.sorted.bed	KO	12
MT	14156	15027	bfc6dbe9-08c9-44d3-890e-6daf02e8b949	+	om_073_012.sorted.bed	KO	12
MT	14156	15287	fbadf5b9-2dce-4200-9ebe-289393a8c625	+	om_073_012.sorted.bed	KO	12
MT	14156	15288	ff2780bb-4cae-41a6-b029-2c9a2631fb38	+	om_073_012.sorted.bed	KO	12
MT	14156	15288	7a9b1007-8045-4fa7-b85b-c89b61283ccd	+	om_073_012.sorted.bed	KO	12
MT	14156	15287	867b15e7-cf7d-4afd-9734-043e2d773867	+	om_073_012.sorted.bed	KO	12
MT	14156	15288	87cdb8a0-b462-4741-8584-21ee318bca04	+	om_073_012.sorted.bed	KO	12
MT	14156	15287	9b4778c7-1f39-44a3-be30-63e787f43d43	+	om_073_012.sorted.bed	KO	12
MT	14156	15288	a7271927-907c-4262-a5be-1e96d0ca9ccb	+	om_073_012.sorted.bed	KO	12
MT	14156	15288	c200155a-6e8c-48d1-8a93-49fb4d6daa27	+	om_073_012.sorted.bed	KO	12
MT	14156	15288	e0eda792-40b5-477f-b9da-7842cc80da54	+	om_073_012.sorted.bed	KO	12
MT	14156	15288	f973b739-3ca4-41a3-9645-1e4e401ba4b1	+	om_073_012.sorted.bed	KO	12
MT	14156	15288	1d2c36d2-6b0e-452a-a7a5-dd53f9153063	+	om_073_012.sorted.bed	KO	12
MT	14156	14796	333d82cf-6db9-44c0-8036-bfdc3a07c473	+	om_073_012.sorted.bed	KO	12
MT	14156	15287	3397eafa-6a98-4c76-a583-b56eb06a999f	+	om_073_012.sorted.bed	KO	12
MT	14156	15288	413c5c1f-5166-45b2-b842-1aff625b4be6	+	om_073_012.sorted.bed	KO	12
MT	14156	15288	59f04f7b-3e3f-47e3-99bc-fd2672b2424a	+	om_073_012.sorted.bed	KO	12
MT	14156	15288	7028b1c2-d695-4fa3-8b1d-ecd43f07876f	+	om_073_012.sorted.bed	KO	12
MT	14156	14962	a93124eb-fc0d-472d-a0fd-f296d5633b52	+	om_073_012.sorted.bed	KO	12
MT	14156	15270	c49c7896-345f-48ef-b326-a2012b2f54f4	+	om_073_012.sorted.bed	KO	12
MT	14156	15288	ecf0de29-4a7f-4715-9b5a-a2c5a38fe1c7	+	om_073_012.sorted.bed	KO	12
MT	14156	15287	f22a1024-f547-4f47-8602-8468baed44a4	+	om_073_012.sorted.bed	KO	12
MT	14156	15288	fdd0dd5c-e6fa-422d-8c0c-d3025d3b369c	+	om_073_012.sorted.bed	KO	12
MT	14156	15287	0125d7a1-2f88-4227-a833-92ba0dd0a94a	+	om_073_012.sorted.bed	KO	12
MT	14156	15288	3de16e10-530c-428f-ba62-bb012205ab74	+	om_073_012.sorted.bed	KO	12
MT	14156	15287	41eac505-ca2e-4121-97a6-7d23816ae241	+	om_073_012.sorted.bed	KO	12
MT	14156	15288	4282540f-598c-4ee6-be52-44ee1380e496	+	om_073_012.sorted.bed	KO	12
MT	14156	15288	59a0a103-0467-4b74-a553-84ad3089d71f	+	om_073_012.sorted.bed	KO	12
MT	14156	15287	5d10a39a-9912-42f8-8f7e-d971d190f544	+	om_073_012.sorted.bed	KO	12
MT	14156	15282	60212a51-0747-4c75-a29a-b9d8ccb7fcaa	+	om_073_012.sorted.bed	KO	12
MT	14156	15287	6e5e699b-d38b-4139-87a9-e2e261189088	+	om_073_012.sorted.bed	KO	12
MT	14156	15288	7a1b34e8-1204-4fdb-b3da-85526afbe621	+	om_073_012.sorted.bed	KO	12
MT	14156	15288	7b148046-3cce-4fdf-a956-cf7d685f0176	+	om_073_012.sorted.bed	KO	12
MT	14156	15286	809ff3be-a00c-4147-a998-b9c17b8af85c	+	om_073_012.sorted.bed	KO	12
MT	14156	15288	967c961d-25ec-4da3-a330-161dae8dbf9a	+	om_073_012.sorted.bed	KO	12
MT	14156	15288	cb36b028-47d9-4cec-a197-ca88bdd84abc	+	om_073_012.sorted.bed	KO	12
MT	14156	15288	e7e7a4ac-0f06-43aa-a322-80fd01bafbe5	+	om_073_012.sorted.bed	KO	12
MT	14156	15288	eea701ac-b6c7-4fa0-b93a-63d0b8096107	+	om_073_012.sorted.bed	KO	12
MT	14156	15288	f1039277-3107-4079-8766-42908d010cd0	+	om_073_012.sorted.bed	KO	12
MT	14156	15288	107d9a28-b515-49ef-a26a-167e15038759	+	om_073_012.sorted.bed	KO	12
MT	14156	15252	264bd5e0-a0f9-4271-a957-04eb729b893d	+	om_073_012.sorted.bed	KO	12
MT	14156	15288	31c92b44-9337-41a8-bad9-b2f5383f2a99	+	om_073_012.sorted.bed	KO	12
MT	14156	15287	9400e191-71d6-4d1b-8d8f-ee7a7d37ca37	+	om_073_012.sorted.bed	KO	12
MT	14156	15288	947636c0-ac8f-41a2-84e4-7912c909f37e	+	om_073_012.sorted.bed	KO	12
MT	14156	15284	bb4bcf7c-e7fd-47d2-8bab-6947b4797821	+	om_073_012.sorted.bed	KO	12
MT	14156	15287	c1199572-8432-41dc-961a-039152d03212	+	om_073_012.sorted.bed	KO	12
MT	14156	15288	e543c61b-a598-4fae-820f-99d512298bc1	+	om_073_012.sorted.bed	KO	12
MT	14156	15282	ea330863-9aae-47f9-80ab-b7e8f9e5ee19	+	om_073_012.sorted.bed	KO	12
MT	14156	15288	eb0e778f-3f95-484f-888c-0a5b465ea4e4	+	om_073_012.sorted.bed	KO	12
MT	14156	15288	10b90dbd-c130-4d4b-8e04-a1d6c67dcd4b	+	om_073_012.sorted.bed	KO	12
MT	14156	15288	192c186d-da31-4954-a586-b336e7188174	+	om_073_012.sorted.bed	KO	12
MT	14156	15288	378626f4-2027-4c70-bb33-7838213526b8	+	om_073_012.sorted.bed	KO	12
MT	14156	15288	4c23a081-ec48-4d8d-9069-491f186842e4	+	om_073_012.sorted.bed	KO	12
MT	14156	15288	63db54b4-7793-431c-99a3-64390ec5cb21	+	om_073_012.sorted.bed	KO	12
MT	14156	15288	7e3cecba-1e01-4567-bea7-d202aa86e0df	+	om_073_012.sorted.bed	KO	12
MT	14156	15288	836bc4c2-9347-4c1c-8494-c4f10cfadfc7	+	om_073_012.sorted.bed	KO	12
MT	14156	14378	8e1b92dc-cee1-492a-971f-a3008e72d480	+	om_073_012.sorted.bed	KO	12
MT	14156	15285	985fc135-2b34-4c17-b2c6-4327050c0786	+	om_073_012.sorted.bed	KO	12
MT	14156	14691	9ad329f3-5687-4723-aad8-701bd49807f0	+	om_073_012.sorted.bed	KO	12
MT	14156	15288	a783087d-76ff-4862-8b3e-067da3c7199b	+	om_073_012.sorted.bed	KO	12
MT	14156	15288	ca2d4ee6-76f0-484e-a8db-a2e6a5673985	+	om_073_012.sorted.bed	KO	12
MT	14156	15288	e645227f-fa2a-4e35-9300-bf7e8e2d5ee7	+	om_073_012.sorted.bed	KO	12
MT	14156	15288	fa800496-9252-4dad-8798-99cf1db78231	+	om_073_012.sorted.bed	KO	12
MT	14156	15288	02d24785-6f2d-41ba-a0bd-fc2cf8218b73	+	om_073_012.sorted.bed	KO	12
MT	14156	15288	25e9f4de-cc81-48b0-b40e-ea083bf6d116	+	om_073_012.sorted.bed	KO	12
MT	14156	15287	58ac258d-1fb0-4222-adde-3897cadcb395	+	om_073_012.sorted.bed	KO	12
MT	14156	15288	3dffbad6-819e-4495-b615-00183f6af41a	+	om_073_012.sorted.bed	KO	12
MT	14156	14810	4e56f1d1-964c-403a-aab4-6986ae3b3489	+	om_073_012.sorted.bed	KO	12
MT	14156	15288	75609a24-88a0-4569-868b-29271c0bde01	+	om_073_012.sorted.bed	KO	12
MT	14156	15288	a87cd740-ec29-4128-b426-cfd5435ddfc2	+	om_073_012.sorted.bed	KO	12
MT	14156	15288	a8a5c976-a354-491b-a260-82cd4181f9f1	+	om_073_012.sorted.bed	KO	12
MT	14156	15277	bf0b352c-a09c-40e8-833d-4c16687e96ac	+	om_073_012.sorted.bed	KO	12
MT	14156	14663	ccee0801-47b8-4001-82e6-538729d60a13	+	om_073_012.sorted.bed	KO	12
MT	14156	15282	cd1668dc-19ad-4156-8bce-28802d66f027	+	om_073_012.sorted.bed	KO	12
MT	14156	15288	d7769a59-b2b5-4f50-9678-775a7daa2c08	+	om_073_012.sorted.bed	KO	12
MT	14156	15288	e5160100-3ba6-4ea5-b468-597b540bc69f	+	om_073_012.sorted.bed	KO	12
MT	14156	15288	eb744b92-0637-4aa7-b407-9ef2d5a0b387	+	om_073_012.sorted.bed	KO	12
MT	14156	15287	fd4ea239-4088-459d-aa07-680581f7baf0	+	om_073_012.sorted.bed	KO	12
MT	14156	15288	099d0631-9b05-4c00-835e-ea246c26d239	+	om_073_012.sorted.bed	KO	12
MT	14156	15288	1089ca30-5493-4b61-83af-116e4252036e	+	om_073_012.sorted.bed	KO	12
MT	14156	15288	165c580f-88d5-40fa-bb09-2b21bb4a4dc1	+	om_073_012.sorted.bed	KO	12
MT	14156	15288	1b8cbc7c-e525-40c5-aa2a-58c5d2bc319d	+	om_073_012.sorted.bed	KO	12
MT	14156	15288	1d53e49d-fc32-4004-94a6-64767f80604c	+	om_073_012.sorted.bed	KO	12
MT	14156	15287	2d67c020-f259-4e90-bfff-f1c2f7645998	+	om_073_012.sorted.bed	KO	12
MT	14156	15288	3daadc84-cdc9-424e-947a-1539da45aeba	+	om_073_012.sorted.bed	KO	12
MT	14156	15288	74cdea38-9d3c-40ba-8f62-13af81e7effa	+	om_073_012.sorted.bed	KO	12
MT	14156	15288	87629591-5e86-43ab-955d-754e2d25cc90	+	om_073_012.sorted.bed	KO	12
MT	14156	15287	a4bf5f26-23b3-411c-8498-597ac6e233c0	+	om_073_012.sorted.bed	KO	12
MT	14156	15288	ae39c57c-89ca-4c36-a273-51e154e13017	+	om_073_012.sorted.bed	KO	12
MT	14156	15287	af12829c-9014-4447-b3a2-7d27d4d2878f	+	om_073_012.sorted.bed	KO	12
MT	14156	15288	b8c5384d-0c61-411b-beaf-c5586c244d19	+	om_073_012.sorted.bed	KO	12
MT	14156	15288	cd0e74e6-2225-4905-b356-45d4d59d40f8	+	om_073_012.sorted.bed	KO	12
MT	14156	15288	d8d454b5-de1c-42a9-9961-13accf9f8ef5	+	om_073_012.sorted.bed	KO	12
MT	14156	15288	2fbc3130-6579-4cec-90b2-8c7149ecb328	+	om_073_012.sorted.bed	KO	12
MT	14156	15288	3454206f-2945-46e9-9377-a751254b99e1	+	om_073_012.sorted.bed	KO	12
MT	14156	15287	49d1417d-cb2d-4aa0-b829-3c9c4a0d8bdf	+	om_073_012.sorted.bed	KO	12
MT	14156	15288	4c0305d5-0372-481f-a4de-f3cc0176c7e4	+	om_073_012.sorted.bed	KO	12
MT	14156	15288	5d155612-b8f8-477d-961a-21c42c1a6c16	+	om_073_012.sorted.bed	KO	12
MT	14156	15288	81af6217-4671-4b24-b4ab-ffcd6ceb040c	+	om_073_012.sorted.bed	KO	12
MT	14156	15288	ab146254-e924-42b8-9031-4c6b9137dafe	+	om_073_012.sorted.bed	KO	12
MT	14156	15288	b31f3e42-3b87-451a-989e-6354658f2426	+	om_073_012.sorted.bed	KO	12
MT	14156	15287	de9b31fc-d06d-45dc-a54d-5d077bae9752	+	om_073_012.sorted.bed	KO	12
MT	14156	14427	f4a68791-ea4b-4f39-8fb3-1d9aabd68b81	+	om_073_012.sorted.bed	KO	12
MT	14156	15282	0e203240-1c4a-4a1e-9449-e4b1f5415f26	+	om_073_012.sorted.bed	KO	12
MT	14156	15288	11740978-4d7a-482c-99b7-ab8641d59527	+	om_073_012.sorted.bed	KO	12
MT	14156	15288	2662052c-e9d0-48a6-972a-565e77f4854e	+	om_073_012.sorted.bed	KO	12
MT	14156	15288	2b369c50-733c-4331-ab4a-75a345ce90c5	+	om_073_012.sorted.bed	KO	12
MT	14156	15288	474d226c-bec7-4a8c-b5d3-865ac0b9f85f	+	om_073_012.sorted.bed	KO	12
MT	14156	15288	4f8a9897-b197-43db-9360-a9f758a05476	+	om_073_012.sorted.bed	KO	12
MT	14156	14423	6a9b0864-f784-43ab-9e61-3ccf5366f980	+	om_073_012.sorted.bed	KO	12
MT	14156	15287	809d35f1-a004-4d33-a2e8-3b9a335bd38b	+	om_073_012.sorted.bed	KO	12
MT	14156	15288	85a40a2f-bd9a-463c-8111-16034c3937fd	+	om_073_012.sorted.bed	KO	12
MT	14156	15288	9ee0e0b8-6ba5-44ef-9296-56fee4398e81	+	om_073_012.sorted.bed	KO	12
MT	14156	15288	ee3ad13f-3e26-4d4b-8e47-0638c1624fad	+	om_073_012.sorted.bed	KO	12
MT	14156	15282	1cf344b4-871f-4730-bafe-15a75fea6f04	+	om_073_012.sorted.bed	KO	12
MT	14156	15288	2869333d-3c47-4227-b59a-b2969b2c9f4f	+	om_073_012.sorted.bed	KO	12
MT	14156	15287	2d7925ae-1fc9-4ea6-a8c3-91a98f281c31	+	om_073_012.sorted.bed	KO	12
MT	14156	15189	736d1249-b81f-4c9d-b1a5-88cf755eadec	+	om_073_012.sorted.bed	KO	12
MT	14156	15288	829e669c-d9d2-4574-8ae4-c4f266c8a6b6	+	om_073_012.sorted.bed	KO	12
MT	14156	15288	88cad84d-14d5-4570-9ae3-eaf41fcee056	+	om_073_012.sorted.bed	KO	12
MT	14156	15288	8ab9900c-e7c5-4bdd-baa8-7058a78f4024	+	om_073_012.sorted.bed	KO	12
MT	14156	15287	8b76e404-dd93-48bd-87b1-ded5c49aa1a7	+	om_073_012.sorted.bed	KO	12
MT	14156	15285	8f4286e8-72bc-47a6-a0f2-3d66f30fafe1	+	om_073_012.sorted.bed	KO	12
MT	14156	15288	9d4852ed-869e-4949-9aef-833b64201276	+	om_073_012.sorted.bed	KO	12
MT	14156	15287	c1362cfa-8da6-4fd7-9871-b0364c1271af	+	om_073_012.sorted.bed	KO	12
MT	14156	15288	c296663d-47e5-4adc-97bb-8e5cea7e43be	+	om_073_012.sorted.bed	KO	12
MT	14156	15287	de4195a8-d98f-402c-b3ed-1bae0b36980f	+	om_073_012.sorted.bed	KO	12
MT	14156	15288	f9fce644-00ff-4160-8775-69a07d2fe884	+	om_073_012.sorted.bed	KO	12
MT	14156	15285	0a8a5945-2ab9-410b-97e6-4250c83c4631	+	om_073_012.sorted.bed	KO	12
MT	14156	15287	1ab10287-010d-44bc-b32a-0644543a566f	+	om_073_012.sorted.bed	KO	12
MT	14156	15287	1bffd69f-a854-49a9-8bd7-ded2cba2d376	+	om_073_012.sorted.bed	KO	12
MT	14156	15284	20c5916a-7342-4d31-b638-159a479fdefb	+	om_073_012.sorted.bed	KO	12
MT	14156	15288	34ba92e2-cddc-489b-abb6-58e171944e35	+	om_073_012.sorted.bed	KO	12
MT	14156	15288	3c01c53a-3ffe-455d-a893-d1a251fa880a	+	om_073_012.sorted.bed	KO	12
MT	14156	15288	54121325-51a6-4655-923f-3de9915d4d1c	+	om_073_012.sorted.bed	KO	12
MT	14156	15282	66b7626a-b377-4fde-9771-887254f083ed	+	om_073_012.sorted.bed	KO	12
MT	14156	15288	86eef2e9-3978-4c38-a587-eb9a15240c42	+	om_073_012.sorted.bed	KO	12
MT	14156	15288	89c9eb88-7233-45e0-b7d2-d6bf69dcf6aa	+	om_073_012.sorted.bed	KO	12
MT	14156	15288	c0cfddea-6821-48bb-9422-aa9cb3630552	+	om_073_012.sorted.bed	KO	12
MT	14156	14751	c898368c-472f-4121-bb81-72e22a043905	+	om_073_012.sorted.bed	KO	12
MT	14156	15288	cb999cf1-9784-441e-9c81-3d615ba5ba6e	+	om_073_012.sorted.bed	KO	12
MT	14156	15288	dfb35bca-b817-4f12-ac3a-f0252b5af2fa	+	om_073_012.sorted.bed	KO	12
MT	14156	15288	e8920612-9009-4f68-8040-8bb9b86a188a	+	om_073_012.sorted.bed	KO	12
MT	14156	15288	eab8d449-27b8-4b65-bf5a-9fc483366c2a	+	om_073_012.sorted.bed	KO	12
MT	14156	15288	f8257271-b48e-494d-81f9-dbb3ae27b9db	+	om_073_012.sorted.bed	KO	12
MT	14156	15288	7899a4e6-4334-4737-8127-637dab2ba412	+	om_073_012.sorted.bed	KO	12
MT	14156	15285	9e52b8cf-b545-4dd9-8d99-7f5ed71a2599	+	om_073_012.sorted.bed	KO	12
MT	14156	15288	a5ae9928-aa70-4562-9ecf-313da74d1048	+	om_073_012.sorted.bed	KO	12
MT	14156	15287	b7802248-81f8-4d92-a1df-935a578cb937	+	om_073_012.sorted.bed	KO	12
MT	14156	14422	c32b70b5-a850-4009-a5cb-2589e941bde0	+	om_073_012.sorted.bed	KO	12
MT	14156	15288	c4cc465e-93fa-4444-b9b5-b6227d365bb4	+	om_073_012.sorted.bed	KO	12
MT	14156	15282	da144658-69dd-4147-b038-45708b0030dc	+	om_073_012.sorted.bed	KO	12
MT	14156	15282	ddbfcef5-bf88-43f3-8138-4b03e03f93a5	+	om_073_012.sorted.bed	KO	12
MT	14156	15282	e9ea3487-2c17-482d-b454-a74121923a02	+	om_073_012.sorted.bed	KO	12
MT	14156	14635	ff5dee2a-579a-41c1-bcc6-16e0f9f8dd1c	+	om_073_012.sorted.bed	KO	12
MT	14156	15287	0796de74-5b33-468a-9368-41b7e85a5f93	+	om_073_012.sorted.bed	KO	12
MT	14156	15282	122aa5ae-9e49-4f0c-950b-f4d1a5d56bdb	+	om_073_012.sorted.bed	KO	12
MT	14156	15287	1b91b1f9-93e4-4914-84eb-7bf6390b3761	+	om_073_012.sorted.bed	KO	12
MT	14156	15288	3d667b25-482d-454f-b30e-bd7b8b08aa79	+	om_073_012.sorted.bed	KO	12
MT	14156	15288	49d6b214-4db0-4a2b-87bb-f2692e8e2ab3	+	om_073_012.sorted.bed	KO	12
MT	14156	15288	7056e6ec-b69e-49c9-8b9f-d97aa7d4f2b2	+	om_073_012.sorted.bed	KO	12
MT	14156	15282	72a4570b-ba17-460c-b121-83d84c1a98af	+	om_073_012.sorted.bed	KO	12
MT	14156	15288	75584eb1-eaf8-4086-8aaf-548d32b2e7df	+	om_073_012.sorted.bed	KO	12
MT	14156	15288	95aae165-f1dc-49ae-b7ce-bb26f50dd8d9	+	om_073_012.sorted.bed	KO	12
MT	14156	15288	96a7f58c-ab8a-4542-9937-07d92acea5da	+	om_073_012.sorted.bed	KO	12
MT	14156	15270	d2e17e63-98c1-4b27-a4a6-f8d4891ec7c9	+	om_073_012.sorted.bed	KO	12
MT	14156	14724	06a5f3d0-8e4b-4b2e-bbf1-ac48238f29ff	+	om_073_012.sorted.bed	KO	12
MT	14156	14437	0f0f99b5-ef7a-4034-998f-0aa52823f127	+	om_073_012.sorted.bed	KO	12
MT	14156	15288	2536397d-e312-4f50-848d-c7fd133bdba1	+	om_073_012.sorted.bed	KO	12
MT	14156	15288	2a84aed7-1641-43b1-b27a-b0930eb1954c	+	om_073_012.sorted.bed	KO	12
MT	14156	15288	3bdb2a09-793e-41b7-9293-a35cc9293b6c	+	om_073_012.sorted.bed	KO	12
MT	14156	15288	3dd11df8-48f2-4eaa-9d7c-81097b472a75	+	om_073_012.sorted.bed	KO	12
MT	14156	15288	4d8a45ba-b72b-49ed-b1c5-d5661fd378a8	+	om_073_012.sorted.bed	KO	12
MT	14156	15288	552c0add-5580-4598-bc13-41816fccea68	+	om_073_012.sorted.bed	KO	12
MT	14156	14882	96644eb9-8a14-44c7-bdcd-0f8cbea1c3c3	+	om_073_012.sorted.bed	KO	12
MT	14156	15288	caf2f54d-fa3d-4156-a272-bdcc650ddb54	+	om_073_012.sorted.bed	KO	12
MT	14156	15288	f31f014e-22ee-41cd-a4ee-22106bf7135a	+	om_073_012.sorted.bed	KO	12
MT	14156	15288	15755e09-81af-47d5-9605-0989834b4161	+	om_073_012.sorted.bed	KO	12
MT	14156	15288	18151f72-646f-4e51-9e57-c3b5560cd483	+	om_073_012.sorted.bed	KO	12
MT	14156	15287	1d9b842c-5c75-48d1-9d92-f036cd47baee	+	om_073_012.sorted.bed	KO	12
MT	14156	15288	238b67dd-22a9-4aa8-9b04-2dddbe55f9a0	+	om_073_012.sorted.bed	KO	12
MT	14156	15282	284769c6-9531-4eb0-9f5c-f39ca7eeee6d	+	om_073_012.sorted.bed	KO	12
MT	14156	15288	44ab897f-ad42-4683-83a9-a94c1654bd16	+	om_073_012.sorted.bed	KO	12
MT	14156	15288	4c280e4b-e73f-4ae7-b2a9-b3484e31fa82	+	om_073_012.sorted.bed	KO	12
MT	14156	15288	60184a92-9b62-448d-bdd9-74c3446a21fc	+	om_073_012.sorted.bed	KO	12
MT	14156	15288	7edd731f-eadc-4de4-bb9c-203360d608e5	+	om_073_012.sorted.bed	KO	12
MT	14156	15288	7f2f862b-d909-475c-98af-320dd670bede	+	om_073_012.sorted.bed	KO	12
MT	14156	15288	87d8439d-cfe2-4f8c-b3fd-e13b9db7f2bb	+	om_073_012.sorted.bed	KO	12
MT	14156	15282	a7e76f8d-56a7-4096-a0a4-475ded152968	+	om_073_012.sorted.bed	KO	12
MT	14156	15288	b4d6f07b-4a2a-49f9-8177-d41215619aab	+	om_073_012.sorted.bed	KO	12
MT	14156	15287	b4f6844c-b63c-4ebe-813a-f72b5290a3ed	+	om_073_012.sorted.bed	KO	12
MT	14156	15288	c4d9570c-3954-4207-83e9-8719b83ac695	+	om_073_012.sorted.bed	KO	12
MT	14156	15288	c6f3fb1b-d3dc-455e-8187-efa1c34d5aa2	+	om_073_012.sorted.bed	KO	12
MT	14156	15287	14f7a79a-f63a-4d95-aee3-1dcf5f0da61d	+	om_073_012.sorted.bed	KO	12
MT	14156	15288	16af06e5-3905-4275-a868-fbb73fb86368	+	om_073_012.sorted.bed	KO	12
MT	14156	15288	1ad974e8-db60-4dc2-a4d5-0a2e978c7418	+	om_073_012.sorted.bed	KO	12
MT	14156	15288	2bf46120-54cf-43e1-982e-2e5c209014f3	+	om_073_012.sorted.bed	KO	12
MT	14156	15288	3da176b9-da41-4ae3-a3fe-1e1d4f3cfde5	+	om_073_012.sorted.bed	KO	12
MT	14156	15288	4753bad1-e477-4130-9d4b-725da16666cb	+	om_073_012.sorted.bed	KO	12
MT	14156	15288	4f8c4f64-675d-4b23-a0a5-af66c13a207c	+	om_073_012.sorted.bed	KO	12
MT	14156	15288	52a5b54d-e36a-497a-8473-1958e590311b	+	om_073_012.sorted.bed	KO	12
MT	14156	14887	8755ca39-bdf4-42df-b620-ad5312bf4f0d	+	om_073_012.sorted.bed	KO	12
MT	14156	15282	89a7305f-d420-47e1-8754-a5331f3ba021	+	om_073_012.sorted.bed	KO	12
MT	14156	15288	942cb31c-ef44-45fd-a221-1de492ba1cd3	+	om_073_012.sorted.bed	KO	12
MT	14156	15287	9c028f36-3d21-4587-a23a-ea8a7d6c8729	+	om_073_012.sorted.bed	KO	12
MT	14156	15288	a76e0d64-122c-45f8-bc63-84b123fffcf8	+	om_073_012.sorted.bed	KO	12
MT	14156	15287	ab5c17ac-d8c1-4a1b-8bee-9a1fad7d45a7	+	om_073_012.sorted.bed	KO	12
MT	14156	15288	b0183825-bce0-47c6-bb1c-f5848d981e27	+	om_073_012.sorted.bed	KO	12
MT	14156	15288	baf86934-b662-4ed6-b6fe-f05a699c422d	+	om_073_012.sorted.bed	KO	12
MT	14156	15288	c7ab9bf4-f6c0-44fd-b551-c479a184ef21	+	om_073_012.sorted.bed	KO	12
MT	14156	15288	cc4672d8-3ff4-4d91-97cc-c9495e65fbe7	+	om_073_012.sorted.bed	KO	12
MT	14156	15288	1b0ab997-8934-46ac-9cba-4625d81586e1	+	om_073_012.sorted.bed	KO	12
MT	14156	15287	381ce257-c716-4c2b-b5d3-fd391f962f4f	+	om_073_012.sorted.bed	KO	12
MT	14156	15282	474d1395-8b7a-484d-9263-701c0222feb5	+	om_073_012.sorted.bed	KO	12
MT	14156	15288	64bbea17-eef8-4868-bbec-76bdf1338c2d	+	om_073_012.sorted.bed	KO	12
MT	14156	15141	359cd006-da2d-4206-8405-f1279d9ae8ce	+	om_073_012.sorted.bed	KO	12
MT	14156	15271	7b5bcb2e-11ed-4cb0-9cf3-0d00e2155304	+	om_073_012.sorted.bed	KO	12
MT	14156	15288	73db8f46-5712-4302-b2c2-69b7d03b5fbc	+	om_073_012.sorted.bed	KO	12
MT	14156	15288	b43e9c2c-8199-4ddd-bb71-73b82b56ef98	+	om_073_012.sorted.bed	KO	12
MT	14156	15288	ded09b68-151e-4330-9225-3417fa8fc595	+	om_073_012.sorted.bed	KO	12
MT	14156	15288	e0de3dcb-ab69-401a-85c4-ab26826a12b2	+	om_073_012.sorted.bed	KO	12
MT	14156	15288	5019486f-b77c-4316-abff-9b52e0cc05b1	+	om_073_012.sorted.bed	KO	12
MT	14156	15288	5b18d416-55b0-4373-ab38-5b659bb71ed0	+	om_073_012.sorted.bed	KO	12
MT	14156	14809	5b3bd7c4-e001-4971-89c0-65e8fe48b4ef	+	om_073_012.sorted.bed	KO	12
MT	14156	15287	5c7b9a51-57ba-44bb-bf9e-6e2ef60566fd	+	om_073_012.sorted.bed	KO	12
MT	14156	15287	8cfdc6c6-2445-436a-a0fa-c79d29cb907c	+	om_073_012.sorted.bed	KO	12
MT	14156	14324	9880e90c-6cca-4184-b677-58cf95aab250	+	om_073_012.sorted.bed	KO	12
MT	14156	15288	c208e49a-1e82-42cb-b7d8-80952047d30a	+	om_073_012.sorted.bed	KO	12
MT	14156	14853	cc3ec96b-7752-4541-aa4b-f0496ca18354	+	om_073_012.sorted.bed	KO	12
MT	14156	15288	f84fbd73-5100-43e5-86dc-f679b872859e	+	om_073_012.sorted.bed	KO	12
MT	14156	15288	153c88a1-2ad9-4934-8137-f2ea4afc2b18	+	om_073_012.sorted.bed	KO	12
MT	14156	15288	365c112c-2afb-4c03-804d-ad71988e2d89	+	om_073_012.sorted.bed	KO	12
MT	14156	15287	54eca8de-0022-4726-a79e-b058d3f6da79	+	om_073_012.sorted.bed	KO	12
MT	14156	15288	60cde8ed-7d2e-4329-bf39-18b226ce8d47	+	om_073_012.sorted.bed	KO	12
MT	14156	15284	8145d751-0be5-4965-8fd5-0a143fc16da5	+	om_073_012.sorted.bed	KO	12
MT	14156	15288	8ad4e09d-4f42-49ae-9e0a-090532decdc9	+	om_073_012.sorted.bed	KO	12
MT	14156	15288	b86b2cb6-2d29-4336-8561-4b71cfbb0059	+	om_073_012.sorted.bed	KO	12
MT	14156	15140	d1052a81-aede-46af-9fc5-0e1218fc841d	+	om_073_012.sorted.bed	KO	12
MT	14156	15285	f139b6dc-82b7-401a-8f67-4d967ba70eb4	+	om_073_012.sorted.bed	KO	12
MT	14156	15287	033c5369-2da6-4ab1-89a8-0790ea978d2d	+	om_073_012.sorted.bed	KO	12
MT	14156	15288	0c7a2262-c099-4581-96b9-e8c3fd87258b	+	om_073_012.sorted.bed	KO	12
MT	14156	14766	0fcaba07-b200-4813-b1f1-5fe8e759145a	+	om_073_012.sorted.bed	KO	12
MT	14156	15282	1c7f6968-29b9-4129-a1a7-bcc2397e365c	+	om_073_012.sorted.bed	KO	12
MT	14156	15287	26551cb4-e3c7-468a-8953-e545ad4b618a	+	om_073_012.sorted.bed	KO	12
MT	14156	15288	27d5d08d-5239-4473-99eb-a8cfb0fe3eda	+	om_073_012.sorted.bed	KO	12
MT	14156	15288	35d3cd6e-4362-4e00-ba64-84bf0270bb86	+	om_073_012.sorted.bed	KO	12
MT	14156	15288	3ff628eb-a6b1-40eb-afdb-e2bf2975cbcd	+	om_073_012.sorted.bed	KO	12
MT	14156	15288	4768c83c-53d0-4476-95c5-92f424efbbc3	+	om_073_012.sorted.bed	KO	12
MT	14156	15288	51c45046-1eca-4c63-bd8e-6682b0ab7387	+	om_073_012.sorted.bed	KO	12
MT	14156	15288	55cb358a-bab1-406b-a55f-aa00f2c5eda5	+	om_073_012.sorted.bed	KO	12
MT	14156	15288	5b4da029-79cb-4b34-86d1-6f84f6d7357e	+	om_073_012.sorted.bed	KO	12
MT	14156	14957	5f1156e3-5ec7-4044-91f1-82414cf09778	+	om_073_012.sorted.bed	KO	12
MT	14156	15287	67db75bc-0598-4f4c-b221-df0cf23109ef	+	om_073_012.sorted.bed	KO	12
MT	14156	15288	71d17d40-5a5c-4c4c-9e61-d8c76739101d	+	om_073_012.sorted.bed	KO	12
MT	14156	14697	904353aa-3a88-488e-8a76-129670a35bc8	+	om_073_012.sorted.bed	KO	12
MT	14156	15284	90f88534-a991-498d-92c0-e2d9bfb64f56	+	om_073_012.sorted.bed	KO	12
MT	14156	15288	a3a33161-811a-43fa-b390-9d106891a662	+	om_073_012.sorted.bed	KO	12
MT	14156	15956	becffa19-e1a4-4880-b936-1b64555b6989	+	om_073_012.sorted.bed	KO	12
MT	14156	15288	bf067b5a-9060-496d-b2b5-9d28889e74d7	+	om_073_012.sorted.bed	KO	12
MT	14156	15287	d6c00392-467a-4b5c-b9f1-f7e6a4b34476	+	om_073_012.sorted.bed	KO	12
MT	14156	15288	d7948520-5b59-48d4-bd9a-b29301ff7876	+	om_073_012.sorted.bed	KO	12
MT	14156	15064	119018df-518a-47ea-a4e6-2a83e886a516	+	om_073_012.sorted.bed	KO	12
MT	14156	15287	23ff8832-b5cf-4ef0-839d-cebd1614b897	+	om_073_012.sorted.bed	KO	12
MT	14156	15288	3194f078-faef-4aea-8d82-bc82054cbad5	+	om_073_012.sorted.bed	KO	12
MT	14156	15288	37182851-64aa-4995-abc6-6e8dccbf2832	+	om_073_012.sorted.bed	KO	12
MT	14156	14260	3d8e1763-8126-4f03-9c0d-727fd6e3f0ec	+	om_073_012.sorted.bed	KO	12
MT	14156	15288	3ec6e733-49c0-45b1-a69d-3e89dfff0f4d	+	om_073_012.sorted.bed	KO	12
MT	14156	15288	49774fab-fe7b-43c6-88e7-b94493defdde	+	om_073_012.sorted.bed	KO	12
MT	14156	15282	8b28f414-bf26-4b40-b6aa-77418f0ee914	+	om_073_012.sorted.bed	KO	12
MT	14156	15288	92ec2b19-d60e-473c-ac19-c9357d7a0276	+	om_073_012.sorted.bed	KO	12
MT	14156	15288	9bc534e5-49b0-4e6b-840a-5de1aeee573d	+	om_073_012.sorted.bed	KO	12
MT	14156	15288	c59a3d74-2b97-4fb3-83ad-0e03e7206518	+	om_073_012.sorted.bed	KO	12
MT	14156	15288	d811a13d-d718-4b4f-b0c0-0255db932ddc	+	om_073_012.sorted.bed	KO	12
MT	14156	15288	f9d9b075-0e7c-448c-a312-60a7c6608221	+	om_073_012.sorted.bed	KO	12
MT	14156	15288	106466de-862f-4428-aa2a-ff2bc124a834	+	om_073_012.sorted.bed	KO	12
MT	14156	15288	1ba42bed-76bd-4bde-add4-2ae374623d1b	+	om_073_012.sorted.bed	KO	12
MT	14156	15288	24042c20-727e-41eb-a929-bffb98a64163	+	om_073_012.sorted.bed	KO	12
MT	14156	15287	25a0095c-3104-46d3-aa03-d4b0c7e1320c	+	om_073_012.sorted.bed	KO	12
MT	14156	15284	4c3c83d8-42c1-402f-b50a-e22fa911feee	+	om_073_012.sorted.bed	KO	12
MT	14156	15288	62aecb10-8d40-4c35-8265-2f81b6807a63	+	om_073_012.sorted.bed	KO	12
MT	14156	15288	836e3e98-2870-4b27-b1b3-0ae8806988dd	+	om_073_012.sorted.bed	KO	12
MT	14156	15288	9a9402df-9216-4ead-80ed-03dc5a387333	+	om_073_012.sorted.bed	KO	12
MT	14156	15288	a0ec6cc4-1191-41b2-8bd2-bed146ce55bb	+	om_073_012.sorted.bed	KO	12
MT	14156	15288	ba01fc26-2540-43d3-84fb-fe267c5a4b5d	+	om_073_012.sorted.bed	KO	12
MT	14156	15268	8323a164-9354-4925-b071-a10690e857e8	+	om_073_012.sorted.bed	KO	12
MT	14156	15288	84af42a0-2acd-40fb-9cdf-aedae4bca297	+	om_073_012.sorted.bed	KO	12
MT	14156	14739	8a0293a3-6618-4a30-a9e3-94e376fe8904	+	om_073_012.sorted.bed	KO	12
MT	14156	15284	9a7faaba-cde4-4ef8-a09b-db8789b5bfc9	+	om_073_012.sorted.bed	KO	12
MT	14156	15288	b7525dae-46ad-44bd-a17d-a6f42d93fe10	+	om_073_012.sorted.bed	KO	12
MT	14156	15288	d02e9afc-9dcd-4a7c-bb1a-1a0f2f8e5431	+	om_073_012.sorted.bed	KO	12
MT	14156	15288	d55fdc22-40b9-4f36-853f-9ada8a9daa36	+	om_073_012.sorted.bed	KO	12
MT	14156	15285	ee20ee34-fbd9-4af7-88e0-e6592da4c027	+	om_073_012.sorted.bed	KO	12
MT	14156	15282	f464dc41-3d6e-4422-a111-ace5636d6019	+	om_073_012.sorted.bed	KO	12
MT	14156	15288	fd526edb-f996-4496-b389-73509ea0bd83	+	om_073_012.sorted.bed	KO	12
MT	14156	15288	05a9cd52-6e26-4295-a5d1-9535f731c926	+	om_073_012.sorted.bed	KO	12
MT	14156	15282	35505661-da64-43d4-8f6a-5690c353787a	+	om_073_012.sorted.bed	KO	12
MT	14156	15288	59ed784e-c9ae-4b45-a445-9b4e00680cd6	+	om_073_012.sorted.bed	KO	12
MT	14156	15287	5e27f888-5fa6-4dbb-a690-f214f0b5f3b4	+	om_073_012.sorted.bed	KO	12
MT	14156	15287	6320261f-e1c0-4ec9-9294-172f132fd938	+	om_073_012.sorted.bed	KO	12
MT	14156	15288	7ee03a52-ba66-4847-82f7-c44f39672255	+	om_073_012.sorted.bed	KO	12
MT	14156	15288	81b4b355-db9c-4c6a-87b3-10a5a641b823	+	om_073_012.sorted.bed	KO	12
MT	14156	15287	8bef2068-3e8f-4dfd-b8b3-f0e876eb5019	+	om_073_012.sorted.bed	KO	12
MT	14156	15288	b6227694-71be-40e7-8a96-ab1a3c6ffc1c	+	om_073_012.sorted.bed	KO	12
MT	14156	15288	d0fa08d4-2f6b-42ec-ae29-ddadf9d9fcfe	+	om_073_012.sorted.bed	KO	12
MT	14156	15282	d7cc01a2-c058-46e0-953b-78a232c999f9	+	om_073_012.sorted.bed	KO	12
MT	14156	15288	ebd4f394-9b48-496b-a098-56f448200bc0	+	om_073_012.sorted.bed	KO	12
MT	14156	15287	ee2d0d8c-9639-481a-af11-64c5f5f1ea1f	+	om_073_012.sorted.bed	KO	12
MT	14156	15189	2afbee7f-dfec-44ed-bb74-a98f1d7f516c	+	om_073_012.sorted.bed	KO	12
MT	14156	15288	39ade93c-d9c2-42d6-ac1b-c13f66794720	+	om_073_012.sorted.bed	KO	12
MT	14156	15288	53169e74-b9b6-497e-97f8-3f0b21abb99b	+	om_073_012.sorted.bed	KO	12
MT	14156	15288	61f388a9-5398-4d64-a8c4-5de4838e7f2f	+	om_073_012.sorted.bed	KO	12
MT	14156	15288	6b4b8d03-7194-4d6a-9883-bb2c18f4f893	+	om_073_012.sorted.bed	KO	12
MT	14156	15288	714f62a0-7828-4bb8-8aa5-f301ef10fdf8	+	om_073_012.sorted.bed	KO	12
MT	14156	15288	7b825224-3700-450c-bfce-0a170b47f7e8	+	om_073_012.sorted.bed	KO	12
MT	14156	15282	af10ffbe-baa0-41e7-9a4e-57a61d6034bb	+	om_073_012.sorted.bed	KO	12
MT	14156	15288	b78a37e9-360b-46e2-ad3f-58bd4065ab0e	+	om_073_012.sorted.bed	KO	12
MT	14156	15288	cb129955-4656-4b50-b98b-c0f5803c80b3	+	om_073_012.sorted.bed	KO	12
MT	14156	15288	cbb36b50-b387-41e5-92fe-5cedc743c3f3	+	om_073_012.sorted.bed	KO	12
MT	14156	14905	cebe4ac1-c43a-4df4-9a59-012b35ebbd77	+	om_073_012.sorted.bed	KO	12
MT	14156	15288	cef74d84-a06d-4ab1-b5e3-f75ff629fce6	+	om_073_012.sorted.bed	KO	12
MT	14156	15282	e323e730-83ce-498d-8389-945b0e1d8472	+	om_073_012.sorted.bed	KO	12
MT	14156	15288	02246fea-aabe-49f2-9cc0-22727261d583	+	om_073_012.sorted.bed	KO	12
MT	14156	15288	1afa6a84-83d1-4416-9a82-228364c1d0b4	+	om_073_012.sorted.bed	KO	12
MT	14156	15288	222f73c1-f9e9-4609-ac60-14c98e158cb8	+	om_073_012.sorted.bed	KO	12
MT	14156	15288	6c26ee10-f18c-4499-842b-dba7727d92a4	+	om_073_012.sorted.bed	KO	12
MT	14156	15288	7177d2d3-c463-4ed1-a1b8-b175e7003c23	+	om_073_012.sorted.bed	KO	12
MT	14156	15288	757e15db-4adf-49c5-824c-791c5d329e23	+	om_073_012.sorted.bed	KO	12
MT	14156	15288	80cf6b0e-b2da-44ac-90ef-0f5f9f9f89a6	+	om_073_012.sorted.bed	KO	12
MT	14156	15288	83bf9db4-1c25-479e-a372-5f2bf5a094c2	+	om_073_012.sorted.bed	KO	12
MT	14156	15288	8ea050c3-061b-4add-b95f-7ceeab8513c7	+	om_073_012.sorted.bed	KO	12
MT	14156	15282	946df410-2b7e-4f7b-a36c-70f1550efdfb	+	om_073_012.sorted.bed	KO	12
MT	14156	15282	a13f8560-a49a-49ab-b4cc-f122cdbcf21e	+	om_073_012.sorted.bed	KO	12
MT	14156	15287	a3491f59-b93d-41ee-a29a-1d79f163b119	+	om_073_012.sorted.bed	KO	12
MT	14156	15288	a9420e03-a5d3-4e7e-a3f0-600934377dcd	+	om_073_012.sorted.bed	KO	12
MT	14156	15287	bbc1a91a-4967-4066-9567-6d6196cd2e97	+	om_073_012.sorted.bed	KO	12
MT	14156	15288	f250148b-f52f-4e7b-972a-d415a57f502c	+	om_073_012.sorted.bed	KO	12
MT	14156	15288	fc3ba423-fd49-4988-b871-463c706115be	+	om_073_012.sorted.bed	KO	12
MT	14156	15288	3a6adbd2-e01d-4069-8637-dc0c08c9a25d	+	om_073_012.sorted.bed	KO	12
MT	14156	15288	5ab2188f-7c65-4fad-9226-ee0f5595baaf	+	om_073_012.sorted.bed	KO	12
MT	14156	15288	63d85423-bde6-47b4-a8db-0c18251d335a	+	om_073_012.sorted.bed	KO	12
MT	14156	15288	7d2341dc-6c48-44b6-a64e-c599cd73488a	+	om_073_012.sorted.bed	KO	12
MT	14156	15288	824c8a59-bb88-42a1-9bb1-a6898a2c8884	+	om_073_012.sorted.bed	KO	12
MT	14156	15288	92a1d69f-a39e-4103-a206-b335270d51df	+	om_073_012.sorted.bed	KO	12
MT	14156	15282	c0604cba-e02f-49c5-8472-8a8672799fe3	+	om_073_012.sorted.bed	KO	12
MT	14156	15288	c4a06c55-0449-4e8c-b9d9-ab0af00f866e	+	om_073_012.sorted.bed	KO	12
MT	14156	15287	c78d2d3f-37c4-49fc-be7f-d49f145fc2b8	+	om_073_012.sorted.bed	KO	12
MT	14156	15287	dc2062fc-6df6-4be0-81ae-338eab8fa623	+	om_073_012.sorted.bed	KO	12
MT	14156	15287	dd67eb8c-d051-41ab-81bf-9c06336687e8	+	om_073_012.sorted.bed	KO	12
MT	14156	15288	e80e26b6-ed24-417f-bb73-cebef09092f8	+	om_073_012.sorted.bed	KO	12
MT	14156	15282	e9a0f010-3e16-4191-9bc9-e805add7f71c	+	om_073_012.sorted.bed	KO	12
MT	14156	15288	f0f2cb10-80c8-4c54-a4af-0f0789be966b	+	om_073_012.sorted.bed	KO	12
MT	14156	15288	f4d3e5d0-c5e0-41bd-9ab2-f66b61447641	+	om_073_012.sorted.bed	KO	12
MT	14156	15287	fc5a83fb-3aac-4ccd-b320-6a0049701f66	+	om_073_012.sorted.bed	KO	12
MT	14156	15288	0c8dd5d7-16e7-4bca-a795-11d4cb3ff1d3	+	om_073_012.sorted.bed	KO	12
MT	14156	15288	14a5baed-dc65-417b-9088-fa68a38abdad	+	om_073_012.sorted.bed	KO	12
MT	14156	15284	24fcb686-3dea-49ce-833d-f36e986fc4f2	+	om_073_012.sorted.bed	KO	12
MT	14156	15288	41dc6b59-6b8c-4075-b257-d77fba998645	+	om_073_012.sorted.bed	KO	12
MT	14156	15288	433ec519-79b8-4038-acbf-89a1aba9183f	+	om_073_012.sorted.bed	KO	12
MT	14156	15288	67f19259-10ae-4580-9dfb-1103ff314225	+	om_073_012.sorted.bed	KO	12
MT	14156	15287	3c15a559-b2ce-4e8d-9f42-5790772ddccb	+	om_073_012.sorted.bed	KO	12
MT	14156	15288	3ed2bd0d-d6b9-48f0-888f-e4abde1d858e	+	om_073_012.sorted.bed	KO	12
MT	14156	15288	45b1cd94-9603-4be1-a72f-33371bb802fd	+	om_073_012.sorted.bed	KO	12
MT	14156	15288	5474ad3c-90d6-405b-9016-9bf6f908877e	+	om_073_012.sorted.bed	KO	12
MT	14156	15288	6f3c32a8-ebaf-4aee-b215-66160701946d	+	om_073_012.sorted.bed	KO	12
MT	14156	15288	74818212-619f-4154-bba4-a21eebdad751	+	om_073_012.sorted.bed	KO	12
MT	14156	15288	7672418b-4a45-49d1-b6a6-0acdd808f09f	+	om_073_012.sorted.bed	KO	12
MT	14156	15288	7cea45b3-ea5b-4fdd-b418-cca0fa262db9	+	om_073_012.sorted.bed	KO	12
MT	14156	15288	85ecc646-f978-45ee-a87a-d25f1cee557a	+	om_073_012.sorted.bed	KO	12
MT	14156	15288	89046cd3-9389-40eb-9479-7e7fe84d2fc3	+	om_073_012.sorted.bed	KO	12
MT	14156	15288	91656e6b-528a-490f-b359-5c0a0459e445	+	om_073_012.sorted.bed	KO	12
MT	14156	15288	b7c8dfd9-783b-4ad4-adc7-6743268aa0dc	+	om_073_012.sorted.bed	KO	12
MT	14156	15282	cd3b5c9d-3f88-4e51-8b98-60e85ae95535	+	om_073_012.sorted.bed	KO	12
MT	14156	15288	dc06efc4-e555-48d1-af9c-2d8894ef8a07	+	om_073_012.sorted.bed	KO	12
MT	14156	15288	dc518a7e-737d-4114-971c-76539d39036c	+	om_073_012.sorted.bed	KO	12
MT	14156	15287	e114916d-2ef1-427a-afb8-e6caf8e55c9b	+	om_073_012.sorted.bed	KO	12
MT	14156	15288	0e3a704d-9cc4-464e-9215-3cef49b242a3	+	om_073_012.sorted.bed	KO	12
MT	14156	15288	0f504f56-98da-4507-b4d5-9cdfec44aff5	+	om_073_012.sorted.bed	KO	12
MT	14156	15347	1195638b-994a-4201-8944-8e648dad7b36	+	om_073_012.sorted.bed	KO	12
MT	14156	15288	251672cb-6707-4d33-b5a7-8aa76e92ae85	+	om_073_012.sorted.bed	KO	12
MT	14156	15288	35067369-ba73-4f9a-bb35-68e918992109	+	om_073_012.sorted.bed	KO	12
MT	14156	14825	59836f12-e0b0-4056-97d7-7321828e3933	+	om_073_012.sorted.bed	KO	12
MT	14156	15288	60d03c33-4b6f-4cd1-85ec-a66003b878b7	+	om_073_012.sorted.bed	KO	12
MT	14156	15288	66839b20-f95b-498c-bbcd-896fc3782eb2	+	om_073_012.sorted.bed	KO	12
MT	14156	15282	7a5c5a8f-2e5e-4bd0-a66a-381d0c05b637	+	om_073_012.sorted.bed	KO	12
MT	14156	15288	807022f7-143c-44a7-bb93-6c4e468462eb	+	om_073_012.sorted.bed	KO	12
MT	14156	15288	846e06eb-536f-46f0-893a-8df49eb775ed	+	om_073_012.sorted.bed	KO	12
MT	14156	15287	9bf5e03a-be29-4989-99c7-1eb0a066ca1b	+	om_073_012.sorted.bed	KO	12
MT	14156	15288	a13048b7-310c-4d2e-a552-be43d29b82df	+	om_073_012.sorted.bed	KO	12
MT	14156	15287	bdcafc7e-a6a6-4a2f-a2e4-6b43f7b03d45	+	om_073_012.sorted.bed	KO	12
MT	14156	14879	d478ce18-c3d0-472f-a4d5-fa2510effe8a	+	om_073_012.sorted.bed	KO	12
MT	14156	15288	e89c193e-e0c7-47c2-baed-3d6e77b3459c	+	om_073_012.sorted.bed	KO	12
MT	14156	15288	f9365a08-6e49-4beb-9501-a6158b7403e1	+	om_073_012.sorted.bed	KO	12
MT	14156	15283	132be596-f245-4f1d-83b3-aafa3202a235	+	om_073_012.sorted.bed	KO	12
MT	14156	15288	2392970f-7797-405e-9a02-a6922f88d7c1	+	om_073_012.sorted.bed	KO	12
MT	14156	15282	407549cc-0962-486b-aeef-a7bcb3c35134	+	om_073_012.sorted.bed	KO	12
MT	14156	15288	55c54665-f898-4c75-a36f-5153b9cab464	+	om_073_012.sorted.bed	KO	12
MT	14156	15288	63a8e346-02f7-48ee-96d0-c105556b3888	+	om_073_012.sorted.bed	KO	12
MT	14156	15288	96672088-fe88-4254-8a63-bbabdc2f1e9b	+	om_073_012.sorted.bed	KO	12
MT	14156	15288	995dd0c3-910e-4f0d-b10c-e2f251e707c8	+	om_073_012.sorted.bed	KO	12
MT	14156	15287	9b7465c4-9b69-469c-98f2-988f19e306cb	+	om_073_012.sorted.bed	KO	12
MT	14156	15288	af913d92-7cb3-4d7f-b176-0d18bd9a6eed	+	om_073_012.sorted.bed	KO	12
MT	14156	15288	bea5f18a-688e-4d3f-8081-d4abb665e7b1	+	om_073_012.sorted.bed	KO	12
MT	14156	15287	c8b9c088-5cde-4a65-9040-9c03f23ec501	+	om_073_012.sorted.bed	KO	12
MT	14156	15288	cc96d15f-0bb2-4806-b891-72b59c7023c0	+	om_073_012.sorted.bed	KO	12
MT	14156	15287	d7883ac9-2fa8-4478-ab59-b05281814f0e	+	om_073_012.sorted.bed	KO	12
MT	14156	15288	ff345bb4-a28b-4af5-9212-4f61ba064df0	+	om_073_012.sorted.bed	KO	12
MT	14156	15287	20dcd86b-5e3c-4873-914e-96d0cd3896a1	+	om_073_012.sorted.bed	KO	12
MT	14156	15282	237782ab-8706-4503-90fa-77e27a86df84	+	om_073_012.sorted.bed	KO	12
MT	14156	15282	2e3bac2e-e06a-4396-ac20-4ad5fe7c69a9	+	om_073_012.sorted.bed	KO	12
MT	14156	15282	3d4004d4-5fdb-41e8-90e1-108a8a8f4647	+	om_073_012.sorted.bed	KO	12
MT	14156	15288	487d6c19-235c-48db-b3f8-2a9b62981ed5	+	om_073_012.sorted.bed	KO	12
MT	14156	15288	4bf03c17-0d9c-4f86-ba57-9b5913d8d6fd	+	om_073_012.sorted.bed	KO	12
MT	14156	14899	80a8fe8a-87c0-4535-a9c1-3ed278f77810	+	om_073_012.sorted.bed	KO	12
MT	14156	15287	8866af64-1ab3-47a0-a3f4-b423976b2383	+	om_073_012.sorted.bed	KO	12
MT	14156	15282	8a1b2354-2593-4035-b0b3-13c70ddaf5c6	+	om_073_012.sorted.bed	KO	12
MT	14156	15287	937d19a9-2545-49a5-b541-5ad0aa79a4c5	+	om_073_012.sorted.bed	KO	12
MT	14156	15288	a489af90-f0fa-4414-9ee5-60e8e4952323	+	om_073_012.sorted.bed	KO	12
MT	14156	15282	afe59837-5db7-4ba4-918f-e07e4b5c8d52	+	om_073_012.sorted.bed	KO	12
MT	14156	15175	ff100160-feb2-412a-a2dc-2db48c9bc756	+	om_073_012.sorted.bed	KO	12
MT	14156	15288	0bdfe06c-190e-44f5-932a-4958a32d9faf	+	om_073_012.sorted.bed	KO	12
MT	14156	15288	34b758b4-ff27-4994-8260-249f188a4f58	+	om_073_012.sorted.bed	KO	12
MT	14156	15287	6b91737f-3c7c-451c-a152-044dcf1cd69c	+	om_073_012.sorted.bed	KO	12
MT	14156	15288	6b91b6be-db43-4874-9ba1-76cf2e395b65	+	om_073_012.sorted.bed	KO	12
MT	14156	14803	825d7f15-edae-4eb6-8983-c353a7307c46	+	om_073_012.sorted.bed	KO	12
MT	14156	15288	85bc62c5-1ebb-4f1a-b7f5-ad83b18c5ac2	+	om_073_012.sorted.bed	KO	12
MT	14156	15287	8a4cf9a7-e3db-4d6d-ad87-d7b891449f84	+	om_073_012.sorted.bed	KO	12
MT	14156	15286	9000d549-ca20-4eaf-a40a-6a27cb70068d	+	om_073_012.sorted.bed	KO	12
MT	14156	15288	995d06d2-a78a-4471-99bd-c7959b6ea3e7	+	om_073_012.sorted.bed	KO	12
MT	14156	15287	b0adf73d-b3fc-49e2-9222-b9de3221df28	+	om_073_012.sorted.bed	KO	12
MT	14156	15288	ba33553d-195e-4a11-8992-4be5e0ee19f0	+	om_073_012.sorted.bed	KO	12
MT	14156	15288	c40aaffe-16ec-4ef6-bb9e-b61159558dbf	+	om_073_012.sorted.bed	KO	12
MT	14156	15058	c651c6a6-9abc-44d2-8c47-e2df43389b51	+	om_073_012.sorted.bed	KO	12
MT	14156	15287	dd2dfb18-4c8e-45d7-ab68-d9cec611564e	+	om_073_012.sorted.bed	KO	12
MT	14156	15216	e71db9c4-3fcf-44d8-a767-84ee7961f5e3	+	om_073_012.sorted.bed	KO	12
MT	14156	15288	f90eaf42-bd3d-41a8-ae1a-f640f5c01544	+	om_073_012.sorted.bed	KO	12
MT	14156	15282	0b06a7e4-ef04-4fa8-ac95-691fab00da44	+	om_073_012.sorted.bed	KO	12
MT	14156	15287	11954cc2-bf5c-4c20-960d-34fb95146e23	+	om_073_012.sorted.bed	KO	12
MT	14156	15288	298b0146-ab05-43b0-a54a-44d6efbbc8d3	+	om_073_012.sorted.bed	KO	12
MT	14156	15282	4b808229-1959-4f6f-afff-20cefb5d3a99	+	om_073_012.sorted.bed	KO	12
MT	14156	15287	6e59a287-fd9b-4040-97a4-b7236fb44266	+	om_073_012.sorted.bed	KO	12
MT	14156	15287	aa9829e4-651e-4381-9c85-a5b2c6b96a19	+	om_073_012.sorted.bed	KO	12
MT	14156	15288	c6fd662d-f83b-4ff9-b1bd-bd403a7980fd	+	om_073_012.sorted.bed	KO	12
MT	14156	15287	d60014c0-1947-4a3b-b961-d50c5b9790f8	+	om_073_012.sorted.bed	KO	12
MT	14156	15288	e65d1392-2779-4018-b30a-2a65897e854d	+	om_073_012.sorted.bed	KO	12
MT	14156	15288	f4727c37-8640-46f4-9f8c-629ff2be4cb6	+	om_073_012.sorted.bed	KO	12
MT	14156	15287	88ec3b1c-a521-4719-9695-61d7a3014168	+	om_073_012.sorted.bed	KO	12
MT	14156	15288	97c8d2e9-151d-453c-abe1-99050683d3dc	+	om_073_012.sorted.bed	KO	12
MT	14156	15288	9be0db5e-98ca-42e5-a6e8-bda360dbeb97	+	om_073_012.sorted.bed	KO	12
MT	14156	15288	ae7e12e9-1cad-47e2-aa32-81004f01e132	+	om_073_012.sorted.bed	KO	12
MT	14156	15288	c8cc8dc7-1c13-4ed9-bf02-76351a8e97da	+	om_073_012.sorted.bed	KO	12
MT	14156	15270	f163cdab-b8c0-4b4f-8219-9ce45ef1da6c	+	om_073_012.sorted.bed	KO	12
MT	14156	15288	f6c09e54-95d6-4923-b8a8-163c82bc2a86	+	om_073_012.sorted.bed	KO	12
MT	14156	15288	9407f40c-82ff-464c-903c-5716121efd09	+	om_073_012.sorted.bed	KO	12
MT	14156	15288	9fade645-c250-46d0-ba95-5e6698637f84	+	om_073_012.sorted.bed	KO	12
MT	14156	14424	ce680123-abf5-479a-81fe-4875af168feb	+	om_073_012.sorted.bed	KO	12
MT	14156	15282	f2ca958f-a9e4-4e0d-a805-eae2dfd01dc6	+	om_073_012.sorted.bed	KO	12
MT	14156	15288	f91a5115-5be7-4d69-a8b9-1ce72dff49df	+	om_073_012.sorted.bed	KO	12
MT	14156	15288	fe6984e4-dd55-438c-8628-24128d9ac9fc	+	om_073_012.sorted.bed	KO	12
MT	14156	14659	0f9e1dff-8b87-4ee0-8246-2ac62a57aac3	+	om_073_012.sorted.bed	KO	12
MT	14156	15288	324bc1b8-9c17-4dd3-8963-2e763ee17b7b	+	om_073_012.sorted.bed	KO	12
MT	14156	15288	41c2c852-4e6d-44ba-9286-5472867e3c3b	+	om_073_012.sorted.bed	KO	12
MT	14156	15288	44cb6d53-1eb8-4f7b-8573-39ce953839b6	+	om_073_012.sorted.bed	KO	12
MT	14156	14423	686b2a50-1bb0-46c3-8a57-743cb9520f09	+	om_073_012.sorted.bed	KO	12
MT	14156	15282	68d57dc2-960a-48b8-8d73-f9edb0f0c71f	+	om_073_012.sorted.bed	KO	12
MT	14156	15288	ad768adc-0c95-481b-b163-c86c900f960f	+	om_073_012.sorted.bed	KO	12
MT	14156	14379	bc654248-bfca-4797-9c0a-abcba5f36453	+	om_073_012.sorted.bed	KO	12
MT	14156	15288	0ea2c1a4-4760-4487-95db-9824896b63d2	+	om_073_012.sorted.bed	KO	12
MT	14156	15288	32120298-0507-4f0d-998f-62b8efc2ad4a	+	om_073_012.sorted.bed	KO	12
MT	14156	14423	4d7b5428-946b-4bf4-a564-b90573afd296	+	om_073_012.sorted.bed	KO	12
MT	14156	15288	698e92e6-db23-4b70-81f1-2de1ddc20ae7	+	om_073_012.sorted.bed	KO	12
MT	14156	15288	94b3f234-9b4f-4284-a78e-278d66e0e616	+	om_073_012.sorted.bed	KO	12
MT	14156	15288	a234a90a-8471-4c1f-9cc8-6c83a2389e25	+	om_073_012.sorted.bed	KO	12
MT	14156	15287	b2c0e936-140e-4587-8ae9-93d8171183d2	+	om_073_012.sorted.bed	KO	12
MT	14156	15287	bb31a406-93f5-43a9-acc5-5312f6532c52	+	om_073_012.sorted.bed	KO	12
MT	14156	15288	cb4195c8-bdf0-4180-afb2-27f873ba19e2	+	om_073_012.sorted.bed	KO	12
MT	14156	15288	d25f0bf4-6be3-4c4d-ab6b-818f139fb158	+	om_073_012.sorted.bed	KO	12
MT	14156	15283	d542879f-0f76-4c3a-a519-99a9632e5495	+	om_073_012.sorted.bed	KO	12
MT	14156	15095	e21fa52b-1d59-49ed-8a03-3cfabda753e6	+	om_073_012.sorted.bed	KO	12
MT	14156	14905	fbbc8921-f269-445b-9983-a83ea3946f7b	+	om_073_012.sorted.bed	KO	12
MT	14156	15285	09b9b648-2b68-4094-9f16-534b748af930	+	om_073_012.sorted.bed	KO	12
MT	14156	15287	10e66a77-dba1-4274-b074-e704d4134ac7	+	om_073_012.sorted.bed	KO	12
MT	14156	15282	11eb5aa7-3791-48bc-87d5-2fc72407f25a	+	om_073_012.sorted.bed	KO	12
MT	14156	15288	127ec916-3e22-4ae4-ac58-c5da01c91a46	+	om_073_012.sorted.bed	KO	12
MT	14156	14358	2bb7e0af-b769-4855-8a1c-96e50aa23697	+	om_073_012.sorted.bed	KO	12
MT	14156	15288	2fb34c96-58c0-4781-9844-36272fef4e24	+	om_073_012.sorted.bed	KO	12
MT	14156	15288	54d64ec3-7c99-450f-984f-2c0ff0b7b0fa	+	om_073_012.sorted.bed	KO	12
MT	14156	15288	6735fd77-7e72-4b33-8b0c-ad4b592092bf	+	om_073_012.sorted.bed	KO	12
MT	14156	15288	a09b2fb7-17cb-4bae-aa35-9dae9fc22199	+	om_073_012.sorted.bed	KO	12
MT	14156	15150	a595d4dd-bdaf-4825-9992-1fad49fac2b1	+	om_073_012.sorted.bed	KO	12
MT	14156	15288	a76b1bbc-3849-49d7-9659-01eefaf39e2b	+	om_073_012.sorted.bed	KO	12
MT	14156	15288	a956510c-e882-49b2-95a7-1efb15204759	+	om_073_012.sorted.bed	KO	12
MT	14156	15288	c1b66e62-ba5b-41e2-a279-b5028eaf700a	+	om_073_012.sorted.bed	KO	12
MT	14156	14873	deb6e21a-3ffa-4749-8fc0-cb8d79bc6c58	+	om_073_012.sorted.bed	KO	12
MT	14156	15282	df150729-b63e-4e2f-b8f0-3fc4e790cd3c	+	om_073_012.sorted.bed	KO	12
MT	14156	15288	f0608ed5-d662-4365-b7c1-72a2e2122644	+	om_073_012.sorted.bed	KO	12
MT	14156	15282	f11b86c3-36ea-49a0-8efc-e06ba5756d94	+	om_073_012.sorted.bed	KO	12
MT	14156	15287	0fefc04a-b5ff-4fc8-ae3e-991691f2c334	+	om_073_012.sorted.bed	KO	12
MT	14156	15288	10a9fcf9-d328-4a68-b9f8-ba86811c02ee	+	om_073_012.sorted.bed	KO	12
MT	14156	15288	11b1d0c2-5676-4fae-a3ce-340951ff518b	+	om_073_012.sorted.bed	KO	12
MT	14156	15282	222aa0f3-a6cc-4110-96a0-67fe895c0126	+	om_073_012.sorted.bed	KO	12
MT	14156	15288	23ef67db-898e-4c02-9d88-90111668c122	+	om_073_012.sorted.bed	KO	12
MT	14156	15285	294a2844-e916-458d-a743-00c928500f5e	+	om_073_012.sorted.bed	KO	12
MT	14156	15288	4c4bb94a-b062-409d-9d98-60ae0826e0c9	+	om_073_012.sorted.bed	KO	12
MT	14156	15288	5b659379-99d7-4a70-bb03-6b96fc89f1b1	+	om_073_012.sorted.bed	KO	12
MT	14156	15288	69e153fd-f38e-453d-9a2a-9e4bd189c9b1	+	om_073_012.sorted.bed	KO	12
MT	14156	15285	6f9d01fd-8765-49a4-9a2f-d82ef97e16f6	+	om_073_012.sorted.bed	KO	12
MT	14156	15288	84a2f2e7-1fa7-4ef1-9b4a-3f95b72611da	+	om_073_012.sorted.bed	KO	12
MT	14156	15288	9049532c-c5c6-4b31-83ec-71f153e9e68a	+	om_073_012.sorted.bed	KO	12
MT	14156	15287	96192670-403d-4ce6-9d29-8f255dee2219	+	om_073_012.sorted.bed	KO	12
MT	14156	15285	9b18a550-28ac-470a-ae30-07a2b5f4c26c	+	om_073_012.sorted.bed	KO	12
MT	14156	15287	9eac0789-13b3-48a5-9ef2-97dffd1bb2c2	+	om_073_012.sorted.bed	KO	12
MT	14156	15288	af7ec3f4-b576-438c-b740-72a23f46b897	+	om_073_012.sorted.bed	KO	12
MT	14156	15287	bd959e1d-7a5f-4506-9be3-75a424aa362a	+	om_073_012.sorted.bed	KO	12
MT	14156	15287	c050c5b3-6da5-4443-a180-b0075687f68a	+	om_073_012.sorted.bed	KO	12
MT	14156	15288	d4742b5e-b91d-4266-ba51-d8dcd7e65fe5	+	om_073_012.sorted.bed	KO	12
MT	14156	15288	de2dc137-0783-425d-810e-f5b533a807fa	+	om_073_012.sorted.bed	KO	12
MT	14156	15288	e9776235-7066-4ea7-b864-668678078c7a	+	om_073_012.sorted.bed	KO	12
MT	14156	15282	f071a787-261a-42a7-aef5-8553d2236b41	+	om_073_012.sorted.bed	KO	12
MT	14156	15288	f8d3d74e-6553-4a91-9bfb-5e6fb01c6455	+	om_073_012.sorted.bed	KO	12
MT	14156	15288	1928debf-3b4e-4795-8016-39c57ef8ef6d	+	om_073_012.sorted.bed	KO	12
MT	14156	15287	2bf0f8c0-1b06-4f6e-8902-a62d0a627d2e	+	om_073_012.sorted.bed	KO	12
MT	14156	15288	2e9a8add-f8e7-4250-b841-ce8933dea9ba	+	om_073_012.sorted.bed	KO	12
MT	14156	15282	3ce41c3e-1b79-4e85-91a5-d7e520435d6e	+	om_073_012.sorted.bed	KO	12
MT	14156	15288	58d6e3a9-9691-4361-9e7a-164627de1d17	+	om_073_012.sorted.bed	KO	12
MT	14156	15287	59bbbfe8-084c-41fb-a603-a632af0be6aa	+	om_073_012.sorted.bed	KO	12
MT	14156	15288	239b3789-9f20-48ed-b36c-2bfc6409ded7	+	om_073_012.sorted.bed	KO	12
MT	14156	15282	64c0ba7e-793e-4f38-a2e5-42eb392f8696	+	om_073_012.sorted.bed	KO	12
MT	14156	14703	73373449-111a-4e72-8014-0b7c6e0f7301	+	om_073_012.sorted.bed	KO	12
MT	14156	15287	7dc1f973-66ea-4187-a599-b06a5873672d	+	om_073_012.sorted.bed	KO	12
MT	14156	15287	8a7c2dfd-6495-4c57-badf-4c275a4531d1	+	om_073_012.sorted.bed	KO	12
MT	14156	15288	cc8ea159-8ca6-45ae-8ef4-266cca3aae02	+	om_073_012.sorted.bed	KO	12
MT	14156	15288	cc912c3f-b928-4475-b3da-09f4a39f0a53	+	om_073_012.sorted.bed	KO	12
MT	14156	15288	dc816df6-b4d5-4ee4-9e33-0edb25e72a7e	+	om_073_012.sorted.bed	KO	12
MT	14156	15288	dcc145fe-5d81-4a4c-84ec-c9a753415d1b	+	om_073_012.sorted.bed	KO	12
MT	14156	14534	ea159696-22f5-4bfc-bc06-81ce94a8bd13	+	om_073_012.sorted.bed	KO	12
MT	14156	15288	f90bd1bc-882d-427d-ac31-e5b102e60177	+	om_073_012.sorted.bed	KO	12
MT	14156	14589	01c73701-fc6a-49e9-aeed-210bdafe66bc	+	om_073_012.sorted.bed	KO	12
MT	14156	15288	11759a61-abfd-4666-9c9a-f86967c18e92	+	om_073_012.sorted.bed	KO	12
MT	14156	15288	16f5f8a7-a043-48e0-9316-6bb93a4c9a76	+	om_073_012.sorted.bed	KO	12
MT	14156	14903	2480e893-9131-4717-8ec1-da56451150f8	+	om_073_012.sorted.bed	KO	12
MT	14156	15288	4d92fa58-6949-4b59-89ae-c6ba95ff1b79	+	om_073_012.sorted.bed	KO	12
MT	14156	14422	5438177e-a021-4d7a-b24d-23e2cc82a55b	+	om_073_012.sorted.bed	KO	12
MT	14156	15288	75726ec6-f7e1-43da-91e0-4b5803d5af5f	+	om_073_012.sorted.bed	KO	12
MT	14156	15288	87845555-f045-4638-842b-1583cd348352	+	om_073_012.sorted.bed	KO	12
MT	14156	15288	8c0d4e33-fa46-41f6-ba0e-23609b5bce52	+	om_073_012.sorted.bed	KO	12
MT	14156	15288	a6d626a4-7827-4fce-a660-b0c290623e9f	+	om_073_012.sorted.bed	KO	12
MT	14156	14895	a7cfccf6-8d9a-4ffd-a1f7-23ef66667fbb	+	om_073_012.sorted.bed	KO	12
MT	14156	15287	a8b89d08-4d4f-4160-a397-ef2e4b91d783	+	om_073_012.sorted.bed	KO	12
MT	14156	15288	ce6ec727-d339-4f63-9dcf-23811e5e9699	+	om_073_012.sorted.bed	KO	12
MT	14156	15287	d6b0b512-a05b-4d55-ac97-cf47d6700919	+	om_073_012.sorted.bed	KO	12
MT	14156	15288	e084a0cf-a14a-4b5e-b06b-6618461ff470	+	om_073_012.sorted.bed	KO	12
MT	14156	15284	f1ddc471-bd99-4d72-87f1-89aa18ed7443	+	om_073_012.sorted.bed	KO	12
MT	14156	15288	2f586d3c-4ce6-4c8b-9679-7bc026f22631	+	om_073_012.sorted.bed	KO	12
MT	14156	14500	649244d6-2bd6-4767-b219-3777a42553ed	+	om_073_012.sorted.bed	KO	12
MT	14156	15288	67c9b4ee-4c4c-44a6-85fe-6fbc0c9123cf	+	om_073_012.sorted.bed	KO	12
MT	14156	15288	7b43cbf0-c5d1-4288-a130-8618e24b47a1	+	om_073_012.sorted.bed	KO	12
MT	14156	15288	c39736d6-bf7c-4640-ae60-d674281bc95a	+	om_073_012.sorted.bed	KO	12
MT	14156	14943	c5e85f68-a5c6-494e-841d-33a0958c58c5	+	om_073_012.sorted.bed	KO	12
MT	14156	15288	d07c88fc-f5fb-45b8-ad21-592b28a4dff1	+	om_073_012.sorted.bed	KO	12
MT	14156	15288	d71c550b-0f92-4f2c-85a6-336b47a3ec21	+	om_073_012.sorted.bed	KO	12
MT	14156	15288	0c54c218-5485-457e-817f-c1d00b6bb6bf	+	om_073_012.sorted.bed	KO	12
MT	14156	15288	115b01c2-4b58-4063-9faa-8f4783529999	+	om_073_012.sorted.bed	KO	12
MT	14156	15288	4ea219c9-68c8-4f63-8991-7cfe508cbc8c	+	om_073_012.sorted.bed	KO	12
MT	14156	15285	73d19014-ac28-4bb8-a1b2-92a301806597	+	om_073_012.sorted.bed	KO	12
MT	14156	15287	baae110b-ce5e-4acc-bb17-723ac4633fae	+	om_073_012.sorted.bed	KO	12
MT	14156	15288	c267808f-fa2c-4873-80d0-a6c683459f0e	+	om_073_012.sorted.bed	KO	12
MT	14156	15288	e4562816-5007-4ca6-b4f4-37a896f44ac7	+	om_073_012.sorted.bed	KO	12
MT	14156	15288	fc06ade8-00d2-4589-add8-673e0e1fb69c	+	om_073_012.sorted.bed	KO	12
MT	14156	14423	0a234fac-aeaa-4db4-a0e5-fc76f357f793	+	om_073_012.sorted.bed	KO	12
MT	14156	15288	10a89442-3dc5-4a70-9e8d-8f6e4a898fb8	+	om_073_012.sorted.bed	KO	12
MT	14156	15288	265ce13c-4006-4827-acfb-d39a9cbec3fa	+	om_073_012.sorted.bed	KO	12
MT	14156	15282	3018e1f2-39de-4909-95c3-6770ea5f1a0a	+	om_073_012.sorted.bed	KO	12
MT	14156	15282	60503599-a508-4317-ad4d-437ef528aab5	+	om_073_012.sorted.bed	KO	12
MT	14156	14669	80e33d1e-c621-4cb5-b296-03827a7c84d0	+	om_073_012.sorted.bed	KO	12
MT	14156	15288	90e9b04e-df80-4ce4-bb30-3649efdccb5f	+	om_073_012.sorted.bed	KO	12
MT	14156	15288	a340176f-e724-4272-be0d-4bd841a5a82c	+	om_073_012.sorted.bed	KO	12
MT	14156	15287	a9497df2-0b24-4301-a5f7-edfce4c25606	+	om_073_012.sorted.bed	KO	12
MT	14156	15287	b5163ea7-9ff1-4db1-9739-bcc9a8860600	+	om_073_012.sorted.bed	KO	12
MT	14156	15288	c0a67937-ce04-4e36-b01b-096f057bdd1a	+	om_073_012.sorted.bed	KO	12
MT	14156	15288	e6d6caed-ca3a-49ed-9846-a71899b67850	+	om_073_012.sorted.bed	KO	12
MT	14156	15282	0e46f686-efd3-458c-b5f2-f280d21fd171	+	om_073_012.sorted.bed	KO	12
MT	14156	14779	373817e8-f53e-438a-a29b-e8ab1ebdc66d	+	om_073_012.sorted.bed	KO	12
MT	14156	15288	411a4628-4be6-4902-b6bf-485b95c75208	+	om_073_012.sorted.bed	KO	12
MT	14156	15288	449d468d-fc0d-4144-9682-8d49591d25e9	+	om_073_012.sorted.bed	KO	12
MT	14156	15282	8516c052-f8e2-43ca-ba1e-fcabce68b4d4	+	om_073_012.sorted.bed	KO	12
MT	14156	15283	9c9ab611-dad2-48c4-bb54-d1304fd3706e	+	om_073_012.sorted.bed	KO	12
MT	14156	15287	e4f1b4a7-e522-4ed2-b90a-6b73ef132984	+	om_073_012.sorted.bed	KO	12
MT	14156	15252	78be1d7c-6574-411f-a514-5d054e7a9538	+	om_073_012.sorted.bed	KO	12
MT	14156	15287	904e973e-fab9-44e7-99f1-cdd7a14c1c18	+	om_073_012.sorted.bed	KO	12
MT	14156	15282	b77f99d8-51cd-4b3d-8b02-b4268439bf60	+	om_073_012.sorted.bed	KO	12
MT	14156	15288	d83776e5-180e-4d2e-a398-4b00c5c529fb	+	om_073_012.sorted.bed	KO	12
MT	14156	15288	e0e2d3dc-b24a-4f17-bea0-146e124bc07d	+	om_073_012.sorted.bed	KO	12
MT	14156	15288	ed7378b2-6a9d-404e-8356-0958bb766b72	+	om_073_012.sorted.bed	KO	12
MT	14156	15288	f27faf85-e8dd-4ebe-856f-087c82119ed6	+	om_073_012.sorted.bed	KO	12
MT	14156	15288	fe89a533-46c1-48e5-b0cb-36c5cb47eba1	+	om_073_012.sorted.bed	KO	12
MT	14156	15284	0e6ecf98-b515-4829-a639-b3bb46258738	+	om_073_012.sorted.bed	KO	12
MT	14156	15288	4aa0b96f-7351-4f37-a3f3-c695eb1ed2f7	+	om_073_012.sorted.bed	KO	12
MT	14156	15288	5bdbb249-4a19-41b6-a573-51c189cd0b5e	+	om_073_012.sorted.bed	KO	12
MT	14156	15287	5c5f263c-dc44-44fe-9c49-1737581c409f	+	om_073_012.sorted.bed	KO	12
MT	14156	15287	73362771-3922-4f91-af9e-6367f9544302	+	om_073_012.sorted.bed	KO	12
MT	14156	15288	9cbf4a08-5154-4d3c-ab30-33094709741d	+	om_073_012.sorted.bed	KO	12
MT	14156	15288	a5893476-071a-45db-a992-104f7e477dca	+	om_073_012.sorted.bed	KO	12
MT	14156	15288	c788b59e-1fe4-40db-b1af-8d3bc88df115	+	om_073_012.sorted.bed	KO	12
MT	14156	15288	f0690d18-6fa1-4591-94b1-99a4a2fb30bc	+	om_073_012.sorted.bed	KO	12
MT	14156	15288	0dc081c4-9b2e-43dc-a12a-7bbe60440ec3	+	om_073_012.sorted.bed	KO	12
MT	14156	15282	1fde1a5e-3a0e-424c-8062-59a55e023e97	+	om_073_012.sorted.bed	KO	12
MT	14156	14455	52c6e508-b4b5-43d9-9ae3-bbdc5c76e0f0	+	om_073_012.sorted.bed	KO	12
MT	14156	15287	596e34c3-0387-41ee-9795-a51dd3f961a8	+	om_073_012.sorted.bed	KO	12
MT	14156	15288	71396c07-97d3-4e1a-8b18-dbe0f4b4263a	+	om_073_012.sorted.bed	KO	12
MT	14156	15287	aaac58a8-fb8f-4162-80ab-0b4588157ae3	+	om_073_012.sorted.bed	KO	12
MT	14156	15287	b6893d59-f230-4c8e-89f3-97c64a935bc9	+	om_073_012.sorted.bed	KO	12
MT	14156	15288	c5c0ba3e-9109-47b5-9396-dbfe89f6e7cf	+	om_073_012.sorted.bed	KO	12
MT	14156	15287	ca24277b-33eb-4e6a-be4a-6a66ff8b0aa3	+	om_073_012.sorted.bed	KO	12
MT	14156	15290	e24705a0-2166-4ae1-a959-85b0703e48e6	+	om_073_012.sorted.bed	KO	12
MT	14156	15288	0118709a-59e3-47df-a3da-424c0dd87b9a	+	om_073_012.sorted.bed	KO	12
MT	14156	15282	15678fb6-46bb-44c9-8671-bccf74574c36	+	om_073_012.sorted.bed	KO	12
MT	14156	15098	18099770-872a-4c2a-9ca4-4aad1309237a	+	om_073_012.sorted.bed	KO	12
MT	14156	15282	23ea0656-30b1-4572-95c2-488ebd11ca4f	+	om_073_012.sorted.bed	KO	12
MT	14156	15288	248a178e-dc35-4840-9035-f44a5909804a	+	om_073_012.sorted.bed	KO	12
MT	14156	15288	2ddd6b33-fa34-4d36-8282-1ca5a82237a6	+	om_073_012.sorted.bed	KO	12
MT	14156	15287	335e09b0-ca40-4ce4-97e4-e7e78cae4716	+	om_073_012.sorted.bed	KO	12
MT	14156	14641	3c8a1806-e605-4f33-8246-a56207940521	+	om_073_012.sorted.bed	KO	12
MT	14156	15285	4f336ed5-c6f8-4c5f-af1e-bfe8b3c48b32	+	om_073_012.sorted.bed	KO	12
MT	14156	15288	50d4f38a-56a0-47a2-9e6f-6b9ee1214aeb	+	om_073_012.sorted.bed	KO	12
MT	14156	15288	514b3a12-25b9-486f-b424-c310183ac1c4	+	om_073_012.sorted.bed	KO	12
MT	14156	15111	629e3a63-e1ae-4c0b-bcf6-5fc8de36eb24	+	om_073_012.sorted.bed	KO	12
MT	14156	15288	849ff493-e659-4b71-804c-d5e18c0ded9f	+	om_073_012.sorted.bed	KO	12
MT	14156	15288	93b102c5-1397-426f-a7ab-9aa9170ce046	+	om_073_012.sorted.bed	KO	12
MT	14156	15288	b1d6b017-afd7-48cd-8601-d76b3893e9b4	+	om_073_012.sorted.bed	KO	12
MT	14156	15287	be188d59-0a86-4f0e-9633-3899266ba9dd	+	om_073_012.sorted.bed	KO	12
MT	14156	15288	beebb7c5-14de-4e8b-a1be-dae4de73e6eb	+	om_073_012.sorted.bed	KO	12
MT	14156	15288	d4cbadb8-3e1c-488f-864b-decde5a18b57	+	om_073_012.sorted.bed	KO	12
MT	14156	15287	d90cd3b4-0078-4c17-bd62-2abf79a51da9	+	om_073_012.sorted.bed	KO	12
MT	14156	14602	da1e007c-d422-4e34-b784-7f0a60ad913e	+	om_073_012.sorted.bed	KO	12
MT	14156	14727	eb6100cd-af75-4f34-9cac-9035518f0186	+	om_073_012.sorted.bed	KO	12
MT	14156	15288	1e88d563-f66f-44e4-a509-3f246ccbe3ab	+	om_073_012.sorted.bed	KO	12
MT	14156	14443	3233cb7c-f54c-4a75-8850-3c83825c30ed	+	om_073_012.sorted.bed	KO	12
MT	14156	15288	45c4fd5c-15c7-42e3-9228-13cf8a77fa1e	+	om_073_012.sorted.bed	KO	12
MT	14156	15286	49e0527a-4fbc-4e21-a7f3-6100f541de04	+	om_073_012.sorted.bed	KO	12
MT	14156	15288	5889e7e2-1090-445d-88fa-ff23bcb12b9b	+	om_073_012.sorted.bed	KO	12
MT	14156	15288	6c8756ce-7be7-40a4-8b2b-7557cb77eab3	+	om_073_012.sorted.bed	KO	12
MT	14156	15287	8d38db20-d11e-41a2-b080-0cecd10ade65	+	om_073_012.sorted.bed	KO	12
MT	14156	15285	8ed157ad-10ed-485c-bbfc-cb0b2c4a7ac8	+	om_073_012.sorted.bed	KO	12
MT	14156	14619	9bad1c5f-b864-455e-b38f-46293e08f0fc	+	om_073_012.sorted.bed	KO	12
MT	14156	15287	9c1b6ee4-727a-4952-a522-48bf75666344	+	om_073_012.sorted.bed	KO	12
MT	14156	15287	ad581526-42b3-4455-8c03-79c54afe5589	+	om_073_012.sorted.bed	KO	12
MT	14156	15114	b1b9c98b-3489-4195-a0b2-8cf729f6d3e8	+	om_073_012.sorted.bed	KO	12
MT	14156	15288	e6ce4238-7dc8-44c3-b08f-43109311bda8	+	om_073_012.sorted.bed	KO	12
MT	14156	15288	01a3f20d-185c-4762-a891-c1ccbd63016d	+	om_073_012.sorted.bed	KO	12
MT	14156	15094	0c06bcb0-2902-4e40-bcc1-297e9c341809	+	om_073_012.sorted.bed	KO	12
MT	14156	15288	11a5ef2e-b457-400d-b78f-67e9a52aa511	+	om_073_012.sorted.bed	KO	12
MT	14156	15287	688594b4-06ea-49d2-8d46-732e2b6c6c5c	+	om_073_012.sorted.bed	KO	12
MT	14156	15288	08c8f1e9-f458-4da4-9150-e62d08db4178	+	om_073_012.sorted.bed	KO	12
MT	14156	15288	0eba15cf-b2ec-41bf-9b35-c62729a24768	+	om_073_012.sorted.bed	KO	12
MT	14156	15288	15e3dd7f-8b5d-46aa-92ee-98506d34d8dc	+	om_073_012.sorted.bed	KO	12
MT	14156	15285	3c05a143-a7ea-4bcd-af5d-227080af4f55	+	om_073_012.sorted.bed	KO	12
MT	14156	15287	610d1265-da9c-489e-80c8-aa5b16defdc5	+	om_073_012.sorted.bed	KO	12
MT	14156	15231	6b9b0091-9d2f-46a5-8ad2-00bc2a91ee70	+	om_073_012.sorted.bed	KO	12
MT	14156	15286	70dad9c7-dc68-4822-ab82-662f1a6ae043	+	om_073_012.sorted.bed	KO	12
MT	14156	15288	8063f39c-3d2f-410a-b6bb-14f3605d28e2	+	om_073_012.sorted.bed	KO	12
MT	14156	15288	868fd0cf-af94-420a-9372-29b312ba3ba8	+	om_073_012.sorted.bed	KO	12
MT	14156	15288	875f2dd9-d3b3-42f0-8804-b5eed9a1f76d	+	om_073_012.sorted.bed	KO	12
MT	14156	15287	8ae1ada6-2831-4af5-825e-346ec3f14e50	+	om_073_012.sorted.bed	KO	12
MT	14156	15288	8bb696ef-9cc4-4ef1-be1a-79c8a553f848	+	om_073_012.sorted.bed	KO	12
MT	14156	15287	9ec6ba60-5c97-4bed-9e34-ccacbc059e21	+	om_073_012.sorted.bed	KO	12
MT	14156	15288	9fc836b8-3f2a-4fda-9b15-5903bfb297d8	+	om_073_012.sorted.bed	KO	12
MT	14156	14961	a15d674e-c4b0-4b69-9192-73e5dfab51f5	+	om_073_012.sorted.bed	KO	12
MT	14156	14639	cd6bc66b-80d2-4fb6-a549-943924f63255	+	om_073_012.sorted.bed	KO	12
MT	14156	15287	da00abdf-fa07-43fd-afa5-02bac97f6152	+	om_073_012.sorted.bed	KO	12
MT	14156	15232	def5902b-07c9-44ba-a540-d3f3064c5c22	+	om_073_012.sorted.bed	KO	12
MT	14156	15288	ea415b23-c2db-4c53-84a4-193db5afe62a	+	om_073_012.sorted.bed	KO	12
MT	14156	15288	f6f83735-f566-4220-ac49-d7a9f384a427	+	om_073_012.sorted.bed	KO	12
MT	14156	14595	17876787-e019-401f-b42b-727491bc1066	+	om_073_012.sorted.bed	KO	12
MT	14156	15288	19922d06-4546-427e-a580-f6effeefab31	+	om_073_012.sorted.bed	KO	12
MT	14156	15282	63b5deba-da07-4daf-86ef-834fe13100e8	+	om_073_012.sorted.bed	KO	12
MT	14156	15288	64cc40d7-533a-4440-b784-cd246c7ac488	+	om_073_012.sorted.bed	KO	12
MT	14156	15288	7bafd5ee-3a4e-421c-8794-a0178aebcfcd	+	om_073_012.sorted.bed	KO	12
MT	14156	15288	7fb26faa-2f97-4ddd-bc8c-dbc8639f2594	+	om_073_012.sorted.bed	KO	12
MT	14156	15286	81f47e43-6317-4edf-b02b-087c7972a41c	+	om_073_012.sorted.bed	KO	12
MT	14156	15287	8aca12ba-bf1e-49db-b45b-c30225733823	+	om_073_012.sorted.bed	KO	12
MT	14156	15287	90ae100d-ebc8-4143-958e-5ee54cedb726	+	om_073_012.sorted.bed	KO	12
MT	14156	15288	964fc92a-8783-489a-8792-e20364b408b9	+	om_073_012.sorted.bed	KO	12
MT	14156	15287	99d4d383-6538-4f7c-9c02-b1ebc93b4e0f	+	om_073_012.sorted.bed	KO	12
MT	14156	15288	9c3fb79a-6acb-41b2-8c85-638bd98eacc0	+	om_073_012.sorted.bed	KO	12
MT	14156	15288	a4632d5f-4d61-410e-838f-713403e4fb77	+	om_073_012.sorted.bed	KO	12
MT	14156	15288	aeae3bcb-b28b-44d9-aa03-1c60172599f2	+	om_073_012.sorted.bed	KO	12
MT	14156	15288	b556571f-2833-4ed3-993d-8c83f55c6a74	+	om_073_012.sorted.bed	KO	12
MT	14156	15288	3ab21dde-1f44-45e0-9073-64b039348e61	+	om_073_012.sorted.bed	KO	12
MT	14156	15288	4de4aa7e-901c-4403-b889-9191085a2f3c	+	om_073_012.sorted.bed	KO	12
MT	14156	15287	7e2e1b37-e597-4f26-b175-6c7daebab027	+	om_073_012.sorted.bed	KO	12
MT	14156	15287	7ee4e163-54c4-457c-aba7-bfcde8a72d68	+	om_073_012.sorted.bed	KO	12
MT	14156	15287	7f39b513-e47b-47ea-bad2-b407954f3613	+	om_073_012.sorted.bed	KO	12
MT	14156	15283	821c4595-de8d-4596-b120-f40f4796930e	+	om_073_012.sorted.bed	KO	12
MT	14156	15287	884b6041-fbbf-44de-8839-3b4c8b3f43de	+	om_073_012.sorted.bed	KO	12
MT	14156	15282	a7277876-db69-4a52-bcbb-d8ce9a48a323	+	om_073_012.sorted.bed	KO	12
MT	14156	15287	b09fe732-b7e6-4351-880c-d7999013abf3	+	om_073_012.sorted.bed	KO	12
MT	14156	15288	b85d023d-7c52-44a0-a04f-3de8b1061caf	+	om_073_012.sorted.bed	KO	12
MT	14156	15282	c5d7da06-c9c6-46d2-8dd9-8646e4a13d5b	+	om_073_012.sorted.bed	KO	12
MT	14156	15288	da41454c-06be-484d-a0d5-c3010b182734	+	om_073_012.sorted.bed	KO	12
MT	14156	15288	f35da5a7-ed44-4c3b-bf9d-bd13bc5da622	+	om_073_012.sorted.bed	KO	12
MT	14156	15288	f4ef9d90-10c1-410c-8070-fc6b771647cd	+	om_073_012.sorted.bed	KO	12
MT	14156	15288	fb52966d-fb7e-49c9-80b0-65b0dca5f183	+	om_073_012.sorted.bed	KO	12
MT	14156	15283	fcec5041-09da-4fb6-83fe-e108587c3855	+	om_073_012.sorted.bed	KO	12
MT	14156	15287	18d76e56-0588-48b4-b16d-d02ae02bfd8d	+	om_073_012.sorted.bed	KO	12
MT	14156	15288	4806f64a-a81d-4f36-bb69-729b639ab5a0	+	om_073_012.sorted.bed	KO	12
MT	14156	15288	4c6ab081-db97-4463-84c2-f457074ef57f	+	om_073_012.sorted.bed	KO	12
MT	14156	15288	50a40d24-38e1-4abb-99dc-788557392ac8	+	om_073_012.sorted.bed	KO	12
MT	14156	14527	66ce8630-40ec-44ec-a688-3c675a878d2a	+	om_073_012.sorted.bed	KO	12
MT	14156	15288	7aa1d704-6aa2-44bc-904c-d517a245b602	+	om_073_012.sorted.bed	KO	12
MT	14156	15288	8f535f7d-18a2-4231-ab84-936ca82020f6	+	om_073_012.sorted.bed	KO	12
MT	14156	15285	99a330b0-d8b8-431d-b8aa-17dba2623622	+	om_073_012.sorted.bed	KO	12
MT	14156	15288	c0f122e9-0cf2-4268-9e11-8856620f0881	+	om_073_012.sorted.bed	KO	12
MT	14156	15288	df1ec2d7-19a6-4658-98c5-57cfb62b6977	+	om_073_012.sorted.bed	KO	12
MT	14156	15282	01eead99-3b24-4433-85c0-d0775f9ef746	+	om_073_012.sorted.bed	KO	12
MT	14156	15288	02b0c2ee-017b-4492-a27f-dac8ada0f05f	+	om_073_012.sorted.bed	KO	12
MT	14156	15282	061928f8-21bb-487e-9db9-4dfdbac13788	+	om_073_012.sorted.bed	KO	12
MT	14156	15288	0f35d31c-20f1-4558-b60d-ccac7a95925b	+	om_073_012.sorted.bed	KO	12
MT	14156	15287	1a74d189-f458-43e6-bd9f-663ccc076be0	+	om_073_012.sorted.bed	KO	12
MT	14156	15288	27bb4fef-557a-4fd4-be58-1a0c0d2e9775	+	om_073_012.sorted.bed	KO	12
MT	14156	15282	2e28c47e-cb23-40cd-bdda-5a5721eadf1f	+	om_073_012.sorted.bed	KO	12
MT	14156	15288	65f8b996-4fd0-4776-87bd-4728d4a1a823	+	om_073_012.sorted.bed	KO	12
MT	14156	15288	6ad28c97-9e8b-45fe-b254-213b3e2229ce	+	om_073_012.sorted.bed	KO	12
MT	14156	15288	6bd50163-2cf0-4c8d-8eaf-b6d1db32df58	+	om_073_012.sorted.bed	KO	12
MT	14156	15288	756db87b-d290-4601-ac6f-bae83afb59ce	+	om_073_012.sorted.bed	KO	12
MT	14156	15282	9f100caf-b9e1-49b2-b9aa-20c3ececb844	+	om_073_012.sorted.bed	KO	12
MT	14156	15288	d1adabf8-2adf-4aa8-9e79-a7d35410cea9	+	om_073_012.sorted.bed	KO	12
MT	14156	15288	f2bccfc0-6ad1-4c8c-a2f0-d3ecbaf79e99	+	om_073_012.sorted.bed	KO	12
MT	14156	15288	f5fbd117-ff48-43f3-b996-94426a70773c	+	om_073_012.sorted.bed	KO	12
MT	14156	15288	f9a77e1b-b080-4b99-9386-cd368f4ceecb	+	om_073_012.sorted.bed	KO	12
MT	14156	15282	0ef56d05-6911-4fa2-8e28-b20fe4f8898f	+	om_073_012.sorted.bed	KO	12
MT	14156	15287	36e297ff-6ae7-4a41-be16-dbfeb2dc439b	+	om_073_012.sorted.bed	KO	12
MT	14156	15282	40832552-f821-4d0f-87fb-f23d914d94cc	+	om_073_012.sorted.bed	KO	12
MT	14156	15118	5530a5f5-86d1-4c00-b4e1-f91ef602f990	+	om_073_012.sorted.bed	KO	12
MT	14156	15288	9ae8b6df-c7b0-47af-bf9c-693e94640bd5	+	om_073_012.sorted.bed	KO	12
MT	14156	15288	c86871d4-4a74-4198-a521-322595453835	+	om_073_012.sorted.bed	KO	12
MT	14156	15282	d88b3949-7349-4b57-9428-f9009b34eb60	+	om_073_012.sorted.bed	KO	12
MT	14156	15288	d92d4829-facb-4595-b206-2585db95b6c7	+	om_073_012.sorted.bed	KO	12
MT	14156	15288	86a05251-e0fe-45f0-bb34-e0cb811eb3c8	+	om_073_012.sorted.bed	KO	12
MT	14156	15287	89a94f91-f059-4534-8d85-a09bd4cc0df5	+	om_073_012.sorted.bed	KO	12
MT	14156	15277	8bd54e02-e56a-4d55-ade4-ed7df7838a84	+	om_073_012.sorted.bed	KO	12
MT	14156	15286	8fa461aa-4951-41b0-af40-502100409987	+	om_073_012.sorted.bed	KO	12
MT	14156	14973	959a1f87-efca-4488-9b0b-db8c4803ca00	+	om_073_012.sorted.bed	KO	12
MT	14156	14409	9f7edd07-e717-41f4-a9de-298867a8446e	+	om_073_012.sorted.bed	KO	12
MT	14156	15288	a59dd5c7-8dd1-479c-a376-99616f175038	+	om_073_012.sorted.bed	KO	12
MT	14156	15287	bd2a8d60-3244-4f96-99a6-1fb8a2f39a87	+	om_073_012.sorted.bed	KO	12
MT	14156	15288	dfdac825-55f4-4e26-a231-d8cc0d6d3e65	+	om_073_012.sorted.bed	KO	12
MT	14156	15282	e02337e1-54c0-40a9-a301-c0b59281d9f4	+	om_073_012.sorted.bed	KO	12
MT	14156	15287	edc11cac-1477-4946-88e8-c3f9228fbe62	+	om_073_012.sorted.bed	KO	12
MT	14156	15287	0fa3eabc-c5d1-49f3-9010-53c1a781028d	+	om_073_012.sorted.bed	KO	12
MT	14156	15272	25de0524-ed4f-45c9-9c80-146d21368188	+	om_073_012.sorted.bed	KO	12
MT	14156	15288	28725b6b-b452-49e9-abf0-4009153e2a46	+	om_073_012.sorted.bed	KO	12
MT	14156	15282	4ec649f2-1053-4ed5-a08c-873cf37d92df	+	om_073_012.sorted.bed	KO	12
MT	14156	14419	92c8f686-dad1-46ba-848e-c214ee611e63	+	om_073_012.sorted.bed	KO	12
MT	14156	15288	94c4645a-cbea-453b-aa4a-56110a6ba920	+	om_073_012.sorted.bed	KO	12
MT	14156	15288	9885f1c9-3491-4974-a61b-fd5a941ab3e2	+	om_073_012.sorted.bed	KO	12
MT	14156	15285	a24fc129-eaa8-4f92-a00d-3abd0262bb16	+	om_073_012.sorted.bed	KO	12
MT	14156	15288	a719d57a-7d2e-49dd-bc67-dd1d3b2fda7e	+	om_073_012.sorted.bed	KO	12
MT	14156	15288	a7edd761-e4e5-47aa-878a-cc307d4d7508	+	om_073_012.sorted.bed	KO	12
MT	14156	15282	b1abd77a-a244-4e7c-b593-1e3070a26469	+	om_073_012.sorted.bed	KO	12
MT	14156	14944	b226a7e6-e1fc-4053-8a32-1381abacbf94	+	om_073_012.sorted.bed	KO	12
MT	14156	15288	d4c29891-82cd-4058-9e15-ea71e85adb2a	+	om_073_012.sorted.bed	KO	12
MT	14156	15288	e0e0de38-572c-466e-9584-f05fbca0d1b1	+	om_073_012.sorted.bed	KO	12
MT	14156	15288	e614f171-228f-4ee7-a001-a7a3b74cd988	+	om_073_012.sorted.bed	KO	12
MT	14156	15288	e8bb6226-66f7-4368-b659-6dd1e9103a46	+	om_073_012.sorted.bed	KO	12
MT	14156	15288	eb4287f5-90a0-4750-afea-6e92344faf87	+	om_073_012.sorted.bed	KO	12
MT	14156	15288	eb5be332-2110-4611-b856-718c1bd18a45	+	om_073_012.sorted.bed	KO	12
MT	14156	15282	fa523266-21e8-404c-9e00-b089250fa5a8	+	om_073_012.sorted.bed	KO	12
MT	14156	14994	fe6b0845-63a7-4988-bbc1-c917fb2a7625	+	om_073_012.sorted.bed	KO	12
MT	14156	15287	034b6044-595d-4c1e-8399-46bb91820f2b	+	om_073_012.sorted.bed	KO	12
MT	14156	15288	21ab81c3-d396-41e0-ae26-7ee88fcc33bf	+	om_073_012.sorted.bed	KO	12
MT	14156	14631	26f17327-1014-4642-b1ba-6b5cbef58e55	+	om_073_012.sorted.bed	KO	12
MT	14156	15288	2955a611-a8aa-4332-bd46-26aac1dca7d1	+	om_073_012.sorted.bed	KO	12
MT	14156	15288	41f1fc3a-9447-442a-bc39-6792a1411ddd	+	om_073_012.sorted.bed	KO	12
MT	14156	15288	6934dd61-05a7-4a96-ade7-616cc6963fca	+	om_073_012.sorted.bed	KO	12
MT	14156	15282	9089b878-a4a0-440f-9eec-c46ebc110fe6	+	om_073_012.sorted.bed	KO	12
MT	14156	15281	9542e9bc-59cb-4d04-8739-de6c48e9f386	+	om_073_012.sorted.bed	KO	12
MT	14156	15288	a3991321-8a7e-4760-a6b7-cfea43287161	+	om_073_012.sorted.bed	KO	12
MT	14156	14490	a86b7e4d-2125-4204-b6c3-4f974a2b308e	+	om_073_012.sorted.bed	KO	12
MT	14156	14441	b8e97d96-a886-41c1-aa6c-f1ae3b961968	+	om_073_012.sorted.bed	KO	12
MT	14156	15285	d4fbc4c0-35a5-4f27-b604-ad1068bc48eb	+	om_073_012.sorted.bed	KO	12
MT	14156	15288	de1aa027-402c-4920-a659-1e40ab357d41	+	om_073_012.sorted.bed	KO	12
MT	14156	15288	e9f960b4-56b6-4e2b-b2a4-d18917a11dfd	+	om_073_012.sorted.bed	KO	12
MT	14156	15264	12e10579-0dc0-4d4d-aaba-26a35027e9fe	+	om_073_012.sorted.bed	KO	12
MT	14156	15288	364722a9-d66f-41f1-b64f-65cfef1fe8f3	+	om_073_012.sorted.bed	KO	12
MT	14156	15288	4337c811-4266-457d-954a-5bc5de331fbe	+	om_073_012.sorted.bed	KO	12
MT	14156	15287	48c074a7-f63d-4b43-8e62-e12d057bfb81	+	om_073_012.sorted.bed	KO	12
MT	14156	15288	4fdc8aa7-0ddc-413a-a50f-56f2853b6677	+	om_073_012.sorted.bed	KO	12
MT	14156	15288	58843856-0642-43e8-b3a5-d4ce47c22ba2	+	om_073_012.sorted.bed	KO	12
MT	14156	14561	5afb12f3-ca91-4e68-9f54-a3b8a1c6f730	+	om_073_012.sorted.bed	KO	12
MT	14156	15287	73ee6d2a-675c-402d-ae7c-092c4bef8d31	+	om_073_012.sorted.bed	KO	12
MT	14156	15288	74707b65-45f8-4c1d-96c0-8c530a73c728	+	om_073_012.sorted.bed	KO	12
MT	14156	15287	74922ac1-c029-43e8-8166-821a40ab959a	+	om_073_012.sorted.bed	KO	12
MT	14156	15288	8893351e-6d11-4e6b-ab9d-dcf826388696	+	om_073_012.sorted.bed	KO	12
MT	14156	14825	af08534e-6171-421f-84d4-eccd1c8f962a	+	om_073_012.sorted.bed	KO	12
MT	14156	15288	af3d00d6-2339-4751-80d2-5d0f71ff0b61	+	om_073_012.sorted.bed	KO	12
MT	14156	15288	d76bf04b-dfb2-4d02-9ce6-316ea279edb4	+	om_073_012.sorted.bed	KO	12
MT	14156	15282	0c0ede5d-dcd2-4c67-91f9-123cfda40f00	+	om_073_012.sorted.bed	KO	12
MT	14156	15288	2ad5ea78-eb62-485c-ba69-92610340624e	+	om_073_012.sorted.bed	KO	12
MT	14156	15288	2cc464b9-cec0-414c-b496-f85a0bb2ef14	+	om_073_012.sorted.bed	KO	12
MT	14156	15287	341ea99a-333c-42d4-b797-7f12a10c7fe3	+	om_073_012.sorted.bed	KO	12
MT	14156	15286	40097b68-04cd-43fc-aa88-1e457b91b54f	+	om_073_012.sorted.bed	KO	12
MT	14156	15288	4d1d2eba-8dd5-476d-bbff-72ce3dce7657	+	om_073_012.sorted.bed	KO	12
MT	14156	15287	5a4ca20d-c7d3-4647-a379-9edb3fdd4214	+	om_073_012.sorted.bed	KO	12
MT	14156	15283	625962a4-aec7-4037-8dd2-d46e19fa1711	+	om_073_012.sorted.bed	KO	12
MT	14156	15288	6606df8a-e595-4778-a6e4-bdea920922e7	+	om_073_012.sorted.bed	KO	12
MT	14156	15288	66b902d1-5c5f-4f10-a381-8453abfa34b4	+	om_073_012.sorted.bed	KO	12
MT	14156	15288	6cd533ae-5c1c-44b6-8eef-5e62881456c5	+	om_073_012.sorted.bed	KO	12
MT	14156	15288	6d31fa19-cca5-4fb1-9708-203f11a9c5da	+	om_073_012.sorted.bed	KO	12
MT	14156	14961	99497386-9b96-42b1-82c2-bcd996b3a1cb	+	om_073_012.sorted.bed	KO	12
MT	14156	15285	a9fcfee9-4223-4987-92e4-a460c8049f34	+	om_073_012.sorted.bed	KO	12
MT	14156	15287	d403179b-838a-4aac-9468-63eb17852281	+	om_073_012.sorted.bed	KO	12
MT	14156	14417	333289ed-c031-44f6-b6d5-2e158259c9b3	+	om_073_012.sorted.bed	KO	12
MT	14156	15288	018d157e-13ad-4a93-960c-4599fdbbab62	+	om_073_012.sorted.bed	KO	12
MT	14156	14649	0dc560c4-5863-41b3-9d3d-ae1bbee2c39e	+	om_073_012.sorted.bed	KO	12
MT	14156	15346	16c1080e-47d5-4754-8880-50a4f4adf086	+	om_073_012.sorted.bed	KO	12
MT	14156	15288	24405e27-4540-42c5-84cb-a8fd5bb5798e	+	om_073_012.sorted.bed	KO	12
MT	14156	15288	28d6c29e-6988-4f49-b679-36dfb2ba62a4	+	om_073_012.sorted.bed	KO	12
MT	14156	15287	5917e177-161b-42ca-a372-ec3736f7fdb4	+	om_073_012.sorted.bed	KO	12
MT	14156	15287	5b792699-8a22-4861-8b20-87c75e4c57dd	+	om_073_012.sorted.bed	KO	12
MT	14156	15288	5da018e9-395d-468f-9441-107687242bef	+	om_073_012.sorted.bed	KO	12
MT	14156	15282	79f6d2ae-0d37-40ff-aa4a-8912b1059eb0	+	om_073_012.sorted.bed	KO	12
MT	14156	15288	89ee4a76-d56c-45fe-b135-5bd3738290d0	+	om_073_012.sorted.bed	KO	12
MT	14156	15286	92b81438-1321-4bd2-92a3-b9fcf6322b28	+	om_073_012.sorted.bed	KO	12
MT	14156	15288	aa9f11bf-d736-450e-aa2b-6ec22cec8af9	+	om_073_012.sorted.bed	KO	12
MT	14156	14376	b5d0866c-bc59-491d-84b5-7680050f9b1f	+	om_073_012.sorted.bed	KO	12
MT	14156	15288	cab66545-2296-41f9-aa59-9055bd919046	+	om_073_012.sorted.bed	KO	12
MT	14156	15288	cdea4638-6bb1-44e0-ac08-3c52e73e9b8c	+	om_073_012.sorted.bed	KO	12
MT	14156	14691	06f711e1-dd12-4979-9504-9b105d80f6a3	+	om_073_012.sorted.bed	KO	12
MT	14156	15288	48058682-6ef2-4a33-acec-f7b125dc55de	+	om_073_012.sorted.bed	KO	12
MT	14156	15288	587ef9e7-53bb-4c80-ac59-8d0418288394	+	om_073_012.sorted.bed	KO	12
MT	14156	14561	7f2c251b-220e-46e2-b355-11d03bad522d	+	om_073_012.sorted.bed	KO	12
MT	14156	15288	a00bfb8a-677f-4d20-9981-d7c2f90c28e1	+	om_073_012.sorted.bed	KO	12
MT	14156	15288	adecbd79-4676-43a4-afba-9e976f02d438	+	om_073_012.sorted.bed	KO	12
MT	14156	15288	b61a9b6b-5b49-4467-b6cb-5ed8172f276c	+	om_073_012.sorted.bed	KO	12
MT	14156	15288	c08dd907-b527-40e8-b92c-cb44c9d66a7f	+	om_073_012.sorted.bed	KO	12
MT	14156	15287	085b1646-54cb-4fe7-a2a4-01f46815b525	+	om_073_012.sorted.bed	KO	12
MT	14156	15288	095de97b-7644-41e8-8ed3-a2d62b97d401	+	om_073_012.sorted.bed	KO	12
MT	14156	14524	1389da41-69e2-4163-8190-61237949cfd0	+	om_073_012.sorted.bed	KO	12
MT	14156	14989	44b84516-f40f-464a-8bd2-2a9b23673ff7	+	om_073_012.sorted.bed	KO	12
MT	14156	15288	4a9160b6-945a-4517-8400-965ce734768c	+	om_073_012.sorted.bed	KO	12
MT	14156	15287	51e5f763-8b7c-4d0f-97ec-e0e1afacea27	+	om_073_012.sorted.bed	KO	12
MT	14156	15288	7b96f256-44d4-416c-b9aa-98147f6faa2d	+	om_073_012.sorted.bed	KO	12
MT	14156	15288	96161be3-eac7-4f30-bc5c-5b052486b2a4	+	om_073_012.sorted.bed	KO	12
MT	14156	15288	b1b30b37-f13e-4c0a-81d1-583af281ae60	+	om_073_012.sorted.bed	KO	12
MT	14156	14821	c3435571-1b54-424f-890f-e3721924da38	+	om_073_012.sorted.bed	KO	12
MT	14156	14938	c4886efd-3c16-438f-801f-54370bbe5fd3	+	om_073_012.sorted.bed	KO	12
MT	14156	15288	d6d5c02d-53c0-4095-b5f4-a337138cb752	+	om_073_012.sorted.bed	KO	12
MT	14156	15288	dc0b8018-7d49-4bcc-b5b8-197c7492e0ab	+	om_073_012.sorted.bed	KO	12
MT	14156	15288	e095613f-6b14-4bfb-95c8-7c8f8b66f3f9	+	om_073_012.sorted.bed	KO	12
MT	14156	15076	e18ebc75-8cbe-49f9-b4d0-ab7f20cf0145	+	om_073_012.sorted.bed	KO	12
MT	14156	15288	f01816f2-c485-49e8-85d3-6da2b656bc74	+	om_073_012.sorted.bed	KO	12
MT	14156	15287	0cf30000-1637-4df7-a341-6ae82419e481	+	om_073_012.sorted.bed	KO	12
MT	14156	15287	2ed146b6-a53d-45ea-8ffc-fcc2f8ba4770	+	om_073_012.sorted.bed	KO	12
MT	14156	15276	3b2eda63-4095-4129-bfbc-402319adac2d	+	om_073_012.sorted.bed	KO	12
MT	14156	15287	3da38a9b-2d09-4b3b-b333-1e0ed06d6d6a	+	om_073_012.sorted.bed	KO	12
MT	14156	15288	418731ad-0472-47e2-88f4-2345f20ec583	+	om_073_012.sorted.bed	KO	12
MT	14156	15288	46c801aa-2d8f-4b57-93e7-929a1ec6c6be	+	om_073_012.sorted.bed	KO	12
MT	14156	14691	5d5bc227-1861-4776-af58-ee2ac350ac6c	+	om_073_012.sorted.bed	KO	12
MT	14156	15288	6c02e86d-f7a4-41d5-8b9c-af94af9fc974	+	om_073_012.sorted.bed	KO	12
MT	14156	15288	77baffce-4017-41c1-b690-cd769ab5c9d2	+	om_073_012.sorted.bed	KO	12
MT	14156	15287	7df09171-d7c4-4844-9921-5f216b3bc51a	+	om_073_012.sorted.bed	KO	12
MT	14156	15287	95406084-420b-4b5b-94e1-23dd27d61b18	+	om_073_012.sorted.bed	KO	12
MT	14156	15288	a8859b0f-9b77-4333-b093-065dd6738744	+	om_073_012.sorted.bed	KO	12
MT	14156	15287	aee87471-5fd8-47dd-8ff5-5c124854198e	+	om_073_012.sorted.bed	KO	12
MT	14156	15287	bd86268d-000e-43cb-a338-83c578a1ed63	+	om_073_012.sorted.bed	KO	12
MT	14156	15084	c052ff89-ea08-4535-9480-0bd790f97f56	+	om_073_012.sorted.bed	KO	12
MT	14156	15288	cae081f6-0119-44da-9ba0-d6163e8ea290	+	om_073_012.sorted.bed	KO	12
MT	14156	15288	d21daa20-57c3-4824-b6ea-c21e08da6df9	+	om_073_012.sorted.bed	KO	12
MT	14156	15288	d4ab97c6-765c-4c6e-b642-5738ad1e5b91	+	om_073_012.sorted.bed	KO	12
MT	14156	15282	df48e0fe-e104-48fb-a9d6-5a49c01d467b	+	om_073_012.sorted.bed	KO	12
MT	14156	15285	eb968635-479c-46a2-a1eb-c621078ba229	+	om_073_012.sorted.bed	KO	12
MT	14156	15288	fa3145ec-c67a-4021-9f4a-83f5745e42d3	+	om_073_012.sorted.bed	KO	12
MT	14156	15288	fffa8368-7edd-41bb-9ef2-8931822e4ac9	+	om_073_012.sorted.bed	KO	12
MT	14156	15288	097f8a9d-9c23-4081-9e19-dbe2d2d96a88	+	om_073_012.sorted.bed	KO	12
MT	14156	15288	120630f7-ce9f-4c76-9da3-5d686e9f4924	+	om_073_012.sorted.bed	KO	12
MT	14156	14858	2c6e4e21-0691-4f81-9399-9c15edadba2d	+	om_073_012.sorted.bed	KO	12
MT	14156	15288	6f092a1a-93af-42f7-9311-24600ec6f44e	+	om_073_012.sorted.bed	KO	12
MT	14156	15288	a7d2ed9f-5b46-4740-b323-30bc1091da2b	+	om_073_012.sorted.bed	KO	12
MT	14156	15287	b68822ba-3090-49f8-8f11-1d918688f7d3	+	om_073_012.sorted.bed	KO	12
MT	14156	15287	caa86b8d-2233-4794-a5a1-d113a9bea6e4	+	om_073_012.sorted.bed	KO	12
MT	14156	15288	d4f1bc40-335a-4e56-8a89-c5cb49951fcd	+	om_073_012.sorted.bed	KO	12
MT	14156	15287	d52cd41c-7056-446c-9b44-199ed03391fe	+	om_073_012.sorted.bed	KO	12
MT	14156	14696	fe44c620-bb10-4ad9-a01f-6bba6c896241	+	om_073_012.sorted.bed	KO	12
MT	14156	15288	2aa4aba1-bc32-4a38-a978-63a374153bec	+	om_073_012.sorted.bed	KO	12
MT	14156	15285	2fa3bc84-0fcc-4ecc-ab1c-7a77128c69d6	+	om_073_012.sorted.bed	KO	12
MT	14156	15287	324319df-8b7d-48b0-b464-88b788003e5e	+	om_073_012.sorted.bed	KO	12
MT	14156	15288	598e5fd1-d57a-4f39-b15d-2a0c2eb9dc29	+	om_073_012.sorted.bed	KO	12
MT	14156	15288	6afb4d41-960f-443f-960c-59ff649d9bc6	+	om_073_012.sorted.bed	KO	12
MT	14156	15288	854f9489-8220-47dc-8ec1-3bdc8ed880a8	+	om_073_012.sorted.bed	KO	12
MT	14156	15288	86482970-ce02-44bd-ac26-a3097769bf0d	+	om_073_012.sorted.bed	KO	12
MT	14156	15287	a0909ae9-8e5d-4322-918d-3d8e4770ab6a	+	om_073_012.sorted.bed	KO	12
MT	14156	15287	af979b40-7464-45fc-927a-901e77ea6a81	+	om_073_012.sorted.bed	KO	12
MT	14156	15288	c0b50817-4339-45ab-b082-9bdd1b2c1fa3	+	om_073_012.sorted.bed	KO	12
MT	14156	15124	c4da8d4a-add2-4ed0-8f22-a9d21d3140c2	+	om_073_012.sorted.bed	KO	12
MT	14156	15287	d35790d5-8c39-49ac-9519-650c934b7861	+	om_073_012.sorted.bed	KO	12
MT	14156	15282	e683a180-4128-4ffa-ad9d-9225daa4bec9	+	om_073_012.sorted.bed	KO	12
MT	14156	15287	ebdb7aed-f596-4c0b-ae48-2b2444bd9287	+	om_073_012.sorted.bed	KO	12
MT	14156	15288	fa094820-dbc8-4a0a-bfdc-64b3331e77f5	+	om_073_012.sorted.bed	KO	12
MT	14156	15288	fa517fef-f018-4cd0-b4a3-f70ff99c9591	+	om_073_012.sorted.bed	KO	12
MT	14156	15288	fd242c2b-d2c4-472a-b849-34964bc3fb8e	+	om_073_012.sorted.bed	KO	12
MT	14156	15287	736a0137-010d-4dc3-a65b-ec6abc9e10dd	+	om_073_012.sorted.bed	KO	12
MT	14156	15288	7432654c-6373-4f3e-8378-ba117023050d	+	om_073_012.sorted.bed	KO	12
MT	14156	15288	76ed52ca-bf5e-43cb-91fb-2d48d8595cee	+	om_073_012.sorted.bed	KO	12
MT	14156	15288	98ad0b22-3419-4098-b3c9-902f6106267c	+	om_073_012.sorted.bed	KO	12
MT	14156	15288	9928c440-db0b-42d0-9fe6-a7de30f99fe6	+	om_073_012.sorted.bed	KO	12
MT	14156	15288	9b8c52b3-e693-4d41-ae33-afbb6b50f811	+	om_073_012.sorted.bed	KO	12
MT	14156	15288	9bdb0ea7-0db6-4884-a7fd-3caf2c7da49f	+	om_073_012.sorted.bed	KO	12
MT	14156	15282	9e5ccf06-f8f9-4f26-8a2c-9083f446ffec	+	om_073_012.sorted.bed	KO	12
MT	14156	15279	bde83457-f245-42ec-9641-de79308f8faf	+	om_073_012.sorted.bed	KO	12
MT	14156	15288	be39dd41-08c6-4f61-bf10-37c66b11dcff	+	om_073_012.sorted.bed	KO	12
MT	14156	15287	c3729274-de70-4440-b23f-961d6280e211	+	om_073_012.sorted.bed	KO	12
MT	14156	15282	ccdf4036-080d-4202-bbd3-71c2d3648c5c	+	om_073_012.sorted.bed	KO	12
MT	14156	15286	e9d9579e-c4b9-4448-b73c-f328b9574490	+	om_073_012.sorted.bed	KO	12
MT	14156	15287	06783649-3760-48b7-bed1-0858e01f3cc4	+	om_073_012.sorted.bed	KO	12
MT	14156	15288	16d1bb78-d8dc-438c-af43-31f91f867a69	+	om_073_012.sorted.bed	KO	12
MT	14156	15287	2193fe87-7ff8-4e9c-9f46-c9150e057290	+	om_073_012.sorted.bed	KO	12
MT	14156	15288	2f034208-49ca-4611-9118-ec0256d4e089	+	om_073_012.sorted.bed	KO	12
MT	14156	15288	553bc275-a8cd-48fd-90d2-54b7f52b0315	+	om_073_012.sorted.bed	KO	12
MT	14156	15282	9ab960b9-df89-4004-b81a-af781d1dc025	+	om_073_012.sorted.bed	KO	12
MT	14156	15288	a507e319-b605-40be-8fa1-9b464ad3d0b5	+	om_073_012.sorted.bed	KO	12
MT	14156	15288	adeae7c4-37bb-4a0d-988c-aea9afdee690	+	om_073_012.sorted.bed	KO	12
MT	14156	15288	bbe3b90d-b251-4bc5-8cd1-3247ff640a3b	+	om_073_012.sorted.bed	KO	12
MT	14156	15288	c1891244-037c-4c94-ae6d-393208ca92ba	+	om_073_012.sorted.bed	KO	12
MT	14156	15288	d29433fc-e976-44d1-81e1-4d989ef6317d	+	om_073_012.sorted.bed	KO	12
MT	14156	15288	dac29ef8-0aa5-42bb-9c17-2c86c6720e10	+	om_073_012.sorted.bed	KO	12
MT	14156	15288	e38bee65-53af-4003-8994-db649644aae2	+	om_073_012.sorted.bed	KO	12
MT	14156	15288	ee0403e6-1391-4d70-9943-40c55be2dac6	+	om_073_012.sorted.bed	KO	12
MT	14156	15282	ef2bbd8d-75be-41a9-9c09-d7b51f660bfc	+	om_073_012.sorted.bed	KO	12
MT	14156	15288	123cbd93-4542-42d5-beea-b46376271b63	+	om_073_012.sorted.bed	KO	12
MT	14156	15288	140a7b1e-3de8-42e6-bca1-14a965d4fd08	+	om_073_012.sorted.bed	KO	12
MT	14156	15288	166066c8-ef78-4513-b48b-770c52cda052	+	om_073_012.sorted.bed	KO	12
MT	14156	15288	23d54929-4295-41bc-afd3-c40ab65f81f9	+	om_073_012.sorted.bed	KO	12
MT	14156	15288	8ea8661d-e100-4fed-9f53-8976ca3519a8	+	om_073_012.sorted.bed	KO	12
MT	14156	14578	942c3980-b4a8-411a-8d4b-ac9480b163b2	+	om_073_012.sorted.bed	KO	12
MT	14156	14900	a1ea760d-2931-48d3-b1f8-22ff9936755c	+	om_073_012.sorted.bed	KO	12
MT	14156	15288	a1f45670-8000-4f86-9176-40502bc9d529	+	om_073_012.sorted.bed	KO	12
MT	14156	15288	de38c41e-3f27-4ca9-9445-70607b83b58e	+	om_073_012.sorted.bed	KO	12
MT	14156	15286	e10d679c-ba98-4281-9b29-7db83fec5e26	+	om_073_012.sorted.bed	KO	12
MT	14156	15288	f20e1164-f975-45fc-9d7a-6cece0d7e113	+	om_073_012.sorted.bed	KO	12
MT	14156	15288	004c62d7-dd79-42f9-9036-42f741cb1e09	+	om_073_012.sorted.bed	KO	12
MT	14156	15288	04a9a97c-4c0d-40e0-9959-5225145b2ba6	+	om_073_012.sorted.bed	KO	12
MT	14156	15287	2b65ae50-5ce9-4794-8f5a-d6ef568cd67c	+	om_073_012.sorted.bed	KO	12
MT	14156	14709	5706f231-3802-4ecb-a3d3-dfc862662a81	+	om_073_012.sorted.bed	KO	12
MT	14156	15288	5c7c71aa-6382-4ae4-b165-416b2b3ef8dc	+	om_073_012.sorted.bed	KO	12
MT	14156	15282	6dd953f5-a907-4d30-9cb2-59c97a61c362	+	om_073_012.sorted.bed	KO	12
MT	14156	15288	791d1d9f-b70e-4943-b1cf-7c15eb099620	+	om_073_012.sorted.bed	KO	12
MT	14156	15288	9a96c44f-6aa5-449e-bde2-5c278a896db1	+	om_073_012.sorted.bed	KO	12
MT	14156	15288	9abf2bbe-472c-425c-94a6-be78f30d194d	+	om_073_012.sorted.bed	KO	12
MT	14156	15287	9d0fd1b8-fc08-47f6-bc79-34bff8d717bb	+	om_073_012.sorted.bed	KO	12
MT	14156	15288	be14964b-cd85-40f9-b52b-cbf54c507654	+	om_073_012.sorted.bed	KO	12
MT	14156	15288	c094765c-9650-4f56-b6a7-38e9858175d7	+	om_073_012.sorted.bed	KO	12
MT	14156	15288	feb9bab4-c697-453a-96d9-a75e9ef3a6b4	+	om_073_012.sorted.bed	KO	12
MT	14156	15288	0630949c-3605-4720-b56c-9fedb6c38b07	+	om_073_012.sorted.bed	KO	12
MT	14156	15288	1a75bf77-18f5-41f5-837f-3a74330499d1	+	om_073_012.sorted.bed	KO	12
MT	14156	15288	1bb0659f-42a4-4477-99c7-e46b5fd767f0	+	om_073_012.sorted.bed	KO	12
MT	14156	14576	253f0a3c-2ca7-4249-8e9e-dd30283c3eee	+	om_073_012.sorted.bed	KO	12
MT	14156	15288	356bae97-93d2-475a-80d1-96a1d27b92dc	+	om_073_012.sorted.bed	KO	12
MT	14156	15282	3cf61f54-4dd7-4b0b-80a7-140d7e4243ad	+	om_073_012.sorted.bed	KO	12
MT	14156	15288	5dc5d1a2-5212-4a00-b7f0-c06488dce82f	+	om_073_012.sorted.bed	KO	12
MT	14156	15287	695fa368-0c58-4d3f-9f22-e6b353b34c5b	+	om_073_012.sorted.bed	KO	12
MT	14156	15287	6e5b08f2-0b9c-4a42-afb0-11130a481bd6	+	om_073_012.sorted.bed	KO	12
MT	14156	15288	802b04e2-3ce7-4f50-a692-40f4cf47f775	+	om_073_012.sorted.bed	KO	12
MT	14156	15284	97d4448d-454a-4e02-91ce-bdc8851d8692	+	om_073_012.sorted.bed	KO	12
MT	14156	14867	bba5a14e-d94d-492a-bccd-004541b592cf	+	om_073_012.sorted.bed	KO	12
MT	14156	15287	c82d0334-2517-47b6-998f-1e396d4b2727	+	om_073_012.sorted.bed	KO	12
MT	14156	15282	de0d341f-c57c-4a0e-8135-07b4f3e47c9f	+	om_073_012.sorted.bed	KO	12
MT	14156	15282	de751a18-6fce-4408-94df-6ce9632af99d	+	om_073_012.sorted.bed	KO	12
MT	14156	15287	ec6be3c6-1a18-41e9-a254-4e66200f1ad7	+	om_073_012.sorted.bed	KO	12
MT	14156	15288	f4802239-5f1f-400e-b0e4-28ecc1a5714f	+	om_073_012.sorted.bed	KO	12
MT	14156	15288	fa094c7f-6462-42c0-9426-20348818ad88	+	om_073_012.sorted.bed	KO	12
MT	14156	15282	ffad4618-758b-4b9a-bb3b-75aa6c286511	+	om_073_012.sorted.bed	KO	12
MT	14156	15288	0680d0db-97ee-4bcf-b4d5-67941089e7fa	+	om_073_012.sorted.bed	KO	12
MT	14156	15288	09d33d46-04fd-422f-9007-60f7bc8c90b6	+	om_073_012.sorted.bed	KO	12
MT	14156	15288	0cce4928-6a1b-4159-a03f-46fa180d4b73	+	om_073_012.sorted.bed	KO	12
MT	14156	15288	2d3a2418-9ae1-4961-b7ef-724c601c14c1	+	om_073_012.sorted.bed	KO	12
MT	14156	15288	4944089d-26b4-4734-93e8-a8c100f49c6f	+	om_073_012.sorted.bed	KO	12
MT	14156	15288	5881468b-8eb1-45b9-affd-2be0858c1b38	+	om_073_012.sorted.bed	KO	12
MT	14156	15288	5b7daa96-749b-4c7a-bf64-c17d67050675	+	om_073_012.sorted.bed	KO	12
MT	14156	14562	6547f95a-911a-48e2-9356-3c6dad5da95c	+	om_073_012.sorted.bed	KO	12
MT	14156	15288	040b1408-008f-42c6-bd58-9e41ad57f870	+	om_073_012.sorted.bed	KO	12
MT	14156	15288	0b6d83d1-f3b3-4818-aa61-03fe68376322	+	om_073_012.sorted.bed	KO	12
MT	14156	14381	0cb0f351-c62e-4692-baed-a9c437962ea8	+	om_073_012.sorted.bed	KO	12
MT	14156	15288	18fd2575-9851-4354-b43a-f036a4be362c	+	om_073_012.sorted.bed	KO	12
MT	14156	15288	26fb6f34-0810-4c93-a46a-d5d432d8bc89	+	om_073_012.sorted.bed	KO	12
MT	14156	15282	2a39bdee-0837-46de-a94a-378a21afba07	+	om_073_012.sorted.bed	KO	12
MT	14156	15287	32bf96b2-f746-429b-9786-3abf5403228c	+	om_073_012.sorted.bed	KO	12
MT	14156	15288	570c58f6-42f4-4c37-abe9-82fc35f1c701	+	om_073_012.sorted.bed	KO	12
MT	14156	14571	5a031cae-7fe0-45a8-a311-6db451c780fd	+	om_073_012.sorted.bed	KO	12
MT	14156	15288	6e06092a-4db6-40b6-a2de-e3b13ca297f7	+	om_073_012.sorted.bed	KO	12
MT	14156	14817	7f531477-84d8-4bb5-979f-e4fdf71fff16	+	om_073_012.sorted.bed	KO	12
MT	14156	15277	6e711201-ff93-49f2-b123-12687a2d8969	+	om_073_012.sorted.bed	KO	12
MT	14156	15282	6f334fa2-8414-427b-868d-bb76cf2bfe9f	+	om_073_012.sorted.bed	KO	12
MT	14156	15282	76c0ea44-5836-47e9-a466-b75824bf161a	+	om_073_012.sorted.bed	KO	12
MT	14156	15118	8ea8d449-191d-4e77-ad9e-2c5872ab8009	+	om_073_012.sorted.bed	KO	12
MT	14156	15287	8fcbc05b-0707-48e5-a92f-d08bfd2dc8bf	+	om_073_012.sorted.bed	KO	12
MT	14156	15288	90e67d74-a1f4-447a-bd3d-cbd76c0eaa68	+	om_073_012.sorted.bed	KO	12
MT	14156	15288	cb3af8aa-2ebd-4eee-9677-4a5588987a97	+	om_073_012.sorted.bed	KO	12
MT	14156	15283	d1489c5b-7516-4796-afed-ff1fe3032476	+	om_073_012.sorted.bed	KO	12
MT	14156	15288	d3fdb73f-8287-4166-9f71-594ae97c47e8	+	om_073_012.sorted.bed	KO	12
MT	14156	15288	014c696e-7e10-41af-b933-6977df8a767d	+	om_073_012.sorted.bed	KO	12
MT	14156	15288	0367188b-9d38-4371-af55-3eaa61dabc19	+	om_073_012.sorted.bed	KO	12
MT	14156	15288	14c2537d-afc0-4ce1-b315-050ccfdd3527	+	om_073_012.sorted.bed	KO	12
MT	14156	15282	1d4b79a2-64b5-4e7d-a607-d2b05c45937e	+	om_073_012.sorted.bed	KO	12
MT	14156	15288	2b1af55d-45ac-4852-9416-7ba83c5ad62d	+	om_073_012.sorted.bed	KO	12
MT	14156	15286	2d4d13c2-1c13-4f82-8098-99ccaf0d6b02	+	om_073_012.sorted.bed	KO	12
MT	14156	15288	2e619e62-290d-4517-890b-6a45f9f5de94	+	om_073_012.sorted.bed	KO	12
MT	14156	15288	6c85e7d2-8a3b-4ac5-a2cd-155f31e784ba	+	om_073_012.sorted.bed	KO	12
MT	14156	15288	752084be-1bf8-48f7-b075-d5c56a01b2e3	+	om_073_012.sorted.bed	KO	12
MT	14156	15282	7b5d585a-2df6-410d-8cf2-159ed182868a	+	om_073_012.sorted.bed	KO	12
MT	14156	15288	7b851a51-fefc-402e-98ff-d416cf35535b	+	om_073_012.sorted.bed	KO	12
MT	14156	15287	8852007b-b62b-4e1a-ad0a-929ad4e8f104	+	om_073_012.sorted.bed	KO	12
MT	14156	15288	9bab5935-66ba-4138-aec9-ab60c626f16f	+	om_073_012.sorted.bed	KO	12
MT	14156	15288	aa31f7a9-a28a-407e-8a5d-d7581bf0ea0e	+	om_073_012.sorted.bed	KO	12
MT	14156	14779	d92d9afa-ffaa-4bfc-9e46-5c3400e142ee	+	om_073_012.sorted.bed	KO	12
MT	14156	14982	d9720b17-a227-4d9f-ad38-62bf71def916	+	om_073_012.sorted.bed	KO	12
MT	14156	15288	f027e012-d070-4777-995e-475730ca7cf8	+	om_073_012.sorted.bed	KO	12
MT	14156	15288	f3d89e21-d6f6-409c-a709-6588b68504fc	+	om_073_012.sorted.bed	KO	12
MT	14156	15288	08eb3d3d-4bbb-4ef4-8e4b-4d8382c530e4	+	om_073_012.sorted.bed	KO	12
MT	14156	15114	1bf9b5c8-2287-4ca9-9f37-02da81b02006	+	om_073_012.sorted.bed	KO	12
MT	14156	15288	30ca21c4-b766-4979-b8f8-b1d7fa3c0a05	+	om_073_012.sorted.bed	KO	12
MT	14156	15288	39fbc4c5-395b-43f6-a8b1-8321f4169e76	+	om_073_012.sorted.bed	KO	12
MT	14156	15114	4530a3ac-ec93-43cb-be15-2093bd06b976	+	om_073_012.sorted.bed	KO	12
MT	14156	15287	524c5936-4b83-4e6a-96c2-d3bd5507722c	+	om_073_012.sorted.bed	KO	12
MT	14156	15288	597e52a1-96a8-4645-a1d7-1f7255ebb09a	+	om_073_012.sorted.bed	KO	12
MT	14156	15282	6eebd4e0-cbd4-494c-b1e4-24cec0e9f912	+	om_073_012.sorted.bed	KO	12
MT	14156	15288	e5f50c9b-1d56-41db-80d6-1a3790dab5b3	+	om_073_012.sorted.bed	KO	12
MT	14156	15287	e92e8512-ca09-4669-a4b3-48c7fb2e16ff	+	om_073_012.sorted.bed	KO	12
MT	14156	15287	ec1e8412-ca80-4639-8fe0-001fc4febf2c	+	om_073_012.sorted.bed	KO	12
MT	14156	15338	ff618927-ddc4-4663-b0eb-1a4f333e2691	+	om_073_012.sorted.bed	KO	12
MT	14156	14457	0698bcc6-a212-46c7-b39a-1826c20feafb	+	om_073_012.sorted.bed	KO	12
MT	14156	15288	3fa9f4a0-6657-4ea4-9b90-148a9a0da788	+	om_073_012.sorted.bed	KO	12
MT	14156	15288	44391570-531b-4ff6-812c-d0b49c83dad2	+	om_073_012.sorted.bed	KO	12
MT	14156	15288	53eddfc1-1838-4644-ab17-fa779a39a359	+	om_073_012.sorted.bed	KO	12
MT	14156	15288	65022b6c-8641-422c-a821-dddeb93626e7	+	om_073_012.sorted.bed	KO	12
MT	14156	15283	6c59a786-a1d9-42c7-beaa-41ca4bf00899	+	om_073_012.sorted.bed	KO	12
MT	14156	15287	74683659-a57b-4523-a385-431027ad0112	+	om_073_012.sorted.bed	KO	12
MT	14156	15282	91a34a10-c92d-411e-b41d-2b250aef1802	+	om_073_012.sorted.bed	KO	12
MT	14156	15288	9dba7053-316a-4b9d-8585-2c546d7e069a	+	om_073_012.sorted.bed	KO	12
MT	14156	15285	a010d3b5-eeb5-4b3a-988c-ad616f747313	+	om_073_012.sorted.bed	KO	12
MT	14156	14478	ac0be0ec-d20b-42d7-b8e0-c0db8dd277d2	+	om_073_012.sorted.bed	KO	12
MT	14156	15288	d95ef5f5-3c56-4730-afd3-158178658eea	+	om_073_012.sorted.bed	KO	12
MT	14156	15282	dbba63c5-54e6-4006-9476-4049789873e4	+	om_073_012.sorted.bed	KO	12
MT	14156	15282	ed6feee2-3bd0-4457-85d0-451a3951d426	+	om_073_012.sorted.bed	KO	12
MT	14156	15282	1dd974ef-1628-4011-9f09-41cfc8446f75	+	om_073_012.sorted.bed	KO	12
MT	14156	15288	1f109c0f-4285-4b05-babf-f8231d4d1396	+	om_073_012.sorted.bed	KO	12
MT	14156	15288	473f6d78-e163-4979-963d-a038bd03355d	+	om_073_012.sorted.bed	KO	12
MT	14156	15288	48f88ef2-a7f6-4409-a0c0-19a64898150a	+	om_073_012.sorted.bed	KO	12
MT	14156	14852	58f268ae-d04d-4fd1-b4e0-df195ce49776	+	om_073_012.sorted.bed	KO	12
MT	14156	15288	5d325ae7-23a6-4cec-87ab-7b924a96893c	+	om_073_012.sorted.bed	KO	12
MT	14156	15287	5e93ecb4-f700-4c47-b5f3-8ad8e351b6fb	+	om_073_012.sorted.bed	KO	12
MT	14156	15288	7e6443d4-89cc-4fab-95a6-ece7d5c2d94e	+	om_073_012.sorted.bed	KO	12
MT	14156	15287	9fe64daa-ecdb-478c-83a5-4c88e89c5e12	+	om_073_012.sorted.bed	KO	12
MT	14156	15287	a89c2192-26f6-4239-bba6-090423751ba5	+	om_073_012.sorted.bed	KO	12
MT	14156	15288	121c9453-4c9a-4c85-a37e-ecaaafc68eb6	+	om_073_012.sorted.bed	KO	12
MT	14156	15286	25ff7ebd-183a-4c11-afb9-495b4f700a96	+	om_073_012.sorted.bed	KO	12
MT	14156	15282	544a641d-934a-4c14-88be-3714e0c087c1	+	om_073_012.sorted.bed	KO	12
MT	14156	15282	63108965-23ae-45b1-af7d-14dc8a0881e3	+	om_073_012.sorted.bed	KO	12
MT	14156	15288	a9f72054-83aa-4976-b07b-adec7088d212	+	om_073_012.sorted.bed	KO	12
MT	14156	15287	b3f68bd4-a19d-489a-a35e-714e4b278d0f	+	om_073_012.sorted.bed	KO	12
MT	14156	15277	bf8177d4-09ef-4453-9a5e-01480fd48386	+	om_073_012.sorted.bed	KO	12
MT	14156	15288	f40633c5-d466-4f80-be55-7d3935e6422e	+	om_073_012.sorted.bed	KO	12
MT	14156	15287	7a4c2b21-cbf2-4980-ac08-b4842368bb84	+	om_073_012.sorted.bed	KO	12
MT	14156	15288	7b9a9da4-01ad-49db-bba9-21412e927fa5	+	om_073_012.sorted.bed	KO	12
MT	14156	14543	98260463-debe-4e4d-9ef7-6faca738dfd4	+	om_073_012.sorted.bed	KO	12
MT	14156	15288	af388e72-7e27-49ee-9f9f-d0fe073c47f7	+	om_073_012.sorted.bed	KO	12
MT	14156	15287	c7634f6c-a8c5-4057-aae4-4e50c5c9087f	+	om_073_012.sorted.bed	KO	12
MT	14156	14472	d3f0b8fc-a3c0-4775-b533-0f84d5994580	+	om_073_012.sorted.bed	KO	12
MT	14156	15287	e6802c00-4ba1-47cc-b38e-cc323a27cb6e	+	om_073_012.sorted.bed	KO	12
MT	14156	15288	ef2c236c-ba45-4bc3-9ce2-35cc14640fd0	+	om_073_012.sorted.bed	KO	12
MT	14156	14942	facd7d1d-58be-4304-9d4e-59a54c938ec6	+	om_073_012.sorted.bed	KO	12
MT	14156	14416	fdfe3b6d-8787-4bc2-9f4a-4d39dccc58de	+	om_073_012.sorted.bed	KO	12
MT	14156	14399	17887c99-252f-4066-8fea-794a3b7af8df	+	om_073_012.sorted.bed	KO	12
MT	14156	15282	6025636e-a601-4818-b69e-993c21a6a080	+	om_073_012.sorted.bed	KO	12
MT	14156	15288	8e85fb8f-cbe0-4682-a29b-3a82b8a19da6	+	om_073_012.sorted.bed	KO	12
MT	14156	15287	9d7ceecc-3522-49f8-b38b-be596921ef47	+	om_073_012.sorted.bed	KO	12
MT	14156	15285	b253bf90-1095-4446-ab3e-f5d7b7980b79	+	om_073_012.sorted.bed	KO	12
MT	14156	15288	c098611b-9cf9-468a-8e3b-8c4e06572183	+	om_073_012.sorted.bed	KO	12
MT	14156	15288	d723a619-58c2-4cae-be92-4658f6093e66	+	om_073_012.sorted.bed	KO	12
MT	14156	15288	e46d8e8f-2535-4957-9141-72d2e49d03bd	+	om_073_012.sorted.bed	KO	12
MT	14156	15022	1a919192-2d4b-4f02-ad17-80a1d83fdd91	+	om_073_012.sorted.bed	KO	12
MT	14156	15282	22d368ad-08c9-4206-9ad0-265b022379f7	+	om_073_012.sorted.bed	KO	12
MT	14156	15288	2dfe4114-3ff1-466d-af49-91ce132061c7	+	om_073_012.sorted.bed	KO	12
MT	14156	15283	371a9581-9117-4c7d-93f8-8d297b540eb7	+	om_073_012.sorted.bed	KO	12
MT	14156	15288	3ce4b90b-8521-4a27-aa5b-c2f5936aba5a	+	om_073_012.sorted.bed	KO	12
MT	14156	15288	534f80da-601b-4bc6-87b3-49a42ed30fd7	+	om_073_012.sorted.bed	KO	12
MT	14156	15287	5e2efd98-fbcb-4169-8e65-921a94dc95c9	+	om_073_012.sorted.bed	KO	12
MT	14156	14880	7561f898-b664-41e4-908a-ee4388e7cee0	+	om_073_012.sorted.bed	KO	12
MT	14156	15285	890f55bf-322e-44d8-9870-7feed22231bb	+	om_073_012.sorted.bed	KO	12
MT	14156	15287	aaf5a1c3-05a7-4fbf-99ce-ff8f29120c55	+	om_073_012.sorted.bed	KO	12
MT	14156	15287	b060e8c3-1253-4986-b204-85a74861336d	+	om_073_012.sorted.bed	KO	12
MT	14156	15288	b5997d3a-65c8-4f47-8901-2e4717f9c1ff	+	om_073_012.sorted.bed	KO	12
MT	14156	15288	cf70e659-14c0-4274-a51f-1f8e43454edd	+	om_073_012.sorted.bed	KO	12
MT	14156	15288	d0b588f7-6efa-4f3c-ab33-57eda87e3ccb	+	om_073_012.sorted.bed	KO	12
MT	14156	15288	10912335-22dc-457d-9797-537ad2f761e7	+	om_073_012.sorted.bed	KO	12
MT	14156	15287	1b90f09e-3206-46ea-a33b-6f3dd69fc3fa	+	om_073_012.sorted.bed	KO	12
MT	14156	15288	211d050c-b5de-4c63-ab1d-25cd492da4df	+	om_073_012.sorted.bed	KO	12
MT	14156	15282	313619af-7cc2-486d-8705-624141c4b6a5	+	om_073_012.sorted.bed	KO	12
MT	14156	15288	34aed255-37f9-46f1-9952-9ed4c486c43c	+	om_073_012.sorted.bed	KO	12
MT	14156	15288	673ba563-dd89-4d82-8023-c99ce510009b	+	om_073_012.sorted.bed	KO	12
MT	14156	15288	7b37aa56-cba5-444f-90ec-cc10aef952e9	+	om_073_012.sorted.bed	KO	12
MT	14156	15288	9b6b4e3d-232e-4671-a701-09290a83c18c	+	om_073_012.sorted.bed	KO	12
MT	14156	15288	9c86a5c0-185c-4994-92ff-cfff4a91328b	+	om_073_012.sorted.bed	KO	12
MT	14156	15283	d3986109-eca3-4d10-8cb7-51afe2e4dda6	+	om_073_012.sorted.bed	KO	12
MT	14156	15288	ded9be3c-823f-45db-8f1b-93b8ca7fda30	+	om_073_012.sorted.bed	KO	12
MT	14156	15288	e4a0dd9e-9c7e-4071-8782-08b55e071a12	+	om_073_012.sorted.bed	KO	12
MT	14156	15287	ee00ae18-34d2-44ce-b098-c3c27a168ba1	+	om_073_012.sorted.bed	KO	12
MT	14156	15288	0544203a-2ba2-4e02-b9ac-878d396450a4	+	om_073_012.sorted.bed	KO	12
MT	14156	15282	136f7e34-fb4a-4661-9755-d9cb2438f57a	+	om_073_012.sorted.bed	KO	12
MT	14156	15288	194f0bb9-08b7-4587-95bc-e59c2c2601d6	+	om_073_012.sorted.bed	KO	12
MT	14156	15284	1be15689-9c0a-438b-b046-0d20b61549f3	+	om_073_012.sorted.bed	KO	12
MT	14156	15288	44a8cf50-ed74-45a5-ad62-cc35f3eba19f	+	om_073_012.sorted.bed	KO	12
MT	14156	15287	5669a016-4bed-4242-a10b-7bbcc404282f	+	om_073_012.sorted.bed	KO	12
MT	14156	15287	962980de-bae9-49fe-a034-e2ee9eb2ce1d	+	om_073_012.sorted.bed	KO	12
MT	14156	15287	b5c77f5b-cfe0-4656-b8b1-a0cff0844540	+	om_073_012.sorted.bed	KO	12
MT	14156	15288	bad714e8-3a30-40cb-95c0-a821fa16c13e	+	om_073_012.sorted.bed	KO	12
MT	14156	15288	cb6ba436-4c0c-4c8f-b006-320d449a7bc6	+	om_073_012.sorted.bed	KO	12
MT	14156	15288	d5e0eb22-9565-4afe-8649-fdf13944eead	+	om_073_012.sorted.bed	KO	12
MT	14156	15288	f51544b8-13c1-4678-9389-46240be7720c	+	om_073_012.sorted.bed	KO	12
MT	14156	15288	f62d4c5e-5318-4213-bc56-1216f64dbeec	+	om_073_012.sorted.bed	KO	12
MT	14156	15288	f681b38f-5901-447c-9ea0-bc3e51c762e2	+	om_073_012.sorted.bed	KO	12
MT	14156	15288	05a02933-0523-4ce8-b35e-2272f6cbb6c0	+	om_073_012.sorted.bed	KO	12
MT	14156	15288	184b5aef-d06f-4b25-8cd1-929fd64eead7	+	om_073_012.sorted.bed	KO	12
MT	14156	15283	6298a87a-c8de-4dcc-b05f-f7e3a8bc0a7f	+	om_073_012.sorted.bed	KO	12
MT	14156	15288	659b891b-b075-4767-bd44-e972636ed872	+	om_073_012.sorted.bed	KO	12
MT	14156	15288	1ba614a7-cee4-4663-a664-de1ec66211f2	+	om_073_012.sorted.bed	KO	12
MT	14156	15282	32c5266f-ba20-4098-ac3b-f7f6ecf288c5	+	om_073_012.sorted.bed	KO	12
MT	14156	14682	34259a2a-b948-46f1-8c79-f9423bba3f76	+	om_073_012.sorted.bed	KO	12
MT	14156	15288	344b9c52-182b-4d90-a245-d247996b7e32	+	om_073_012.sorted.bed	KO	12
MT	14156	15288	444438c8-cfa1-44fd-9546-dbd5370fd9aa	+	om_073_012.sorted.bed	KO	12
MT	14156	15282	474dc02a-c396-47f9-b9a2-bfb69bc74254	+	om_073_012.sorted.bed	KO	12
MT	14156	15287	4910f488-5b29-465b-83d9-00f5957ff933	+	om_073_012.sorted.bed	KO	12
MT	14156	15282	4e4776b8-fd9e-45a8-adbd-ecf55565c378	+	om_073_012.sorted.bed	KO	12
MT	14156	15287	4f90c29b-e882-4904-8a83-fe2c151f913f	+	om_073_012.sorted.bed	KO	12
MT	14156	15288	55e6e838-9ffb-4673-8232-0e1ba0f0d414	+	om_073_012.sorted.bed	KO	12
MT	14156	15288	5dc6a51c-80df-419b-8e7b-4e8125c0a95f	+	om_073_012.sorted.bed	KO	12
MT	14156	15288	7367a9a5-a4f4-49f1-9445-8915c329c2cd	+	om_073_012.sorted.bed	KO	12
MT	14156	15288	804dde84-7e9b-490c-90cf-8408708e12b4	+	om_073_012.sorted.bed	KO	12
MT	14156	15288	8c22f607-301b-4dd9-beb6-6cefea19f86b	+	om_073_012.sorted.bed	KO	12
MT	14156	15282	940498ad-d9e5-4b77-a488-9396e31c08f5	+	om_073_012.sorted.bed	KO	12
MT	14156	14407	dd0c981c-36cc-476c-9d9b-079c7dc952fa	+	om_073_012.sorted.bed	KO	12
MT	14156	15288	de3b48cb-d41a-41c8-9404-fa799aaadfb3	+	om_073_012.sorted.bed	KO	12
MT	14156	15288	de69e7c6-cd75-4650-a441-7b280a46770d	+	om_073_012.sorted.bed	KO	12
MT	14156	15288	e351c091-4c0a-4c8d-9312-14a4d428e202	+	om_073_012.sorted.bed	KO	12
MT	14156	15282	ecc9265a-1420-491f-8ee7-73cc7c9bca85	+	om_073_012.sorted.bed	KO	12
MT	14156	15288	ede4c63a-ebb2-473f-b6d4-b33a4775e43b	+	om_073_012.sorted.bed	KO	12
MT	14156	15275	1224e51f-c0d8-4782-833e-e16d8670033c	+	om_073_012.sorted.bed	KO	12
MT	14156	15288	16d5c191-7a53-4978-bb38-15cc534c6b22	+	om_073_012.sorted.bed	KO	12
MT	14156	15288	16d8f372-6714-46f2-8e15-88965917277e	+	om_073_012.sorted.bed	KO	12
MT	14156	15288	34547013-8569-4d44-96f9-461bedf836ca	+	om_073_012.sorted.bed	KO	12
MT	14156	15282	3eb7803a-4427-47c8-9042-ed213d8962b4	+	om_073_012.sorted.bed	KO	12
MT	14156	15288	5d451bf1-afd5-4c35-9166-b6c140b8ecf3	+	om_073_012.sorted.bed	KO	12
MT	14156	15288	9d364e61-7245-4ce6-8508-4f99051e7b94	+	om_073_012.sorted.bed	KO	12
MT	14156	15288	d469e9a1-f309-4d97-a794-3bf0477c6237	+	om_073_012.sorted.bed	KO	12
MT	14156	15287	2f3f58ae-5cd4-4068-98f2-09b8cfafcd26	+	om_073_012.sorted.bed	KO	12
MT	14156	15203	459036ee-3f3e-4342-9195-0468675ece5f	+	om_073_012.sorted.bed	KO	12
MT	14156	15287	52994214-43c3-4c1f-8645-8b29a051de28	+	om_073_012.sorted.bed	KO	12
MT	14156	15288	53344e3c-c6aa-444e-8e91-417c40469b38	+	om_073_012.sorted.bed	KO	12
MT	14156	15288	adb10362-1177-428e-9019-1641467296d3	+	om_073_012.sorted.bed	KO	12
MT	14156	15288	bb8e7aaf-aded-4f1b-af16-98f51ae58e0d	+	om_073_012.sorted.bed	KO	12
MT	14156	15287	c23bdbd1-f21a-46e6-b9dc-2890711d1b56	+	om_073_012.sorted.bed	KO	12
MT	14156	15288	d3c60b10-e932-4422-9a01-5d98c4ec1f3e	+	om_073_012.sorted.bed	KO	12
MT	14156	15282	d5c73cc3-2940-4cdd-8cf1-7681f6b25c54	+	om_073_012.sorted.bed	KO	12
MT	14156	14739	dd73e144-fea5-4619-b771-5e0a0b5aa180	+	om_073_012.sorted.bed	KO	12
MT	14156	15288	e732c632-0c37-4aea-83d2-c5e323e8632e	+	om_073_012.sorted.bed	KO	12
MT	14156	15287	0f875a07-cb66-4533-8564-b1f964eac59f	+	om_073_012.sorted.bed	KO	12
MT	14156	15282	0ff268e4-cc24-41d4-8443-ba69cee3f1c3	+	om_073_012.sorted.bed	KO	12
MT	14156	15288	1bde8787-9e65-437a-904b-3f176cb86f9a	+	om_073_012.sorted.bed	KO	12
MT	14156	15238	276ab1d3-9dbc-4a1d-8a1e-ad7a5e2dcdf0	+	om_073_012.sorted.bed	KO	12
MT	14156	15287	27bd38c6-fbfb-4ab4-af2e-d1b06fa6702f	+	om_073_012.sorted.bed	KO	12
MT	14156	15288	2c3e2d45-022f-4826-90ba-cc61406d49c0	+	om_073_012.sorted.bed	KO	12
MT	14156	15287	3675d739-88f0-400f-a695-55a990678f4a	+	om_073_012.sorted.bed	KO	12
MT	14156	15287	48fa3f62-0013-442f-8684-ef9030287a4c	+	om_073_012.sorted.bed	KO	12
MT	14156	15288	4ecfbb44-9963-4aaf-aaed-4cf493acaa30	+	om_073_012.sorted.bed	KO	12
MT	14156	15288	5544f637-a9e7-4cb0-91b9-33f06b84eede	+	om_073_012.sorted.bed	KO	12
MT	14156	15282	ada14044-c865-4bd5-b246-84d9ecf37922	+	om_073_012.sorted.bed	KO	12
MT	14156	15288	d51e4623-e739-40b1-b0c6-967d1ec435e3	+	om_073_012.sorted.bed	KO	12
MT	14156	15288	f3c1e8d5-ae1e-4fc5-aebf-8352ba4b4d07	+	om_073_012.sorted.bed	KO	12
MT	14156	15287	13176e33-85c3-4d7b-9fc7-3a0971b0e6d3	+	om_073_012.sorted.bed	KO	12
MT	14156	15288	3f5aace5-6dc0-4bbd-a511-066863e33a77	+	om_073_012.sorted.bed	KO	12
MT	14156	15288	3ff0ac9c-5434-4e22-ad2e-ece9b6086a0d	+	om_073_012.sorted.bed	KO	12
MT	14156	15287	535f1121-ff73-4ac5-a0e5-413bcf68f371	+	om_073_012.sorted.bed	KO	12
MT	14156	15288	576a623a-9856-4e52-aaec-16327f3af4ad	+	om_073_012.sorted.bed	KO	12
MT	14156	15288	5bdeb5ff-5752-4f96-934b-bf4f00dfb261	+	om_073_012.sorted.bed	KO	12
MT	14156	15287	62c3e331-ab5c-4c1e-b33b-ff30df05dca4	+	om_073_012.sorted.bed	KO	12
MT	14156	15288	631ab9fe-4265-4b37-8613-ca28bff707bf	+	om_073_012.sorted.bed	KO	12
MT	14156	15287	8658ad7c-8450-4220-b183-178de95b7d41	+	om_073_012.sorted.bed	KO	12
MT	14156	15285	9f7470d9-1c22-40d6-bf9c-bf61519caac7	+	om_073_012.sorted.bed	KO	12
MT	14156	14677	af6044de-3793-48d6-bdad-dc4773f6c19f	+	om_073_012.sorted.bed	KO	12
MT	14156	15287	b4249dd1-1fcc-459c-8701-6a908da214d6	+	om_073_012.sorted.bed	KO	12
MT	14156	15287	c53e7de9-4a00-4a6f-859e-68c4333a8824	+	om_073_012.sorted.bed	KO	12
MT	14156	15288	d87b2000-27d4-4c06-8147-7a003f3f82b8	+	om_073_012.sorted.bed	KO	12
MT	14156	15288	e79ce320-9ceb-4171-86aa-e8c6e0089fae	+	om_073_012.sorted.bed	KO	12
MT	14156	15285	ef388a78-5b8a-49ff-9e36-db320b52f023	+	om_073_012.sorted.bed	KO	12
MT	14156	15287	f63e4b55-08f7-45c6-80f0-eba7bd24c204	+	om_073_012.sorted.bed	KO	12
MT	14156	14953	f9fe5427-8eae-43eb-a55d-3c1332ee8a25	+	om_073_012.sorted.bed	KO	12
MT	14156	15288	facd5b83-6732-46b2-8c70-c9ef084bc132	+	om_073_012.sorted.bed	KO	12
MT	14156	14815	09280cd6-5633-4928-b948-42b91d036ae8	+	om_073_012.sorted.bed	KO	12
MT	14156	15288	0d072197-51ae-4d81-9eb8-7fe69c12e8e4	+	om_073_012.sorted.bed	KO	12
MT	14156	15288	0f4ecf34-4b00-4618-8156-6665b92a1c4f	+	om_073_012.sorted.bed	KO	12
MT	14156	15288	1bfd3400-5bfb-4f4d-9c9b-640b0440ffdf	+	om_073_012.sorted.bed	KO	12
MT	14156	15288	1d23df90-8dbb-432d-ad3d-83d07ae06b04	+	om_073_012.sorted.bed	KO	12
MT	14156	14540	40471817-f876-466f-9b20-9895439d7e36	+	om_073_012.sorted.bed	KO	12
MT	14156	15288	881e41a6-060c-4968-9f61-6a511a3a44e3	+	om_073_012.sorted.bed	KO	12
MT	14156	15288	895e9418-6da9-414b-a652-41c1c28fbd8e	+	om_073_012.sorted.bed	KO	12
MT	14156	15288	a11cbb62-537e-4369-93a3-422b69c55ac0	+	om_073_012.sorted.bed	KO	12
MT	14156	15287	af0a3378-c3f0-4fe1-8c85-57f217425a2c	+	om_073_012.sorted.bed	KO	12
MT	14156	15288	b8239e8f-5081-4bb9-a8dc-f97eba3226c8	+	om_073_012.sorted.bed	KO	12
MT	14156	14831	db667a98-acce-48a4-9747-b6b2903d1230	+	om_073_012.sorted.bed	KO	12
MT	14156	15288	e356a850-b9b4-4339-b131-d0e8f94ffb8a	+	om_073_012.sorted.bed	KO	12
MT	14156	15288	ee07bf2a-e84c-4483-9673-3707d11468b9	+	om_073_012.sorted.bed	KO	12
MT	14156	15288	f1a84fe5-1021-43b4-9d83-d9a5a10fc3c6	+	om_073_012.sorted.bed	KO	12
MT	14156	15288	f546040a-91a7-4f25-a5c2-5965b05b25bf	+	om_073_012.sorted.bed	KO	12
MT	14156	15288	1729c491-fd7c-4100-a86d-a1951aacc63a	+	om_073_012.sorted.bed	KO	12
MT	14156	15288	1bc4c885-3319-4451-8ff7-493909a3cbaf	+	om_073_012.sorted.bed	KO	12
MT	14156	15288	29399cda-7317-43da-a689-4908b71fbdbf	+	om_073_012.sorted.bed	KO	12
MT	14156	15287	34b7fc5a-b0a9-484e-bd61-139f64a05acd	+	om_073_012.sorted.bed	KO	12
MT	14156	14292	4beffd62-4834-4717-8826-555478d48160	+	om_073_012.sorted.bed	KO	12
MT	14156	14728	5d5a4f02-a35d-4740-ac3b-cae7d2d2e060	+	om_073_012.sorted.bed	KO	12
MT	14156	15286	8357e162-c5fc-4612-8db6-6ff02a351d64	+	om_073_012.sorted.bed	KO	12
MT	14156	15282	ae477431-f24d-4352-b762-76063a057a5a	+	om_073_012.sorted.bed	KO	12
MT	14156	15288	bf868c0b-51e9-4b28-9bd0-18170683c1c0	+	om_073_012.sorted.bed	KO	12
MT	14156	15282	c06494c1-730a-403b-8f97-49632daec176	+	om_073_012.sorted.bed	KO	12
MT	14156	15288	03968d93-e461-4001-9d31-f146bf019b50	+	om_073_012.sorted.bed	KO	12
MT	14156	14496	2b2b5b12-2a72-41e7-822e-b25e648c4507	+	om_073_012.sorted.bed	KO	12
MT	14156	15277	36915b06-6067-4c1a-a581-1e0ab3b7d590	+	om_073_012.sorted.bed	KO	12
MT	14156	15288	3fc15405-6924-41d7-baec-da8e4c1ef33f	+	om_073_012.sorted.bed	KO	12
MT	14156	15288	40504e69-f390-4239-8e64-f223cd10686b	+	om_073_012.sorted.bed	KO	12
MT	14156	14909	5c94e007-e59a-4735-aee4-da209ea37848	+	om_073_012.sorted.bed	KO	12
MT	14156	15288	6b38436e-86d3-49cf-817c-5370def779b0	+	om_073_012.sorted.bed	KO	12
MT	14156	15282	7c6e2a05-1707-4604-a4df-d992e58a45aa	+	om_073_012.sorted.bed	KO	12
MT	14156	15288	823a0c9b-462d-4524-86e1-cf0353259e14	+	om_073_012.sorted.bed	KO	12
MT	14156	15287	8da914ee-f37b-401e-ab93-41726cb997c7	+	om_073_012.sorted.bed	KO	12
MT	14156	15288	9a9221bc-4ec4-4b0d-9509-1c8243da6746	+	om_073_012.sorted.bed	KO	12
MT	14156	15288	aa3e8250-52f4-4f46-a4cc-2a413c27977c	+	om_073_012.sorted.bed	KO	12
MT	14156	15288	be1f159e-8410-4c20-919c-618331017bda	+	om_073_012.sorted.bed	KO	12
MT	14156	15288	d3fce9d9-354b-424a-a715-8a0abf35bdc4	+	om_073_012.sorted.bed	KO	12
MT	14156	15285	ef35a2cd-315e-410b-bbff-fb7dc9f91391	+	om_073_012.sorted.bed	KO	12
MT	14156	15287	f4b5730b-f994-4399-90cc-5a6d52b9347f	+	om_073_012.sorted.bed	KO	12
MT	14156	15288	0ef9ea19-9374-40f8-933b-3dde0f7ac776	+	om_073_012.sorted.bed	KO	12
MT	14156	15282	292ac287-7349-4a91-a648-17874b8f0a38	+	om_073_012.sorted.bed	KO	12
MT	14156	15288	60ed1b23-41df-4488-a268-7739b05ff02d	+	om_073_012.sorted.bed	KO	12
MT	14156	15287	67e67a6e-41b7-4887-b07a-4d88e9aff454	+	om_073_012.sorted.bed	KO	12
MT	14156	15288	8078cb12-44a9-4581-9bfc-994120ba4857	+	om_073_012.sorted.bed	KO	12
MT	14156	15288	dfea01ac-9dbf-40c9-bfd5-0b148c864a1e	+	om_073_012.sorted.bed	KO	12
MT	14156	15288	e81e095c-7896-46cc-b5ef-7bbaf2e3fa94	+	om_073_012.sorted.bed	KO	12
MT	14156	15177	ebb53a6f-99a9-4b99-9fad-7df8f96db2b7	+	om_073_012.sorted.bed	KO	12
MT	14156	14578	0d257a07-be31-47b5-857a-de541935c5a3	+	om_073_012.sorted.bed	KO	12
MT	14156	15287	493d9aea-e7d2-41ef-ab29-615602437168	+	om_073_012.sorted.bed	KO	12
MT	14156	15288	5eca6d08-90f8-4afa-9906-f78491140806	+	om_073_012.sorted.bed	KO	12
MT	14156	15288	6bc4b838-6538-4815-9a53-aa0f1c51cb3b	+	om_073_012.sorted.bed	KO	12
MT	14156	14977	8c2f021e-b85b-40c6-be48-adab74c4d1b6	+	om_073_012.sorted.bed	KO	12
MT	14156	15287	933e0adc-fd49-4ce2-b03b-fc10bc433a0c	+	om_073_012.sorted.bed	KO	12
MT	14156	15288	d087518a-f23b-47c4-b2a0-5ff8079ef08a	+	om_073_012.sorted.bed	KO	12
MT	14156	15288	d0c7df30-add5-4613-bf7d-81b45f32eaeb	+	om_073_012.sorted.bed	KO	12
MT	14156	15288	dcfb3089-a7bb-46b9-b370-390e59514936	+	om_073_012.sorted.bed	KO	12
MT	14156	15288	f127cfc3-a0ed-423a-b683-f76eab93c9c4	+	om_073_012.sorted.bed	KO	12
MT	14156	14994	f9d48f81-2081-48f8-a053-1cafce83b1df	+	om_073_012.sorted.bed	KO	12
MT	14156	14946	00d7774f-6a42-4145-bf6d-8b29b522ad01	+	om_073_012.sorted.bed	KO	12
MT	14156	15287	0ae95d9c-0e01-4699-902b-5160c86f1665	+	om_073_012.sorted.bed	KO	12
MT	14156	15288	1895038e-e79b-44ad-9793-35b3b9736dd6	+	om_073_012.sorted.bed	KO	12
MT	14156	15288	27db95ed-6d63-4398-81a1-9ac9ccd217a3	+	om_073_012.sorted.bed	KO	12
MT	14156	15288	35426426-c796-4a2b-805f-61b6e1c2e743	+	om_073_012.sorted.bed	KO	12
MT	14156	15282	39e2e1d1-e3a9-46d3-a438-eb8a20da4f3f	+	om_073_012.sorted.bed	KO	12
MT	14156	15284	50369dfc-55a0-4b29-9200-c52467b57c36	+	om_073_012.sorted.bed	KO	12
MT	14156	15288	583fcca9-3df1-4a90-96b7-87423df01e78	+	om_073_012.sorted.bed	KO	12
MT	14156	15288	60f7083f-b334-4615-9329-a03dddcbc016	+	om_073_012.sorted.bed	KO	12
MT	14156	15258	64fc2c18-8004-41c6-a5fb-cd03f1a4650c	+	om_073_012.sorted.bed	KO	12
MT	14156	15287	72db6009-7550-4440-b522-1b97e8a55423	+	om_073_012.sorted.bed	KO	12
MT	14156	14962	7c20e998-da54-41f2-bf1a-2c7666ab9cb1	+	om_073_012.sorted.bed	KO	12
MT	14156	15282	804ee71f-93f1-4564-add9-6c8c88c776e3	+	om_073_012.sorted.bed	KO	12
MT	14156	15288	903e9745-ce94-413e-9d35-8279694badaf	+	om_073_012.sorted.bed	KO	12
MT	14156	15288	9aa32d93-47d6-48f6-98cc-97b1ddfc0fb0	+	om_073_012.sorted.bed	KO	12
MT	14156	14414	9c049ac4-9202-4cbc-b742-1e38149bd054	+	om_073_012.sorted.bed	KO	12
MT	14156	15288	be3e72df-6d04-43ee-886e-37ab26b7b785	+	om_073_012.sorted.bed	KO	12
MT	14156	15288	c0398311-afcf-4f0d-b0e9-2d657e763ad0	+	om_073_012.sorted.bed	KO	12
MT	14156	15288	c95b0ebe-94e8-4443-a8fd-45cab575f0ff	+	om_073_012.sorted.bed	KO	12
MT	14156	15288	d57ab55f-4b4b-468e-9490-271ba0485528	+	om_073_012.sorted.bed	KO	12
MT	14156	14388	dd243dad-cd58-44d1-bf5b-3c22631a2e11	+	om_073_012.sorted.bed	KO	12
MT	14156	15288	13983929-befc-4a02-b7cf-255a12b5b495	+	om_073_012.sorted.bed	KO	12
MT	14156	15288	14a6b560-682b-4896-8522-7b89483ff4ad	+	om_073_012.sorted.bed	KO	12
MT	14156	15287	59474502-68fa-40fe-a52e-d544896f7e3d	+	om_073_012.sorted.bed	KO	12
MT	14156	15288	6ce3384f-2f42-46f0-b2c4-d001eb53b144	+	om_073_012.sorted.bed	KO	12
MT	14156	15287	0e9eeee2-ce88-496f-b13d-e1d7709b7643	+	om_073_012.sorted.bed	KO	12
MT	14156	14763	18ebc865-d3b4-432c-807e-6d83b604b741	+	om_073_012.sorted.bed	KO	12
MT	14156	15288	4f00cfb0-f9c0-4389-a980-bc0fb0637371	+	om_073_012.sorted.bed	KO	12
[truncated: 478,350+ more rows]
