# Supplementary material for: The mitochondrial methylation potential gates mitoribosome assembly
Source: Nat Commun. 2025 Jun 25;16:5388. doi: 10.1038/s41467-025-60977-x (PMC12198368; doi:10.1038/s41467-025-60977-x)
Supplement: Supplementary file 8 — Supplementary Data 9 [file 41467_2025_60977_MOESM8_ESM.xlsx]

## Sheet: 240924_depth_summary_
ID	Genotype	Min.	X1st.Qu.	Median	Mean	X3rd.Qu.	Max.
om_073_006.sorted.bed	8_Ctrl	0	705	2554	5278	7044	36941
om_073_005.sorted.bed	8_Ctrl	0	676	2942	5349	6075	28005
om_073_001.sorted.bed	8_Ctrl	0	834	3344	6276	8476	37953
om_073_004.sorted.bed	8_KO	0	547	2629	3537	6363	12023
om_073_003.sorted.bed	8_KO	0	125	550	926	1166	4571
om_073_002.sorted.bed	8_KO	0	2315	8030	13169	16748	65795
om_073_011.sorted.bed	12_Ctrl	0	3544	16458	22645	28342	98147
om_073_010.sorted.bed	12_Ctrl	0	1790	6415	9388	12117	33072
om_073_009.sorted.bed	12_Ctrl	0	890	4489	7133	9440	33394
om_073_012.sorted.bed	12_KO	0	9622	33801	48545	60947	188138
om_073_008.sorted.bed	12_KO	0	2557	10254	14679	18117	56884
om_073_007.sorted.bed	12_KO	0	853	3404	4806	5580	19800
control_Replicate_4.sorted.bed	MEF_Ctrl	0	736	1930	3205	3712	17236
control_Replicate_3.sorted.bed	MEF_Ctrl	0	1945	6256	10284	9336	54501
control_Replicate_2.sorted.bed	MEF_Ctrl	0	2143	6901	11546	10738	61047
control_Replicate_1.sorted.bed	MEF_Ctrl	0	313	978	1196	1710	4806
ko_Replicate_4.sorted.bed	MEF_KO	0	355	894	1042	1454	3627
ko_Replicate_3.sorted.bed	MEF_KO	0	3511	9227	13328	19000	55724
ko_Replicate_2.sorted.bed	MEF_KO	0	1713	4581	6852	9415	30121
ko_Replicate_1.sorted.bed	MEF_KO	0	2074	5674	5190	6959	12829
