# Supplementary material for: The mitochondrial methylation potential gates mitoribosome assembly
Source: Nat Commun. 2025 Jun 25;16:5388. doi: 10.1038/s41467-025-60977-x (PMC12198368; doi:10.1038/s41467-025-60977-x)
Supplement: Supplementary file 9 — Supplementary Data 10 [file 41467_2025_60977_MOESM9_ESM.xlsx]

## Sheet: SAMC-MEFsfrac_datatable
UNIPROT	NAME	ENSEMBL	SYMBOL	logFC	padj	mito
Q8VCN5	CGL	ENSMUSG00000028179	Cth	1.88	6.16e-08	0
Q9CQJ6	DENR	ENSMUSG00000023106	Denr	-0.703	6.67e-08	0
Q8BGT5	ALAT2	ENSMUSG00000031700	Gpt2	0.765	1.56e-07	1
Q61334	BAP29	ENSMUSG00000020650	Bcap29	0.849	1.11e-06	0
P05201	AATC	ENSMUSG00000025190	Got1	1.02	1.52e-06	0
Q09199	B4GN2	ENSMUSG00000013418	B4galnt2	1.14	5.36e-06	0
P70423	CTR3	ENSMUSG00000031297	Slc7a3	1.16	7.95e-06	0
Q9DB77	QCR2	ENSMUSG00000030884	Uqcrc2	-0.735	9.15e-06	1
P16125	LDHB	ENSMUSG00000030246	Ldhb	1.38	1.26e-05	0
Q78IK2	ATPMD	ENSMUSG00000071528	Atp5md	-1.58	1.89e-05	1
P32921	SYWC	ENSMUSG00000021266	Wars	0.732	1.9e-05	0
Q6A0D4	RFTN1	ENSMUSG00000039316	Rftn1	1.25	2.06e-05	0
P97314	CSRP2	ENSMUSG00000020186	Csrp2	1.36	2.2e-05	0
B2RPU8	B2RPU8	ENSMUSG00000034173	Zbed5	1.16	2.27e-05	1
Q9D8T2	GSDMD	ENSMUSG00000022575	Gsdmd	1.24	2.36e-05	0
Q99LS3	SERB	ENSMUSG00000029446	Psph	1.15	2.39e-05	0
P61028	RAB8B	ENSMUSG00000036943	Rab8b	-0.747	3.04e-05	0
Q9CQ69	QCR8	ENSMUSG00000044894	Uqcrq	-1.12	3.51e-05	1
Q9CR68	UCRI	ENSMUSG00000038462	Uqcrfs1	-1.2	3.53e-05	1
Q9WUM5	SUCA	ENSMUSG00000052738	Suclg1	-0.578	4.17e-05	1
Q920Q6	MSI2H	ENSMUSG00000069769	Msi2	0.967	5.96e-05	0
Q9D0R2	SYTC	ENSMUSG00000022241	Tars	0.7	6.16e-05	1
Q99M04	LIAS	ENSMUSG00000029199	Lias	1	0.000103	1
Q8C8R3	ANK2	ENSMUSG00000032826	Ank2	0.908	0.000106	0
Q8R180	ERO1A	ENSMUSG00000021831	Ero1l	1.31	0.000118	0
Q8BGQ7	SYAC	ENSMUSG00000031960	Aars	0.667	0.000141	0
Q64324	STXB2	ENSMUSG00000004626	Stxbp2	0.881	0.000142	0
Q9JM62	REEP6	ENSMUSG00000035504	Reep6	1.23	0.000147	0
E9Q7L0	E9Q7L0	ENSMUSG00000021913	Ogdhl	0.927	0.000154	1
Q9D6J5	NDUB8	ENSMUSG00000025204	Ndufb8	-0.944	0.000158	1
Q8BH59	CMC1	ENSMUSG00000027010	Slc25a12	-0.509	0.000165	1
Q9D1F0	Q9D1F0	ENSMUSG00000067925	Rtl8a	-1.39	0.000166	0
P35441	TSP1	NA	NA	-0.86	0.000171	0
Q9ES46	PARVB	ENSMUSG00000022438	Parvb	1	0.000183	0
P48428	TBCA	ENSMUSG00000042043	Tbca	-0.539	0.000198	0
F6TVX7	F6TVX7	NA	NA	0.631	0.000244	0
Q9CXZ1	NDUS4	ENSMUSG00000021764	Ndufs4	-1.67	0.000245	1
Q9DBS9	OSBL3	ENSMUSG00000029822	Osbpl3	0.903	0.000288	0
Q8BX90	FND3A	ENSMUSG00000033487	Fndc3a	1.22	0.000299	0
Q61024	ASNS	ENSMUSG00000029752	Asns	1.12	0.000319	0
Q91VD9	NDUS1	ENSMUSG00000025968	Ndufs1	-1.02	0.000337	1
P48771	CX7A2	ENSMUSG00000032330	Cox7a2	-1.94	0.000352	1
O35874	SATT	ENSMUSG00000020142	Slc1a4	1.23	0.000354	0
O54991	CNTP1	ENSMUSG00000017167	Cntnap1	1.18	0.000355	0
P48962	ADT1	ENSMUSG00000031633	Slc25a4	-1.04	0.000366	1
Q6PIP5	NUDC1	ENSMUSG00000038736	Nudcd1	0.529	0.000368	0
Q9CR61	NDUB7	ENSMUSG00000033938	Ndufb7	-1.04	0.000388	1
P10852	4F2	ENSMUSG00000010095	Slc3a2	0.735	0.00039	0
Q924D0	RT4I1	ENSMUSG00000019864	Rtn4ip1	0.694	0.000395	1
Q9D855	QCR7	NA	NA	-1.49	0.000444	0
P56379	ATP68	ENSMUSG00000021290	Atp5mpl	-1.96	0.000461	1
Q9CQC7	NDUB4	ENSMUSG00000022820	Ndufb4	-1.86	0.000518	1
O08528	HXK2	ENSMUSG00000000628	Hk2	0.75	0.000525	1
Q8VCR3	TM242	ENSMUSG00000004945	Tmem242	0.816	0.000546	0
P19783	COX41	ENSMUSG00000031818	Cox4i1	-0.668	0.000655	1
Q9D2R8	RT33	ENSMUSG00000029918	Mrps33	-1.11	0.000703	1
Q9D0C4	TRM5	ENSMUSG00000034442	Trmt5	0.582	0.000776	0
P11862	GAS2	ENSMUSG00000030498	Gas2	0.971	0.000811	0
Q9CRT8	XPOT	NA	NA	0.672	0.000823	0
Q8K2T1	NMRL1	ENSMUSG00000063445	Nmral1	-1.52	0.000824	0
Q9JHS4	CLPX	ENSMUSG00000015357	Clpx	-0.855	0.000894	1
P00397	COX1	ENSMUSG00000064351	COX1	-2.4	0.000896	1
O35683	NDUA1	ENSMUSG00000016427	Ndufa1	-1.19	0.000914	1
Q62231	SIX1	ENSMUSG00000051367	Six1	1.07	0.000999	0
Q8VDG3	PARN	ENSMUSG00000022685	Parn	0.494	0.00102	0
Q9Z127	LAT1	ENSMUSG00000040010	Slc7a5	0.468	0.00109	0
Q9CXI0	COQ5	ENSMUSG00000041733	Coq5	0.736	0.0011	1
Q91WD5	NDUS2	ENSMUSG00000013593	Ndufs2	-0.593	0.00111	1
P00405	COX2	ENSMUSG00000064354	COX2	-2.22	0.00126	1
Q8BP47	SYNC	ENSMUSG00000024587	Nars	0.689	0.00129	0
Q9WTR5	CAD13	ENSMUSG00000031841	Cdh13	-0.566	0.00143	0
Q9CQA3	SDHB	ENSMUSG00000009863	Sdhb	-0.715	0.00146	1
Q91VC9	GHITM	ENSMUSG00000041028	Ghitm	1.48	0.00148	1
P18155	MTDC	ENSMUSG00000005667	Mthfd2	1.28	0.00152	1
Q9CPQ1	COX6C	ENSMUSG00000014313	Cox6c	-0.939	0.00154	1
Q8R2W9	PANK3	ENSMUSG00000018846	Pank3	-0.567	0.00156	0
P23475	XRCC6	ENSMUSG00000022471	Xrcc6	0.556	0.00158	0
Q9D6S7	RRFM	ENSMUSG00000026887	Mrrf	-1.32	0.00165	1
Q6NXY1	TBC31	ENSMUSG00000022364	Tbc1d31	0.702	0.00168	0
Q9D8T7	SLIRP	ENSMUSG00000021040	Slirp	0.506	0.00171	1
Q9Z0H4	CELF2	ENSMUSG00000002107	Celf2	-0.932	0.00176	0
P43024	CX6A1	ENSMUSG00000041697	Cox6a1	-1.48	0.00181	1
P29533	VCAM1	NA	NA	-0.905	0.00193	0
Q9CQJ8	NDUB9	ENSMUSG00000022354	Ndufb9	-1.3	0.00195	1
P15306	TRBM	ENSMUSG00000074743	Thbd	1.44	0.00195	0
Q6PB66	LPPRC	ENSMUSG00000024120	Lrpprc	0.581	0.00195	1
P21460	CYTC	ENSMUSG00000027447	Cst3	-1.11	0.00207	0
Q61879	MYH10	ENSMUSG00000020900	Myh10	0.573	0.00233	0
Q78YY6	DJC15	ENSMUSG00000022013	Dnajc15	0.64	0.00237	1
P56391	CX6B1	ENSMUSG00000036751	Cox6b1	-1.85	0.00242	1
Q9CZD3	GARS	ENSMUSG00000029777	Gars	0.696	0.0025	1
Q5XJY4	PARL	ENSMUSG00000033918	Parl	0.68	0.00257	1
P19536	COX5B	NA	NA	-1.5	0.00267	0
Q4VBF2	R3HD4	ENSMUSG00000035781	R3hdm4	1.15	0.00275	0
Q3TH73	TTYH2	ENSMUSG00000034714	Ttyh2	-0.636	0.00296	0
Q8R5I6	Q8R5I6	ENSMUSG00000027890	Gstm4	0.876	0.00299	0
Q9CQZ6	NDUB3	ENSMUSG00000026032	Ndufb3	-1.29	0.00301	1
O09111	NDUBB	ENSMUSG00000031059	Ndufb11	-0.596	0.00305	1
Q9D142	NUD14	ENSMUSG00000002804	Nudt14	0.707	0.00319	0
P27641	XRCC5	ENSMUSG00000026187	Xrcc5	0.503	0.00319	0
Q3UMR5	MCU	ENSMUSG00000009647	Mcu	-0.888	0.0032	1
P03911	NU4M	ENSMUSG00000064363	ND4	-0.647	0.00333	1
Q61503	5NTD	ENSMUSG00000032420	Nt5e	1.2	0.00334	0
P03958	ADA	ENSMUSG00000017697	Ada	-0.73	0.00339	0
Q9Z110	P5CS	ENSMUSG00000025007	Aldh18a1	0.713	0.00353	1
P0DN34	NDUB1	NA	NA	-2.12	0.00361	0
P03899	NU3M	ENSMUSG00000064360	ND3	-1.33	0.0039	1
Q02013	AQP1	ENSMUSG00000004655	Aqp1	-2.14	0.00463	0
Q9JMB0	GKAP1	ENSMUSG00000021552	Gkap1	-0.75	0.00464	0
Q9CQZ5	NDUA6	ENSMUSG00000022450	Ndufa6	-0.974	0.00475	1
Q9CZN7	GLYM	ENSMUSG00000025403	Shmt2	0.947	0.00503	1
Q61048	WBP4	ENSMUSG00000022023	Wbp4	0.4	0.00508	0
Q99LC3	NDUAA	ENSMUSG00000026260	Ndufa10	-0.594	0.00527	1
Q9DBZ1	IKIP	ENSMUSG00000019975	Ikbip	-0.752	0.00536	0
Q91X20	ASH2L	ENSMUSG00000031575	Ash2l	0.411	0.00555	0
Q80TM9	NISCH	ENSMUSG00000021910	Nisch	0.433	0.00588	0
P52503	NDUS6	ENSMUSG00000021606	Ndufs6	-1.25	0.00601	1
D3YZG8	MTD2L	ENSMUSG00000029376	Mthfd2l	0.998	0.00622	1
Q8R001	MARE2	ENSMUSG00000024277	Mapre2	-0.581	0.00628	0
Q9DC70	NDUS7	ENSMUSG00000020153	Ndufs7	-0.952	0.00672	1
Q9R1X4	TIM	ENSMUSG00000039994	Timeless	0.51	0.00688	0
Q8R2Y2	MUC18	ENSMUSG00000032135	Mcam	0.645	0.00731	0
Q9ET01	PYGL	ENSMUSG00000021069	Pygl	1.22	0.00758	0
O88986	KBL	ENSMUSG00000006378	Gcat	-0.627	0.00763	1
Q9WV68	DECR2	ENSMUSG00000036775	Decr2	0.502	0.00764	0
Q9R0P3	ESTD	ENSMUSG00000021996	Esd	0.676	0.00784	0
Q921W4	QORL1	ENSMUSG00000058240	Cryzl1	0.557	0.00788	0
Q8K1L0	CREB5	ENSMUSG00000053007	Creb5	0.559	0.00868	0
Q8R404	MIC13	ENSMUSG00000049760	Micos13	-0.617	0.00872	1
Q8BFZ9	ERLN2	ENSMUSG00000031483	Erlin2	0.551	0.00884	0
P97494	GSH1	ENSMUSG00000032350	Gclc	0.39	0.00899	0
Q9DCN1	NUD12	ENSMUSG00000024228	Nudt12	0.368	0.00908	0
O89086	RBM3	ENSMUSG00000031167	Rbm3	-0.555	0.00909	0
Q9WTQ5	AKA12	ENSMUSG00000038587	Akap12	-0.649	0.0091	0
P38647	GRP75	ENSMUSG00000024359	Hspa9	0.835	0.00931	1
Q8BLY2	SYTC2	ENSMUSG00000030515	Tarsl2	-0.652	0.00953	0
Q0VGT2	GLI2	ENSMUSG00000048402	Gli2	0.911	0.00985	0
Q3V3R1	C1TM	ENSMUSG00000040675	Mthfd1l	0.702	0.00988	1
Q8R326	PSPC1	ENSMUSG00000021938	Pspc1	0.572	0.0101	0
Q09143	CTR1	ENSMUSG00000041313	Slc7a1	0.878	0.0102	0
Q9QZ23	NFU1	ENSMUSG00000029993	Nfu1	0.555	0.0102	1
Q9CQV1	TIM16	ENSMUSG00000014301	Pam16	0.469	0.0102	1
Q60875	ARHG2	ENSMUSG00000028059	Arhgef2	0.578	0.0109	0
P47809	MP2K4	ENSMUSG00000033352	Map2k4	-0.35	0.011	0
O08638	MYH11	NA	NA	0.83	0.0116	0
Q8BHA3	DTD2	ENSMUSG00000020956	Dtd2	0.516	0.0118	0
Q8R574	KPRB	ENSMUSG00000020528	Prpsap2	0.333	0.0122	0
Q9QYR9	ACOT2	ENSMUSG00000021226	Acot2	0.985	0.0126	1
Q9QYG0	NDRG2	ENSMUSG00000004558	Ndrg2	0.526	0.0127	0
Q8K0T2	DC2L1	ENSMUSG00000024253	Dync2li1	0.546	0.013	0
Q8BTY1	KAT1	ENSMUSG00000039648	Kyat1	0.703	0.014	0
O08579	EMD	ENSMUSG00000001964	Emd	-1.02	0.0141	0
Q8BTM8	FLNA	ENSMUSG00000031328	Flna	-0.738	0.0146	0
Q9CR88	RT14	ENSMUSG00000058267	Mrps14	-0.644	0.0156	1
Q9DC71	RT15	ENSMUSG00000028861	Mrps15	-0.688	0.0158	1
Q9DCB8	ISCA2	ENSMUSG00000021241	Isca2	0.788	0.016	1
E9PZ36	E9PZ36	ENSMUSG00000043760	Pkhd1	0.52	0.0163	0
Q8BMJ2	SYLC	ENSMUSG00000024493	Lars	0.68	0.0164	0
Q7TMF3	NDUAC	ENSMUSG00000020022	Ndufa12	-1.28	0.017	1
Q99N92	RM27	ENSMUSG00000024414	Mrpl27	-0.875	0.017	1
Q59J78	NDUF2	ENSMUSG00000068184	Ndufaf2	-0.864	0.0175	1
P41778	PBX1	ENSMUSG00000052534	Pbx1	0.536	0.018	0
Q91YP2	NEUL	ENSMUSG00000021710	Nln	-0.476	0.0186	1
Q9CPP6	NDUA5	ENSMUSG00000023089	Ndufa5	-1.01	0.0188	1
Q9CQ75	NDUA2	ENSMUSG00000014294	Ndufa2	-1.28	0.0191	1
Q6NXL6	SENP5	ENSMUSG00000022772	Senp5	0.458	0.0192	0
D3Z7X0	D3Z7X0	ENSMUSG00000042647	Acad12	0.946	0.0194	1
Q3UIU2	NDUB6	ENSMUSG00000071014	Ndufb6	-0.707	0.0197	1
Q8BSY0	ASPH	ENSMUSG00000028207	Asph	0.797	0.0202	0
Q8CD92	TTC27	ENSMUSG00000024078	Ttc27	0.421	0.0205	0
Q99LB2	DHRS4	ENSMUSG00000022210	Dhrs4	0.541	0.0207	1
P53690	MMP14	ENSMUSG00000000957	Mmp14	-0.465	0.0212	0
P09671	SODM	ENSMUSG00000006818	Sod2	-0.477	0.0213	1
Q8BH04	PCKGM	ENSMUSG00000040618	Pck2	0.905	0.0214	1
Q8R5F3	OARD1	ENSMUSG00000040771	Oard1	0.564	0.022	0
Q3UX61	NAA11	ENSMUSG00000046000	Naa11	0.569	0.0221	0
Q9Z1P6	NDUA7	ENSMUSG00000041881	Ndufa7	-1.03	0.0221	1
Q9WVL0	MAAI	ENSMUSG00000021033	Gstz1	0.799	0.0222	1
Q8K409	DPOLB	ENSMUSG00000031536	Polb	0.507	0.0225	0
Q8BK30	NDUV3	ENSMUSG00000024038	Ndufv3	-1.44	0.0227	1
P00416	COX3	ENSMUSG00000064358	COX3	-1.81	0.0229	1
P24472	GSTA4	ENSMUSG00000032348	Gsta4	1.19	0.0231	0
Q9ER67	Q9ER67	ENSMUSG00000025268	Maged2	-0.809	0.0231	0
Q8R086	SUOX	ENSMUSG00000049858	Suox	-0.934	0.0231	1
Q9CZX0	ELP3	ENSMUSG00000022031	Elp3	0.417	0.0234	0
Q9D727	CF226	ENSMUSG00000062619	2310039H08Rik	-0.607	0.0238	0
Q99M87	DNJA3	ENSMUSG00000004069	Dnaja3	0.376	0.0244	1
Q8K3J1	NDUS8	ENSMUSG00000059734	Ndufs8	-1.15	0.0245	1
Q9CZ91	SRFB1	ENSMUSG00000024528	Srfbp1	0.522	0.0245	0
P12787	COX5A	ENSMUSG00000000088	Cox5a	-0.761	0.0251	1
O35387	HAX1	ENSMUSG00000027944	Hax1	0.548	0.0252	0
Q8C351	LAYN	ENSMUSG00000060594	Layn	-0.507	0.0255	0
O35459	ECH1	ENSMUSG00000053898	Ech1	0.837	0.0262	1
Q9DBN9	DDX59	ENSMUSG00000026404	Ddx59	0.317	0.0263	0
Q9JL35	HMGN5	ENSMUSG00000031245	Hmgn5	-1.3	0.0263	0
Q9D3U0	PUS10	ENSMUSG00000020280	Pus10	0.438	0.0263	0
Q9DCT2	NDUS3	ENSMUSG00000005510	Ndufs3	-0.88	0.0266	1
P23591	FCL	ENSMUSG00000022570	Tsta3	0.521	0.0275	0
Q80XQ2	TBCD5	ENSMUSG00000023923	Tbc1d5	0.306	0.028	0
Q9EPS3	GLCE	ENSMUSG00000032252	Glce	0.399	0.0283	0
Q99PL5	RRBP1	ENSMUSG00000027422	Rrbp1	-0.467	0.0284	0
Q8VD75	HIP1	ENSMUSG00000039959	Hip1	0.324	0.0286	0
Q9D273	MMAB	ENSMUSG00000029575	Mmab	0.477	0.029	1
P58059	RT21	ENSMUSG00000054312	Mrps21	-1.47	0.0292	1
Q8R3Q6	CCD58	ENSMUSG00000075229	Ccdc58	0.529	0.0293	1
Q9CQV5	RT24	ENSMUSG00000020477	Mrps24	-0.764	0.03	1
P16332	MUTA	ENSMUSG00000023921	Mmut	0.562	0.0301	1
A2ABV5	MED14	ENSMUSG00000064127	Med14	-0.492	0.0303	0
Q61696	HS71A	ENSMUSG00000091971	Hspa1a	-0.79	0.0304	0
Q3U034	METL4	ENSMUSG00000055660	Mettl4	0.785	0.0305	0
P17665	COX7C	ENSMUSG00000017778	Cox7c	-1.69	0.0307	1
Q3UIK4	MET14	ENSMUSG00000028114	Mettl14	0.559	0.0307	0
Q9CQY5	MAGT1	NA	NA	-0.452	0.031	0
P97313	PRKDC	ENSMUSG00000022672	Prkdc	0.683	0.031	0
Q9DB73	NB5R1	ENSMUSG00000026456	Cyb5r1	0.703	0.0311	1
Q9QXG2	RAE1	NA	NA	-0.523	0.0311	0
Q8VDK1	NIT1	ENSMUSG00000013997	Nit1	0.591	0.0313	1
Q9DC69	NDUA9	ENSMUSG00000000399	Ndufa9	-0.598	0.0314	1
Q00915	RET1	ENSMUSG00000046402	Rbp1	0.983	0.0314	0
P28650	PURA1	ENSMUSG00000011148	Adssl1	0.745	0.0316	0
Q61733	RT31	ENSMUSG00000031533	Mrps31	-0.652	0.032	1
Q99KE1	MAOM	ENSMUSG00000024556	Me2	-0.501	0.0321	1
Q8CHP8	PGP	ENSMUSG00000043445	Pgp	-0.585	0.0321	0
Q00612	G6PD1	ENSMUSG00000031400	G6pdx	-0.498	0.0327	0
Q4VAE3	TMM65	ENSMUSG00000062373	Tmem65	-0.956	0.033	1
Q91VY9	ZN622	ENSMUSG00000052253	Zfp622	0.668	0.0335	0
P97300	NPTN	ENSMUSG00000032336	Nptn	-0.486	0.034	0
Q9QYJ3	DNJB1	ENSMUSG00000005483	Dnajb1	-0.354	0.0342	0
Q9WVL3	S12A7	ENSMUSG00000017756	Slc12a7	-0.516	0.0349	0
Q9JIG8	PRAF2	ENSMUSG00000031149	Praf2	-0.843	0.035	0
Q8BMJ3	IF1AX	ENSMUSG00000067194	Eif1ax	-0.466	0.0356	0
Q9CRD0	OCAD1	ENSMUSG00000029152	Ociad1	0.544	0.0359	1
Q9CQA6	CHCH1	ENSMUSG00000063787	Chchd1	-0.764	0.0362	1
Q8C0L8	COG5	ENSMUSG00000035933	Cog5	0.411	0.0364	0
O08709	PRDX6	ENSMUSG00000026701	Prdx6	0.585	0.0368	1
P56376	ACYP1	ENSMUSG00000008822	Acyp1	0.553	0.037	0
O88396	GRPE2	ENSMUSG00000024580	Grpel2	0.705	0.0379	1
Q8R1F6	HID1	ENSMUSG00000034586	Hid1	1.36	0.0388	0
Q921S7	RM37	ENSMUSG00000028622	Mrpl37	-0.527	0.0394	1
Q9BCZ4	SELS	ENSMUSG00000075701	Selenos	0.642	0.0394	0
Q6NZN0	RBM26	ENSMUSG00000022119	Rbm26	0.456	0.0398	0
A0A338P6S8	A0A338P6S8	NA	NA	0.661	0.0401	0
Q6Y5D8	RHG10	ENSMUSG00000037148	Arhgap10	0.268	0.0403	0
Q921Q7	RIN1	ENSMUSG00000024883	Rin1	0.641	0.0403	0
Q8R4N0	CLYBL	ENSMUSG00000025545	Clybl	0.936	0.0407	1
Q99J47	DRS7B	ENSMUSG00000042569	Dhrs7b	0.454	0.0412	1
Q9D1F3	CX040	ENSMUSG00000045237	1110012L19Rik	-0.497	0.0417	0
P70398	USP9X	ENSMUSG00000031010	Usp9x	-0.435	0.0419	0
Q6NVF0	OCRL	ENSMUSG00000001173	Ocrl	-0.481	0.0421	0
Q6IRU5	CLCB	ENSMUSG00000047547	Cltb	-0.683	0.0428	0
Q99L27	GMPR2	ENSMUSG00000002326	Gmpr2	0.483	0.0429	0
E9Q4X2	E9Q4X2	ENSMUSG00000042104	Uggt2	0.609	0.043	0
Q3TUA9	SG196	ENSMUSG00000037251	Pomk	0.574	0.0433	0
Q64378	FKBP5	ENSMUSG00000024222	Fkbp5	0.533	0.0437	0
Q9JJU8	SH3L1	ENSMUSG00000031246	Sh3bgrl	-0.901	0.0437	0
Q9CXI5	MANF	NA	NA	-0.427	0.044	0
Q8BTY2	S4A7	NA	NA	0.437	0.044	0
P51163	HEM4	ENSMUSG00000030979	Uros	0.513	0.0441	0
Q99J25	MRM1	ENSMUSG00000018405	Mrm1	0.483	0.0442	1
Q8CGK3	LONM	ENSMUSG00000041168	Lonp1	0.521	0.0443	1
Q99MD6	TRXR3	ENSMUSG00000000811	Txnrd3	0.351	0.0449	0
Q922D8	C1TC	ENSMUSG00000021048	Mthfd1	0.408	0.0454	1
Q7TSH3	ZN516	ENSMUSG00000058881	Zfp516	0.547	0.0461	0
P35922	FMR1	NA	NA	-0.839	0.0469	0
Q8R1M0	HMCES	ENSMUSG00000030060	Hmces	-0.311	0.0479	0
P14069	S10A6	ENSMUSG00000001025	S100a6	-0.802	0.0482	0
Q9DB29	IAH1	ENSMUSG00000062054	Iah1	0.734	0.0483	0
Q91YT0	NDUV1	ENSMUSG00000037916	Ndufv1	-0.688	0.0483	1
Q3ULJ3	Q3ULJ3	ENSMUSG00000038398	Upf3a	0.54	0.0486	0
E0CYQ0	E0CYQ0	NA	NA	-0.737	0.0488	0
O35143	ATIF1	ENSMUSG00000054428	Atpif1	-0.868	0.049	1
Q9D6U8	F162A	ENSMUSG00000003955	Fam162a	0.424	0.0498	1
Q9DCS9	NDUBA	ENSMUSG00000040048	Ndufb10	-0.593	0.05	1
O35381	AN32A	ENSMUSG00000032249	Anp32a	0.386	0.0501	0
P59481	LMA2L	ENSMUSG00000001143	Lman2l	0.549	0.0501	0
Q9D7B7	GPX8	ENSMUSG00000021760	Gpx8	-0.647	0.0505	0
P12382	PFKAL	ENSMUSG00000020277	Pfkl	0.512	0.0513	0
B1AUE5	PEX10	ENSMUSG00000029047	Pex10	0.424	0.0516	0
Q8BG73	SH3L2	ENSMUSG00000032261	Sh3bgrl2	1.25	0.0521	0
Q924Z5	TRAM2	ENSMUSG00000041779	Tram2	-0.831	0.0521	0
Q8CGC7	SYEP	ENSMUSG00000026615	Eprs	0.476	0.0527	0
Q922B2	SYDC	ENSMUSG00000026356	Dars	0.384	0.0528	0
P98064	MASP1	ENSMUSG00000022887	Masp1	-0.73	0.0536	0
Q6ZWR6	SYNE1	ENSMUSG00000096054	Syne1	0.345	0.0541	0
Q91XI1	DUS3L	ENSMUSG00000007603	Dus3l	0.588	0.0543	0
Q8CDM1	ATAD2	ENSMUSG00000022360	Atad2	0.352	0.0544	0
Q9D8W7	OCAD2	ENSMUSG00000029153	Ociad2	0.637	0.0557	0
Q9CZH8	CCD77	ENSMUSG00000030177	Ccdc77	0.546	0.0565	0
O88792	JAM1	ENSMUSG00000038235	F11r	0.832	0.0565	0
Q6PAV2	HERC4	ENSMUSG00000020064	Herc4	0.425	0.0589	0
Q9QXT0	CNPY2	ENSMUSG00000025381	Cnpy2	0.412	0.0595	0
Q8N7N5	DCAF8	ENSMUSG00000026554	Dcaf8	0.34	0.0596	0
P21278	GNA11	ENSMUSG00000034781	Gna11	-0.393	0.0596	0
Q9CQX8	RT36	ENSMUSG00000061474	Mrps36	-0.699	0.0598	1
P56393	COX7B	ENSMUSG00000031231	Cox7b	-1.61	0.0601	1
Q8BUY5	TIDC1	ENSMUSG00000002846	Timmdc1	0.498	0.0608	1
Q9QXL2	KI21A	ENSMUSG00000022629	Kif21a	0.479	0.0612	0
Q9D1N9	RM21	ENSMUSG00000024829	Mrpl21	-0.454	0.0614	1
Q9CZ13	QCR1	ENSMUSG00000025651	Uqcrc1	-0.368	0.0624	1
Q9D291	DESI2	ENSMUSG00000026502	Desi2	-0.369	0.0625	0
Q64524	H2B2E	ENSMUSG00000068854	H2bc21	0.85	0.0625	0
Q8K009	AL1L2	ENSMUSG00000020256	Aldh1l2	1.08	0.0628	1
Q8BR90	CE051	ENSMUSG00000041935	AW549877	0.505	0.0628	0
Q6P8M1	TATD1	ENSMUSG00000050891	Tatdn1	0.42	0.063	0
O54864	SUV91	ENSMUSG00000039231	Suv39h1	-0.548	0.0631	0
Q9EPB5	SERHL	ENSMUSG00000058586	Serhl	0.469	0.065	0
Q9JHW4	SELB	ENSMUSG00000033216	Eefsec	0.464	0.0654	1
Q63918	CAVN2	ENSMUSG00000045954	Cavin2	-1.05	0.0655	0
Q8JZQ2	AFG32	ENSMUSG00000024527	Afg3l2	-0.432	0.0658	1
Q9WTR6	XCT	ENSMUSG00000027737	Slc7a11	0.802	0.0661	0
Q9JLM4	ZMYM3	ENSMUSG00000031310	Zmym3	-0.416	0.0661	0
Q6ZQB6	VIP2	ENSMUSG00000040648	Ppip5k2	0.344	0.0666	0
P53395	ODB2	ENSMUSG00000000340	Dbt	0.462	0.067	1
P23607	ZFA	NA	NA	-0.407	0.0673	0
Q8CH72	TRI32	ENSMUSG00000051675	Trim32	0.399	0.068	0
Q69Z99	ZN512	ENSMUSG00000062761	Zfp512	0.682	0.0693	0
Q99LS1	MMAD	ENSMUSG00000026766	Mmadhc	0.531	0.0701	1
O09005	DEGS1	ENSMUSG00000038633	Degs1	-0.743	0.0712	0
P28653	PGS1	ENSMUSG00000031375	Bgn	-0.925	0.0714	0
P22777	PAI1	NA	NA	-1.1	0.0725	0
Q8C4Y3	NELFB	ENSMUSG00000013465	Nelfb	0.313	0.0735	0
Q9WVJ9	FBLN4	ENSMUSG00000024909	Efemp2	-0.439	0.0747	0
O88822	SC5D	ENSMUSG00000032018	Sc5d	-0.711	0.0747	0
P61963	DCAF7	ENSMUSG00000049354	Dcaf7	-0.472	0.0749	0
Q3ULD5	MCCB	ENSMUSG00000021646	Mccc2	-0.668	0.075	1
Q9D0I9	SYRC	ENSMUSG00000018848	Rars	0.501	0.076	1
Q9D2N4	DTNA	ENSMUSG00000024302	Dtna	0.484	0.0761	0
P55258	RAB8A	ENSMUSG00000003037	Rab8a	-0.466	0.0766	0
Q8VCL2	SCO2	ENSMUSG00000091780	Sco2	-1.14	0.0767	1
P03903	NU4LM	ENSMUSG00000065947	ND4L	-1.11	0.0769	1
Q9JJF3	RIOX1	ENSMUSG00000046791	Riox1	0.319	0.0769	0
Q9D0Y8	RM52	ENSMUSG00000010406	Mrpl52	-0.545	0.0794	1
O35969	GAMT	ENSMUSG00000020150	Gamt	0.363	0.0795	0
Q80Y32	Q80Y32	ENSMUSG00000034518	Hmgxb4	0.388	0.0796	0
Q61084	M3K3	ENSMUSG00000020700	Map3k3	-0.611	0.0808	0
D3Z7P3	GLSK	ENSMUSG00000026103	Gls	0.311	0.0819	1
Q3THJ3	EIF1A	ENSMUSG00000024841	Eif1ad	0.658	0.0822	0
P33174	KIF4	ENSMUSG00000034311	Kif4	-0.791	0.0829	0
Q91WQ3	SYYC	ENSMUSG00000028811	Yars	0.518	0.0831	0
Q8VDC0	SYLM	ENSMUSG00000035202	Lars2	0.329	0.0845	1
Q3U186	SYRM	ENSMUSG00000028292	Rars2	0.396	0.0845	1
Q9Z1N2	ORC1	ENSMUSG00000028587	Orc1	0.439	0.0846	0
Q99LJ7	RCBT2	ENSMUSG00000022106	Rcbtb2	0.484	0.085	0
Q9D8B3	CHM4B	ENSMUSG00000038467	Chmp4b	-0.524	0.0863	0
Q60710	SAMH1	ENSMUSG00000027639	Samhd1	-0.489	0.0865	0
Q9D6J6	NDUV2	ENSMUSG00000024099	Ndufv2	-0.681	0.0871	1
P50294	ARY1	ENSMUSG00000025588	Nat1	0.695	0.0876	0
Q9CRA4	MSMO1	ENSMUSG00000031604	Msmo1	-0.672	0.0878	0
Q3TRM4	PLPL6	ENSMUSG00000004565	Pnpla6	0.462	0.0892	0
Q8R2Y0	ABHD6	ENSMUSG00000025277	Abhd6	0.434	0.0893	0
Q91W90	TXND5	ENSMUSG00000038991	Txndc5	-0.625	0.0905	0
Q9JHI2	ADAT1	ENSMUSG00000031949	Adat1	0.428	0.0906	0
Q3UM29	COG7	ENSMUSG00000034951	Cog7	0.383	0.0914	0
Q9QZW0	AT11C	ENSMUSG00000062949	Atp11c	-0.461	0.0917	0
Q9D0L8	MCES	ENSMUSG00000009535	Rnmt	0.507	0.0929	0
Q9CQ54	NDUC2	ENSMUSG00000030647	Ndufc2	-0.571	0.0942	1
O55187	CBX4	ENSMUSG00000039989	Cbx4	0.506	0.0948	0
P12815	PDCD6	ENSMUSG00000021576	Pdcd6	-0.418	0.0963	0
Q9D7I8	FA83D	ENSMUSG00000027654	Fam83d	-0.553	0.0966	0
P47934	CACP	ENSMUSG00000026853	Crat	-0.556	0.0967	1
Q61598	GDIB	ENSMUSG00000021218	Gdi2	-0.306	0.0971	0
P63321	RALA	ENSMUSG00000008859	Rala	-0.594	0.0977	0
P70371	TERF1	ENSMUSG00000025925	Terf1	0.295	0.0987	0
P24288	BCAT1	ENSMUSG00000030268	Bcat1	0.577	0.101	1
Q8CD15	RIOX2	ENSMUSG00000022724	Riox2	0.412	0.101	0
Q8CFE2	HPF1	ENSMUSG00000038005	Hpf1	0.324	0.102	0
P51954	NEK1	ENSMUSG00000031644	Nek1	0.589	0.102	0
Q8VDJ3	VIGLN	ENSMUSG00000034088	Hdlbp	-0.357	0.102	0
Q9EPL9	ACOX3	ENSMUSG00000029098	Acox3	0.511	0.104	1
Q9JHK4	PGTA	ENSMUSG00000040472	Rabggta	0.371	0.104	0
Q8VEJ9	VPS4A	ENSMUSG00000031913	Vps4a	-0.464	0.106	0
Q9D8N2	FA45A	ENSMUSG00000024993	Fam45a	-0.254	0.107	0
Q61753	SERA	ENSMUSG00000053398	Phgdh	0.386	0.107	0
Q9CYK1	SYWM	ENSMUSG00000004233	Wars2	0.293	0.107	1
Q9CQH3	NDUB5	ENSMUSG00000027673	Ndufb5	-0.39	0.108	1
P00375	DYR	ENSMUSG00000021707	Dhfr	-0.401	0.111	0
Q8R035	ICT1	ENSMUSG00000018858	Mrpl58	-0.543	0.111	1
Q8BUI3	LRWD1	ENSMUSG00000029703	Lrwd1	0.371	0.111	0
Q91ZV0	MIA2	NA	NA	0.269	0.111	0
Q9CQN7	RM41	ENSMUSG00000036850	Mrpl41	-0.84	0.111	1
Q9JJ94	SSNA1	ENSMUSG00000026966	Ssna1	-0.434	0.111	0
Q8BHN3	GANAB	ENSMUSG00000071650	Ganab	0.302	0.112	0
Q9DB27	MCTS1	ENSMUSG00000000355	Mcts1	-1.35	0.113	0
O88196	TTC3	NA	NA	0.347	0.113	0
Q9D0M3	CY1	ENSMUSG00000022551	Cyc1	0.508	0.114	1
Q8C863	ITCH	ENSMUSG00000027598	Itch	-0.276	0.114	0
P47199	QOR	ENSMUSG00000028199	Cryz	0.654	0.115	1
Q8K2B3	SDHA	ENSMUSG00000021577	Sdha	-0.336	0.115	1
Q9Z1N5	DX39B	ENSMUSG00000019432	Ddx39b	0.299	0.116	0
Q6PGG2	GMIP	ENSMUSG00000036246	Gmip	0.305	0.116	0
Q8BGC0	HTSF1	ENSMUSG00000067873	Htatsf1	-0.635	0.116	0
Q9JKS4	LDB3	ENSMUSG00000021798	Ldb3	0.794	0.116	0
Q9DC40	TELO2	ENSMUSG00000024170	Telo2	0.3	0.116	0
Q9D7N6	RM30	ENSMUSG00000026087	Mrpl30	-0.906	0.118	1
Q91YJ3	THYN1	ENSMUSG00000035443	Thyn1	0.474	0.118	0
Q9ESJ0	XPO4	ENSMUSG00000021952	Xpo4	0.37	0.118	0
Q8K2C8	GPAT4	ENSMUSG00000031545	Gpat4	-0.369	0.119	0
P40142	TKT	ENSMUSG00000021957	Tkt	0.519	0.119	1
Q80W47	WIPI2	ENSMUSG00000029578	Wipi2	0.382	0.12	0
P51912	AAAT	NA	NA	0.765	0.121	0
A0A1D5RLM8	A0A1D5RLM8	NA	NA	0.349	0.122	0
Q9WV03	FA50A	ENSMUSG00000001962	Fam50a	-0.846	0.122	0
Q8K2P1	LUR1L	ENSMUSG00000048706	Lurap1l	0.378	0.122	0
P50543	S10AB	ENSMUSG00000027907	S100a11	-0.823	0.122	0
Q9R045	ANGL2	ENSMUSG00000004105	Angptl2	-0.691	0.127	0
E9Q368	E9Q368	ENSMUSG00000090290	Tarbp1	0.369	0.127	0
E9Q2E4	E9Q2E4	ENSMUSG00000042744	Hectd4	0.282	0.128	0
Q99K48	NONO	ENSMUSG00000031311	Nono	-0.399	0.128	0
Q8VC19	HEM1	ENSMUSG00000032786	Alas1	0.687	0.129	1
Q8BK67	RCC2	ENSMUSG00000040945	Rcc2	0.425	0.129	0
Q0KL02	TRIO	ENSMUSG00000022263	Trio	0.238	0.129	0
A1A5B6	TBC25	ENSMUSG00000039201	Tbc1d25	-0.679	0.131	0
P34884	MIF	ENSMUSG00000033307	Mif	0.468	0.132	0
Q7TQE6	MACOI	ENSMUSG00000028826	Maco1	-0.519	0.133	0
P52760	RIDA	ENSMUSG00000022323	Rida	0.553	0.133	1
Q9Z0H7	BCL10	ENSMUSG00000028191	Bcl10	-0.538	0.136	0
Q9DBC3	CMTR1	ENSMUSG00000024019	Cmtr1	0.337	0.136	0
Q9WUU7	CATZ	ENSMUSG00000016256	Ctsz	-0.522	0.138	0
O88958	GNPI1	ENSMUSG00000052102	Gnpda1	0.5	0.138	0
Q80U04	PJA2	ENSMUSG00000024083	Pja2	-0.474	0.138	0
Q3UE31	K0930	ENSMUSG00000036046	5031439G07Rik	-0.51	0.14	0
P60521	GBRL2	ENSMUSG00000031950	Gabarapl2	-0.804	0.141	0
P62141	PP1B	ENSMUSG00000014956	Ppp1cb	0.336	0.141	0
Q9CQC8	SPG21	ENSMUSG00000032388	Spg21	-0.275	0.141	0
P28571	SC6A9	ENSMUSG00000028542	Slc6a9	0.644	0.142	0
Q9CYD3	CRTAP	ENSMUSG00000032431	Crtap	-0.878	0.143	0
Q9WV92	E41L3	ENSMUSG00000024044	Epb41l3	-0.495	0.143	0
P06802	ENPP1	ENSMUSG00000037370	Enpp1	-0.604	0.143	0
Q9R0X0	MED20	ENSMUSG00000092558	Med20	0.251	0.143	0
P28033	CEBPB	ENSMUSG00000056501	Cebpb	0.316	0.144	0
P97333	NRP1	ENSMUSG00000025810	Nrp1	-0.357	0.146	0
Q9WV02	RBMX	ENSMUSG00000031134	Rbmx	-0.669	0.147	0
Q8BND3	WDR35	ENSMUSG00000066643	Wdr35	0.316	0.147	0
Q80YR7	CLSPN	ENSMUSG00000042489	Clspn	-0.316	0.148	0
Q9D0V7	RCAS1	ENSMUSG00000022339	Ebag9	0.423	0.148	0
P47226	TES	NA	NA	0.836	0.148	0
Q8VDR9	DOCK6	ENSMUSG00000032198	Dock6	0.454	0.149	0
Q3UGF1	WDR19	ENSMUSG00000037890	Wdr19	0.365	0.15	0
Q60862	ORC2	ENSMUSG00000026037	Orc2	0.291	0.151	0
Q8K1N4	SPAS2	ENSMUSG00000051934	Spats2	0.389	0.151	0
Q922M3	BACD3	ENSMUSG00000001098	Kctd10	-0.297	0.152	0
Q501J2	F173A	ENSMUSG00000057411	Fam173a	0.399	0.152	0
Q5SUQ9	CTC1	ENSMUSG00000020898	Ctc1	0.447	0.155	0
Q8K3A0	HSC20	ENSMUSG00000043510	Hscb	0.484	0.155	1
Q9DCA2	RT11	NA	NA	-0.751	0.155	0
Q9Z175	LOXL3	ENSMUSG00000000693	Loxl3	-0.903	0.157	0
Q8C3P7	MTA70	ENSMUSG00000022160	Mettl3	0.524	0.157	0
E9Q286	ICE1	ENSMUSG00000034525	Ice1	-0.374	0.158	0
Q61687	ATRX	ENSMUSG00000031229	Atrx	-0.597	0.159	0
Q7TNS2	MIC10	ENSMUSG00000050608	Micos10	-0.524	0.159	1
Q9D0R9	WDR89.1	ENSMUSG00000045690	Wdr89	0.44	0.159	0
Q99MR3	S12A9	ENSMUSG00000037344	Slc12a9	0.353	0.161	0
Q9DCX2	ATP5H	ENSMUSG00000034566	Atp5h	-0.424	0.162	1
A2RSJ4	UH1BL	ENSMUSG00000019951	Uhrf1bp1l	0.3	0.162	0
Q9D8T0	FAM3A	ENSMUSG00000031399	Fam3a	-0.45	0.163	0
P58043	SESN2	ENSMUSG00000028893	Sesn2	0.607	0.163	0
Q9JLM8	DCLK1	ENSMUSG00000027797	Dclk1	-1.05	0.164	0
Q61191	HCFC1	ENSMUSG00000031386	Hcfc1	-0.279	0.164	0
Q8VEH2	Q8VEH2	ENSMUSG00000039205	Ciz1	0.346	0.164	0
Q9CQL5	RM18	ENSMUSG00000057388	Mrpl18	-0.634	0.171	1
Q8BUV3	GEPH	ENSMUSG00000047454	Gphn	0.328	0.172	0
Q9D0L4	ADCK1	ENSMUSG00000021044	Adck1	0.462	0.173	1
E9Q6K3	E9Q6K3	ENSMUSG00000022064	Pibf1	0.317	0.173	0
Q9DB26	PHYD1	ENSMUSG00000079484	Phyhd1	1.34	0.173	0
Q80XS6	SMAG2	NA	NA	-0.333	0.174	0
Q64302	T4S1	ENSMUSG00000027800	Tm4sf1	-0.703	0.174	0
P97792	CXAR	ENSMUSG00000022865	Cxadr	0.988	0.175	0
P17809	GTR1	ENSMUSG00000028645	Slc2a1	0.532	0.176	0
Q9EPK2	XRP2	ENSMUSG00000060090	Rp2	-1.04	0.177	0
O55125	NIPS1	ENSMUSG00000034285	Nipsnap1	0.973	0.178	1
E9Q5E2	E9Q5E2	ENSMUSG00000079065	BC005561	-0.348	0.179	0
O70161	PI51C	ENSMUSG00000034902	Pip5k1c	-0.446	0.179	0
Q9QYM8	CENPH	ENSMUSG00000045273	Cenph	-0.504	0.183	0
Q9WU28	PFD5	ENSMUSG00000001289	Pfdn5	-0.572	0.183	0
Q80WB5	NTAQ1	ENSMUSG00000022359	Wdyhv1	0.497	0.185	0
Q9Z2I9	SUCB1	ENSMUSG00000022110	Sucla2	-0.459	0.185	1
Q61292	LAMB2	ENSMUSG00000052911	Lamb2	-0.984	0.187	0
Q9CWD8	NUBPL	ENSMUSG00000035142	Nubpl	0.549	0.187	1
Q8R3L2	TCF25	ENSMUSG00000001472	Tcf25	-0.28	0.187	0
E9Q7D5	ARHG5	ENSMUSG00000033542	Arhgef5	-0.417	0.188	0
Q9R1J0	NSDHL	ENSMUSG00000031349	Nsdhl	-0.785	0.188	0
P59325	IF5	ENSMUSG00000021282	Eif5	0.71	0.189	0
Q62433	NDRG1	ENSMUSG00000005125	Ndrg1	0.442	0.189	0
Q9CXR1	DHRS7	ENSMUSG00000021094	Dhrs7	0.622	0.19	0
Q8BHK9	ERC6L	ENSMUSG00000051220	Ercc6l	-0.588	0.19	0
P97454	SMAD5	ENSMUSG00000021540	Smad5	-0.414	0.193	0
Q8BQY8	HUS1	ENSMUSG00000020413	Hus1	0.617	0.194	0
Q9D0B6	PBDC1	ENSMUSG00000031226	Pbdc1	-0.719	0.194	0
P10404	ENV1	NA	NA	-0.42	0.195	0
Q921G7	ETFD	ENSMUSG00000027809	Etfdh	-0.693	0.195	1
P62874	GBB1	ENSMUSG00000029064	Gnb1	-0.633	0.196	0
Q9JJF9	SPP2A	ENSMUSG00000027366	Sppl2a	-0.314	0.196	0
Q8VCE4	CI040	ENSMUSG00000047044	D030056L22Rik	-0.615	0.197	0
Q9QZM0	UBQL2	ENSMUSG00000050148	Ubqln2	-0.615	0.197	0
P35486	ODPA	ENSMUSG00000031299	Pdha1	-0.443	0.198	1
P49135	ERCC3	ENSMUSG00000024382	Ercc3	0.301	0.199	0
P97298	PEDF	ENSMUSG00000000753	Serpinf1	0.722	0.199	0
Q99K51	PLST	ENSMUSG00000016382	Pls3	-0.798	0.199	0
Q923Q2	STA13	ENSMUSG00000016128	Stard13	-0.315	0.199	0
O88207	CO5A1	ENSMUSG00000026837	Col5a1	-1.08	0.201	0
Q9ERS5	PKHA2	ENSMUSG00000031557	Plekha2	0.585	0.201	0
Q62186	SSRD	ENSMUSG00000002014	Ssr4	-0.705	0.201	0
O08997	ATOX1	ENSMUSG00000018585	Atox1	-0.491	0.203	0
P70428	EXT2	ENSMUSG00000027198	Ext2	-0.35	0.203	0
Q9D0D5	T2EA	ENSMUSG00000022828	Gtf2e1	0.346	0.205	0
Q9CY73	RM44	ENSMUSG00000026248	Mrpl44	-0.374	0.206	1
Q8JZS9	RM48	ENSMUSG00000030706	Mrpl48	-0.728	0.207	1
Q6P5D8	SMHD1	ENSMUSG00000024054	Smchd1	0.293	0.207	0
P07214	SPRC	ENSMUSG00000018593	Sparc	-0.643	0.207	0
O89032	SPD2A	ENSMUSG00000053617	Sh3pxd2a	-0.279	0.208	0
Q9D0A3	ARPIN	ENSMUSG00000039043	Arpin	-0.456	0.211	0
A2A432	CUL4B	ENSMUSG00000031095	Cul4b	-0.588	0.211	0
P12032	TIMP1	ENSMUSG00000001131	Timp1	-1.09	0.211	0
Q9DC61	MPPA	ENSMUSG00000026926	Pmpca	0.381	0.213	1
Q9Z2Q5	RM40	ENSMUSG00000022706	Mrpl40	-0.59	0.213	1
Q8K0C4	CP51A	ENSMUSG00000001467	Cyp51	-0.54	0.214	0
Q61211	EIF2D	ENSMUSG00000026427	Eif2d	0.35	0.214	0
Q8CES0	NAA30	ENSMUSG00000036282	Naa30	0.25	0.214	0
Q922L6	NELFD	ENSMUSG00000016253	Nelfcd	0.271	0.214	0
Q8K120	NFAC4	ENSMUSG00000023411	Nfatc4	0.616	0.216	0
Q9CZ62	CEP97	ENSMUSG00000022604	Cep97	0.373	0.218	0
Q8BW72	KDM4A	ENSMUSG00000033326	Kdm4a	0.345	0.219	0
Q8VCX5	MICU1	ENSMUSG00000020111	Micu1	-0.639	0.22	1
P27773	PDIA3	ENSMUSG00000027248	Pdia3	-0.4	0.22	0
Q6PHN9	RAB35	ENSMUSG00000029518	Rab35	-0.401	0.22	1
Q8CII2	CD123	ENSMUSG00000039128	Cdc123	-0.665	0.221	0
Q8CI70	LRC20	ENSMUSG00000037151	Lrrc20	0.338	0.222	0
Q8BFR1	ZCCHL	ENSMUSG00000047749	Zc3hav1l	0.423	0.222	0
Q6PD03	2A5A	ENSMUSG00000026626	Ppp2r5a	0.243	0.223	0
Q80ZQ9	ABITM	ENSMUSG00000038827	Abitram	0.323	0.224	0
Q8K2C9	HACD3	ENSMUSG00000033629	Hacd3	-0.384	0.224	0
Q64669	NQO1	ENSMUSG00000003849	Nqo1	0.862	0.224	0
Q9CQ00	DMAC1	ENSMUSG00000028398	Dmac1	-0.413	0.225	0
Q9EQI8	RM46	ENSMUSG00000030612	Mrpl46	-0.616	0.225	1
Q9DBC0	SELO	ENSMUSG00000035757	Selenoo	-0.495	0.225	1
O70566	DIAP2	ENSMUSG00000034480	Diaph2	-0.713	0.227	0
Q9CZH7	MXRA7	ENSMUSG00000020814	Mxra7	-0.278	0.227	0
Q8K2J7	RELL1	ENSMUSG00000047881	Rell1	-0.346	0.227	0
Q9CWR2	SMYD3	ENSMUSG00000055067	Smyd3	0.357	0.228	0
Q9D1Z3	ACKMT	ENSMUSG00000039065	Atpsckmt	0.577	0.229	0
Q7TQK1	INT7	ENSMUSG00000037461	Ints7	0.251	0.229	0
Q8BMA5	NPAT	ENSMUSG00000033054	Npat	-0.253	0.23	0
Q9R112	SQOR	ENSMUSG00000005803	Sqor	-0.81	0.235	1
Q91Z96	BMP2K	ENSMUSG00000034663	Bmp2k	-0.306	0.236	0
Q6P2K6	P4R3A	ENSMUSG00000041846	Ppp4r3a	0.243	0.236	0
P26041	MOES	ENSMUSG00000031207	Msn	-0.836	0.237	0
Q80UW5	MRCKG	ENSMUSG00000024769	Cdc42bpg	0.324	0.238	0
Q5EG47	AAPK1	ENSMUSG00000050697	Prkaa1	0.329	0.24	0
Q8VCF1	CANT1	ENSMUSG00000025575	Cant1	0.395	0.24	0
P97930	KTHY	ENSMUSG00000026281	Dtymk	0.245	0.24	0
Q9EP89	LACTB	ENSMUSG00000032370	Lactb	-0.314	0.24	1
Q01063	PDE4D	ENSMUSG00000021699	Pde4d	-0.815	0.24	0
Q922F4	TBB6	ENSMUSG00000001473	Tubb6	-0.462	0.24	0
Q9D081	ALG14	ENSMUSG00000039887	Alg14	-0.752	0.241	0
Q6P9Q4	FHOD1	ENSMUSG00000014778	Fhod1	-0.266	0.241	0
Q8C804	SPICE	ENSMUSG00000043065	Spice1	0.306	0.241	0
Q8K2X3	STN1	ENSMUSG00000042694	Stn1	0.483	0.241	0
Q9Z0L0	TPBG	ENSMUSG00000035274	Tpbg	-0.454	0.242	0
Q9WTV7	RNF12	ENSMUSG00000056537	Rlim	-0.53	0.243	0
Q3V384	AFG1L	ENSMUSG00000038302	Afg1l	0.797	0.244	1
Q78JE5	FBX22	ENSMUSG00000032309	Fbxo22	0.42	0.244	0
Q9JK38	GNA1	ENSMUSG00000037722	Gnpnat1	0.458	0.244	0
Q3U214	MAST3	ENSMUSG00000031833	Mast3	-0.366	0.244	0
Q9CPV3	RM42	ENSMUSG00000062981	Mrpl42	-0.408	0.245	1
Q9DC63	FBX3	ENSMUSG00000027180	Fbxo3	-0.3	0.246	0
Q9R0N0	GALK1	ENSMUSG00000020766	Galk1	0.298	0.246	0
Q3UYI5	RGL3	ENSMUSG00000040146	Rgl3	0.467	0.246	0
Q8K3W0	BABA2	ENSMUSG00000052139	Babam2	0.294	0.247	0
Q3V038	TTC9A	ENSMUSG00000042734	Ttc9	0.475	0.247	0
Q9R069	BCAM	ENSMUSG00000002980	Bcam	0.508	0.248	0
Q9D1B9	RM28	ENSMUSG00000024181	Mrpl28	-0.637	0.248	1
Q9D6F9	TBB4A	ENSMUSG00000062591	Tubb4a	-0.235	0.248	0
Q8JZN5	ACAD9	ENSMUSG00000027710	Acad9	-0.343	0.249	1
O35598	ADA10	ENSMUSG00000054693	Adam10	-0.361	0.249	0
Q8JZR0	ACSL5	ENSMUSG00000024981	Acsl5	0.276	0.25	0
Q8K3D3	SWI5	ENSMUSG00000044627	Swi5	-0.443	0.25	0
Q6A039	TBC12	ENSMUSG00000048720	Tbc1d12	-0.493	0.25	0
O35648	CETN3	ENSMUSG00000021537	Cetn3	-0.557	0.251	0
Q91W89	MA2C1	ENSMUSG00000032295	Man2c1	0.46	0.251	0
Q9CPR5	RM15	ENSMUSG00000033845	Mrpl15	-0.428	0.251	1
Q9R049	AMFR	ENSMUSG00000031751	Amfr	-0.264	0.252	0
Q9R0M6	RAB9A	ENSMUSG00000079316	Rab9	-0.509	0.252	0
P62965	RABP1	ENSMUSG00000032291	Crabp1	1.64	0.252	0
Q9JI58	RAE1D	ENSMUSG00000078452	Raet1d	1.23	0.252	0
Q9D938	TM160	ENSMUSG00000019158	Tmem160	-0.834	0.252	0
O88512	AP1G2	ENSMUSG00000040701	Ap1g2	0.427	0.254	0
P19182	IFRD1	ENSMUSG00000001627	Ifrd1	0.438	0.254	0
O09000	NCOA3	NA	NA	-0.589	0.256	0
Q7TPM1	PRC2B	ENSMUSG00000039262	Prrc2b	-0.396	0.256	0
Q8C2A2	SEN54	ENSMUSG00000020781	Tsen54	0.244	0.259	0
Q6PGF5	Q6PGF5	ENSMUSG00000030138	Bms1	0.402	0.26	0
Q9CY28	GTPB8	ENSMUSG00000022668	Gtpbp8	0.629	0.261	0
P43406	ITAV	ENSMUSG00000027087	Itgav	-0.458	0.262	0
Q8K1R7	NEK9	ENSMUSG00000034290	Nek9	0.251	0.262	0
Q3TC72	FAHD2	ENSMUSG00000027371	Fahd2a	0.474	0.264	1
Q80TF3	PCD19	ENSMUSG00000051323	Pcdh19	-0.473	0.264	0
Q9QWY8	ASAP1	ENSMUSG00000022377	Asap1	0.319	0.265	0
P47738	ALDH2	ENSMUSG00000029455	Aldh2	0.384	0.266	1
Q9EPT5	SO2A1	ENSMUSG00000032548	Slco2a1	-1.03	0.266	0
P16381	DDX3L	ENSMUSG00000039224	D1Pas1	-0.471	0.269	0
Q921M7	FA49B	ENSMUSG00000022378	Fam49b	0.371	0.269	0
Q8R3E3	WIPI1	ENSMUSG00000041895	Wipi1	-0.475	0.269	0
Q8C3R1	BRAT1	ENSMUSG00000000148	Brat1	0.238	0.27	0
Q8C5K5	CX038	ENSMUSG00000044148	1810030O07Rik	-0.493	0.27	0
Q7TMK6	HOOK2	ENSMUSG00000052566	Hook2	0.347	0.27	0
A0A1B0GT68	A0A1B0GT68	NA	NA	-0.627	0.271	0
Q9WV55	VAPA	ENSMUSG00000024091	Vapa	0.472	0.271	0
Q9Z0N1	IF2G	ENSMUSG00000035150	Eif2s3x	-0.588	0.272	0
Q4ZJM7	OTOL1	ENSMUSG00000027788	Otol1	-0.582	0.273	0
E9PYR1	E9PYR1	NA	NA	0.383	0.277	0
P98156	VLDLR	ENSMUSG00000024924	Vldlr	0.438	0.277	0
Q9R1Q9	VAS1	ENSMUSG00000019087	Atp6ap1	-0.8	0.279	0
Q8BWY7	S39AB	ENSMUSG00000041654	Slc39a11	0.338	0.28	0
Q9R078	AAKB1	ENSMUSG00000029513	Prkab1	0.378	0.281	0
Q9QXK3	COPG2	ENSMUSG00000025607	Copg2	0.301	0.283	0
Q9R0Q4	MO4L2	ENSMUSG00000031422	Morf4l2	-0.981	0.283	0
P61759	PFD3	ENSMUSG00000031197	Vbp1	-0.546	0.283	0
P43407	SDC2	ENSMUSG00000022261	Sdc2	-0.761	0.284	0
Q8R5C8	ZMY11	ENSMUSG00000021156	Zmynd11	-0.339	0.284	0
B1AR13	CISD3	ENSMUSG00000078695	Cisd3	-0.424	0.285	1
P09055	ITB1	ENSMUSG00000025809	Itgb1	-0.316	0.285	0
Q9D8B7	JAM3	ENSMUSG00000031990	Jam3	-0.362	0.285	0
A0A0G2JEA5	A0A0G2JEA5	NA	NA	-0.518	0.287	0
Q920A7	AFG31	ENSMUSG00000031967	Afg3l1	0.338	0.287	1
Q8K2M0	RM38	ENSMUSG00000020775	Mrpl38	-0.393	0.287	1
Q2HXL6	EDEM3	ENSMUSG00000043019	Edem3	-0.28	0.288	0
Q8BML3	Q8BML3	ENSMUSG00000031286	Glt28d2	-0.529	0.288	0
P07091	S10A4	ENSMUSG00000001020	S100a4	-1.97	0.288	0
O08739	AMPD3	ENSMUSG00000005686	Ampd3	0.468	0.289	0
Q9D6K8	FUND2	ENSMUSG00000031198	Fundc2	-1.03	0.289	1
Q9WV89	STXB4	ENSMUSG00000020546	Stxbp4	0.305	0.289	0
Q8CAQ8	MIC60	ENSMUSG00000052337	Immt	-0.284	0.29	1
Q5SSH7	ZZEF1	ENSMUSG00000055670	Zzef1	-0.5	0.291	0
Q8K327	CHAP1	ENSMUSG00000047710	Champ1	0.299	0.292	0
O08599	STXB1	ENSMUSG00000026797	Stxbp1	-0.268	0.292	0
Q9D1I6	RM14	ENSMUSG00000023939	Mrpl14	-0.333	0.293	1
Q80Y14	GLRX5	ENSMUSG00000021102	Glrx5	-0.47	0.295	1
Q60793	KLF4	ENSMUSG00000003032	Klf4	-0.491	0.295	0
O35638	STAG2	ENSMUSG00000025862	Stag2	-0.429	0.295	0
Q9WU20	MTHR	ENSMUSG00000029009	Mthfr	0.619	0.297	0
O88622	PARG	NA	NA	0.323	0.297	0
Q5HZI9	S2551	ENSMUSG00000045973	Slc25a51	-0.483	0.297	1
Q3UJK4	GTPB2	ENSMUSG00000023952	Gtpbp2	0.657	0.298	0
Q91VS8	FARP2	ENSMUSG00000034066	Farp2	-0.574	0.299	0
Q9DCF9	SSRG	ENSMUSG00000027828	Ssr3	-0.473	0.301	0
Q8BGB7	ENOPH	ENSMUSG00000029326	Enoph1	-0.452	0.302	0
P70333	HNRH2	ENSMUSG00000045427	Hnrnph2	-0.429	0.303	0
O88554	PARP2	ENSMUSG00000036023	Parp2	0.441	0.303	0
Q9CWM4	PFD1	NA	NA	-0.598	0.303	0
Q9CWS0	DDAH1	ENSMUSG00000028194	Ddah1	-0.534	0.306	1
P97287	MCL1	ENSMUSG00000038612	Mcl1	-0.33	0.306	0
P41230	KDM5C	ENSMUSG00000025332	Kdm5c	-0.351	0.307	0
P70699	LYAG	ENSMUSG00000025579	Gaa	0.459	0.307	0
Q9D074	MGRN1	ENSMUSG00000022517	Mgrn1	-0.242	0.308	0
Q91VX2	UBAP2	ENSMUSG00000028433	Ubap2	-0.244	0.308	0
Q8BXK8	AGAP1	ENSMUSG00000055013	Agap1	0.239	0.309	0
Q6PGC1	DHX29	ENSMUSG00000042426	Dhx29	-0.292	0.309	0
Q9CYF5	RCC1L	ENSMUSG00000061979	Rcc1l	0.386	0.309	1
Q60854	SPB6	ENSMUSG00000060147	Serpinb6a	-0.793	0.309	0
Q80V53	CHSTE	ENSMUSG00000074916	Chst14	-0.316	0.31	0
Q8BJ34	MARF1	ENSMUSG00000060657	Marf1	0.203	0.311	0
Q3UW53	NIBAN	ENSMUSG00000026483	Fam129a	1.49	0.311	0
P70302	STIM1	ENSMUSG00000030987	Stim1	-0.51	0.312	0
Q8R3I3	COG6	ENSMUSG00000027742	Cog6	0.325	0.313	0
Q920V1	B3GL1	ENSMUSG00000043300	B3galnt1	-0.694	0.314	0
P08113	ENPL	ENSMUSG00000020048	Hsp90b1	-0.209	0.314	0
Q91V36	NRBP2	NA	NA	0.529	0.316	0
Q8VDT9	RM50	ENSMUSG00000044018	Mrpl50	-0.533	0.316	1
Q9D6Y9	GLGB	ENSMUSG00000022707	Gbe1	0.631	0.317	0
Q9QYF9	NDRG3	ENSMUSG00000027634	Ndrg3	-0.295	0.317	0
O70493	SNX12	ENSMUSG00000046032	Snx12	-0.668	0.317	0
Q4KWH5	PLCH1	ENSMUSG00000036834	Plch1	-0.287	0.318	0
Q08943	SSRP1	ENSMUSG00000027067	Ssrp1	0.271	0.318	0
Q8VDZ4	ZDHC5	ENSMUSG00000034075	Zdhhc5	-0.277	0.318	0
A0A0J9YTR2	A0A0J9YTR2	NA	NA	0.371	0.319	0
Q32MW3	ACO10	ENSMUSG00000047565	Acot10	-0.854	0.319	1
Q3UGP9	LRC58	ENSMUSG00000034158	Lrrc58	-0.935	0.319	0
P49717	MCM4	ENSMUSG00000022673	Mcm4	0.268	0.32	0
Q9D172	GAL3A	ENSMUSG00000053329	Gatd3a	0.261	0.322	1
Q9CPN8	IF2B3	ENSMUSG00000029814	Igf2bp3	-1.28	0.322	0
Q9DAK9	PHP14	ENSMUSG00000036504	Phpt1	0.491	0.323	0
Q9ES97	RTN3	ENSMUSG00000024758	Rtn3	-0.256	0.323	0
Q8C0K5	GDC	ENSMUSG00000071253	Slc25a16	0.385	0.325	1
Q9JKX6	NUDT5	ENSMUSG00000025817	Nudt5	0.481	0.325	1
Q8BGV4	TTI2	ENSMUSG00000031577	Tti2	0.295	0.325	0
Q6P5F9	XPO1	ENSMUSG00000020290	Xpo1	0.286	0.325	0
Q69ZC8	GPAM1	ENSMUSG00000022008	Gpalpp1	0.287	0.326	0
Q3URQ4	Q3URQ4	ENSMUSG00000069237	Fam8a1	-0.527	0.326	0
P84075	HPCA	ENSMUSG00000028785	Hpca	-0.44	0.327	0
P43247	MSH2	ENSMUSG00000024151	Msh2	0.323	0.327	0
P55271	CDN2B	ENSMUSG00000073802	Cdkn2b	-0.322	0.328	0
Q9CQV6	MLP3B	ENSMUSG00000031812	Map1lc3b	-0.395	0.328	0
Q8VCT3	AMPB	ENSMUSG00000041926	Rnpep	-0.299	0.329	0
P17427	AP2A2	ENSMUSG00000002957	Ap2a2	-0.39	0.329	0
O88398	AVIL	ENSMUSG00000025432	Avil	0.865	0.329	0
Q8BFR5	EFTU	ENSMUSG00000073838	Tufm	-0.695	0.33	1
P97310	MCM2	ENSMUSG00000002870	Mcm2	0.245	0.332	0
Q5ND52	MRM3	ENSMUSG00000038046	Mrm3	0.369	0.332	1
Q9EQ80	NIF3L	ENSMUSG00000026036	Nif3l1	0.278	0.332	1
Q8BNV1	TRM2A	ENSMUSG00000022721	Trmt2a	0.346	0.333	0
P01942	HBA	NA	NA	1.03	0.334	0
Q8K273	MMGT1	ENSMUSG00000061273	Mmgt1	-0.441	0.334	0
Q8K007	SULF1	ENSMUSG00000016918	Sulf1	-0.693	0.334	0
Q6P6J9	TXD15	ENSMUSG00000021497	Txndc15	-0.312	0.334	0
P60824	CIRBP	ENSMUSG00000045193	Cirbp	0.727	0.335	0
Q2KN98	CYTSA	ENSMUSG00000033444	Specc1l	0.238	0.335	0
Q9JMG1	EDF1	ENSMUSG00000015092	Edf1	-0.534	0.335	0
Q8VEH5	EPMIP	ENSMUSG00000046785	Epm2aip1	-0.204	0.335	0
A2ADA5	PUSL1	ENSMUSG00000051557	Pusl1	-0.214	0.335	1
Q3U276	SDHF1	ENSMUSG00000074211	Sdhaf1	-1.26	0.335	1
Q5RL51	GSTCD	ENSMUSG00000028018	Gstcd	0.382	0.336	0
Q7TMY8	HUWE1	ENSMUSG00000025261	Huwe1	-0.585	0.336	0
Q99L48	NMD3	ENSMUSG00000027787	Nmd3	0.41	0.336	0
Q9CZ83	RM55	ENSMUSG00000036860	Mrpl55	-0.585	0.338	1
Q80UV9	TAF1	ENSMUSG00000031314	Taf1	-0.267	0.338	0
O35450	FKBPL	ENSMUSG00000033739	Fkbpl	0.248	0.34	0
Q9CWP6	MSPD2	ENSMUSG00000061778	Mospd2	-0.932	0.34	0
O70422	TF2H4	ENSMUSG00000001524	Gtf2h4	0.282	0.34	0
Q9DCS2	MTL26	ENSMUSG00000025731	Mettl26	0.544	0.342	0
Q9CZC8	SCRN1	ENSMUSG00000019124	Scrn1	-1.01	0.343	0
Q8BHL7	C42S1	ENSMUSG00000046722	Cdc42se1	-0.405	0.344	0
Q91YK2	RRP1B	ENSMUSG00000058392	Rrp1b	0.457	0.344	0
Q91YN5	UAP1	ENSMUSG00000026670	Uap1	-0.425	0.346	0
Q8R1K4	AT2L2	ENSMUSG00000020359	Phykpl	0.239	0.347	0
P51881	ADT2	ENSMUSG00000016319	Slc25a5	-0.749	0.349	1
Q8VC30	TKFC	ENSMUSG00000034371	Tkfc	0.448	0.349	0
Q8BQ46	Q8BQ46	ENSMUSG00000020680	Taf15	0.321	0.35	0
Q78PY7	SND1	ENSMUSG00000001424	Snd1	0.222	0.351	1
Q8VBT9	ASPC1	ENSMUSG00000025142	Aspscr1	0.205	0.352	0
P97822	AN32E	ENSMUSG00000015749	Anp32e	0.384	0.353	0
P00493	HPRT	ENSMUSG00000025630	Hprt	-0.913	0.354	0
Q9CQ40	RM49	ENSMUSG00000007338	Mrpl49	-0.797	0.354	1
Q9QY33	TSN3	ENSMUSG00000032324	Tspan3	-0.556	0.354	0
Q8R0A0	T2FB	ENSMUSG00000067995	Gtf2f2	0.286	0.356	0
F8VPZ5	F8VPZ5	ENSMUSG00000054051	Ercc6	0.302	0.358	0
P14719	ILRL1	ENSMUSG00000026069	Il1rl1	-1.01	0.358	0
Q99N91	RM34	ENSMUSG00000034880	Mrpl34	-0.558	0.358	1
Q61009	SCRB1	ENSMUSG00000037936	Scarb1	-0.508	0.358	0
O70293	GRK6	ENSMUSG00000074886	Grk6	-0.538	0.359	0
Q9CZR8	EFTS	ENSMUSG00000040521	Tsfm	0.335	0.361	1
P35951	LDLR	ENSMUSG00000032193	Ldlr	-0.713	0.361	0
Q8R317	UBQL1	ENSMUSG00000005312	Ubqln1	-0.289	0.361	0
P61967	AP1S1	ENSMUSG00000004849	Ap1s1	0.251	0.362	0
Q8K301	DDX52	ENSMUSG00000020677	Ddx52	0.564	0.362	0
Q8CI11	GNL3	ENSMUSG00000042354	Gnl3	0.551	0.362	0
Q8C0E2	VP26B	ENSMUSG00000031988	Vps26b	-0.262	0.362	0
Q922M5	CDA7L	ENSMUSG00000021175	Cdca7l	0.273	0.363	0
A2A699	F1712	ENSMUSG00000034685	Fam171a2	-0.519	0.363	0
Q60855	RIPK1	ENSMUSG00000021408	Ripk1	-0.372	0.363	0
Q6DID7	WLS	ENSMUSG00000028173	Wls	0.446	0.363	0
Q3UHH8	GXLT1	ENSMUSG00000036197	Gxylt1	-0.419	0.364	0
Q9D8P4	RM17	ENSMUSG00000030879	Mrpl17	-0.462	0.364	1
Q9Z255	UBE2A	ENSMUSG00000016308	Ube2a	-0.371	0.364	0
Q9CQF8	RT63	ENSMUSG00000021967	Mrpl57	-0.662	0.365	1
P15066	JUND	ENSMUSG00000071076	Jund	0.233	0.366	0
Q8CIH9	Q8CIH9	ENSMUSG00000029246	Ppat	0.644	0.366	0
Q3UVG3	F91A1	ENSMUSG00000037119	Fam91a1	0.186	0.367	0
P97873	LOXL1	ENSMUSG00000032334	Loxl1	-0.704	0.367	0
Q8K2A8	ALG3	ENSMUSG00000033809	Alg3	0.4	0.369	0
Q61881	MCM7	ENSMUSG00000029730	Mcm7	0.221	0.371	0
Q9DBZ9	SYDE1	NA	NA	-0.298	0.371	0
Q8BMQ3	BNC2	ENSMUSG00000028487	Bnc2	0.279	0.373	0
Q9CZ42	NNRD	ENSMUSG00000031505	Naxd	0.31	0.373	1
A2ADY9	DDI2	ENSMUSG00000078515	Ddi2	0.284	0.374	0
Q99MK8	ARBK1	ENSMUSG00000024858	Grk2	-0.227	0.375	0
Q9QXM1	JMY	ENSMUSG00000021690	Jmy	-0.274	0.375	0
Q9Z1M7	LARG1	ENSMUSG00000004383	Large1	-0.664	0.375	0
Q9CQF0	RM11	ENSMUSG00000024902	Mrpl11	-0.489	0.375	1
Q922P9	GLYR1	ENSMUSG00000022536	Glyr1	0.34	0.376	0
Q69ZS7	HBS1L	ENSMUSG00000019977	Hbs1l	0.335	0.376	0
P32507	NECT2	ENSMUSG00000062300	Nectin2	0.219	0.376	0
Q8BTV1	TUSC3	ENSMUSG00000039530	Tusc3	0.664	0.376	0
Q9Z238	CCNE2	ENSMUSG00000028212	Ccne2	-0.348	0.377	0
P11157	RIR2	ENSMUSG00000020649	Rrm2	-0.532	0.377	0
Q8VDG5	PPCS	ENSMUSG00000028636	Ppcs	0.425	0.378	0
Q9CRB6	TPPP3	ENSMUSG00000014846	Tppp3	0.477	0.379	0
P54276	MSH6	ENSMUSG00000005370	Msh6	0.31	0.38	0
B2RT41	B2RT41	ENSMUSG00000034163	Zfc3h1	-1.26	0.381	0
O55176	PJA1	ENSMUSG00000034403	Pja1	-1.23	0.381	0
P0C0S6	H2AZ	ENSMUSG00000037894	H2afz	0.346	0.382	0
Q6PCP5	MFF	ENSMUSG00000026150	Mff	-0.272	0.382	1
A2AM29	AF9	ENSMUSG00000028496	Mllt3	0.308	0.383	0
Q8BKJ9	SIR7	ENSMUSG00000025138	Sirt7	0.358	0.383	0
Q8VCR7	ABHEB	NA	NA	-0.532	0.384	0
P54818	GALC	ENSMUSG00000021003	Galc	0.517	0.384	0
Q149C2	MIPT3	ENSMUSG00000034292	Traf3ip1	0.367	0.384	0
Q3UWL8	Q3UWL8	ENSMUSG00000052033	Pfdn4	-0.464	0.384	0
Q8CI71	VPS50	ENSMUSG00000001376	Vps50	0.321	0.386	0
Q64516	GLPK	ENSMUSG00000025059	Gk	-0.89	0.387	1
G3UYU0	G3UYU0	ENSMUSG00000074480	Mex3a	0.316	0.388	0
Q8K2L8	TPC12	ENSMUSG00000020628	Trappc12	0.198	0.389	0
P14094	AT1B1	ENSMUSG00000026576	Atp1b1	0.574	0.39	0
A2AF47	DOC11	ENSMUSG00000031093	Dock11	-0.567	0.391	0
Q9JKS5	HABP4	ENSMUSG00000021476	Habp4	-0.512	0.391	0
Q6PCM2	INT6	ENSMUSG00000035161	Ints6	0.181	0.391	0
Q78IK4	MIC27	ENSMUSG00000025525	Apool	-0.68	0.391	1
B2RX14	TUT4	ENSMUSG00000034610	Tut4	0.282	0.391	0
Q9R1S3	PIGN	NA	NA	0.558	0.393	0
P08207	S10AA	ENSMUSG00000041959	S100a10	-0.551	0.393	0
Q3UH45	Q3UH45	ENSMUSG00000021275	Tecpr2	0.214	0.395	0
O35623	BET1	ENSMUSG00000032757	Bet1	0.286	0.396	0
Q9D2R6	COA3	ENSMUSG00000017188	Coa3	-0.289	0.396	1
Q810S1	MCUB	ENSMUSG00000027994	Mcub	-0.959	0.396	1
Q8BSL7	ARF2	ENSMUSG00000062421	Arf2	-0.372	0.397	0
Q9DAM7	TM263	ENSMUSG00000060935	Tmem263	-0.367	0.397	0
Q99KI0	ACON	ENSMUSG00000022477	Aco2	0.347	0.398	1
P97311	MCM6	ENSMUSG00000026355	Mcm6	0.189	0.398	0
Q62425	NDUA4	ENSMUSG00000029632	Ndufa4	-0.383	0.4	1
Q9D3P8	PLRKT	ENSMUSG00000016495	Plgrkt	-0.796	0.4	1
Q8VEK0	CC50A	ENSMUSG00000032328	Tmem30a	-0.305	0.401	0
Q7TS74	CKP2L	ENSMUSG00000048327	Ckap2l	-0.292	0.401	0
Q7TMC8	FCSK	ENSMUSG00000033703	Fcsk	0.274	0.401	0
Q61739	ITA6	ENSMUSG00000027111	Itga6	-0.51	0.401	0
Q9CQT1	MTNA	ENSMUSG00000004996	Mri1	0.368	0.402	0
Q56A08	GPKOW	ENSMUSG00000031148	Gpkow	-0.393	0.403	0
Q8BL48	UNK	ENSMUSG00000020770	Unk	0.252	0.403	0
O55137	ACOT1	ENSMUSG00000072949	Acot1	1.08	0.404	0
Q60760	GRB10	ENSMUSG00000020176	Grb10	0.513	0.405	0
Q3URS9	CCD51	ENSMUSG00000025645	Ccdc51	0.291	0.406	1
Q14C51	PTCD3	ENSMUSG00000063884	Ptcd3	-0.411	0.407	1
Q8VD00	SGMR2	ENSMUSG00000037278	Tmem97	-0.412	0.407	0
Q3TXT3	SOSSC	ENSMUSG00000038544	Inip	0.28	0.407	0
Q8JZM0	TFB1M	ENSMUSG00000036983	Tfb1m	0.292	0.407	1
P62960	YBOX1	ENSMUSG00000028639	Ybx1	-0.274	0.407	0
Q9DCT6	BAP18	ENSMUSG00000020831	0610010K14Rik	0.42	0.408	0
Q9D0Q7	RM45	ENSMUSG00000018882	Mrpl45	-0.483	0.408	1
Q9D2Z4	SENP8	ENSMUSG00000051705	Senp8	0.394	0.408	0
O35326	SRSF5	ENSMUSG00000021134	Srsf5	0.234	0.409	0
Q02053	UBA1	ENSMUSG00000001924	Uba1	-0.519	0.409	0
Q8R1F1	NIBL1	ENSMUSG00000026796	Fam129b	-0.475	0.41	0
O08807	PRDX4	ENSMUSG00000025289	Prdx4	-0.856	0.41	1
Q8VE80	THOC3	ENSMUSG00000025872	Thoc3	-0.36	0.41	0
O08539	BIN1	ENSMUSG00000024381	Bin1	0.379	0.411	0
O88892	SERF1	ENSMUSG00000021643	Serf1	-0.488	0.411	0
Q8R1V4	TMED4	ENSMUSG00000004394	Tmed4	0.246	0.411	0
Q8K0P3	MEAK7	ENSMUSG00000034105	Meak7	0.457	0.412	0
Q9DC11	PXDC2	ENSMUSG00000026748	Plxdc2	-0.668	0.412	0
Q8JZU2	TXTP	ENSMUSG00000003528	Slc25a1	0.381	0.412	1
Q9CR59	G45IP	ENSMUSG00000033751	Gadd45gip1	-0.645	0.413	1
Q9R0Q9	MPU1	NA	NA	0.363	0.413	0
P31750	AKT1	ENSMUSG00000001729	Akt1	-0.222	0.414	0
Q68FH4	GALK2	ENSMUSG00000027207	Galk2	-0.296	0.414	0
O35317	PBX3	ENSMUSG00000038718	Pbx3	0.627	0.414	0
Q3TPE9	ANKY2	ENSMUSG00000036188	Ankmy2	0.238	0.415	0
Q3U3R4	LMF1	ENSMUSG00000002279	Lmf1	0.346	0.415	0
Q922W5	P5CR1	ENSMUSG00000025140	Pycr1	0.676	0.415	1
O70591	PFD2	ENSMUSG00000006412	Pfdn2	-0.445	0.415	0
Q9CWW6	PIN4	ENSMUSG00000079480	Pin4	-0.819	0.416	0
Q8K039	K1143	ENSMUSG00000032551	1110059G10Rik	-0.356	0.417	0
Q9JLN9	MTOR	ENSMUSG00000028991	Mtor	0.192	0.417	0
Q64430	ATP7A	ENSMUSG00000033792	Atp7a	-0.477	0.419	0
Q8K135	K319L	ENSMUSG00000028830	AU040320	0.362	0.419	0
Q8VDS4	RPR1A	ENSMUSG00000040446	Rprd1a	0.311	0.42	0
Q9D902	T2EB	ENSMUSG00000031585	Gtf2e2	0.423	0.42	0
O88843	CRADD	ENSMUSG00000045867	Cradd	0.406	0.421	0
F8VQ29	F8VQ29	ENSMUSG00000028068	Iqgap3	-0.183	0.425	0
Q9R062	GLYG	ENSMUSG00000019528	Gyg	-0.598	0.425	0
P97825	JUPI1	ENSMUSG00000020737	Jpt1	-0.491	0.425	0
Q03958	PFD6	ENSMUSG00000024309	Pfdn6	-0.462	0.425	0
P61080	UB2D1	ENSMUSG00000019927	Ube2d1	-0.318	0.425	0
P51612	XPC	ENSMUSG00000030094	Xpc	0.444	0.425	0
Q8BGT7	SPF30	ENSMUSG00000025024	Smndc1	0.267	0.426	0
Q9CQF4	CF203	ENSMUSG00000019797	1700021F05Rik	0.371	0.427	1
Q9R060	NUBP1	ENSMUSG00000022503	Nubp1	0.466	0.428	0
Q9Z280	PLD1	NA	NA	0.381	0.428	0
Q61599	GDIR2	ENSMUSG00000030220	Arhgdib	-0.99	0.429	0
Q921C5	BICD2	ENSMUSG00000037933	Bicd2	-0.404	0.43	0
Q9QXV1	CBX8	ENSMUSG00000025578	Cbx8	0.242	0.43	0
Q8VC57	KCTD5	ENSMUSG00000016946	Kctd5	-0.337	0.43	0
Q9Z2X2	PSD10	ENSMUSG00000031429	Psmd10	-0.749	0.43	0
Q02395	MTF2	ENSMUSG00000029267	Mtf2	0.249	0.431	0
Q8BXA7	PHLP2	ENSMUSG00000031732	Phlpp2	-0.607	0.431	0
P39688	FYN	ENSMUSG00000019843	Fyn	0.385	0.432	0
Q80ZI6	LRSM1	ENSMUSG00000026792	Lrsam1	0.266	0.433	0
Q99LX0	PARK7	ENSMUSG00000028964	Park7	0.551	0.433	1
Q6ZQ73	CAND2	ENSMUSG00000030319	Cand2	0.203	0.436	0
O89001	CBPD	ENSMUSG00000020841	Cpd	-0.324	0.436	0
O08811	ERCC2	ENSMUSG00000030400	Ercc2	0.249	0.436	0
G3X8U3	G3X8U3	ENSMUSG00000021550	2210016F16Rik	-0.496	0.436	0
Q9DBL7	COASY	ENSMUSG00000001755	Coasy	0.289	0.439	1
Q9R1K9	CETN2	ENSMUSG00000031347	Cetn2	-0.891	0.44	0
Q8JZK9	HMCS1	ENSMUSG00000093930	Hmgcs1	-0.564	0.44	0
Q8BML1	MICA2	ENSMUSG00000038244	Mical2	-0.541	0.44	0
Q3UMY5	EMAL4	ENSMUSG00000032624	Eml4	0.346	0.441	0
A3KGB4	TBC8B	ENSMUSG00000042473	Tbc1d8b	-0.945	0.441	0
Q9EQX4	AIF1L	ENSMUSG00000001864	Aif1l	-0.596	0.442	0
Q8VHG2	AMOT	ENSMUSG00000041688	Amot	-0.631	0.442	0
P51125	ICAL	ENSMUSG00000021585	Cast	-0.533	0.442	0
A2CG49	KALRN	ENSMUSG00000061751	Kalrn	0.336	0.443	0
Q8C7V8	CC134	ENSMUSG00000068114	Ccdc134	-0.263	0.444	0
Q91WG4	ELP2	ENSMUSG00000024271	Elp2	0.296	0.447	0
Q9D5V5	CUL5	ENSMUSG00000032030	Cul5	-0.169	0.448	0
Q99KK2	NEUA	ENSMUSG00000030282	Cmas	0.319	0.448	0
Q91VH6	MEMO1	ENSMUSG00000058704	Memo1	0.228	0.449	0
Q9JLQ0	CD2AP	ENSMUSG00000061665	Cd2ap	0.221	0.45	0
P53564	CUX1	ENSMUSG00000029705	Cux1	0.195	0.45	0
Q9QYH6	MAGD1	ENSMUSG00000025151	Maged1	-0.852	0.451	0
O08911	MK12	ENSMUSG00000022610	Mapk12	0.645	0.451	0
Q9CPV4	GLOD4	ENSMUSG00000017286	Glod4	0.273	0.453	1
P10922	H10	ENSMUSG00000096210	H1f0	0.474	0.453	0
Q9DAP7	ASF1B	ENSMUSG00000005470	Asf1b	-0.389	0.454	0
Q61941	NNTM	NA	NA	-0.31	0.454	0
Q91XD6	VPS36	ENSMUSG00000031479	Vps36	0.286	0.454	0
Q3UI43	BABA1	ENSMUSG00000031820	Babam1	0.205	0.455	0
P62046	LRCH1	ENSMUSG00000068015	Lrch1	0.382	0.456	0
Q99P69	NUF2	ENSMUSG00000026683	Nuf2	-0.253	0.456	0
Q8C0E3	TRI47	ENSMUSG00000020773	Trim47	-0.431	0.457	0
P28658	ATX10	ENSMUSG00000016541	Atxn10	0.18	0.458	0
Q9ER63	TNR23	ENSMUSG00000037613	Tnfrsf23	-1.38	0.458	0
Q9D8X2	CC124	ENSMUSG00000007721	Ccdc124	-0.211	0.459	0
Q6ZQ08	CNOT1	ENSMUSG00000036550	Cnot1	0.27	0.459	0
Q8K4J2	COE4	ENSMUSG00000053552	Ebf4	-0.357	0.459	0
Q80UU1	ANKZ1	ENSMUSG00000026199	Ankzf1	0.258	0.46	0
Q6P5D3	DHX57	ENSMUSG00000035051	Dhx57	0.438	0.46	0
O88291	ZN326	ENSMUSG00000029290	Zfp326	-0.293	0.46	0
Q91YD3	DCP1A	ENSMUSG00000021962	Dcp1a	0.24	0.461	0
Q99J95	CDK9	ENSMUSG00000009555	Cdk9	0.312	0.462	0
Q8CIW5	PEO1	ENSMUSG00000025209	Twnk	0.439	0.462	1
A0A140LIJ4	A0A140LIJ4	NA	NA	-0.51	0.463	0
O88572	LRP6	ENSMUSG00000030201	Lrp6	0.231	0.463	0
E9Q634	MYO1E	ENSMUSG00000032220	Myo1e	-0.24	0.463	0
Q7TNG5	EMAL2	ENSMUSG00000040811	Eml2	1.44	0.464	0
Q9Z0P4	PALM	ENSMUSG00000035863	Palm	-0.273	0.464	0
Q64337	SQSTM	ENSMUSG00000015837	Sqstm1	0.258	0.464	0
Q8K1A6	C2D1A	ENSMUSG00000036686	Cc2d1a	-0.318	0.465	0
Q8VE95	CH082	ENSMUSG00000116138	C030006K11Rik	0.421	0.465	0
E1U8D0	SOGA1	NA	NA	-0.401	0.465	0
P45952	ACADM	ENSMUSG00000062908	Acadm	-0.328	0.466	1
Q99MJ9	DDX50	ENSMUSG00000020076	Ddx50	0.309	0.466	0
Q80UN9	MOD5	ENSMUSG00000028653	Trit1	0.268	0.466	1
P14211	CALR	ENSMUSG00000003814	Calr	-0.34	0.467	0
Q9Z1X4	ILF3	ENSMUSG00000032178	Ilf3	0.267	0.467	0
Q9QZD5	RAE2	ENSMUSG00000078185	Chml	-0.356	0.467	0
Q8CBY0	GATC	ENSMUSG00000029536	Gatc	0.487	0.469	1
H3BKJ1	H3BKJ1	NA	NA	0.258	0.469	0
Q9WVK4	EHD1	ENSMUSG00000024772	Ehd1	-0.348	0.47	0
Q7TSQ8	PDPR	ENSMUSG00000033624	Pdpr	-0.739	0.47	1
P23798	PCGF2	ENSMUSG00000018537	Pcgf2	0.33	0.471	0
P56390	CKS2	ENSMUSG00000062248	Cks2	-0.47	0.472	0
A6X919	D19L1	ENSMUSG00000043067	Dpy19l1	-0.313	0.472	0
P18406	CYR61	ENSMUSG00000028195	Ccn1	-0.363	0.473	0
Q61554	FBN1	ENSMUSG00000027204	Fbn1	-0.957	0.474	0
Q9ERH4	NUSAP	ENSMUSG00000027306	Nusap1	-0.213	0.474	0
P97393	RHG05	NA	NA	0.287	0.474	0
P70399	TP53B	ENSMUSG00000043909	Trp53bp1	0.391	0.474	0
Q8R105	VP37C	ENSMUSG00000048832	Vps37c	-0.259	0.474	0
P46664	PURA2	ENSMUSG00000015961	Adss	-0.273	0.475	0
P15261	INGR1	ENSMUSG00000020009	Ifngr1	-0.462	0.476	0
P97447	FHL1	ENSMUSG00000023092	Fhl1	-0.755	0.479	0
Q9CQ20	M1IP1	ENSMUSG00000008035	Mid1ip1	-0.832	0.479	0
Q9CYN9	RENR	ENSMUSG00000031007	Atp6ap2	-0.867	0.479	0
P63325	RS10	ENSMUSG00000052146	Rps10	-0.277	0.479	0
P68369	TBA1A	ENSMUSG00000072235	Tuba1a	-0.173	0.479	0
Q3U829	AP5Z1	ENSMUSG00000039623	Ap5z1	0.386	0.48	0
Q58NB6	DHRS9	ENSMUSG00000027068	Dhrs9	1.03	0.48	0
Q9WTU0	PHF2	ENSMUSG00000038025	Phf2	-0.321	0.48	0
Q62136	PTN21	NA	NA	-0.17	0.481	0
O35621	PMM1	ENSMUSG00000022474	Pmm1	-0.604	0.482	0
Q3U2P1	SC24A	ENSMUSG00000036391	Sec24a	-0.259	0.482	0
Q7TPD2	F185A	ENSMUSG00000047221	Fam185a	-0.651	0.483	1
Q8K0Q5	RHG18	ENSMUSG00000039031	Arhgap18	-0.264	0.483	0
Q8C4V1	RHG24	ENSMUSG00000057315	Arhgap24	-0.551	0.483	0
Q8BHE8	MAIP1	ENSMUSG00000025971	Maip1	0.323	0.484	1
Q8BRV5	K1671	ENSMUSG00000051339	2900026A02Rik	0.328	0.485	0
O70172	PI42A	ENSMUSG00000026737	Pip4k2a	-0.242	0.485	0
Q8C1B1	CAMP2	ENSMUSG00000041570	Camsap2	-0.228	0.487	0
Q8VE98	CD276	ENSMUSG00000035914	Cd276	-0.449	0.487	0
Q8BGA5	KRR1	ENSMUSG00000063334	Krr1	0.354	0.487	0
Q9QY73	TMM59	ENSMUSG00000028618	Tmem59	-0.231	0.487	0
Q8K0D0	CDK17	ENSMUSG00000020015	Cdk17	0.294	0.488	0
Q60967	PAPS1	ENSMUSG00000028032	Papss1	-0.317	0.488	0
Q9D0G0	RT30	ENSMUSG00000021731	Mrps30	-0.413	0.488	1
Q9Z2D3	GSDME	ENSMUSG00000029821	Gsdme	0.671	0.489	0
P70193	LRIG1	ENSMUSG00000030029	Lrig1	-0.354	0.489	0
Q6PCZ4	MAGE1	ENSMUSG00000031227	Magee1	-0.439	0.489	0
B2RXR6	ANR44	ENSMUSG00000052331	Ankrd44	0.254	0.49	0
Q7TT37	ELP1	ENSMUSG00000028431	Elp1	0.332	0.49	0
Q9DAS9	GBG12	ENSMUSG00000036402	Gng12	-0.478	0.49	0
Q9JL62	GLTP	ENSMUSG00000011884	Gltp	-0.376	0.49	0
Q9ESZ8	GTF2I	ENSMUSG00000060261	Gtf2i	0.319	0.49	0
Q80U16	RIPR2	ENSMUSG00000036006	Ripor2	-1.25	0.49	0
P11031	TCP4	ENSMUSG00000022205	Sub1	0.32	0.49	0
Q3U3Q1	ULK3	ENSMUSG00000032308	Ulk3	0.314	0.49	0
Q3U155	CC174	ENSMUSG00000034083	Ccdc174	0.254	0.491	0
Q9JK30	ORC3	ENSMUSG00000040044	Orc3	0.271	0.491	0
Q99N87	RT05	ENSMUSG00000027374	Mrps5	-0.49	0.491	1
Q6P3Y5	Z280C	ENSMUSG00000036916	Zfp280c	-0.413	0.491	0
P23927	CRYAB	ENSMUSG00000032060	Cryab	-0.884	0.492	0
P35505	FAAA	ENSMUSG00000030630	Fah	-1.01	0.492	0
P26043	RADI	ENSMUSG00000032050	Rdx	-0.237	0.492	0
P97469	SNAI2	ENSMUSG00000022676	Snai2	-0.558	0.492	0
Q8CHP6	PHC3	ENSMUSG00000037652	Phc3	0.25	0.493	0
Q60973	RBBP7	ENSMUSG00000031353	Rbbp7	-0.372	0.493	0
P68368	TBA4A	ENSMUSG00000026202	Tuba4a	0.235	0.493	0
P20152	VIME	ENSMUSG00000026728	Vim	-0.41	0.494	0
A2AG58	BCLA3	ENSMUSG00000044150	Bclaf3	-0.345	0.496	0
Q91VT4	CBR4	ENSMUSG00000031641	Cbr4	0.251	0.496	1
Q60634	FLOT2	ENSMUSG00000061981	Flot2	-0.509	0.496	0
P07901	HS90A	ENSMUSG00000021270	Hsp90aa1	0.426	0.496	0
O70579	PM34	ENSMUSG00000022404	Slc25a17	0.486	0.496	1
Q9WVA4	TAGL2	ENSMUSG00000026547	Tagln2	-0.294	0.496	0
O88342	WDR1	ENSMUSG00000005103	Wdr1	-0.334	0.496	0
Q9QYB1	CLIC4	ENSMUSG00000037242	Clic4	0.416	0.497	1
Q9ERI5	JMJD6	ENSMUSG00000056962	Jmjd6	-0.552	0.497	0
O88967	YMEL1	ENSMUSG00000026775	Yme1l1	-0.237	0.497	1
Q8R4H2	ARHGC	NA	NA	-0.224	0.498	0
E9Q236	E9Q236	ENSMUSG00000032849	Abcc4	0.355	0.499	0
Q8R366	IGSF8	ENSMUSG00000038034	Igsf8	-0.544	0.499	0
Q149L6	DJB14	ENSMUSG00000074212	Dnajb14	-0.189	0.5	0
Q8BL99	DOP1	NA	NA	-0.314	0.5	0
Q8BR63	F177A	ENSMUSG00000095595	Fam177a	-0.41	0.5	0
Q6A0A2	LAR4B	ENSMUSG00000033499	Larp4b	-0.231	0.501	0
Q811J3	IREB2	ENSMUSG00000032293	Ireb2	-0.972	0.502	0
Q924Z6	XPO6	ENSMUSG00000000131	Xpo6	-0.293	0.503	0
Q99LR1	ABD12	ENSMUSG00000032046	Abhd12	-0.223	0.504	0
Q922M7	ASHWN	ENSMUSG00000010290	AI597479	0.379	0.504	0
Q9DBR7	MYPT1	ENSMUSG00000019907	Ppp1r12a	0.402	0.506	0
Q9D906	ATG7	ENSMUSG00000030314	Atg7	0.179	0.508	0
Q3UFM5	NOM1	ENSMUSG00000001569	Nom1	0.451	0.508	0
Q8BGF7	PAN2	ENSMUSG00000005682	Pan2	0.352	0.509	0
Q9QYI4	DJB12	ENSMUSG00000020109	Dnajb12	-0.287	0.51	0
Q8K114	INT9	ENSMUSG00000021975	Ints9	0.196	0.51	0
P54822	PUR8	ENSMUSG00000022407	Adsl	0.332	0.511	0
Q91WA1	TIPIN	ENSMUSG00000032397	Tipin	0.5	0.511	0
Q8C1Z8	TM10A	ENSMUSG00000004127	Trmt10a	0.42	0.511	0
Q8CIG8	ANM5	ENSMUSG00000023110	Prmt5	0.222	0.512	0
P02798	MT2	ENSMUSG00000031762	Mt2	1.41	0.512	0
E9PY46	IF140	ENSMUSG00000024169	Ift140	0.232	0.513	0
Q9CQW9	IFM3	ENSMUSG00000025492	Ifitm3	-0.778	0.514	0
O35435	PYRD	ENSMUSG00000031730	Dhodh	0.211	0.514	1
Q8BVY4	Q8BVY4	ENSMUSG00000038954	Supt3	0.27	0.514	0
Q91WJ7	SPS2L	ENSMUSG00000038305	Spats2l	-0.451	0.514	0
Q3US59	Q3US59	NA	NA	0.291	0.515	0
P13808	B3A2	ENSMUSG00000028962	Slc4a2	-0.583	0.516	0
P00860	DCOR	ENSMUSG00000011179	Odc1	-0.802	0.516	0
Q99KK7	DPP3	ENSMUSG00000063904	Dpp3	-0.181	0.516	0
P47802	MTX1	NA	NA	0.259	0.516	0
Q3UGR5	HDHD2	ENSMUSG00000025421	Hdhd2	0.285	0.517	0
O55055	TRDMT	ENSMUSG00000026723	Trdmt1	0.243	0.517	0
P10649	GSTM1	ENSMUSG00000058135	Gstm1	0.699	0.518	0
P09103	PDIA1	ENSMUSG00000025130	P4hb	-0.321	0.518	1
P54279	PMS2	NA	NA	0.197	0.518	0
Q52KR3	PRUN2	ENSMUSG00000039126	Prune2	-0.415	0.518	0
P18052	PTPRA	ENSMUSG00000027303	Ptpra	-0.194	0.518	0
A3KGF9	CCD9B	ENSMUSG00000045838	Ccdc9b	0.322	0.519	0
P81117	NUCB2	ENSMUSG00000030659	Nucb2	-0.247	0.519	1
Q8BZH4	POGZ	ENSMUSG00000038902	Pogz	0.238	0.519	0
Q920B9	SP16H	ENSMUSG00000035726	Supt16	0.241	0.519	0
Q5Y5T1	ZDH20	ENSMUSG00000021969	Zdhhc20	-0.562	0.519	0
Q9D2M8	UB2V2	ENSMUSG00000022674	Ube2v2	0.177	0.52	0
Q5DTX6	JCAD	ENSMUSG00000033960	Jcad	-0.345	0.521	0
Q64449	MRC2	ENSMUSG00000020695	Mrc2	0.421	0.521	0
E9Q4Z2	ACACB	ENSMUSG00000042010	Acacb	-0.358	0.522	1
P26443	DHE3	ENSMUSG00000021794	Glud1	-0.355	0.522	1
Q6TYB5	FEZ2	ENSMUSG00000056121	Fez2	-0.256	0.522	0
Q924L1	LTMD1	ENSMUSG00000037353	Letmd1	0.415	0.522	1
O08648	M3K4	ENSMUSG00000014426	Map3k4	0.161	0.523	0
Q6NWV3	IF122	ENSMUSG00000030323	Ift122	0.306	0.524	0
Q9QWZ1	RAD1	ENSMUSG00000022248	Rad1	0.634	0.524	0
P97801	SMN	ENSMUSG00000021645	Smn1	-0.295	0.524	0
Q80XL6	ACD11	ENSMUSG00000090150	Acad11	0.311	0.525	1
O35239	PTN9	ENSMUSG00000032290	Ptpn9	-0.367	0.525	0
P12023	A4	ENSMUSG00000022892	App	-0.177	0.526	0
Q6ZPL9	DDX55	ENSMUSG00000029389	Ddx55	0.269	0.526	0
Q8BKC5	IPO5	ENSMUSG00000030662	Ipo5	0.283	0.526	0
Q61335	BAP31	ENSMUSG00000002015	Bcap31	-0.663	0.527	0
P24668	MPRD	ENSMUSG00000007458	M6pr	0.288	0.527	0
Q99KK9	SYHM	ENSMUSG00000019143	Hars2	0.181	0.527	1
Q8CI04	COG3	NA	NA	0.402	0.528	0
O70472	TM131	ENSMUSG00000026116	Tmem131	-0.21	0.528	0
P12265	BGLR	ENSMUSG00000025534	Gusb	0.304	0.529	0
Q8BGT1	FLRT3	ENSMUSG00000051379	Flrt3	-0.575	0.529	0
Q9JLI8	SART3	ENSMUSG00000018974	Sart3	0.275	0.531	0
Q9Z191	EYA4	ENSMUSG00000010461	Eya4	0.639	0.532	0
Q8BGV8	MID51	ENSMUSG00000022412	Mief1	0.223	0.532	1
P83510	TNIK	ENSMUSG00000027692	Tnik	0.398	0.532	0
A0A1D5RLD8	A0A1D5RLD8	NA	NA	0.411	0.533	0
Q9EQP2	EHD4	ENSMUSG00000027293	Ehd4	-0.432	0.533	0
Q9Z130	HNRDL	NA	NA	-0.224	0.533	0
Q924K8	MTA3	ENSMUSG00000055817	Mta3	0.188	0.534	0
A2AJ88	PLPL7	ENSMUSG00000036833	Pnpla7	0.344	0.534	0
Q09200	B4GN1	ENSMUSG00000006731	B4galnt1	0.457	0.535	0
Q01149	CO1A2	ENSMUSG00000029661	Col1a2	-0.669	0.535	0
Q8BXQ2	PIGT	ENSMUSG00000017721	Pigt	0.242	0.535	0
Q8BKT7	THOC5	ENSMUSG00000034274	Thoc5	-0.252	0.535	0
Q8VDP2	CX056	ENSMUSG00000006423	C330007P06Rik	-0.243	0.538	0
Q9Z2L6	MINP1	ENSMUSG00000024896	Minpp1	-0.421	0.538	0
P07607	TYSY	ENSMUSG00000025747	Tyms	-0.242	0.538	0
P24270	CATA	ENSMUSG00000027187	Cat	0.162	0.539	1
B8ZXI1	QTRT2	ENSMUSG00000022704	Qtrt2	0.353	0.539	0
G3X904	G3X904	ENSMUSG00000031365	Zfp275	-0.384	0.54	0
P70404	IDHG1	ENSMUSG00000002010	Idh3g	-0.351	0.54	1
Q9R0B7	ZN346	ENSMUSG00000021481	Zfp346	0.288	0.54	0
Q8K297	GT251	ENSMUSG00000034807	Colgalt1	-0.299	0.541	0
Q8CBC7	Q8CBC7	ENSMUSG00000031171	Ftsj1	-0.22	0.541	0
Q8BN58	RHG28	ENSMUSG00000024043	Arhgap28	0.353	0.541	0
Q8CFE4	SCYL2	ENSMUSG00000069539	Scyl2	0.164	0.541	0
Q8BG48	ST17B	ENSMUSG00000026094	Stk17b	-0.286	0.541	0
Q62036	CP131	ENSMUSG00000039781	Cep131	0.292	0.542	0
Q8BP40	PPA6	ENSMUSG00000028093	Acp6	0.196	0.542	1
Q8C561	LMBD2	ENSMUSG00000039704	Lmbrd2	-0.294	0.543	0
Q3UA16	SPC25	ENSMUSG00000005233	Spc25	-0.325	0.543	0
Q9CPW4	ARPC5	ENSMUSG00000008475	Arpc5	-0.355	0.544	0
Q9D1I2	CAR19	ENSMUSG00000037960	Card19	-0.384	0.544	0
Q00493	CBPE	ENSMUSG00000037852	Cpe	-0.302	0.544	0
Q61462	CY24A	ENSMUSG00000006519	Cyba	-0.529	0.544	0
Q91XE4	ACY3	ENSMUSG00000024866	Acy3	0.413	0.545	0
Q9QXX4	CMC2	ENSMUSG00000015112	Slc25a13	0.357	0.545	1
Q61214	DYR1A	ENSMUSG00000022897	Dyrk1a	0.243	0.545	0
O88351	IKKB	ENSMUSG00000031537	Ikbkb	0.166	0.545	0
Q8CG19	LTBP1	ENSMUSG00000001870	Ltbp1	-0.544	0.545	0
Q7TSJ2	MAP6	ENSMUSG00000055407	Map6	-0.634	0.545	0
Q8BGT6	MILK1	ENSMUSG00000033039	Micall1	0.216	0.545	0
Q8BJH1	ZC21A	ENSMUSG00000043542	Zc2hc1a	-0.228	0.545	0
Q80U44	ZFY16	ENSMUSG00000021706	Zfyve16	-0.185	0.545	0
Q9CXL3	CG050	ENSMUSG00000053553	3110082I17Rik	0.263	0.546	0
Q9WTK3	GPAA1	ENSMUSG00000022561	Gpaa1	0.289	0.546	0
Q8VDG7	PAFA2	ENSMUSG00000037366	Pafah2	0.623	0.547	0
Q91X78	ERLN1	ENSMUSG00000025198	Erlin1	0.374	0.548	0
Q924T7	RNF31	ENSMUSG00000047098	Rnf31	0.321	0.548	0
Q9CZ28	SNF8	ENSMUSG00000006058	Snf8	0.36	0.548	0
Q8VCA6	T161A	ENSMUSG00000002342	Tmem161a	0.313	0.548	0
Q3TYX3	SMYD5	ENSMUSG00000033706	Smyd5	0.331	0.549	0
O35857	TIM44	ENSMUSG00000002949	Timm44	0.19	0.549	1
Q3UDK1	TRAD1	ENSMUSG00000042726	Trafd1	-0.326	0.549	0
Q9D8L5	CCD91	ENSMUSG00000030301	Ccdc91	0.481	0.55	0
Q9CR58	KMCP1	ENSMUSG00000022003	Slc25a30	0.449	0.55	1
Q60649	CLPB	ENSMUSG00000001829	Clpb	0.265	0.551	1
Q9QXP4	DONS	ENSMUSG00000022960	Donson	0.309	0.551	0
P48377	RFX1	ENSMUSG00000031706	Rfx1	0.17	0.552	0
Q6IRU2	TPM4	ENSMUSG00000031799	Tpm4	-0.373	0.552	0
O54950	AAKG1	ENSMUSG00000067713	Prkag1	0.339	0.553	0
P27600	GNA12	ENSMUSG00000000149	Gna12	-0.366	0.554	0
Q8BZ36	RINT1	ENSMUSG00000028999	Rint1	0.213	0.554	0
Q91WG3	TRUB2	ENSMUSG00000039826	Trub2	0.24	0.554	1
Q91XD7	CREL1	ENSMUSG00000030284	Creld1	0.256	0.555	0
Q80SZ7	GBG5	ENSMUSG00000068523	Gng5	-0.24	0.555	1
Q9D2Y4	MLKL	ENSMUSG00000012519	Mlkl	0.635	0.555	0
P61971	NTF2	ENSMUSG00000008450	Nutf2	0.273	0.555	0
Q8K003	TMA7	ENSMUSG00000091537	Tma7	-0.452	0.555	0
Q8CIE2	ZMIZ2	ENSMUSG00000041164	Zmiz2	0.277	0.555	0
Q3V1L4	5NTC	ENSMUSG00000025041	Nt5c2	0.263	0.556	0
Q8BGA9	OXA1L	ENSMUSG00000000959	Oxa1l	0.277	0.556	1
Q8VI36	PAXI	ENSMUSG00000029528	Pxn	0.228	0.556	0
Q8C2E4	PTCD1	ENSMUSG00000029624	Ptcd1	0.354	0.556	1
Q8BN78	KAISO	ENSMUSG00000048047	Zbtb33	-0.352	0.557	0
P22907	HEM3	ENSMUSG00000032126	Hmbs	0.209	0.558	1
Q9D7P6	ISCU	ENSMUSG00000025825	Iscu	0.23	0.558	1
Q9ER72	SYCC	ENSMUSG00000010755	Cars	0.463	0.559	0
Q8C6G8	WDR26	ENSMUSG00000038733	Wdr26	0.17	0.559	0
P59222	SREC2	ENSMUSG00000012017	Scarf2	0.441	0.56	0
Q61624	ZN148	ENSMUSG00000022811	Zfp148	0.203	0.56	0
O54879	HMGB3	ENSMUSG00000015217	Hmgb3	-0.407	0.561	0
Q6VH22	IF172	ENSMUSG00000038564	Ift172	0.251	0.561	0
P47968	RPIA	ENSMUSG00000053604	Rpia	0.242	0.561	1
A2ANY6	A2ANY6	ENSMUSG00000058006	Mdn1	0.268	0.562	0
Q8K1Z0	COQ9	ENSMUSG00000031782	Coq9	0.224	0.563	1
Q9D5V6	SYAP1	ENSMUSG00000031357	Syap1	-0.909	0.563	0
P58462	FOXP1	ENSMUSG00000030067	Foxp1	0.395	0.564	0
Q99KK1	REEP3	ENSMUSG00000019873	Reep3	-0.244	0.564	0
Q8CF89	TAB1	ENSMUSG00000022414	Tab1	0.238	0.564	0
P97770	THUM3	ENSMUSG00000030264	Thumpd3	0.249	0.564	0
Q8CHU3	EPN2	ENSMUSG00000001036	Epn2	-0.195	0.565	0
Q8K2Q7	BROX	ENSMUSG00000046836	Brox	0.327	0.566	0
P19426	NELFE	ENSMUSG00000024369	Nelfe	0.198	0.566	0
Q9CZH3	PSMG3	ENSMUSG00000029551	Psmg3	0.218	0.566	0
P25785	TIMP2	NA	NA	-0.303	0.566	0
Q9CRB9	MIC19	ENSMUSG00000053768	Chchd3	-0.327	0.567	1
Q61206	PA1B2	ENSMUSG00000003131	Pafah1b2	-0.204	0.567	0
Q922R8	PDIA6	ENSMUSG00000020571	Pdia6	-0.384	0.567	0
Q9D187	CIA2B	ENSMUSG00000031879	Ciao2b	0.208	0.568	0
P11087	CO1A1	ENSMUSG00000001506	Col1a1	-1.07	0.568	0
Q80UM7	MOGS	ENSMUSG00000030036	Mogs	0.335	0.569	0
A2A8R0	A2A8R0	ENSMUSG00000034557	Zfyve9	-0.285	0.57	0
P28352	APEX1	ENSMUSG00000035960	Apex1	0.285	0.57	0
Q9CQ91	NDUA3	ENSMUSG00000035674	Ndufa3	-0.353	0.57	1
Q5SZT7	NKAPL	ENSMUSG00000059395	Nkapl	-0.562	0.571	0
Q80TN5	ZDH17	ENSMUSG00000035798	Zdhhc17	0.239	0.571	0
E9Q8I7	E9Q8I7	ENSMUSG00000072889	Nfxl1	0.236	0.572	0
P24527	LKHA4	ENSMUSG00000015889	Lta4h	0.347	0.572	0
Q8CGU1	CACO1	ENSMUSG00000023055	Calcoco1	0.354	0.573	0
Q09XV5	CHD8	ENSMUSG00000053754	Chd8	0.205	0.573	0
Q9CZT6	CMS1	ENSMUSG00000022748	Cmss1	0.356	0.573	0
P49025	CTRO	ENSMUSG00000029516	Cit	-0.277	0.573	0
Q9D8B6	F210B	ENSMUSG00000027495	Fam210b	-0.83	0.573	1
Q6ZQ88	KDM1A	ENSMUSG00000036940	Kdm1a	0.176	0.573	0
B1AVY7	KI16B	ENSMUSG00000038844	Kif16b	-0.32	0.573	0
P11416	RARA	ENSMUSG00000037992	Rara	0.313	0.573	0
Q99LJ0	CT2NL	ENSMUSG00000062127	Cttnbp2nl	-0.306	0.574	0
Q505D7	OPA3	ENSMUSG00000052214	Opa3	-0.315	0.574	1
P18828	SDC1	ENSMUSG00000020592	Sdc1	-0.39	0.574	0
Q8BG19	TMTC4	ENSMUSG00000041594	Tmtc4	0.235	0.574	0
Q7TMI3	UHRF2	ENSMUSG00000024817	Uhrf2	0.224	0.574	0
Q8C4Q6	AIDA	ENSMUSG00000042901	Aida	-0.413	0.575	0
O08734	BAK	ENSMUSG00000057789	Bak1	-0.372	0.575	1
P97386	DNLI3	NA	NA	0.245	0.575	0
Q9JJK2	LANC2	ENSMUSG00000062190	Lancl2	0.206	0.575	0
P61164	ACTZ	ENSMUSG00000025228	Actr1a	-0.3	0.576	0
Q9D7N9	APMAP	ENSMUSG00000033096	Apmap	0.349	0.576	0
A2AHC3	CAMP1	ENSMUSG00000026933	Camsap1	-0.379	0.576	0
Q9Z160	COG1	ENSMUSG00000018661	Cog1	0.236	0.576	0
Q8BJQ2	UBP1	ENSMUSG00000028560	Usp1	-0.26	0.576	0
Q62371	DDR2	ENSMUSG00000026674	Ddr2	0.269	0.577	0
P62880	GBB2	ENSMUSG00000029713	Gnb2	-0.272	0.577	0
Q9CQX0	OTUB2	ENSMUSG00000021203	Otub2	0.278	0.577	0
O35245	PKD2	ENSMUSG00000034462	Pkd2	-0.649	0.577	0
Q9WVB0	RBPMS	ENSMUSG00000031586	Rbpms	0.417	0.578	0
Q8BXN9	TM87A	ENSMUSG00000033808	Tmem87a	0.215	0.578	0
P28271	ACOC	ENSMUSG00000028405	Aco1	-0.369	0.579	1
Q9CQQ7	AT5F1	ENSMUSG00000000563	Atp5pb	-0.244	0.579	1
Q3UU96	MRCKA	ENSMUSG00000026490	Cdc42bpa	-0.167	0.579	0
Q8K4Q0	RPTOR	NA	NA	0.234	0.579	0
B1AXB9	B1AXB9	ENSMUSG00000068113	Gm4907	0.741	0.58	0
Q9CX53	GEMI6	ENSMUSG00000055760	Gemin6	-0.276	0.58	0
Q9CWY4	GEMI7	ENSMUSG00000044709	Gemin7	-0.596	0.58	0
Q9CQX4	PAF15	ENSMUSG00000040204	Pclaf	-1.03	0.58	0
Q9ERN0	SCAM2	ENSMUSG00000040188	Scamp2	-0.246	0.58	0
O08915	AIP	ENSMUSG00000024847	Aip	-0.218	0.581	0
P63260	ACTG	ENSMUSG00000062825	Actg1	-0.216	0.582	0
Q9DBS5	KLC4	ENSMUSG00000003546	Klc4	0.359	0.582	0
Q8BMF4	ODP2	ENSMUSG00000000168	Dlat	0.198	0.582	1
Q9D051	ODPB	ENSMUSG00000021748	Pdhb	-0.449	0.583	1
Q9QXV9	SPY1	ENSMUSG00000037211	Spry1	0.441	0.583	0
Q8C827	ZFP62	ENSMUSG00000046311	Zfp62	0.314	0.583	0
Q8VDP4	CCAR2	ENSMUSG00000033712	Ccar2	0.201	0.584	0
Q91YE3	EGLN1	ENSMUSG00000031987	Egln1	-0.242	0.584	0
Q80V62	FACD2	ENSMUSG00000034023	Fancd2	0.393	0.584	0
Q8K1J6	TRNT1	ENSMUSG00000013736	Trnt1	0.236	0.584	1
Q64373	B2CL1	ENSMUSG00000007659	Bcl2l1	-0.343	0.585	1
Q8VDD9	PHIP	NA	NA	0.191	0.585	0
Q3UHC1	Q3UHC1	ENSMUSG00000039844	Rapgef1	-0.407	0.585	0
Q99N89	RM43	NA	NA	-0.398	0.585	0
Q8CCK0	H2AW	ENSMUSG00000020086	Macroh2a2	0.256	0.586	0
Q8VCQ3	NRBF2	ENSMUSG00000075000	Nrbf2	0.297	0.586	0
Q8C7K6	PCYXL	ENSMUSG00000024579	Pcyox1l	0.213	0.586	0
Q7TPD0	INT3	ENSMUSG00000027933	Ints3	0.181	0.587	0
Q9JJN2	ZFHX4	NA	NA	-0.634	0.587	0
O08663	MAP2	ENSMUSG00000036112	Metap2	-0.465	0.589	0
Q8K411	PREP	ENSMUSG00000021193	Pitrm1	-0.489	0.589	1
P58321	UCHL4	ENSMUSG00000035337	Uchl4	0.314	0.59	0
Q80T85	DCAF5	ENSMUSG00000049106	Dcaf5	0.212	0.591	0
Q9WVD5	ORNT1	ENSMUSG00000031482	Slc25a15	-0.391	0.591	1
Q9JMA2	TGT	ENSMUSG00000002825	Qtrt1	0.321	0.591	1
Q6P1F6	2ABA	ENSMUSG00000022052	Ppp2r2a	0.166	0.592	0
P59024	FKB14	ENSMUSG00000038074	Fkbp14	-0.648	0.593	0
Q9CQ06	RM24	ENSMUSG00000019710	Mrpl24	-0.498	0.593	1
Q8BYW9	EOGT	ENSMUSG00000035245	Eogt	0.227	0.594	0
Q2VPA6	HELQ	ENSMUSG00000035266	Helq	0.319	0.594	0
P0C090	RC3H2	ENSMUSG00000075376	Rc3h2	-0.205	0.594	0
Q9CU62	SMC1A	ENSMUSG00000041133	Smc1a	-0.207	0.594	0
Q8R1U1	COG4	ENSMUSG00000031753	Cog4	0.23	0.595	0
Q8BUK6	HOOK3	ENSMUSG00000037234	Hook3	-0.223	0.595	0
P03975	IGEB	NA	NA	-0.272	0.595	0
Q5SU73	COIL	NA	NA	0.196	0.596	0
Q9QXK7	CPSF3	ENSMUSG00000054309	Cpsf3	0.214	0.596	0
Q91YN1	F118A	ENSMUSG00000022434	Fam118a	0.256	0.596	0
Q8BH86	GLUCM	ENSMUSG00000021185	Dglucy	0.712	0.596	1
O35972	RM23	ENSMUSG00000037772	Mrpl23	-0.565	0.596	1
O35379	MRP1	ENSMUSG00000023088	Abcc1	0.287	0.597	0
P70303	PYRG2	ENSMUSG00000031360	Ctps2	-0.386	0.597	0
Q8BIP0	SYDM	ENSMUSG00000026709	Dars2	0.274	0.597	1
Q921N7	TMM70	ENSMUSG00000025940	Tmem70	0.27	0.597	1
Q9QUJ7	ACSL4	ENSMUSG00000031278	Acsl4	-0.684	0.598	1
Q9D7J4	COX20	ENSMUSG00000026500	Cox20	-0.211	0.598	1
P29387	GBB4	ENSMUSG00000027669	Gnb4	-0.443	0.598	0
Q9R210	TFEB	ENSMUSG00000023990	Tfeb	-0.502	0.598	0
P62257	UBE2H	ENSMUSG00000039159	Ube2h	0.381	0.598	0
Q3TFD2	PCAT1	ENSMUSG00000021608	Lpcat1	-0.43	0.599	0
Q91Z49	UIF	ENSMUSG00000022800	Fyttd1	0.287	0.599	0
P55096	ABCD3	ENSMUSG00000028127	Abcd3	0.256	0.6	1
Q8K157	GALM	ENSMUSG00000035473	Galm	-0.711	0.6	0
Q8BHE1	GEMI8	ENSMUSG00000040621	Gemin8	-0.359	0.6	0
Q71RI9	KAT3	ENSMUSG00000040213	Kyat3	0.479	0.6	1
Q9D2V8	MFS10	ENSMUSG00000001082	Mfsd10	0.407	0.6	0
P08003	PDIA4	ENSMUSG00000025823	Pdia4	-0.207	0.6	0
O88852	TSYL1	ENSMUSG00000047514	Tspyl1	-0.194	0.6	0
P15920	VPP2	ENSMUSG00000038023	Atp6v0a2	-0.165	0.6	0
B1ART2	B1ART2	ENSMUSG00000020220	Vps13d	-0.325	0.602	0
B2RXC8	B2RXC8	ENSMUSG00000043154	Ppp2r3a	-0.315	0.602	0
E9Q411	E9Q411	ENSMUSG00000020576	Nbas	0.252	0.602	0
P35689	ERCC5	NA	NA	0.28	0.602	0
O54790	MAFG	ENSMUSG00000051510	Mafg	-0.427	0.603	0
Q64310	SURF4	ENSMUSG00000014867	Surf4	-0.346	0.603	0
Q99MQ1	BICC1	ENSMUSG00000014329	Bicc1	-0.482	0.604	0
Q3TQB2	FXRD1	ENSMUSG00000039048	Foxred1	-0.467	0.604	1
O08601	MTP	ENSMUSG00000028158	Mttp	0.321	0.604	0
A2AKX3	SETX	ENSMUSG00000043535	Setx	-0.271	0.604	0
Q91X84	CRTC3	ENSMUSG00000030527	Crtc3	-0.38	0.605	0
Q9Z2M7	PMM2	ENSMUSG00000022711	Pmm2	-0.248	0.605	0
Q61850	FOXC2	ENSMUSG00000046714	Foxc2	-0.721	0.606	0
Q11011	PSA	ENSMUSG00000001441	Npepps	-0.166	0.606	0
Q91WE1	SNX15	ENSMUSG00000024787	Snx15	-0.152	0.606	0
P09450	JUNB	ENSMUSG00000052837	Junb	-0.245	0.607	0
A0A1Y7VJE9	A0A1Y7VJE9	ENSMUSG00000113201	Gm21936	0.225	0.608	0
Q9DBT5	AMPD2	ENSMUSG00000027889	Ampd2	0.365	0.608	0
Q9D2V7	CORO7	ENSMUSG00000039637	Coro7	0.231	0.608	0
Q2VPQ9	EAF6	ENSMUSG00000028863	Meaf6	0.212	0.608	0
P08752	GNAI2	ENSMUSG00000032562	Gnai2	-0.256	0.608	0
Q8K3A9	MEPCE	ENSMUSG00000029726	Mepce	0.296	0.608	0
Q99LZ3	SLD5	ENSMUSG00000031546	Gins4	-0.279	0.608	0
Q9DBA9	TF2H1	ENSMUSG00000006599	Gtf2h1	0.215	0.608	0
Q8CCB4	VPS53	ENSMUSG00000017288	Vps53	0.185	0.608	0
O89016	ABCD4	ENSMUSG00000021240	Abcd4	0.537	0.609	0
Q6PHQ8	NAA35	ENSMUSG00000021555	Naa35	0.137	0.609	0
Q8BJ48	NAGPA	ENSMUSG00000023143	Nagpa	0.253	0.609	0
Q9JMG3	TMUB1	ENSMUSG00000028958	Tmub1	0.251	0.609	0
Q6ZPG2	WDR90	ENSMUSG00000073434	Wdr90	0.375	0.61	0
Q5HZI1	MTUS1	ENSMUSG00000045636	Mtus1	-0.36	0.611	0
Q9ERB0	SNP29	ENSMUSG00000022765	Snap29	-0.477	0.611	1
Q9R0H0	ACOX1	ENSMUSG00000020777	Acox1	0.173	0.612	1
O88693	CEGT	ENSMUSG00000028381	Ugcg	0.243	0.612	0
O70318	E41L2	ENSMUSG00000019978	Epb41l2	0.218	0.612	0
Q9JK81	MYG1	ENSMUSG00000001285	Myg1	0.176	0.612	1
F8VQB6	MYO10	ENSMUSG00000022272	Myo10	0.196	0.612	0
Q5XPI3	RN123	ENSMUSG00000041528	Rnf123	0.212	0.612	0
P56212	ARP19	ENSMUSG00000007656	Arpp19	-0.326	0.613	0
Q9ERR1	NDEL1	ENSMUSG00000018736	Ndel1	-0.215	0.613	0
Q91W45	PAI2B	ENSMUSG00000045896	Paip2b	-0.397	0.613	0
Q9ERU3	ZNF22	ENSMUSG00000059878	Zfp422	-0.218	0.613	0
Q60876	4EBP1	ENSMUSG00000031490	Eif4ebp1	0.313	0.614	0
B8JJ69	B8JJ69	ENSMUSG00000050705	2310061I04Rik	0.315	0.614	1
Q9Z2B9	KS6A4	ENSMUSG00000024952	Rps6ka4	-0.383	0.614	0
Q497V5	SRBD1	NA	NA	0.22	0.614	0
Q8C7E9	CSTFT	ENSMUSG00000053536	Cstf2t	0.361	0.615	0
Q8C3F2	F120C	ENSMUSG00000025262	Fam120c	-0.198	0.615	0
Q9D7X8	GGCT	ENSMUSG00000002797	Ggct	0.627	0.615	0
Q8K205	Q8K205	ENSMUSG00000022325	Pop1	0.314	0.615	0
Q99J72	ABEC3	ENSMUSG00000009585	Apobec3	0.533	0.616	0
Q3TGF2	F107B	ENSMUSG00000026655	Fam107b	-0.743	0.616	0
Q9D2U5	LSMD1	ENSMUSG00000059278	Naa38	-0.351	0.616	0
Q99M15	PPIP2	ENSMUSG00000025429	Pstpip2	0.561	0.616	0
Q9D1P0	RM13	ENSMUSG00000022370	Mrpl13	-0.313	0.616	1
P62071	RRAS2	ENSMUSG00000055723	Rras2	-0.574	0.616	0
Q8K304	TM129	ENSMUSG00000019295	Tmem129	0.309	0.616	0
Q9D1Q4	DPM3	ENSMUSG00000042737	Dpm3	-0.232	0.617	0
Q80W68	KIRR1	ENSMUSG00000041734	Kirrel	-0.181	0.617	0
Q99MR8	MCCA	ENSMUSG00000027709	Mccc1	-0.392	0.617	1
Q80X81	Q80X81	ENSMUSG00000062480	Acat3	-0.337	0.617	0
Q61490	CD166	ENSMUSG00000022636	Alcam	-0.298	0.618	0
Q60972	RBBP4	ENSMUSG00000057236	Rbbp4	0.211	0.618	0
P84309	ADCY5	ENSMUSG00000022840	Adcy5	0.347	0.619	0
Q8CGN4	BCOR	ENSMUSG00000040363	Bcor	-0.196	0.619	0
P46414	CDN1B	ENSMUSG00000003031	Cdkn1b	0.298	0.619	0
Q9Z2H5	E41L1	ENSMUSG00000027624	Epb41l1	-0.455	0.62	0
Q99KY4	GAK	ENSMUSG00000062234	Gak	-0.225	0.62	0
Q5F2E7	NUFP2	ENSMUSG00000037857	Nufip2	-0.196	0.62	0
P60764	RAC3	ENSMUSG00000018012	Rac3	-0.208	0.62	0
Q8C4M7	CENPU	ENSMUSG00000031629	Cenpu	0.4	0.621	0
Q9WU63	HEBP2	ENSMUSG00000019853	Hebp2	0.648	0.621	0
Q9WVS8	MK07	ENSMUSG00000001034	Mapk7	0.165	0.621	0
P0C913	OCC1	ENSMUSG00000087651	1500009L16Rik	-1.22	0.621	0
Q64028	PHC1	ENSMUSG00000040669	Phc1	0.546	0.621	0
A2AGL3	RYR3	ENSMUSG00000057378	Ryr3	-0.605	0.621	0
P47740	AL3A2	ENSMUSG00000010025	Aldh3a2	0.288	0.622	1
P28028	BRAF	ENSMUSG00000002413	Braf	0.34	0.622	0
Q8CC12	CDAN1	ENSMUSG00000027284	Cdan1	-0.303	0.622	0
P97465	DOK1	ENSMUSG00000068335	Dok1	-0.174	0.622	0
Q9JK48	SHLB1	ENSMUSG00000037062	Sh3glb1	-0.382	0.622	0
P70290	EM55	ENSMUSG00000031402	Mpp1	-1.23	0.623	0
Q9D920	BORC5	ENSMUSG00000042992	Borcs5	0.263	0.624	0
Q9WV84	NDKM	ENSMUSG00000024177	Nme4	0.274	0.624	1
P40630	TFAM	ENSMUSG00000003923	Tfam	0.293	0.624	1
Q3UHK8	TNR6A	ENSMUSG00000052707	Tnrc6a	-0.198	0.624	0
Q9DCZ4	MIC26	ENSMUSG00000079508	Apoo	-0.523	0.625	0
Q99104	MYO5A	ENSMUSG00000034593	Myo5a	-0.194	0.625	0
Q99N95	RM03	ENSMUSG00000032563	Mrpl3	-0.361	0.625	1
Q80Y44	DDX10	ENSMUSG00000053289	Ddx10	0.327	0.626	0
Q9CR89	ERGI2	ENSMUSG00000030304	Ergic2	-0.17	0.626	0
Q9DB32	HAGHL	ENSMUSG00000061046	Haghl	0.565	0.626	0
Q9R0E1	PLOD3	ENSMUSG00000004846	Plod3	-0.317	0.626	0
Q9DC47	Q9DC47	ENSMUSG00000054648	Zfp869	0.544	0.626	0
Q8CFE3	RCOR1	ENSMUSG00000037896	Rcor1	0.158	0.626	0
Q8K2Y7	RM47	ENSMUSG00000037531	Mrpl47	-0.4	0.626	1
Q8BRG8	TM209	ENSMUSG00000029782	Tmem209	0.212	0.626	0
Q6RT24	CENPE	ENSMUSG00000045328	Cenpe	-0.251	0.627	0
Q8BKT8	HAUS7	ENSMUSG00000031371	Haus7	-0.419	0.627	0
Q8BSN5	PHF23	ENSMUSG00000018572	Phf23	0.242	0.627	0
P70208	PLXA3	ENSMUSG00000031398	Plxna3	-0.322	0.627	0
Q9QXE7	TBL1X	ENSMUSG00000025246	Tbl1x	-0.264	0.627	0
Q3TIV5	ZC3HF	ENSMUSG00000027091	Zc3h15	-0.284	0.627	0
P59114	CAPAM	ENSMUSG00000039849	Pcif1	0.299	0.628	0
O88491	NSD1	NA	NA	-0.335	0.628	0
Q8R0F5	RBMX2	ENSMUSG00000031107	Rbmx2	-0.273	0.628	0
Q8CCM6	TIM21	ENSMUSG00000024645	Timm21	0.551	0.628	1
Q505G8	ZN827	ENSMUSG00000071064	Zfp827	0.308	0.628	0
Q9CZB0	C560	ENSMUSG00000058076	Sdhc	-0.319	0.629	1
Q60759	GCDH	ENSMUSG00000003809	Gcdh	0.193	0.629	1
P35288	RAB23	NA	NA	0.235	0.629	0
Q80ZD3	S2611	ENSMUSG00000039908	Slc26a11	0.523	0.63	0
Q8CG72	ARHL2	ENSMUSG00000042558	Adprhl2	0.263	0.631	0
Q60847	COCA1	ENSMUSG00000032332	Col12a1	-1.35	0.631	0
Q9ES89	EXTL2	ENSMUSG00000027963	Extl2	0.19	0.631	0
P68373	TBA1C	ENSMUSG00000043091	Tuba1c	-0.206	0.631	0
Q9DBF7	CWC25	ENSMUSG00000018541	Cwc25	0.237	0.632	0
A8C756	THADA	ENSMUSG00000024251	Thada	0.188	0.632	0
Q9CU65	ZMYM2	ENSMUSG00000021945	Zmym2	0.281	0.632	0
Q8BMJ7	CGRF1	ENSMUSG00000055128	Cgrrf1	-0.345	0.633	0
Q9DD18	DTD1	ENSMUSG00000027430	Dtd1	0.62	0.634	0
O09012	PEX5	ENSMUSG00000005069	Pex5	-0.288	0.634	0
E9Q6J5	BD1L1	ENSMUSG00000061755	Bod1l	-0.295	0.635	0
Q9CQ90	CI085	ENSMUSG00000035171	1110059E24Rik	0.372	0.635	0
Q99LM2	CK5P3	ENSMUSG00000018669	Cdk5rap3	0.349	0.635	0
Q9CQD1	RAB5A	ENSMUSG00000017831	Rab5a	0.207	0.635	0
Q8BJW6	EIF2A	ENSMUSG00000027810	Eif2a	0.234	0.636	0
P35569	IRS1	ENSMUSG00000055980	Irs1	0.424	0.636	0
Q80UZ2	SDA1	ENSMUSG00000029415	Sdad1	0.387	0.636	0
Q9Z0X1	AIFM1	ENSMUSG00000036932	Aifm1	-0.827	0.637	1
Q6P9P6	KIF11	ENSMUSG00000012443	Kif11	-0.242	0.637	0
Q9CYR0	SSBP	ENSMUSG00000029911	Ssbp1	1.1	0.637	1
Q6NZP1	ZRAB3	ENSMUSG00000036086	Zranb3	0.286	0.637	0
Q6ZPS6	AKIB1	ENSMUSG00000040351	Ankib1	-0.308	0.638	0
Q6PR54	RIF1	ENSMUSG00000036202	Rif1	0.27	0.638	0
Q8C9S4	CC186	ENSMUSG00000035173	Ccdc186	0.156	0.639	0
F8VQ70	F8VQ70	ENSMUSG00000034007	Scaper	0.211	0.639	0
Q9Z0H8	CLIP2	ENSMUSG00000063146	Clip2	-0.274	0.64	0
P51855	GSHB	ENSMUSG00000027610	Gss	-0.232	0.641	0
Q3UV70	PDP1	ENSMUSG00000049225	Pdp1	-0.729	0.641	1
P16460	ASSY	ENSMUSG00000076441	Ass1	-0.689	0.642	0
Q811I0	ATPF1	NA	NA	0.398	0.642	0
D3Z497	D3Z497	NA	NA	-0.287	0.642	0
P21279	GNAQ	ENSMUSG00000024639	Gnaq	-0.365	0.642	0
Q9JLR9	HIG1A	ENSMUSG00000038412	Higd1a	0.32	0.642	1
Q60960	IMA5	ENSMUSG00000022905	Kpna1	-0.186	0.642	0
P70227	ITPR3	ENSMUSG00000042644	Itpr3	-0.624	0.643	0
Q9QWR8	NAGAB	ENSMUSG00000022453	Naga	0.414	0.643	0
P46935	NEDD4	ENSMUSG00000032216	Nedd4	0.239	0.643	0
Q60989	XIAP	ENSMUSG00000025860	Xiap	-0.473	0.643	0
A2AMM0	CAVN4	ENSMUSG00000028348	Cavin4	0.778	0.645	0
P97366	EVI5	NA	NA	-0.25	0.645	0
O08756	HCD2	NA	NA	-0.565	0.645	0
Q8R3N6	THOC1	ENSMUSG00000024287	Thoc1	-0.188	0.645	0
P98197	AT11A	ENSMUSG00000031441	Atp11a	-0.331	0.647	0
Q9Z2A7	DGAT1	ENSMUSG00000022555	Dgat1	0.257	0.647	0
Q8BG95	MYPT2	NA	NA	0.785	0.647	0
Q505F1	NR2C1	ENSMUSG00000005897	Nr2c1	0.278	0.647	0
O35144	TERF2	ENSMUSG00000031921	Terf2	0.264	0.647	0
Q9WUL7	ARL3	ENSMUSG00000025035	Arl3	-0.253	0.648	0
P50428	ARSA	ENSMUSG00000022620	Arsa	0.342	0.648	0
Q3U564	DCP1B	NA	NA	0.448	0.648	0
P43274	H14	ENSMUSG00000051627	H1f4	-0.343	0.648	0
Q9CRC8	LRC40	ENSMUSG00000063052	Lrrc40	0.178	0.648	0
Q8BU88	RM22	ENSMUSG00000020514	Mrpl22	-0.473	0.648	1
Q99JV5	STAR4	ENSMUSG00000024378	Stard4	-0.283	0.648	0
Q8R151	ZNFX1	ENSMUSG00000039501	Znfx1	-0.241	0.648	0
A0A1B0GT66	A0A1B0GT66	NA	NA	-0.466	0.649	0
P59913	PCMD1	ENSMUSG00000051285	Pcmtd1	0.394	0.649	0
Q8JZZ7	AGRL2	NA	NA	0.247	0.65	0
P54254	ATX1	ENSMUSG00000046876	Atxn1	-0.29	0.65	0
Q9ERD7	TBB3	ENSMUSG00000062380	Tubb3	0.238	0.65	1
Q9D5T0	ATAD1	ENSMUSG00000013662	Atad1	0.225	0.651	1
Q8BHN7	CL029	ENSMUSG00000046567	4930430F08Rik	0.238	0.651	0
E9Q6H8	E9Q6H8	ENSMUSG00000030231	Plekha5	0.362	0.651	0
Q9CZN8	GATA	ENSMUSG00000019863	Qrsl1	0.226	0.651	1
A6H5Y3	METH	ENSMUSG00000021311	Mtr	0.191	0.651	0
A2AT37	A2AT37	ENSMUSG00000043241	Upf2	0.203	0.652	0
Q9DCJ5	NDUA8	ENSMUSG00000026895	Ndufa8	-0.256	0.652	1
Q8CI75	DI3L2	ENSMUSG00000053333	Dis3l2	0.236	0.653	0
P38532	HSF1	ENSMUSG00000022556	Hsf1	0.242	0.653	0
Q9CQ80	VPS25	ENSMUSG00000078656	Vps25	0.275	0.653	0
Q921Q3	ALG1	ENSMUSG00000039427	Alg1	0.238	0.654	0
Q91XF0	PNPO	ENSMUSG00000018659	Pnpo	0.681	0.654	1
Q8BPG6	SUMF2	ENSMUSG00000025538	Sumf2	0.24	0.654	0
O88990	ACTN3	ENSMUSG00000006457	Actn3	0.802	0.655	0
Q9CZJ1	UTP11	ENSMUSG00000028907	Utp11	0.244	0.655	0
Q61838	PZP	NA	NA	-0.184	0.656	0
Q8CDJ8	STON1	ENSMUSG00000033855	Ston1	0.188	0.656	0
Q8C4V4	FBXL3	ENSMUSG00000022124	Fbxl3	0.198	0.657	0
Q8CFI0	NED4L	NA	NA	0.167	0.657	0
Q8VHN8	TIRR	ENSMUSG00000022516	Nudt16l1	0.145	0.657	0
Q9D8T4	TV23B	ENSMUSG00000014177	Tvp23b	-0.178	0.657	0
Q8BH95	ECHM	ENSMUSG00000025465	Echs1	0.274	0.658	1
Q61249	IGBP1	ENSMUSG00000031221	Igbp1	-0.507	0.658	0
P17751	TPIS	ENSMUSG00000023456	Tpi1	0.636	0.658	1
Q9R0P5	DEST	ENSMUSG00000015932	Dstn	-0.287	0.659	0
P46718	PDCD2	ENSMUSG00000014771	Pdcd2	0.423	0.659	0
P35235	PTN11	ENSMUSG00000043733	Ptpn11	-0.192	0.659	0
Q8BP27	SFR1	ENSMUSG00000025066	Sfr1	-0.437	0.659	0
Q9QZ06	TOLIP	ENSMUSG00000025139	Tollip	-0.281	0.659	0
Q922X9	ANM7	ENSMUSG00000060098	Prmt7	0.257	0.66	0
P97376	FRG1	ENSMUSG00000031590	Frg1	0.198	0.66	0
Q9D6Y7	MSRA	ENSMUSG00000054733	Msra	0.254	0.66	1
A3KGV1	ODFP2	ENSMUSG00000026790	Odf2	-0.232	0.66	0
P58137	ACOT8	ENSMUSG00000017307	Acot8	0.318	0.661	0
Q8BIF0	C99L2	ENSMUSG00000035776	Cd99l2	-0.527	0.661	0
Q9WUM4	COR1C	ENSMUSG00000004530	Coro1c	-0.186	0.661	0
Q8C9X6	EPC1	ENSMUSG00000024240	Epc1	0.275	0.661	0
Q6KAU4	MB12B	ENSMUSG00000038740	Mvb12b	-0.272	0.661	0
Q80TJ7	PHF8	ENSMUSG00000041229	Phf8	-0.254	0.661	0
Q64131	RUNX3	NA	NA	-0.245	0.661	0
Q8CIF6	SIDT2	ENSMUSG00000034908	Sidt2	-0.401	0.661	0
P37804	TAGL	ENSMUSG00000032085	Tagln	-0.5	0.661	0
Q75NR7	RECQ4	ENSMUSG00000033762	Recql4	0.324	0.662	0
P11214	TPA	ENSMUSG00000031538	Plat	-0.719	0.662	0
Q8BH15	CNO10	ENSMUSG00000056167	Cnot10	0.161	0.663	0
Q00558	F8I2	NA	NA	-0.377	0.663	0
Q61595	KTN1	ENSMUSG00000021843	Ktn1	0.229	0.663	0
Q8C181	MBNL2	ENSMUSG00000022139	Mbnl2	0.238	0.663	0
Q6P549	SHIP2	ENSMUSG00000032737	Inppl1	-0.21	0.663	0
A2AAY5	SPD2B	ENSMUSG00000040711	Sh3pxd2b	0.171	0.663	0
Q9JKK7	TMOD2	ENSMUSG00000032186	Tmod2	-0.523	0.663	0
Q8BTF7	DNLI4	ENSMUSG00000049717	Lig4	0.209	0.664	0
P21956	MFGM	ENSMUSG00000030605	Mfge8	-0.781	0.664	0
Q61468	MSLN	ENSMUSG00000063011	Msln	0.518	0.664	0
P0CG50	UBC	ENSMUSG00000008348	Ubc	-0.226	0.664	0
Q9DBH0	WWP2	ENSMUSG00000031930	Wwp2	-0.386	0.664	0
P26040	EZRI	ENSMUSG00000052397	Ezr	0.479	0.665	0
Q91W18	TDRD3	ENSMUSG00000022019	Tdrd3	0.287	0.665	0
P52912	TIA1	ENSMUSG00000071337	Tia1	0.163	0.665	0
Q60930	VDAC2	ENSMUSG00000021771	Vdac2	0.223	0.665	1
Q78T54	VMA21	ENSMUSG00000073131	Vma21	-0.498	0.665	0
Q5SF07	IF2B2	ENSMUSG00000033581	Igf2bp2	0.42	0.666	0
Q8CIM8	INT4	ENSMUSG00000025133	Ints4	0.151	0.666	0
Q69Z66	MYSM1	ENSMUSG00000062627	Mysm1	0.299	0.666	0
O70400	PDLI1	ENSMUSG00000055044	Pdlim1	0.247	0.666	0
Q6PDG5	SMRC2	ENSMUSG00000025369	Smarcc2	-0.323	0.666	0
P97390	VPS45	ENSMUSG00000015747	Vps45	0.286	0.666	0
Q6P5H6	FRMD5	ENSMUSG00000027238	Frmd5	-0.442	0.667	0
F8VQC1	F8VQC1	ENSMUSG00000036323	Srp72	0.18	0.668	0
P05132	KAPCA	ENSMUSG00000005469	Prkaca	-0.183	0.668	0
P70271	PDLI4	ENSMUSG00000020388	Pdlim4	-0.558	0.668	0
Q80X82	SYMPK	NA	NA	0.219	0.668	0
Q8VDL4	ADPGK	ENSMUSG00000025236	Adpgk	0.187	0.669	0
P70295	AUP1	NA	NA	0.211	0.669	0
Q8BT07	CEP55	ENSMUSG00000024989	Cep55	-0.367	0.669	0
P21995	EMB	ENSMUSG00000021728	Emb	0.205	0.669	0
Q9WVH4	FOXO3	ENSMUSG00000048756	Foxo3	0.278	0.669	0
P68181	KAPCB	ENSMUSG00000005034	Prkacb	0.164	0.669	0
Q91ZX7	LRP1	ENSMUSG00000040249	Lrp1	0.181	0.669	0
Q8CGB6	TNS2	ENSMUSG00000037003	Tns2	0.299	0.669	0
B1AVZ0	UPP	ENSMUSG00000073016	Uprt	-0.486	0.669	0
Q9DBE8	ALG2	ENSMUSG00000039740	Alg2	0.299	0.67	0
Q9D0S9	HINT2	ENSMUSG00000028470	Hint2	0.388	0.67	1
Q8K4B0	MTA1	NA	NA	0.243	0.67	0
P70206	PLXA1	ENSMUSG00000030084	Plxna1	-0.27	0.67	0
Q9CQE5	RGS10	ENSMUSG00000030844	Rgs10	-0.818	0.67	0
Q9CY50	SSRA	ENSMUSG00000021427	Ssr1	-0.198	0.67	0
Q9WTQ8	TIM23	NA	NA	0.246	0.67	0
P56395	CYB5	ENSMUSG00000024646	Cyb5a	-0.417	0.671	1
Q5SQX6	CYFP2	ENSMUSG00000020340	Cyfip2	-0.211	0.671	0
Q80Y98	DDHD2	ENSMUSG00000061313	Ddhd2	-0.239	0.671	0
Q8C1B7	Septin-11	ENSMUSG00000058013	Septin11	-0.337	0.671	0
Q9QZS3	NUMB	ENSMUSG00000021224	Numb	-0.196	0.672	0
Q3UIW5	RNF10	ENSMUSG00000041740	Rnf10	-0.49	0.672	0
Q8K1X1	WDR11	ENSMUSG00000042055	Wdr11	0.25	0.672	0
E9PXC0	E9PXC0	ENSMUSG00000079108	Srp54c	0.154	0.673	0
P02802	MT1	ENSMUSG00000031765	Mt1	1.12	0.673	0
Q9WU42	NCOR2	ENSMUSG00000029478	Ncor2	-0.187	0.673	0
Q91XU0	WRIP1	ENSMUSG00000021400	Wrnip1	-0.294	0.673	0
Q8BH93	MISSL	ENSMUSG00000021840	Mapk1ip1l	0.264	0.674	0
P46460	NSF	ENSMUSG00000034187	Nsf	-0.157	0.674	0
Q9D6W8	BORC6	ENSMUSG00000045176	Borcs6	-0.228	0.675	0
Q99LJ5	CKLF3	ENSMUSG00000031875	Cmtm3	-0.723	0.675	0
Q8VCH0	THIKB	ENSMUSG00000010651	Acaa1b	0.221	0.675	1
Q9CZU4	ERAL1	ENSMUSG00000020832	Eral1	0.292	0.676	1
F8VQB8	F8VQB8	ENSMUSG00000089837	Npcd	-0.298	0.676	0
Q8K396	MND1	ENSMUSG00000033752	Mnd1	0.609	0.676	0
Q501J7	PHAR4	ENSMUSG00000066043	Phactr4	-0.226	0.676	0
Q9D2C7	BI1	ENSMUSG00000023010	Tmbim6	0.393	0.677	0
B7ZMP1	XPP3	ENSMUSG00000022401	Xpnpep3	0.256	0.677	1
Q62446	FKBP3	ENSMUSG00000020949	Fkbp3	0.265	0.678	0
A2APV2	FMNL2	ENSMUSG00000036053	Fmnl2	0.238	0.678	0
Q62356	FSTL1	ENSMUSG00000022816	Fstl1	-0.308	0.678	0
P17710	HXK1	ENSMUSG00000037012	Hk1	-0.299	0.678	1
Q3UQ28	PXDN	ENSMUSG00000020674	Pxdn	-0.305	0.678	0
Q80X80	C2C2L	ENSMUSG00000032120	C2cd2l	-0.255	0.679	0
Q9CXT8	MPPB	ENSMUSG00000029017	Pmpcb	0.237	0.679	1
Q9D1X0	NOL3	ENSMUSG00000014776	Nol3	1.02	0.679	0
P43883	PLIN2	ENSMUSG00000028494	Plin2	0.326	0.68	0
Q921L5	COG2	ENSMUSG00000031979	Cog2	0.264	0.681	0
Q99KB8	GLO2	ENSMUSG00000024158	Hagh	-0.305	0.681	1
Q3U1C6	TATD3	ENSMUSG00000026632	Tatdn3	0.35	0.681	0
Q9D6K7	TTC33	ENSMUSG00000022151	Ttc33	0.281	0.681	0
Q9D0V8	CINP	ENSMUSG00000021276	Cinp	0.252	0.682	0
Q9WUV0	ORC5	ENSMUSG00000029012	Orc5	0.312	0.682	0
Q8BMS9	RASF2	ENSMUSG00000027339	Rassf2	0.381	0.682	0
Q99N93	RM16	ENSMUSG00000024683	Mrpl16	-0.307	0.682	1
Q80YR5	SAFB2	ENSMUSG00000042625	Safb2	0.147	0.682	0
O54984	ASNA	ENSMUSG00000052456	Asna1	0.25	0.683	0
Q80UK8	INT2	ENSMUSG00000018068	Ints2	0.157	0.683	0
Q61136	PRP4B	ENSMUSG00000021413	Prpf4b	-0.264	0.683	0
Q9D4V7	RABL3	ENSMUSG00000022827	Rabl3	0.405	0.683	0
Q5I043	UBP28	ENSMUSG00000032267	Usp28	-0.238	0.683	0
Q6TEK5	VKORL	ENSMUSG00000066735	Vkorc1l1	-0.235	0.683	0
Q8R0X2	CACL1	ENSMUSG00000033417	Cacul1	-0.176	0.684	0
Q9QWH1	PHC2	ENSMUSG00000028796	Phc2	0.201	0.684	0
Q9EP53	TSC1	ENSMUSG00000026812	Tsc1	0.151	0.684	0
Q9CQL6	RM35	ENSMUSG00000052962	Mrpl35	-0.341	0.685	1
Q9JJN6	CNBP1	ENSMUSG00000028988	Ctnnbip1	-0.262	0.686	0
Q61712	DNJC1	ENSMUSG00000026740	Dnajc1	-0.337	0.686	0
Q05816	FABP5	ENSMUSG00000027533	Fabp5	-0.358	0.686	0
Q8VCE2	GPN1	ENSMUSG00000064037	Gpn1	0.294	0.686	0
Q9JMG7	HDGR3	ENSMUSG00000025104	Hdgfl3	0.483	0.686	0
Q5PRF0	HTR5A	ENSMUSG00000035181	Heatr5a	-0.244	0.686	0
Q9QWT9	KIFC1	ENSMUSG00000024301	Kifc5b	0.173	0.686	0
Q9ERS4	PKHA3	ENSMUSG00000002733	Plekha3	-0.28	0.686	0
P98083	SHC1	ENSMUSG00000042626	Shc1	0.183	0.686	0
Q80WQ2	VAC14	ENSMUSG00000010936	Vac14	0.206	0.686	0
O88597	BECN1	ENSMUSG00000035086	Becn1	0.161	0.687	0
P15379	CD44	ENSMUSG00000005087	Cd44	-0.371	0.687	0
Q6PDI5	ECM29	ENSMUSG00000050812	Ecpas	0.28	0.687	0
P54754	EPHB3	ENSMUSG00000005958	Ephb3	0.362	0.687	0
Q8R5K4	NOL6	ENSMUSG00000028430	Nol6	0.325	0.687	0
Q8VE62	PAIP1	ENSMUSG00000025451	Paip1	-0.339	0.687	0
Q9D4J7	PHF6	ENSMUSG00000025626	Phf6	-0.54	0.687	0
Q9JHP7	PLGT2	ENSMUSG00000026047	Poglut2	0.384	0.687	0
O88531	PPT1	ENSMUSG00000028657	Ppt1	0.468	0.687	0
Q9Z321	TOP3B	ENSMUSG00000022779	Top3b	0.301	0.687	0
Q6P4S8	INT1	ENSMUSG00000029547	Ints1	0.184	0.688	0
Q3UM45	PP1R7	ENSMUSG00000026275	Ppp1r7	0.289	0.688	0
Q68EF0	RAB3I	ENSMUSG00000064181	Rab3ip	0.373	0.688	0
Q924H5	RA51C	ENSMUSG00000007646	Rad51c	0.375	0.689	0
Q8K2B0	SC65	ENSMUSG00000006931	P3h4	-0.408	0.689	0
Q9JLJ1	SELK	ENSMUSG00000042682	Selenok	-0.41	0.689	0
P61022	CHP1	ENSMUSG00000014077	Chp1	-0.191	0.69	0
Q9CYA0	CREL2	ENSMUSG00000023272	Creld2	-0.317	0.69	0
Q61166	MARE1	ENSMUSG00000027479	Mapre1	-0.357	0.69	0
Q8CFV4	NRN1	ENSMUSG00000039114	Nrn1	-0.952	0.69	0
Q9DD19	RASF7	ENSMUSG00000038618	Rassf7	-0.425	0.69	0
P62492	RB11A	ENSMUSG00000004771	Rab11a	-0.195	0.69	0
Q9Z1S5	2020-09-03	ENSMUSG00000022456	2020-09-03	-0.414	0.69	0
Q3TMV7	PYRD1	ENSMUSG00000041671	Pyroxd1	0.205	0.691	0
Q9CWX4	RUSD4	ENSMUSG00000032044	Rpusd4	0.221	0.691	1
Q921Z5	TFIP8	ENSMUSG00000062210	Tnfaip8	0.306	0.692	0
Q0HA38	TT21B	ENSMUSG00000034848	Ttc21b	0.199	0.692	0
E9PW37	E9PW37	ENSMUSG00000070565	Rasal2	-0.283	0.693	0
Q9CS74	ECD	ENSMUSG00000021810	Ecd	-0.323	0.693	0
Q62426	CYTB	ENSMUSG00000005054	Cstb	-0.422	0.694	0
Q6SJ95	TBPL2	ENSMUSG00000061809	Tbpl2	0.216	0.694	0
Q61315	APC	NA	NA	-0.255	0.695	0
Q7TPH6	MYCB2	ENSMUSG00000033004	Mycbp2	0.314	0.695	0
P42208	2020-09-02	ENSMUSG00000026276	2020-09-02	-0.275	0.695	0
Q7TQ95	LNP	ENSMUSG00000009207	Lnpk	-0.282	0.696	0
Q6QD59	SEC20	ENSMUSG00000024191	Bnip1	0.304	0.696	0
Q91VM3	WIPI4	ENSMUSG00000039382	Wdr45	-0.155	0.697	0
Q7TQC5	APTX	ENSMUSG00000028411	Aptx	0.253	0.698	0
P28231	CXB3	ENSMUSG00000042367	Gjb3	-0.672	0.698	0
Q8BGY7	F210A	ENSMUSG00000038121	Fam210a	0.252	0.698	1
Q8BVU0	LRCH3	ENSMUSG00000022801	Lrch3	0.158	0.698	0
Q9JIS8	S12A4	ENSMUSG00000017765	Slc12a4	0.202	0.698	0
Q9CZL2	F241A	ENSMUSG00000050549	Fam241a	-0.436	0.699	0
Q9Z2V5	HDAC6	ENSMUSG00000031161	Hdac6	-0.579	0.699	0
Q9D6Z1	NOP56	ENSMUSG00000027405	Nop56	0.304	0.699	0
Q8BMD6	TM260	ENSMUSG00000036339	Tmem260	0.355	0.699	0
Q8R0Z5	MFRN2	ENSMUSG00000040414	Slc25a28	0.252	0.7	1
O55126	NIPS2	NA	NA	0.376	0.7	0
Q8C167	PPCEL	ENSMUSG00000024127	Prepl	0.253	0.7	1
Q811B5	PRR3	ENSMUSG00000038500	Prr3	-0.209	0.7	0
Q8BGD5	CPT1C	ENSMUSG00000007783	Cpt1c	0.308	0.701	1
Q8BZR9	NCBP3	ENSMUSG00000020783	Ncbp3	0.132	0.701	0
Q0VBL3	RBM15	ENSMUSG00000048109	Rbm15	0.154	0.701	0
Q9QZ03	S39A1	ENSMUSG00000052310	Slc39a1	-0.359	0.701	0
Q91VZ6	SMAP1	ENSMUSG00000026155	Smap1	-0.168	0.701	0
Q3ULF4	SPG7	ENSMUSG00000000738	Spg7	-0.288	0.701	1
P59326	YTHD1	ENSMUSG00000038848	Ythdf1	-0.284	0.701	0
A0A0J9YUD5	A0A0J9YUD5	NA	NA	0.161	0.702	0
Q99KJ8	DCTN2	ENSMUSG00000025410	Dctn2	-0.209	0.702	0
Q64695	EPCR	ENSMUSG00000027611	Procr	0.807	0.702	0
P02469	LAMB1	ENSMUSG00000002900	Lamb1	0.819	0.702	0
Q91VL8	TE2IP	ENSMUSG00000033430	Terf2ip	0.203	0.702	0
P56213	ALR	ENSMUSG00000040888	Gfer	0.339	0.703	1
Q08093	CNN2	ENSMUSG00000004665	Cnn2	-0.341	0.703	0
Q8K012	FBP1L	NA	NA	0.392	0.703	0
Q8BM72	HSP13	ENSMUSG00000032932	Hspa13	-0.344	0.703	0
Q6ZPU9	KBP	ENSMUSG00000036955	Kif1bp	-0.167	0.703	0
Q3U2S4	OTUD5	ENSMUSG00000031154	Otud5	-0.267	0.703	0
Q91WA6	SHRPN	ENSMUSG00000022552	Sharpin	0.213	0.703	0
Q78XR0	TPC6A	ENSMUSG00000002043	Trappc6a	0.326	0.703	0
Q9QY76	VAPB	NA	NA	-0.178	0.703	0
Q80YA3	DDHD1	ENSMUSG00000037697	Ddhd1	0.328	0.704	0
Q3THK3	T2FA	ENSMUSG00000002658	Gtf2f1	0.223	0.704	0
P61982	1433G	ENSMUSG00000051391	Ywhag	0.183	0.705	0
O35646	CAN6	ENSMUSG00000067276	Capn6	0.371	0.705	0
Q9CRD2	EMC2	ENSMUSG00000022337	Emc2	-0.137	0.705	1
Q9JKY5	HIP1R	ENSMUSG00000000915	Hip1r	-0.254	0.705	0
O35343	IMA3	ENSMUSG00000027782	Kpna4	-0.176	0.705	0
Q91W59	RBMS1	ENSMUSG00000026970	Rbms1	-0.21	0.705	0
Q8R5K2	UBP33	ENSMUSG00000025437	Usp33	-0.245	0.705	0
Q9D516	CC130	ENSMUSG00000004994	Ccdc130	0.258	0.706	0
Q04857	CO6A1	ENSMUSG00000001119	Col6a1	-0.531	0.706	0
Q68FG0	ZC4H2	ENSMUSG00000035062	Zc4h2	-0.45	0.706	0
O35218	CPSF2	ENSMUSG00000041781	Cpsf2	0.18	0.707	0
Q9DAR7	DCPS	ENSMUSG00000032040	Dcps	0.161	0.707	0
Q91YM4	FAKD4	ENSMUSG00000000384	Tbrg4	-0.359	0.707	1
P39749	FEN1	NA	NA	0.279	0.707	0
Q62504	MINT	ENSMUSG00000040761	Spen	-0.153	0.708	0
Q9D6X6	PRS23	ENSMUSG00000039405	Prss23	-0.865	0.708	0
Q9JM93	AR6P4	ENSMUSG00000029404	Arl6ip4	-0.24	0.709	0
P97450	ATP5J	ENSMUSG00000022890	Atp5j	-0.263	0.709	1
Q921G8	GCP2	ENSMUSG00000025474	Tubgcp2	0.149	0.709	0
Q8CJ96	RASF8	ENSMUSG00000030259	Rassf8	0.2	0.709	0
Q8BQZ4	RLGPB	NA	NA	-0.18	0.709	0
Q91VJ4	STK38	ENSMUSG00000024006	Stk38	-0.157	0.709	0
Q8K4X7	PLCD	ENSMUSG00000023827	Agpat4	0.197	0.71	0
Q9CXE0	PRDM5	ENSMUSG00000029913	Prdm5	0.325	0.71	0
Q91WM1	STRBP	ENSMUSG00000026915	Strbp	-0.277	0.71	0
O35127	C10	ENSMUSG00000072772	Grcc10	0.257	0.711	0
Q8K2Q5	CHCH7	ENSMUSG00000042198	Chchd7	-0.346	0.711	1
P58686	CI016	ENSMUSG00000039195	1110008P14Rik	-0.342	0.711	0
Q9JKJ9	CP39A	ENSMUSG00000023963	Cyp39a1	-0.893	0.711	0
D3Z6H8	DCAM2	ENSMUSG00000063953	Amd2	-0.308	0.711	0
Q60931	VDAC3	ENSMUSG00000008892	Vdac3	0.159	0.711	1
O54833	CSK22	ENSMUSG00000046707	Csnk2a2	0.228	0.712	0
Q3TXU5	DHYS	ENSMUSG00000060038	Dhps	0.256	0.712	0
O70378	EMC8	ENSMUSG00000031819	Emc8	-0.272	0.712	0
O09044	SNP23	ENSMUSG00000027287	Snap23	-0.192	0.712	0
Q80VP0	TCPR1	ENSMUSG00000066621	Tecpr1	-0.218	0.712	0
Q99JY0	ECHB	ENSMUSG00000059447	Hadhb	-0.345	0.713	1
Q99KR3	LACB2	ENSMUSG00000025937	Lactb2	0.416	0.713	1
Q8R3G1	PP1R8	ENSMUSG00000028882	Ppp1r8	0.177	0.713	0
P70388	RAD50	NA	NA	0.138	0.713	0
Q8R2M2	TDIF2	ENSMUSG00000039756	Dnttip2	0.252	0.713	0
Q6ZPJ3	UBE2O	ENSMUSG00000020802	Ube2o	-0.219	0.713	0
Q8K015	CENPO	ENSMUSG00000020652	Cenpo	0.244	0.714	0
Q9CR63	COX16	ENSMUSG00000091803	Cox16	-0.33	0.714	1
Q8QZV7	INT13	ENSMUSG00000040250	Ints13	0.162	0.714	0
Q8JZV7	NAGA	ENSMUSG00000036820	Amdhd2	0.309	0.714	0
Q3TDX8	NB5R4	ENSMUSG00000032872	Cyb5r4	-0.266	0.714	0
D3YYU8	OBSL1	ENSMUSG00000026211	Obsl1	-0.237	0.714	0
P23506	PIMT	NA	NA	-0.177	0.714	0
Q9CQT5	POMP	ENSMUSG00000029649	Pomp	-0.821	0.714	0
Q9D2G5	SYNJ2	ENSMUSG00000023805	Synj2	0.162	0.714	0
O88522	NEMO	ENSMUSG00000004221	Ikbkg	-0.206	0.715	0
Q8JZX3	POC1A	ENSMUSG00000023345	Poc1a	-0.194	0.715	0
Q6NVE8	WDR44	ENSMUSG00000036769	Wdr44	-0.381	0.715	0
Q6P8H8	ALG8	ENSMUSG00000035704	Alg8	0.224	0.716	0
Q8BIG7	CMTD1	ENSMUSG00000021773	Comtd1	0.371	0.716	1
Q9D1A2	CNDP2	ENSMUSG00000024644	Cndp2	-0.318	0.716	0
Q80TQ2	CYLD	ENSMUSG00000036712	Cyld	-0.268	0.716	0
P97480	EYA3	ENSMUSG00000028886	Eya3	0.268	0.716	0
O35639	ANXA3	ENSMUSG00000029484	Anxa3	-0.299	0.717	0
Q9QWV9	CCNT1	ENSMUSG00000011960	Ccnt1	0.229	0.717	0
Q9WUD8	FAIM1	ENSMUSG00000032463	Faim	-0.335	0.717	0
Q921I2	KLDC4	NA	NA	-0.243	0.717	0
P97355	SPSY	ENSMUSG00000071708	Sms	-0.517	0.717	0
Q8BL74	TF3C2	ENSMUSG00000106864	Gtf3c2	0.196	0.717	0
P97473	TRBP2	ENSMUSG00000023051	Tarbp2	0.209	0.717	0
Q91YD6	VILL	ENSMUSG00000038775	Vill	0.453	0.717	0
P68510	1433F	ENSMUSG00000018965	Ywhah	-0.137	0.718	0
Q9JI39	ABCBA	ENSMUSG00000031974	Abcb10	-0.426	0.718	1
Q7TNL5	Q7TNL5	NA	NA	-0.154	0.718	0
Q9Z2I8	SUCB2	ENSMUSG00000061838	Suclg2	-0.435	0.718	1
Q6ZPJ0	TEX2	ENSMUSG00000040548	Tex2	-0.197	0.718	0
Q80X50	UBP2L	ENSMUSG00000042520	Ubap2l	-0.223	0.718	0
Q9QZ88	VPS29	ENSMUSG00000029462	Vps29	-0.158	0.718	0
Q91WM2	HDHD5	ENSMUSG00000058979	Hdhd5	0.198	0.719	1
Q920Q8	NS1BP	ENSMUSG00000023150	Ivns1abp	-0.217	0.719	0
Q3V1T4	P3H1	ENSMUSG00000028641	P3h1	-0.598	0.719	0
O88643	PAK1	NA	NA	-0.373	0.719	0
P97819	PLPL9	ENSMUSG00000042632	Pla2g6	0.256	0.719	0
A2AGT5	CKAP5	ENSMUSG00000040549	Ckap5	-0.209	0.72	0
P17047	LAMP2	ENSMUSG00000016534	Lamp2	-0.788	0.72	0
Q9DBN5	LONP2	ENSMUSG00000047866	Lonp2	0.237	0.72	1
Q9WTL7	LYPA2	ENSMUSG00000028670	Lypla2	0.316	0.72	0
Q8BY02	NKRF	ENSMUSG00000044149	Nkrf	-0.37	0.72	0
Q5PR69	CRAD	ENSMUSG00000036377	C530008M17Rik	-0.63	0.721	0
Q8CDD8	KCD20	ENSMUSG00000005936	Kctd20	-0.34	0.721	0
Q9ES74	NEK7	ENSMUSG00000026393	Nek7	-0.118	0.721	0
Q91ZA3	PCCA	ENSMUSG00000041650	Pcca	0.236	0.721	1
Q9JJA2	COG8	ENSMUSG00000031916	Cog8	0.193	0.722	0
Q03173	ENAH	ENSMUSG00000022995	Enah	0.475	0.722	0
Q8BVA5	LDAH	ENSMUSG00000037669	Ldah	0.316	0.722	0
P09411	PGK1	ENSMUSG00000062070	Pgk1	-0.551	0.722	0
Q9R1Q7	PLP2	ENSMUSG00000031146	Plp2	-0.587	0.722	0
Q9WVA2	TIM8A	ENSMUSG00000048007	Timm8a1	-0.573	0.722	0
O08529	CAN2	ENSMUSG00000026509	Capn2	-0.308	0.723	0
Q6NSQ9	G6PC3	ENSMUSG00000034793	G6pc3	0.303	0.723	0
O09030	I13R1	ENSMUSG00000017057	Il13ra1	-0.589	0.723	0
P70188	KIFA3	ENSMUSG00000026585	Kifap3	-0.147	0.723	0
Q8BMA6	SRP68	ENSMUSG00000020780	Srp68	0.163	0.723	0
Q8BYL4	SYYM	ENSMUSG00000022792	Yars2	0.233	0.723	1
P51863	VA0D1	ENSMUSG00000013160	Atp6v0d1	-0.296	0.723	0
Q9Z0M6	CD97	ENSMUSG00000002885	Adgre5	-0.631	0.724	0
Q8BVI4	DHPR	ENSMUSG00000015806	Qdpr	-0.266	0.724	1
Q921N8	GPS2	ENSMUSG00000023170	Gps2	-0.554	0.724	0
Q921F4	HNRLL	ENSMUSG00000024095	Hnrnpll	0.147	0.724	0
Q99K90	TAB2	ENSMUSG00000015755	Tab2	0.244	0.724	0
P42125	ECI1	ENSMUSG00000024132	Eci1	0.365	0.725	1
Q9JHD2	KAT2A	ENSMUSG00000020918	Kat2a	0.223	0.725	0
Q9D1F5	MRNIP	ENSMUSG00000020381	Mrnip	0.504	0.725	0
Q64133	AOFA	ENSMUSG00000025037	Maoa	-0.425	0.726	1
Q6VNB8	WDFY3	ENSMUSG00000043940	Wdfy3	-0.151	0.726	0
Q7TPR4	ACTN1	ENSMUSG00000015143	Actn1	0.2	0.727	0
P20060	HEXB	ENSMUSG00000021665	Hexb	-0.474	0.727	0
Q8CGF6	WDR47	ENSMUSG00000040389	Wdr47	-0.18	0.727	0
O35544	EAA4	ENSMUSG00000005357	Slc1a6	-0.561	0.728	0
Q8BGZ2	F168A	ENSMUSG00000029461	Fam168a	-0.289	0.728	0
Q9WV30	NFAT5	ENSMUSG00000003847	Nfat5	-0.31	0.728	0
Q9CY97	SSU72	ENSMUSG00000029038	Ssu72	0.239	0.728	0
Q9D061	ACBD6	ENSMUSG00000033701	Acbd6	0.161	0.729	0
Q6NSQ7	LTV1	ENSMUSG00000019814	Ltv1	-0.396	0.729	0
Q80YV2	NIPA	ENSMUSG00000039130	Zc3hc1	0.173	0.729	0
E9PYL2	PRR12	ENSMUSG00000046574	Prr12	-0.262	0.729	0
Q99JR5	TINAL	ENSMUSG00000028776	Tinagl1	0.494	0.729	0
Q9CWU4	CA052	ENSMUSG00000036873	2410004B18Rik	-0.398	0.73	0
P18653	KS6A1	ENSMUSG00000003644	Rps6ka1	0.382	0.73	0
P47857	PFKAM	ENSMUSG00000033065	Pfkm	0.256	0.73	0
Q9WUF3	C8AP2	ENSMUSG00000028282	Casp8ap2	0.599	0.731	0
Q8K2D6	DCTD	ENSMUSG00000031562	Dctd	0.475	0.731	0
Q9JLY7	DUS14	ENSMUSG00000018648	Dusp14	0.338	0.731	0
P27046	MA2A1	ENSMUSG00000024085	Man2a1	-0.321	0.731	0
P28660	NCKP1	ENSMUSG00000027002	Nckap1	-0.178	0.731	0
Q9R1Z7	PTPS	ENSMUSG00000032067	Pts	0.325	0.731	1
Q9Z0V7	TI17B	ENSMUSG00000031158	Timm17b	-0.506	0.731	1
Q6PD29	ZN513	ENSMUSG00000043059	Zfp513	0.657	0.731	0
P28474	ADHX	ENSMUSG00000028138	Adh5	0.158	0.732	0
Q9R1A8	COP1	ENSMUSG00000040782	Cop1	-0.302	0.732	0
P26883	FKB1A	ENSMUSG00000032966	Fkbp1a	-0.262	0.732	0
Q8BQR4	KANL2	ENSMUSG00000022992	Kansl2	0.237	0.732	0
Q99LC9	PEX6	ENSMUSG00000002763	Pex6	0.156	0.732	0
Q8BU11	TOX4	ENSMUSG00000016831	Tox4	0.11	0.732	0
Q6PEV3	WIPF2	ENSMUSG00000038013	Wipf2	0.157	0.732	0
Q99JX3	GORS2	ENSMUSG00000014959	Gorasp2	-0.264	0.733	0
Q9WV70	NOC2L	NA	NA	0.259	0.733	0
Q8BQ30	PPR18	ENSMUSG00000034595	Ppp1r18	0.223	0.733	0
Q8BYA0	TBCD	ENSMUSG00000039230	Tbcd	0.171	0.733	0
Q91ZJ5	UGPA	ENSMUSG00000001891	Ugp2	-0.307	0.733	0
Q9JI19	FIBP	ENSMUSG00000024911	Fibp	0.258	0.734	0
Q8BGW1	FTO	ENSMUSG00000055932	Fto	-0.22	0.734	0
Q8BG17	NOL12	ENSMUSG00000033099	Nol12	0.249	0.734	0
P42337	PK3CA	ENSMUSG00000027665	Pik3ca	-0.132	0.734	0
Q9D338	RM19	ENSMUSG00000030045	Mrpl19	-0.248	0.734	1
P21981	TGM2	ENSMUSG00000037820	Tgm2	0.386	0.734	0
Q99L13	3HIDH	ENSMUSG00000029776	Hibadh	0.225	0.735	1
Q9CXV9	DCNL5	ENSMUSG00000032002	Dcun1d5	-0.229	0.735	0
Q8BTJ4	ENPP4	ENSMUSG00000023961	Enpp4	0.204	0.735	0
Q3UNA4	NXT2	ENSMUSG00000042271	Nxt2	-0.409	0.735	0
Q91X43	SH319	ENSMUSG00000028082	Sh3d19	-0.298	0.735	0
Q9D6R2	IDH3A	ENSMUSG00000032279	Idh3a	-0.348	0.736	1
Q62348	TSN	ENSMUSG00000026374	Tsn	0.184	0.736	0
P41241	CSK	ENSMUSG00000032312	Csk	0.122	0.737	0
B9EJR8	DAAF5	ENSMUSG00000025857	Dnaaf5	0.265	0.737	0
Q6PGH2	JUPI2	ENSMUSG00000024165	Jpt2	-0.274	0.737	0
E9Q5G3	KIF23	ENSMUSG00000032254	Kif23	-0.323	0.737	0
O09110	MP2K3	ENSMUSG00000018932	Map2k3	-0.349	0.737	0
Q6KCD5	NIPBL	ENSMUSG00000022141	Nipbl	0.187	0.737	0
P10711	TCEA1	ENSMUSG00000033813	Tcea1	0.215	0.737	0
Q8BGX2	TIM29	ENSMUSG00000048429	Timm29	-0.294	0.737	0
Q8R0K9	E2F4	ENSMUSG00000014859	E2f4	-0.283	0.738	0
P17182	ENOA	ENSMUSG00000063524	Eno1	0.338	0.738	0
Q922G2	FA76A	ENSMUSG00000028878	Fam76a	-0.253	0.738	0
Q9Z2C4	MTMR1	ENSMUSG00000015214	Mtmr1	-0.418	0.738	0
Q6P8X1	SNX6	ENSMUSG00000005656	Snx6	0.245	0.738	0
Q61333	TNAP2	ENSMUSG00000021281	Tnfaip2	0.377	0.738	0
A3KMP2	TTC38	ENSMUSG00000035944	Ttc38	-0.266	0.738	0
Q9QZD4	XPF	ENSMUSG00000022545	Ercc4	0.155	0.738	0
Q8K1E6	ALKB3	ENSMUSG00000040174	Alkbh3	0.288	0.739	0
Q8K0V4	CNOT3	ENSMUSG00000035632	Cnot3	0.262	0.739	0
P49718	MCM5	NA	NA	0.188	0.739	0
Q9CPV5	PMF1	ENSMUSG00000028066	Pmf1	-0.252	0.739	0
P20108	PRDX3	ENSMUSG00000024997	Prdx3	-0.231	0.739	1
Q0VF76	Q0VF76	ENSMUSG00000046196	Ttc39d	-0.813	0.739	0
Q62159	RHOC	ENSMUSG00000002233	Rhoc	-0.259	0.739	0
Q80W37	SPN1	ENSMUSG00000055334	Snupn	-0.18	0.739	0
Q99N50	SYTL2	ENSMUSG00000030616	Sytl2	-0.495	0.739	0
Q8C176	TAF2	NA	NA	0.165	0.739	0
Q3TUH1	TAM41	NA	NA	-0.209	0.739	0
Q9D3D0	TTPAL	ENSMUSG00000017679	Ttpal	-0.212	0.739	0
Q80TV8	CLAP1	ENSMUSG00000064302	Clasp1	-0.16	0.74	0
Q61937	NPM	ENSMUSG00000057113	Npm1	0.411	0.74	0
Q9R0L6	PCM1	ENSMUSG00000031592	Pcm1	0.158	0.74	0
Q80X41	VRK1	ENSMUSG00000021115	Vrk1	0.221	0.74	0
P59999	ARPC4	ENSMUSG00000079426	Arpc4	-0.178	0.741	0
Q8BL66	EEA1	ENSMUSG00000036499	Eea1	-0.159	0.741	0
Q6DFZ1	Q6DFZ1	ENSMUSG00000025224	Gbf1	-0.176	0.741	0
Q8C7Q4	RBM4	ENSMUSG00000094936	Rbm4	0.187	0.741	0
P47941	CRKL	ENSMUSG00000006134	Crkl	0.143	0.742	0
E9PZ26	E9PZ26	ENSMUSG00000022387	Brd1	0.166	0.742	0
Q9DC51	GNAI3	ENSMUSG00000000001	Gnai3	-0.356	0.742	0
Q9DBC7	KAP0	ENSMUSG00000020612	Prkar1a	-0.174	0.742	0
Q8BX09	RBBP5	ENSMUSG00000026439	Rbbp5	0.162	0.742	0
Q80X71	T106B	ENSMUSG00000029571	Tmem106b	-0.182	0.742	0
P58802	TB10A	ENSMUSG00000034412	Tbc1d10a	-0.238	0.742	0
O55029	COPB2	ENSMUSG00000032458	Copb2	-0.188	0.743	0
O54956	DPOE2	ENSMUSG00000020974	Pole2	0.153	0.743	0
Q5DTZ0	NYNRI	ENSMUSG00000075592	Nynrin	0.249	0.743	0
Q3UPL0	SC31A	ENSMUSG00000035325	Sec31a	-0.225	0.743	0
O35316	SC6A6	ENSMUSG00000030096	Slc6a6	-0.351	0.743	0
Q78RX3	SIM12	ENSMUSG00000042380	Smim12	0.192	0.743	0
Q61542	STAR3	ENSMUSG00000018167	Stard3	0.254	0.743	0
Q00993	UFO	ENSMUSG00000002602	Axl	-0.449	0.743	0
Q9D7B6	ACAD8	ENSMUSG00000031969	Acad8	-0.196	0.744	1
Q8K2I9	FBH1	ENSMUSG00000058594	Fbh1	0.187	0.744	0
Q9WV60	GSK3B	ENSMUSG00000022812	Gsk3b	0.137	0.744	0
O35594	IFT81	ENSMUSG00000029469	Ift81	0.211	0.744	0
O55236	MCE1	ENSMUSG00000028274	Rngtt	0.143	0.744	0
Q8R143	PTTG	ENSMUSG00000009291	Pttg1ip	-0.496	0.744	0
Q569Z6	TR150	ENSMUSG00000043962	Thrap3	0.14	0.744	0
Q80VJ3	DNPH1	ENSMUSG00000040658	Dnph1	0.302	0.745	0
E9Q616	E9Q616	ENSMUSG00000069833	Ahnak	-0.498	0.745	0
Q8K013	GTPBA	ENSMUSG00000040464	Gtpbp10	0.284	0.745	1
P58044	IDI1	ENSMUSG00000058258	Idi1	-0.57	0.745	0
Q91VK4	ITM2C	ENSMUSG00000026223	Itm2c	-0.266	0.745	0
Q9D358	PPAC	ENSMUSG00000044573	Acp1	0.148	0.745	0
Q7TMY4	THOC7	ENSMUSG00000053453	Thoc7	-0.206	0.745	0
Q9D1C1	UBE2C	ENSMUSG00000001403	Ube2c	-0.632	0.745	0
O08715	AKAP1	ENSMUSG00000018428	Akap1	-0.164	0.746	1
P35585	AP1M1	ENSMUSG00000003033	Ap1m1	0.171	0.746	0
Q3UZ39	LRRF1	ENSMUSG00000026305	Lrrfip1	-0.217	0.746	0
Q61216	MRE11	ENSMUSG00000031928	Mre11a	0.181	0.746	0
P62340	TBPL1	ENSMUSG00000071359	Tbpl1	0.784	0.746	0
Q6PDY2	AEDO	ENSMUSG00000057134	Ado	-0.136	0.747	0
B2RXQ2	B2RXQ2	ENSMUSG00000037519	Ppfia1	-0.202	0.747	0
Q9JMG2	C1GLC	ENSMUSG00000048970	C1galt1c1	-0.427	0.747	0
P21619	LMNB2	ENSMUSG00000062075	Lmnb2	0.249	0.747	0
P20664	PRI1	ENSMUSG00000025395	Prim1	-0.244	0.747	0
Q8BGM4	Q8BGM4	ENSMUSG00000040557	Mettl27	0.295	0.747	0
Q8BH97	RCN3	ENSMUSG00000019539	Rcn3	-0.497	0.747	0
P09925	SURF1	ENSMUSG00000015790	Surf1	0.141	0.747	1
Q9ERA0	TFCP2	ENSMUSG00000009733	Tfcp2	0.374	0.747	0
Q91V83	TTI1	ENSMUSG00000027650	Tti1	0.16	0.747	0
Q8BGE6	ATG4B	ENSMUSG00000026280	Atg4b	-0.22	0.748	0
Q5XJY5	COPD	ENSMUSG00000032096	Arcn1	-0.201	0.748	0
Q8K358	PIGU	NA	NA	0.199	0.748	0
Q9D7H3	RTCA	ENSMUSG00000000339	Rtca	-0.2	0.748	0
O55131	2020-09-07	ENSMUSG00000001833	2020-09-07	-0.262	0.748	0
P31786	ACBP	ENSMUSG00000026385	Dbi	-0.317	0.749	1
Q6PA06	ATLA2	ENSMUSG00000059811	Atl2	0.242	0.749	0
Q8BHG9	CGBP1	ENSMUSG00000054604	Cggbp1	0.124	0.749	0
O70152	DPM1	ENSMUSG00000078919	Dpm1	-0.237	0.749	0
Q80V86	INT8	ENSMUSG00000040738	Ints8	0.153	0.749	0
Q3UXZ9	KDM5A	ENSMUSG00000030180	Kdm5a	0.207	0.749	0
P70202	LXN	ENSMUSG00000047557	Lxn	-0.905	0.749	0
Q75N73	S39AE	ENSMUSG00000022094	Slc39a14	-0.144	0.749	0
P50247	SAHH	ENSMUSG00000048087	Gm4737	-0.251	0.749	0
Q64092	TFE3	ENSMUSG00000000134	Tfe3	-0.345	0.749	0
Q9CYV5	TM135	ENSMUSG00000039428	Tmem135	0.596	0.749	0
Q6PE15	ABHDA	ENSMUSG00000033157	Abhd10	-0.451	0.75	1
P07356	ANXA2	ENSMUSG00000032231	Anxa2	-0.29	0.75	0
Q61313	AP2B	ENSMUSG00000025927	Tfap2b	-0.367	0.75	0
P62743	AP2S1	ENSMUSG00000008036	Ap2s1	-0.277	0.75	0
Q8K2F0	BRD3	ENSMUSG00000026918	Brd3	-0.188	0.75	0
Q9D168	INT12	ENSMUSG00000028016	Ints12	0.169	0.75	0
Q571G4	LIN54	ENSMUSG00000035310	Lin54	-0.169	0.75	0
P63328	PP2BA	ENSMUSG00000028161	Ppp3ca	0.445	0.75	0
Q9D820	PRXD1	ENSMUSG00000032673	Prorsd1	-0.198	0.75	0
Q5SUR0	PUR4	ENSMUSG00000020899	Pfas	0.315	0.75	0
Q3TMP1	Q3TMP1	ENSMUSG00000041303	Gtf3c3	0.183	0.75	0
Q6A000	MOONR	ENSMUSG00000020807	4933427D14Rik	-0.393	0.751	0
Q9ERS2	NDUAD	ENSMUSG00000036199	Ndufa13	-0.193	0.751	1
Q8BFP9	PDK1	ENSMUSG00000006494	Pdk1	0.547	0.751	1
Q91X88	PMGT1	ENSMUSG00000028700	Pomgnt1	-0.264	0.751	0
P98203	ARVC	ENSMUSG00000000325	Arvcf	0.333	0.752	0
Q80SU7	GVIN1	ENSMUSG00000078606	Gm4070	-1.37	0.752	0
Q8VEK3	HNRPU	ENSMUSG00000039630	Hnrnpu	0.229	0.752	0
Q62189	SNRPA	ENSMUSG00000061479	Snrpa	0.197	0.752	0
Q8C7V3	UTP15	ENSMUSG00000041747	Utp15	0.227	0.752	0
Q9QZE5	COPG1	ENSMUSG00000030058	Copg1	-0.252	0.753	0
Q9CWQ0	DPH5	ENSMUSG00000033554	Dph5	0.239	0.753	0
Q9CR20	IR3IP	ENSMUSG00000090000	Ier3ip1	-0.378	0.753	0
Q80Y84	KDM5B	ENSMUSG00000042207	Kdm5b	0.255	0.753	0
Q8BG30	NELFA	ENSMUSG00000029111	Nelfa	0.167	0.753	0
Q8C5P5	NT5D1	ENSMUSG00000039480	Nt5dc1	0.169	0.753	0
Q99KR7	PPIF	ENSMUSG00000021868	Ppif	0.419	0.753	1
Q9CQR6	PPP6	ENSMUSG00000026753	Ppp6c	-0.17	0.753	0
Q14AI6	RUSD3	ENSMUSG00000051169	Rpusd3	0.277	0.753	1
Q65Z40	WAPL	ENSMUSG00000041408	Wapl	0.114	0.753	0
Q9CQP3	CHCH5	ENSMUSG00000037938	Chchd5	0.281	0.754	1
Q9JMK2	KC1E	ENSMUSG00000022433	Csnk1e	0.148	0.754	0
P16951	ATF2	ENSMUSG00000027104	Atf2	0.192	0.755	0
B2RRD7	BRPF1	ENSMUSG00000001632	Brpf1	0.108	0.755	0
Q8BGD8	COA6	ENSMUSG00000051671	Coa6	-0.291	0.755	1
Q9Z2G0	FEM1B	ENSMUSG00000032244	Fem1b	-0.163	0.755	0
Q6PGG6	GNL3L	ENSMUSG00000025266	Gnl3l	-0.297	0.755	0
Q9WTI7	MYO1C	ENSMUSG00000017774	Myo1c	-0.346	0.755	0
Q9CWF2	TBB2B	ENSMUSG00000045136	Tubb2b	-0.614	0.755	0
Q8K2X8	TF2H5	ENSMUSG00000034345	Gtf2h5	0.245	0.755	0
P35123	UBP4	ENSMUSG00000032612	Usp4	0.127	0.755	0
Q811B1	XYLT1	ENSMUSG00000030657	Xylt1	-0.362	0.755	0
Q5SQY2	BOD1	ENSMUSG00000044502	Bod1	-0.274	0.756	0
Q8BGZ4	CDC23	ENSMUSG00000024370	Cdc23	0.165	0.756	0
P52734	FGD1	ENSMUSG00000025265	Fgd1	-0.267	0.756	0
Q8CG64	FKRP	ENSMUSG00000048920	Fkrp	0.252	0.756	0
Q8C1D8	IWS1	ENSMUSG00000024384	Iws1	0.163	0.756	0
Q64520	KGUA	ENSMUSG00000020444	Guk1	0.292	0.756	1
Q9D071	MMS19	ENSMUSG00000025159	Mms19	0.161	0.756	0
Q9WUK4	RFC2	ENSMUSG00000023104	Rfc2	0.152	0.756	0
Q91V92	ACLY	ENSMUSG00000020917	Acly	0.209	0.757	1
Q6PAL7	AHDC1	ENSMUSG00000037692	Ahdc1	0.154	0.757	0
Q69ZA1	CDK13	ENSMUSG00000041297	Cdk13	-0.213	0.757	0
A2ALW5	DJC25	ENSMUSG00000070972	Dnajc25	-0.269	0.757	0
P17183	ENOG	ENSMUSG00000004267	Eno2	0.403	0.757	0
F8VPN4	F8VPN4	ENSMUSG00000033400	Agl	-0.232	0.757	0
Q3U7U3	FBX7	ENSMUSG00000001786	Fbxo7	-0.179	0.757	0
Q62417	SRBS1	ENSMUSG00000025006	Sorbs1	-0.726	0.757	0
Q8VD76	TF2H3	ENSMUSG00000029387	Gtf2h3	0.312	0.757	0
Q91WJ8	FUBP1	NA	NA	0.145	0.758	0
Q9WVM1	RGAP1	ENSMUSG00000023015	Racgap1	-0.283	0.758	0
P35545	UBIM	ENSMUSG00000038274	Fau	-0.317	0.758	0
Q9CQ60	6PGL	ENSMUSG00000031807	Pgls	0.253	0.759	0
P61205	ARF3	ENSMUSG00000051853	Arf3	0.255	0.759	0
Q9QZA0	CAH5B	ENSMUSG00000031373	Car5b	-1.01	0.759	1
Q8VEH6	CBWD1	ENSMUSG00000024878	Cbwd1	0.164	0.759	0
Q6P6I6	GRL1A	ENSMUSG00000032199	Polr2m	0.2	0.759	0
Q8K215	LYRM4	ENSMUSG00000046573	Lyrm4	-0.209	0.759	1
Q9EQC5	SCYL1	ENSMUSG00000024941	Scyl1	-0.136	0.759	0
Q9CX11	UTP23	ENSMUSG00000022313	Utp23	0.399	0.759	0
Q9QYC0	ADDA	ENSMUSG00000029106	Add1	-0.224	0.76	0
Q9QZB7	ARP10	ENSMUSG00000021076	Actr10	-0.132	0.76	0
Q91VK1	BZW2	ENSMUSG00000020547	Bzw2	0.251	0.76	0
[truncated: 5,253 more rows]
