# Supplementary material for: The mitochondrial methylation potential gates mitoribosome assembly
Source: Nat Commun. 2025 Jun 25;16:5388. doi: 10.1038/s41467-025-60977-x (PMC12198368; doi:10.1038/s41467-025-60977-x)
Supplement: Supplementary file 10 — Supplementary Data 11 [file 41467_2025_60977_MOESM10_ESM.xlsx]

## Sheet: Antibodies
Primary Antibodies
Target	Manufacturer	Catalog No.	Dilution
MRPS22 (mS22)	Thermo Fisher	10984-1-AP	1 in 1,000
MRPL28 (bL28m)	Sigma Prestige Antibodies	HPA030594	1 in 1,000
MRPS15 (uS15m)	Proteintech	17006-1-AP	1 in 1,000
MRPL45 (mL45	Proteintech	15682-1-AP	1 in 1,000
MRPS16 (bS16m)	Sigma	HPA050081	1 in 1,000
MRPS35 (mS35)	Proteintech	16457-1-AP	1 in 1,000
MRPL37 (mL37)	Merck	HPA025826	1 in 1,000
HSP60	Enzo Lifesciences	AB1-SPA-807-E	1 in 2,000
RPUSD4	Sigma	HPA039689	1 in 1,000
ERAL1	Proteintech	11478-1-AP	1 in 1,000
Secondary Antibodies
Species	Manufacturer	Catalog No.
Mouse	Cytiva	NA9310	1 in 2,000
Rabbit	Cytiva	NA9340	1 in 2,000

## Sheet: Primers
SamC mouse genotyping
SamC LoxP Fwd	ACAGCTGAGTGCAGTAGAGACC
SamC LoxP Rev	CCATAAGAGATAAGGCACAGAGG
Mlc1f Cre Fwd	CAC GAC CAA GTG ACA GCA AT
Mlc1f Cre Rev	AGA GAC GGA AAT CCA TCG CT
