# Supplementary material for: The mitochondrial methylation potential gates mitoribosome assembly
Source: Nat Commun. 2025 Jun 25;16:5388. doi: 10.1038/s41467-025-60977-x (PMC12198368; doi:10.1038/s41467-025-60977-x)
Supplement: Supplementary file 11 — Supplementary Data 12 [file 41467_2025_60977_MOESM11_ESM.xlsx]

## Sheet: Sheet2
Supplementary Table 12. Cryo-EM data collection, refinement and validation statistics
	state A1	state A2	state A3	state A4	State B1	State B2	State C1	State C2	State D
	(EMD-52044)	(EMD-52045)	(EMD-52046)	(EMD-52408)	(EMD-47791)	(EMD-52047)	(EMD-52049)	(EMD-52430)	(EMD-52048)
	(PDB 9HCC)	(PDB 9HCD)	(PDB 9HCE)		(PDB 9E9C)	(PDB 9HCF)	(PDB 9HCH)		(PDB 9HCG)
Data collection and processing
Microscope	Titan Krios	Titan Krios	Titan Krios	Titan Krios	Titan Krios	Titan Krios	Titan Krios	Titan Krios	Titan Krios
Detector	K3	K3	K3	K3	K3	K3	K3	K3	K3
Magnification	165	165	165	165	165	165	165	165	165
Voltage [kV]	300	300	300	300	300	300	300	300	300
Total electron exposure [e−/Å2]	40	40	40	40	40	40	40	40	40
Defocus range [μm]	-0.4 to -1.8	-0.4 to -1.8	-0.4 to -1.8	-0.4 to -1.8	-0.4 to -1.8	-0.4 to -1.8	-0.4 to -1.8	-0.4 to -1.8	-0.4 to -1.8
Exposure rate (e−/Å2/sec)	20 to 25	20 to 25	20 to 25	20 to 25	20 to 25	20 to 25	20 to 25	20 to 25	20 to 25
Number of frames	40	40	40	40	40	40	40	40	40
Pixel size [Å]	0.846	0.846	0.846	0.846	0.846,0.825	0.846,0.825	0.846,0.825	0.846	0.846
Symmetry imposed	C1	C1	C1	C1	C1	C1	C1	C1	C1
Processed particles (no.)	452.8	452.8	452.8	452.8	452.8	452.8	452.8	452.8	452.8
Final particles (no.)	13.057	33.988	16.018	5.647	6600	22172	55524	49370	97203
Map resolution [Å] (overall)	5.7	4.6	7.3	7.4	3.68	3.1	2.9	3.1	2.9
FSC threshold	0.143	0.143	0.143	0.143	0.143	0.143	0.143	0.143	0.143
Map-sharpening B-factor (overall)	-154.5	-63.8	-250.0	-280.2	-46.0	-38.9	-40.2	-41.5	-42.1
Refinement
Total atoms (all/hydrogen)	175 127/81 770	177 864/83 136	163 844/76 241	NA	199 004/92 159	202854/94050	199 353/92 249	NA	198 953/91 999
Chains (protein/RNA)	1949-02-01	1950-02-01	1949-02-01	NA	1956-02-01	1957-02-01	1956-02-01	NA	1957-02-01
Residues (ProteinRNA)	8 379/1 190	8 547/1 190	7 844/1 129	NA	9 216/1 491	9440/1495	9 202/1 506	NA	9 170/1 510
Metal ions (Mg2+/Zn2+)	0/1	0/1	0/1	NA	1995-02-01	1999-02-01	1999-02-01	NA	105/2
Ligands (2Fe-2S/SAH/ GNP/other)	1/0/0/-	1/0/0/-	1/0/0/-	NA	1/0/2/-	1/0/2/-	1/0/1/-	NA	1/1/0/-
Waters	0	0	0	NA	0	0	0	NA	0
Model to map CC (CCmask/CCbox/CCpeaks/CCvolume)	0.67/0.83/0.47/0.63	0.68/0.82/0.48/0.65	0.67/0.83/0.46/0.61	NA	0.59/0.60/0.47/0.58	0.76/0.73/0.66/0.72	0.75/0.72/0.67/0.73	NA	0.80/0.78/0.72/0.78/0.73
Resolution [Å] by model-to-map FSC, threshold 0.50 (masked/unmasked)	8.4/9.5	8.2/9.3	10.2/11.1	NA	3.6/3.6	3.1/3.1	2.9/2.9	NA	2.9/2.9
Average B-factor (RNA/protein/metal ion and ligand/water)	570.68/555.45/480.84/-	439.59/434.01/290.58/-	681.48/662.14/619.87	NA	8.56/9.69/9.61/-	20.87/20.75/24.26/-	17.76/17.64/17.24/-	NA	37.17/38.91/28.21/-
R.m.s. deviations, bond lengths [Å]/bond angles [°]	0.002/0.442	0.002/0.440	0.002/0.503	NA	0.003/0.526	0.005/0.625	0.006/0.586	NA	0.004/0.573
Validation
Clash score	4.70	4.68	5.53	NA	3.51	4.41	4.22	NA	2.68
Rotamer outliers [%]	0	0	0.02	NA	0	0	0	NA	0
Ramachandran plot [%] (favored/ allowed/disallowed)	97.93/2.07/0.00	98.18/1.82/0.00	97.61/2.37/0.01	NA	97.81/2.12/0.07	96.83/3.17/0.00	97.69/2.29/0.02	NA	97.47/2.68/0.00
CaBLAM outliers [%]	1	1.01	1.29	NA	1.19	1.60	1.47	NA	1.47
Cβ outliers [%]	0	0	0.03	NA	0	0	0	NA	0
MolProbity score	1.26	1.24	1.38	NA	1.19	1.41	1.26	NA	1.16
