# Supplementary material for: The mitochondrial methylation potential gates mitoribosome assembly
Source: Nat Commun. 2025 Jun 25;16:5388. doi: 10.1038/s41467-025-60977-x (PMC12198368; doi:10.1038/s41467-025-60977-x)
Supplement: Supplementary file 14 — Source Data [file 41467_2025_60977_MOESM14_ESM.zip]

Archive with 4 entries (4 files):
- Glasgow et al source data file main figures.xlsx
- __MACOSX/._Glasgow et al source data file main figures.xlsx
- Glasgow et al source data file supplementary figures.xlsx
- __MACOSX/._Glasgow et al source data file supplementary figures.xlsx
