# Supplementary material for: The mitochondrial methylation potential gates mitoribosome assembly
Source: Nat Commun. 2025 Jun 25;16:5388. doi: 10.1038/s41467-025-60977-x (PMC12198368; doi:10.1038/s41467-025-60977-x)
Supplement: Supplementary file 14 — Source Data [file 41467_2025_60977_MOESM14_ESM.zip › Glasgow et al source data file main figures.xlsx]

## Sheet: Fig 1a
Bisulfite pyrosequencing to measure methylation at position 909 and 911 of 12S rRNA
Mouse samples			MEF samples
PC = perfect control (tg/wt fl/wt)			C = Control
KO = knockout tg/wt fl/fl			KO = knockout
	Sample	Type	Position	run 1	run 2	average			8 week Skm				12 week Skm				MEF
	PC1	8 week	909	57	46	51.5				L/L	L/L, mlc1f cre			L/L	L/L, mlc1f cre			Control	KO
	PC1	8 week	911	99	96	97.5
	PC2	8 week	909	57	46	51.5			m4C909	50.8333	24.8333		m4C909	49.5	14.3333		m4C909	45.5	4.33333
	PC2	8 week	911	97	94	95.5			m5C911	96.3333	24.5		m5C911	96.6667	19.6667		m5C911	88.1667	4.33333
	PC3	8 week	909	55	44	49.5
	PC3	8 week	911	99	93	96			std dev m4C909	0.942809	2.39212		std dev m4C909	2.16025	1.31233		std dev m4C909	1.47196	1.0274
	KO1	8 week	909	33	21	27			std dev m5C911	0.849837	6.41613		std dev m5C911	0.235702	5.72033		std dev m5C911	1.0274	1.64992
	KO1	8 week	911	32	31	31.5
	KO2	8 week	909	25	27	26
	KO2	8 week	911	24	8	16
	KO3	8 week	909	26	17	21.5
	KO3	8 week	911	26	26	26
	PC1	12 week	909	47	46	46.5
	PC1	12 week	911	99	95	97
	PC2	12 week	909	59	44	51.5
	PC2	12 week	911	99	94	96.5
	PC3	12 week	909	57	44	50.5
	PC3	12 week	911	98	95	96.5
	KO1	12 week	909	17	8	12.5
	KO1	12 week	911	16	9	12.5
	KO2	12 week	909	20	11	15.5
	KO2	12 week	911	35	18	26.5
	KO3	12 week	909	20	10	15
	KO3	12 week	911	27	13	20
	C1	MEF	909	55	40	47.5
	C1	MEF	911	96	78	87
	C2	MEF	909	48	40	44
	C2	MEF	911	98	81	89.5
	C3	MEF	909	51	39	45
	C3	MEF	911	97	79	88
	KO1	MEF	909	7	2	4.5
	KO1	MEF	911	8	3	5.5
	KO2	MEF	909	4	2	3
	KO2	MEF	911	3	1	2
	KO3	MEF	909	9	2	5.5
	KO3	MEF	911	8	3	5.5
m4C909
	KO Sample	% of control
	8 week	48.8525
	12 week	28.9562
	MEF	9.52381
m5C911
	KO Sample	% of control
	8 week	25.4325
	12 week	20.3448
	MEF	4.91493

## Sheet: Fig 1b
	Raw Proteomics data for skeletal muscle is provided in Extended Data Table 1

## Sheet: Fig 1c
qRT-PCR of mitochondrial transcripts
SAMC MEFs		target	CT	CT mean	target	CT	CT mean	CTT-CTloading	2^(-CT)	Mean +SD	relative values	relative mean+SD		SAMC 8w muscle		target	CT	CT mean	target	CT	CT mean	CTT-CTloading	2^(-CT)	Mean	relative mean+SD	relative mean	relative SD		SAMC 12w muscle		target	CT	CT mean	target	CT	CT mean	CTT-CTloading	2^(-CT)	Mean	relative mean+SD	relative mean	relative SD
Sample 1	KO	12s	15.831	15.849	18S	6.273	6.37	9.479	0.001	0.00168292	42.656	51.2386		1	Wt	12S	11.747	11.796	18S	5.562	5.882	5.914	0.017	0.019	85.871	100	15.84		1	Wt	12S	11.46	11.575	18s	6.246	6.375	5.2	0.027	0.026	105.106	100	4.446
Sample 1	KO	12s	15.848	15.849	18S	6.371	6.37				55.864	7.44		1	Wt	12S	11.829	11.796	18S	5.857	5.882				117.123				1	Wt	12S	11.61	11.575	18s	6.309	6.375				96.99
Sample 1	KO	12s	15.869	15.849	18S	6.466	6.37				55.196			1	Wt	12S	11.812	11.796	18S	6.228	5.882				97.007				1	Wt	12S	11.655	11.575	18s	6.57	6.375				97.904
Sample 2	KO	12s	15.344	15.384	18S	6.213	6.294	9.09	0.002					2	Wt	12S	11.537	11.587	18S	5.793	6.121	5.466	0.023						2	Wt	12S	11.785	11.791	18s	6.342	6.475	5.316	0.025
Sample 2	KO	12s	15.423	15.384	18S	6.275	6.294							2	Wt	12S	11.625	11.587	18S	5.999	6.121								2	Wt	12S	11.88	11.791	18s	6.585	6.475
Sample 2	KO	12s	15.386	15.384	18S	6.394	6.294							2	Wt	12S	11.598	11.587	18S	6.57	6.121								2	Wt	12S	11.709	11.791	18s	6.498	6.475
Sample 3	KO	12s	15.361	15.38	18S	6.272	6.273	9.107	0.002					3	Wt	12S	11.848	11.785	18S	5.97	6.047	5.738	0.019						3	Wt	12S	11.629	11.611	18s	6.286	6.309	5.303	0.025
Sample 3	KO	12s	15.398	15.38	18S	6.271	6.273							3	Wt	12S	11.767	11.785	18S	5.988	6.047								3	Wt	12S	11.667	11.611	18s	6.315	6.309
Sample 3	KO	12s	15.382	15.38	18S	6.276	6.273							3	Wt	12S	11.739	11.785	18S	6.182	6.047								3	Wt	12S	11.539	11.611	18s	6.326	6.309
Sample 4	Wt	12s	14.39	14.336	18S	6.171	6.135	8.201	0.003	0.00328448	103.461	100		4	KO	12S	11.727	11.683	18S	6.439	6.368	5.315	0.025	0.022	130.033	115.94	15.155		4	KO	12S	10.202	10.204	18s	6.529	6.482	3.723	0.076	0.076	292.634	293.191	6.56
Sample 4	Wt	12s	14.293	14.336	18S	6.112	6.135				85.466	13.1497		4	KO	12S	11.694	11.683	18S	6.36	6.368				99.909				4	KO	12S	10.212	10.204	18s	6.458	6.482				300.013
Sample 4	Wt	12s	14.326	14.336	18S	6.122	6.135				111.073			4	KO	12S	11.629	11.683	18S	6.305	6.368				117.879				4	KO	12S	10.199	10.204	18s	6.458	6.482				286.927
Sample 5	Wt	12s	14.625	14.629	18S	6.141	6.153	8.477	0.003					5	KO	12S	11.536	11.536	18S	5.867	5.841	5.695	0.019						5	KO	12S	10.12	10.094	18s	6.383	6.407	3.687	0.078
Sample 5	Wt	12s	14.644	14.629	18S	6.154	6.153							5	KO	12S	11.543	11.536	18S	5.787	5.841								5	KO	12S	10.125	10.094	18s	6.411	6.407
Sample 5	Wt	12s	14.619	14.629	18S	6.163	6.153							5	KO	12S	11.529	11.536	18S	5.868	5.841								5	KO	12S	10.036	10.094	18s	6.427	6.407
Sample 6	Wt	12s	14.35	14.374	18S	6.288	6.275	8.099	0.004					6	KO	12S	11.465	11.439	18S	6.009	5.982	5.457	0.023						6	KO	12S	10.448	10.456	18s	6.689	6.705	3.751	0.074
Sample 6	Wt	12s	14.404	14.374	18S	6.257	6.275							6	KO	12S	11.398	11.439	18S	5.986	5.982								6	KO	12S	10.422	10.456	18s	6.702	6.705
Sample 6	Wt	12s	14.367	14.374	18S	6.28	6.275							6	KO	12S	11.452	11.439	18S	5.951	5.982								6	KO	12S	10.498	10.456	18s	6.723	6.705
Sample 1	KO	16s	14.196	14.25	18S	6.273	6.37	7.88	0.004	0.00454915	57.659	61.7883		1	Wt	16S	10.325	10.417	18S	5.562	5.882	4.535	0.043	0.057	76.11	100	21.008		1	Wt	16S	10.499	10.451	18s	6.246	6.375	4.077	0.059	0.055	108.275	100	8.004
Sample 1	KO	16s	14.292	14.25	18S	6.371	6.37				65.666	4.00925		1	Wt	16S	10.42	10.417	18S	5.857	5.882				115.587				1	Wt	16S	10.386	10.451	18s	6.309	6.375				92.298
Sample 1	KO	16s	14.261	14.25	18S	6.466	6.37				62.04			1	Wt	16S	10.505	10.417	18S	6.228	5.882				108.304				1	Wt	16S	10.469	10.451	18s	6.57	6.375				99.427
Sample 2	KO	16s	13.998	13.986	18S	6.213	6.294	7.692	0.005					2	Wt	16S	10.278	10.053	18S	5.793	6.121	3.932	0.066						2	Wt	16S	10.776	10.782	18s	6.342	6.475	4.307	0.051
Sample 2	KO	16s	13.982	13.986	18S	6.275	6.294							2	Wt	16S	9.972	10.053	18S	5.999	6.121								2	Wt	16S	10.788	10.782	18s	6.585	6.475
Sample 2	KO	16s	13.98	13.986	18S	6.394	6.294							2	Wt	16S	9.908	10.053	18S	6.57	6.121								2	Wt	16S	10.782	10.782	18s	6.498	6.475
Sample 3	KO	16s	14.049	14.047	18S	6.272	6.273	7.774	0.005					3	Wt	16S	10.49	10.072	18S	5.97	6.047	4.026	0.061						3	Wt	16S	10.504	10.508	18s	6.286	6.309	4.2	0.054
Sample 3	KO	16s	14.018	14.047	18S	6.271	6.273							3	Wt	16S	9.973	10.072	18S	5.988	6.047								3	Wt	16S	10.505	10.508	18s	6.315	6.309
Sample 3	KO	16s	14.075	14.047	18S	6.276	6.273							3	Wt	16S	9.755	10.072	18S	6.182	6.047								3	Wt	16S	10.517	10.508	18s	6.326	6.309
Sample 4	Wt	16s	13.27	13.214	18S	6.171	6.135	7.079	0.007	0.00736247	100.467	100		4	KO	16S	9.574	9.598	18S	6.439	6.368	3.23	0.107	0.095	188.012	167.054	50.349		4	KO	16S	8.918	8.89	18s	6.529	6.482	2.408	0.188	0.187	344.186	340.87	35.06
Sample 4	Wt	16s	13.144	13.214	18S	6.112	6.135				92.525	7.253		4	KO	16S	9.794	9.598	18S	6.36	6.368				109.611				4	KO	16S	8.866	8.89	18s	6.458	6.482				304.269
Sample 4	Wt	16s	13.23	13.214	18S	6.122	6.135				107.008			4	KO	16S	9.425	9.598	18S	6.305	6.368				203.538				4	KO	16S	8.885	8.89	18s	6.458	6.482				374.154
Sample 5	Wt	16s	13.299	13.35	18S	6.141	6.153	7.198	0.007					5	KO	16S	9.844	9.849	18S	5.867	5.841	4.008	0.062						5	KO	16S	8.994	8.993	18s	6.383	6.407	2.586	0.167
Sample 5	Wt	16s	13.423	13.35	18S	6.154	6.153							5	KO	16S	9.973	9.849	18S	5.787	5.841								5	KO	16S	9.03	8.993	18s	6.411	6.407
Sample 5	Wt	16s	13.33	13.35	18S	6.163	6.153							5	KO	16S	9.73	9.849	18S	5.868	5.841								5	KO	16S	8.955	8.993	18s	6.427	6.407
Sample 6	Wt	16s	13.277	13.263	18S	6.288	6.275	6.988	0.008					6	KO	16S	8.928	9.097	18S	6.009	5.982	3.115	0.115						6	KO	16S	8.985	8.992	18s	6.689	6.705	2.288	0.205
Sample 6	Wt	16s	13.28	13.263	18S	6.257	6.275							6	KO	16S	9.22	9.097	18S	5.986	5.982								6	KO	16S	8.944	8.992	18s	6.702	6.705
Sample 6	Wt	16s	13.233	13.263	18S	6.28	6.275							6	KO	16S	9.145	9.097	18S	5.951	5.982								6	KO	16S	9.048	8.992	18s	6.723	6.705
Sample 1	KO	nd1	18.16	18.148	18S	6.273	6.37	11.779	0	0.000311173	263.976	288.574		1	Wt	ND1	14.795	14.916	18S	5.562	5.882	9.034	0.002	0.002	96.219	100	11.352		1	Wt	ND1	14.869	14.86	18s	6.246	6.375	8.485	0.003	0.002	116.276	100	15.078
Sample 1	KO	nd1	18.121	18.148	18S	6.371	6.37				298.494	21.435		1	Wt	ND1	14.974	14.916	18S	5.857	5.882				112.76				1	Wt	ND1	14.894	14.86	18s	6.309	6.375				86.51
Sample 1	KO	nd1	18.164	18.148	18S	6.466	6.37				303.252			1	Wt	ND1	14.978	14.916	18S	6.228	5.882				91.021				1	Wt	ND1	14.818	14.86	18s	6.57	6.375				97.214
Sample 2	KO	nd1	17.863	17.895	18S	6.213	6.294	11.601	0					2	Wt	ND1	14.956	14.926	18S	5.793	6.121	8.805	0.002						2	Wt	ND1	15.37	15.387	18s	6.342	6.475	8.912	0.002
Sample 2	KO	nd1	17.909	17.895	18S	6.275	6.294							2	Wt	ND1	14.931	14.926	18S	5.999	6.121								2	Wt	ND1	15.38	15.387	18s	6.585	6.475
Sample 2	KO	nd1	17.914	17.895	18S	6.394	6.294							2	Wt	ND1	14.891	14.926	18S	6.57	6.121								2	Wt	ND1	15.412	15.387	18s	6.498	6.475
Sample 3	KO	nd1	17.836	17.851	18S	6.272	6.273	11.578	0					3	Wt	ND1	15.194	15.161	18S	5.97	6.047	9.114	0.002						3	Wt	ND1	15.053	15.053	18s	6.286	6.309	8.744	0.002
Sample 3	KO	nd1	17.89	17.851	18S	6.271	6.273							3	Wt	ND1	15.17	15.161	18S	5.988	6.047								3	Wt	ND1	15.041	15.053	18s	6.315	6.309
Sample 3	KO	nd1	17.829	17.851	18S	6.276	6.273							3	Wt	ND1	15.118	15.161	18S	6.182	6.047								3	Wt	ND1	15.064	15.053	18s	6.326	6.309
Sample 4	Wt	nd1	19.374	19.336	18S	6.171	6.135	13.2	0	0.000107831	98.543	100		4	KO	ND1	14.131	14.11	18S	6.439	6.368	7.742	0.005	0.004	235.511	202.216	29.942		4	KO	ND1	12.923	12.867	18s	6.529	6.482	6.386	0.012	0.011	498.339	469.824	27.083
Sample 4	Wt	nd1	19.346	19.336	18S	6.112	6.135			9.69442e-06	91.827	8.99		4	KO	ND1	14.11	14.11	18S	6.36	6.368				177.498				4	KO	ND1	12.856	12.867	18s	6.458	6.482				444.446
Sample 4	Wt	nd1	19.286	19.336	18S	6.122	6.135				109.63			4	KO	ND1	14.09	14.11	18S	6.305	6.368				193.64				4	KO	ND1	12.823	12.867	18s	6.458	6.482				466.686
Sample 5	Wt	nd1	19.447	19.455	18S	6.141	6.153	13.302	0					5	KO	ND1	14.023	13.991	18S	5.867	5.841	8.15	0.004						5	KO	ND1	12.975	12.958	18s	6.383	6.407	6.551	0.011
Sample 5	Wt	nd1	19.463	19.455	18S	6.154	6.153							5	KO	ND1	14.04	13.991	18S	5.787	5.841								5	KO	ND1	12.984	12.958	18s	6.411	6.407
Sample 5	Wt	nd1	19.453	19.455	18S	6.163	6.153							5	KO	ND1	13.909	13.991	18S	5.868	5.841								5	KO	ND1	12.914	12.958	18s	6.427	6.407
Sample 6	Wt	nd1	19.33	19.322	18S	6.288	6.275	13.046	0					6	KO	ND1	14.023	14.007	18S	6.009	5.982	8.025	0.004						6	KO	ND1	13.147	13.185	18s	6.689	6.705	6.481	0.011
Sample 6	Wt	nd1	19.283	19.322	18S	6.257	6.275							6	KO	ND1	14.005	14.007	18S	5.986	5.982								6	KO	ND1	13.211	13.185	18s	6.702	6.705
Sample 6	Wt	nd1	19.352	19.322	18S	6.28	6.275							6	KO	ND1	13.992	14.007	18S	5.951	5.982								6	KO	ND1	13.197	13.185	18s	6.723	6.705
Sample 1	KO	nd2	20.607	20.612	18S	6.273	6.37	14.242	0	5.60439e-05	122.577	133.154		1	Wt	ND2	14.96	14.586	18S	5.562	5.882	8.704	0.002	0.002	97.269	100	3.027		1	Wt	ND2	15.538	15.518	18s	6.246	6.375	9.143	0.002	0.001	123.614	100	23.564
Sample 1	KO	nd2	20.654	20.612	18S	6.371	6.37				131.126	11.724		1	Wt	ND2	13.895	14.586	18S	5.857	5.882				103.254				1	Wt	ND2	15.602	15.518	18s	6.309	6.375				76.486
Sample 1	KO	nd2	20.575	20.612	18S	6.466	6.37				145.76			1	Wt	ND2	14.904	14.586	18S	6.228	5.882				99.476				1	Wt	ND2	15.415	15.518	18s	6.57	6.375				99.9
Sample 2	KO	nd2	20.46	20.439	18S	6.213	6.294	14.145	0					2	Wt	ND2	14.891	14.739	18S	5.793	6.121	8.618	0.003						2	Wt	ND2	16.339	16.311	18s	6.342	6.475	9.836	0.001
Sample 2	KO	nd2	20.442	20.439	18S	6.275	6.294							2	Wt	ND2	14.933	14.739	18S	5.999	6.121								2	Wt	ND2	16.276	16.311	18s	6.585	6.475
Sample 2	KO	nd2	20.417	20.439	18S	6.394	6.294							2	Wt	ND2	14.392	14.739	18S	6.57	6.121								2	Wt	ND2	16.317	16.311	18s	6.498	6.475
Sample 3	KO	nd2	20.243	20.266	18S	6.272	6.273	13.993	0					3	Wt	ND2	15.195	14.718	18S	5.97	6.047	8.672	0.002						3	Wt	ND2	15.745	15.76	18s	6.286	6.309	9.451	0.001
Sample 3	KO	nd2	20.315	20.266	18S	6.271	6.273							3	Wt	ND2	14.696	14.718	18S	5.988	6.047								3	Wt	ND2	15.799	15.76	18s	6.315	6.309
Sample 3	KO	nd2	20.239	20.266	18S	6.276	6.273							3	Wt	ND2	14.264	14.718	18S	6.182	6.047								3	Wt	ND2	15.735	15.76	18s	6.326	6.309
Sample 4	Wt	nd2	20.649	20.638	18S	6.171	6.135	14.502	0	4.20894e-05	102.387	100		4	KO	ND2	14.945	14.748	18S	6.439	6.368	8.38	0.003	0.003	121.769	116.669	5.472		4	KO	ND2	15.036	15.053	18s	6.529	6.482	8.572	0.003	0.002	183.724	151.857	31.903
Sample 4	Wt	nd2	20.628	20.638	18S	6.112	6.135				85.865	13.105		4	KO	ND2	14.827	14.748	18S	6.36	6.368				110.889				4	KO	ND2	15.077	15.053	18s	6.458	6.482				119.918
Sample 4	Wt	nd2	20.636	20.638	18S	6.122	6.135				111.748			4	KO	ND2	14.472	14.748	18S	6.305	6.368				117.349				4	KO	ND2	15.046	15.053	18s	6.458	6.482				151.927
Sample 5	Wt	nd2	20.966	20.909	18S	6.141	6.153	14.756	0					5	KO	ND2	14.58	14.356	18S	5.867	5.841	8.515	0.003						5	KO	ND2	15.662	15.594	18s	6.383	6.407	9.187	0.002
Sample 5	Wt	nd2	20.881	20.909	18S	6.154	6.153							5	KO	ND2	14.32	14.356	18S	5.787	5.841								5	KO	ND2	15.529	15.594	18s	6.411	6.407
Sample 5	Wt	nd2	20.879	20.909	18S	6.163	6.153							5	KO	ND2	14.167	14.356	18S	5.868	5.841								5	KO	ND2	15.591	15.594	18s	6.427	6.407
Sample 6	Wt	nd2	20.541	20.651	18S	6.288	6.275	14.376	0					6	KO	ND2	14.345	14.415	18S	6.009	5.982	8.433	0.003						6	KO	ND2	15.521	15.55	18s	6.689	6.705	8.846	0.002
Sample 6	Wt	nd2	20.675	20.651	18S	6.257	6.275							6	KO	ND2	14.436	14.415	18S	5.986	5.982								6	KO	ND2	15.585	15.55	18s	6.702	6.705
Sample 6	Wt	nd2	20.738	20.651	18S	6.28	6.275							6	KO	ND2	14.465	14.415	18S	5.951	5.982								6	KO	ND2	15.545	15.55	18s	6.723	6.705
Sample 1	KO	nd4	20.017	20.005	18S	6.273	6.37	13.635	0	8.08854e-05	135.097	139.058		1	Wt	ND3	17.154	17.081	18S	5.562	5.882	11.199	0	0.001	82.513	100	18.681		1	Wt	ND3	16.566	16.644	18s	6.246	6.375	10.269	0.001	0.001	118.432	100	20.029
Sample 1	KO	nd4	20.012	20.005	18S	6.371	6.37				150.981	10.518		1	Wt	ND3	16.962	17.081	18S	5.857	5.882				119.681				1	Wt	ND3	16.774	16.644	18s	6.309	6.375				78.687
Sample 1	KO	nd4	19.987	20.005	18S	6.466	6.37				131.096			1	Wt	ND3	17.127	17.081	18S	6.228	5.882				97.806				1	Wt	ND3	16.592	16.644	18s	6.57	6.375				102.88
Sample 2	KO	nd4	19.803	19.769	18S	6.213	6.294	13.475	0					2	Wt	ND3	16.81	16.783	18S	5.793	6.121	10.663	0.001						2	Wt	ND3	17.265	17.334	18s	6.342	6.475	10.859	0.001
Sample 2	KO	nd4	19.713	19.769	18S	6.275	6.294							2	Wt	ND3	16.844	16.783	18S	5.999	6.121								2	Wt	ND3	17.389	17.334	18s	6.585	6.475
Sample 2	KO	nd4	19.791	19.769	18S	6.394	6.294							2	Wt	ND3	16.697	16.783	18S	6.57	6.121								2	Wt	ND3	17.348	17.334	18s	6.498	6.475
Sample 3	KO	nd4	19.922	19.952	18S	6.272	6.273	13.679	0					3	Wt	ND3	17.069	17.001	18S	5.97	6.047	10.954	0.001						3	Wt	ND3	16.78	16.781	18s	6.286	6.309	10.472	0.001
Sample 3	KO	nd4	19.969	19.952	18S	6.271	6.273							3	Wt	ND3	16.967	17.001	18S	5.988	6.047								3	Wt	ND3	16.807	16.781	18s	6.315	6.309
Sample 3	KO	nd4	19.964	19.952	18S	6.276	6.273							3	Wt	ND3	16.966	17.001	18S	6.182	6.047								3	Wt	ND3	16.757	16.781	18s	6.326	6.309
Sample 4	Wt	nd4	20.36	20.365	18S	6.171	6.135	14.229	0	5.81667e-05	89.502	100		4	KO	ND3	15.646	15.524	18S	6.439	6.368	9.156	0.002	0.002	340.167	321.163	16.642		4	KO	ND3	13.98	13.959	18s	6.529	6.482	7.477	0.006	0.005	820.306	738.639	70.827
Sample 4	Wt	nd4	20.347	20.365	18S	6.112	6.135				97.691	11.823		4	KO	ND3	15.31	15.524	18S	6.36	6.368				314.129				4	KO	ND3	13.991	13.959	18s	6.458	6.482				694.034
Sample 4	Wt	nd4	20.387	20.365	18S	6.122	6.135				112.808			4	KO	ND3	15.615	15.524	18S	6.305	6.368				309.193				4	KO	ND3	13.905	13.959	18s	6.458	6.482				701.576
Sample 5	Wt	nd4	20.263	20.256	18S	6.141	6.153	14.103	0					5	KO	ND3	15.206	15.111	18S	5.867	5.841	9.27	0.002						5	KO	ND3	14.152	14.125	18s	6.383	6.407	7.718	0.005
Sample 5	Wt	nd4	20.279	20.256	18S	6.154	6.153							5	KO	ND3	15.112	15.111	18S	5.787	5.841								5	KO	ND3	14.066	14.125	18s	6.411	6.407
Sample 5	Wt	nd4	20.226	20.256	18S	6.163	6.153							5	KO	ND3	15.015	15.111	18S	5.868	5.841								5	KO	ND3	14.157	14.125	18s	6.427	6.407
Sample 6	Wt	nd4	20.175	20.171	18S	6.288	6.275	13.896	0					6	KO	ND3	15.242	15.275	18S	6.009	5.982	9.293	0.002						6	KO	ND3	14.451	14.407	18s	6.689	6.705	7.703	0.005
Sample 6	Wt	nd4	20.137	20.171	18S	6.257	6.275							6	KO	ND3	15.253	15.275	18S	5.986	5.982								6	KO	ND3	14.48	14.407	18s	6.702	6.705
Sample 6	Wt	nd4	20.201	20.171	18S	6.28	6.275							6	KO	ND3	15.332	15.275	18S	5.951	5.982								6	KO	ND3	14.291	14.407	18s	6.723	6.705
Sample 1	KO	nd3	20.125	20.128	18S	6.273	6.37	13.758	0	7.8442e-05	150.148	163.19		1	Wt	ND4	15.388	15.429	18S	5.562	5.882	9.547	0.001	0.001	105.016	100	6.659		1	Wt	ND4	15.58	15.531	18s	6.246	6.375	9.156	0.002	0.002	115.224	100	15.371
Sample 1	KO	nd3	20.13	20.128	18S	6.371	6.37				160.828	14.369		1	Wt	ND4	15.427	15.429	18S	5.857	5.882				102.539				1	Wt	ND4	15.438	15.531	18s	6.309	6.375				84.486
Sample 1	KO	nd3	20.129	20.128	18S	6.466	6.37				178.593			1	Wt	ND4	15.473	15.429	18S	6.228	5.882				92.445				1	Wt	ND4	15.574	15.531	18s	6.57	6.375				100.289
Sample 2	KO	nd3	20.011	19.953	18S	6.213	6.294	13.659	0					2	Wt	ND4	15.806	15.702	18S	5.793	6.121	9.582	0.001						2	Wt	ND4	16.133	16.079	18s	6.342	6.475	9.604	0.001
Sample 2	KO	nd3	19.955	19.953	18S	6.275	6.294							2	Wt	ND4	15.684	15.702	18S	5.999	6.121								2	Wt	ND4	16.11	16.079	18s	6.585	6.475
Sample 2	KO	nd3	19.893	19.953	18S	6.394	6.294							2	Wt	ND4	15.617	15.702	18S	6.57	6.121								2	Wt	ND4	15.993	16.079	18s	6.498	6.475
Sample 3	KO	nd3	19.877	19.781	18S	6.272	6.273	13.508	0					3	Wt	ND4	15.774	15.778	18S	5.97	6.047	9.731	0.001						3	Wt	ND4	15.777	15.665	18s	6.286	6.309	9.356	0.002
Sample 3	KO	nd3	19.684	19.781	18S	6.271	6.273							3	Wt	ND4	15.754	15.778	18S	5.988	6.047								3	Wt	ND4	15.622	15.665	18s	6.315	6.309
Sample 3	KO	nd3	19.782	19.781	18S	6.276	6.273							3	Wt	ND4	15.806	15.778	18S	6.182	6.047								3	Wt	ND4	15.597	15.665	18s	6.326	6.309
Sample 4	Wt	nd3	20.506	20.524	18S	6.171	6.135	14.389	0	4.80679e-05	96.966	100		4	KO	ND4	14.855	14.926	18S	6.439	6.368	8.558	0.003	0.002	208.42	190.64	16.861		4	KO	ND4	14.079	14.003	18s	6.529	6.482	7.522	0.005	0.005	357.709	320.066	32.814
Sample 4	Wt	nd3	20.539	20.524	18S	6.112	6.135				92.853	9.053		4	KO	ND4	14.999	14.926	18S	6.36	6.368				174.879				4	KO	ND4	13.968	14.003	18s	6.458	6.482				297.506
Sample 4	Wt	nd3	20.528	20.524	18S	6.122	6.135				110.18			4	KO	ND4	14.925	14.926	18S	6.305	6.368				188.621				4	KO	ND4	13.962	14.003	18s	6.458	6.482				304.983
Sample 5	Wt	nd3	20.607	20.604	18S	6.141	6.153	14.452	0					5	KO	ND4	14.724	14.652	18S	5.867	5.841	8.811	0.002						5	KO	ND4	14.152	14.194	18s	6.383	6.407	7.787	0.005
Sample 5	Wt	nd3	20.646	20.604	18S	6.154	6.153							5	KO	ND4	14.576	14.652	18S	5.787	5.841								5	KO	ND4	14.164	14.194	18s	6.411	6.407
Sample 5	Wt	nd3	20.559	20.604	18S	6.163	6.153							5	KO	ND4	14.657	14.652	18S	5.868	5.841								5	KO	ND4	14.267	14.194	18s	6.427	6.407
Sample 6	Wt	nd3	20.466	20.48	18S	6.288	6.275	14.205	0					6	KO	ND4	14.669	14.684	18S	6.009	5.982	8.702	0.002						6	KO	ND4	14.545	14.456	18s	6.689	6.705	7.752	0.005
Sample 6	Wt	nd3	20.473	20.48	18S	6.257	6.275							6	KO	ND4	14.711	14.684	18S	5.986	5.982								6	KO	ND4	14.425	14.456	18s	6.702	6.705
Sample 6	Wt	nd3	20.501	20.48	18S	6.28	6.275							6	KO	ND4	14.673	14.684	18S	5.951	5.982								6	KO	ND4	14.398	14.456	18s	6.723	6.705
Sample 1	KO	nd5	20.349	20.354	18S	6.273	6.37	13.984	0	6.32276e-05	155.247	159.051		1	Wt	ND5	16.156	16.211	18S	5.562	5.882	10.329	0.001	0.001	93.628	100	9.508		1	Wt	ND5	16.07	16.12	18s	6.246	6.375	9.745	0.001	0.001	118.015	100	19.267
Sample 1	KO	nd5	20.342	20.354	18S	6.371	6.37				165.421	5.551		1	Wt	ND5	16.181	16.211	18S	5.857	5.882				110.928				1	Wt	ND5	16.163	16.12	18s	6.309	6.375				79.688
Sample 1	KO	nd5	20.371	20.354	18S	6.466	6.37				156.485			1	Wt	ND5	16.295	16.211	18S	6.228	5.882				95.444				1	Wt	ND5	16.126	16.12	18s	6.57	6.375				102.297
Sample 2	KO	nd5	20.22	20.187	18S	6.213	6.294	13.892	0					2	Wt	ND5	16.079	16.205	18S	5.793	6.121	10.084	0.001						2	Wt	ND5	16.74	16.786	18s	6.342	6.475	10.311	0.001
Sample 2	KO	nd5	20.128	20.187	18S	6.275	6.294							2	Wt	ND5	16.229	16.205	18S	5.999	6.121								2	Wt	ND5	16.735	16.786	18s	6.585	6.475
Sample 2	KO	nd5	20.211	20.187	18S	6.394	6.294							2	Wt	ND5	16.307	16.205	18S	6.57	6.121								2	Wt	ND5	16.884	16.786	18s	6.498	6.475
Sample 3	KO	nd5	20.22	20.246	18S	6.272	6.273	13.973	0					3	Wt	ND5	16.35	16.348	18S	5.97	6.047	10.301	0.001						3	Wt	ND5	16.247	16.26	18s	6.286	6.309	9.951	0.001
Sample 3	KO	nd5	20.225	20.246	18S	6.271	6.273							3	Wt	ND5	16.279	16.348	18S	5.988	6.047								3	Wt	ND5	16.292	16.26	18s	6.315	6.309
Sample 3	KO	nd5	20.291	20.246	18S	6.276	6.273							3	Wt	ND5	16.415	16.348	18S	6.182	6.047								3	Wt	ND5	16.241	16.26	18s	6.326	6.309
Sample 4	Wt	nd5	21.243	21.021	18S	6.171	6.135	14.886	0	3.97531e-05	83.102	100		4	KO	ND5	15.565	15.496	18S	6.439	6.368	9.128	0.002	0.002	215.294	181.375	31.909		4	KO	ND5	14.818	14.75	18s	6.529	6.482	8.268	0.003	0.003	328.352	283.503	41.447
Sample 4	Wt	nd5	20.929	21.021	18S	6.112	6.135				96.67	18.785		4	KO	ND5	15.489	15.496	18S	6.36	6.368				151.951				4	KO	ND5	14.736	14.75	18s	6.458	6.482				275.542
Sample 4	Wt	nd5	20.891	21.021	18S	6.122	6.135				120.228			4	KO	ND5	15.433	15.496	18S	6.305	6.368				176.881				4	KO	ND5	14.696	14.75	18s	6.458	6.482				246.614
Sample 5	Wt	nd5	20.808	20.82	18S	6.141	6.153	14.667	0					5	KO	ND5	15.502	15.471	18S	5.867	5.841	9.63	0.001						5	KO	ND5	14.939	14.928	18s	6.383	6.407	8.521	0.003
Sample 5	Wt	nd5	20.814	20.82	18S	6.154	6.153							5	KO	ND5	15.489	15.471	18S	5.787	5.841								5	KO	ND5	14.961	14.928	18s	6.411	6.407
Sample 5	Wt	nd5	20.839	20.82	18S	6.163	6.153							5	KO	ND5	15.423	15.471	18S	5.868	5.841								5	KO	ND5	14.885	14.928	18s	6.427	6.407
Sample 6	Wt	nd5	20.656	20.628	18S	6.288	6.275	14.353	0					6	KO	ND5	15.35	15.393	18S	6.009	5.982	9.411	0.001						6	KO	ND5	15.414	15.386	18s	6.689	6.705	8.681	0.002
Sample 6	Wt	nd5	20.594	20.628	18S	6.257	6.275							6	KO	ND5	15.501	15.393	18S	5.986	5.982								6	KO	ND5	15.388	15.386	18s	6.702	6.705
Sample 6	Wt	nd5	20.635	20.628	18S	6.28	6.275							6	KO	ND5	15.329	15.393	18S	5.951	5.982								6	KO	ND5	15.357	15.386	18s	6.723	6.705
Sample 1	KO	cytb	21.958	21.991	18S	6.273	6.37	15.621	0	2.06873e-05	62.142	64.78		1	Wt	CYTB	15.796	15.787	18S	5.562	5.882	9.905	0.001	0.001	94.425	100	9.876		1	Wt	CYTB	15.873	15.894	18s	6.246	6.375	9.519	0.001	0.001	119.275	100	19.782
Sample 1	KO	cytb	21.929	21.991	18S	6.371	6.37				67.151	2.515		1	Wt	CYTB	15.606	15.787	18S	5.857	5.882				111.402				1	Wt	CYTB	15.827	15.894	18s	6.309	6.375				79.747
Sample 1	KO	cytb	22.085	21.991	18S	6.466	6.37				65.046			1	Wt	CYTB	15.957	15.787	18S	6.228	5.882				94.173				1	Wt	CYTB	15.983	15.894	18s	6.57	6.375				100.978
Sample 2	KO	cytb	21.845	21.803	18S	6.213	6.294	15.509	0					2	Wt	CYTB	15.835	15.787	18S	5.793	6.121	9.666	0.001						2	Wt	CYTB	16.639	16.575	18s	6.342	6.475	10.1	0.001
Sample 2	KO	cytb	21.796	21.803	18S	6.275	6.294							2	Wt	CYTB	15.785	15.787	18S	5.999	6.121								2	Wt	CYTB	16.525	16.575	18s	6.585	6.475
Sample 2	KO	cytb	21.768	21.803	18S	6.394	6.294							2	Wt	CYTB	15.741	15.787	18S	6.57	6.121								2	Wt	CYTB	16.562	16.575	18s	6.498	6.475
Sample 3	KO	cytb	21.858	21.828	18S	6.272	6.273	15.555	0					3	Wt	CYTB	16.111	15.955	18S	5.97	6.047	9.908	0.001						3	Wt	CYTB	16.128	16.068	18s	6.286	6.309	9.759	0.001
Sample 3	KO	cytb	21.823	21.828	18S	6.271	6.273							3	Wt	CYTB	15.896	15.955	18S	5.988	6.047								3	Wt	CYTB	16.126	16.068	18s	6.315	6.309
Sample 3	KO	cytb	21.803	21.828	18S	6.276	6.273							3	Wt	CYTB	15.859	15.955	18S	6.182	6.047								3	Wt	CYTB	15.952	16.068	18s	6.326	6.309
Sample 4	Wt	cytb	21.316	21.178	18S	6.171	6.135	15.043	0	3.19348e-05	92.786	100		4	KO	CYTB	16.119	15.905	18S	6.439	6.368	9.537	0.001	0.001	121.832	110.809	12.522		4	KO	CYTB	15.625	15.469	18s	6.529	6.482	8.987	0.002	0.002	172.48	143.247	26.937
Sample 4	Wt	cytb	21.284	21.178	18S	6.112	6.135			5.02447e-06	89.167	15.734		4	KO	CYTB	15.963	15.905	18S	6.36	6.368				97.194				4	KO	CYTB	15.587	15.469	18s	6.458	6.482				137.831
Sample 4	Wt	cytb	20.933	21.178	18S	6.122	6.135				118.047			4	KO	CYTB	15.633	15.905	18S	6.305	6.368				113.402				4	KO	CYTB	15.194	15.469	18s	6.458	6.482				119.429
Sample 5	Wt	cytb	21.212	21.253	18S	6.141	6.153	15.1	0					5	KO	CYTB	15.803	15.704	18S	5.867	5.841	9.863	0.001						5	KO	CYTB	15.678	15.718	18s	6.383	6.407	9.311	0.002
Sample 5	Wt	cytb	21.211	21.253	18S	6.154	6.153							5	KO	CYTB	15.657	15.704	18S	5.787	5.841								5	KO	CYTB	15.699	15.718	18s	6.411	6.407
Sample 5	Wt	cytb	21.334	21.253	18S	6.163	6.153							5	KO	CYTB	15.651	15.704	18S	5.868	5.841								5	KO	CYTB	15.776	15.718	18s	6.427	6.407
Sample 6	Wt	cytb	20.99	20.971	18S	6.288	6.275	14.695	0					6	KO	CYTB	15.648	15.622	18S	6.009	5.982	9.64	0.001						6	KO	CYTB	16.23	16.222	18s	6.689	6.705	9.517	0.001
Sample 6	Wt	cytb	20.959	20.971	18S	6.257	6.275							6	KO	CYTB	15.62	15.622	18S	5.986	5.982								6	KO	CYTB	16.201	16.222	18s	6.702	6.705
Sample 6	Wt	cytb	20.963	20.971	18S	6.28	6.275							6	KO	CYTB	15.599	15.622	18S	5.951	5.982								6	KO	CYTB	16.235	16.222	18s	6.723	6.705
Sample 1	KO	atp6/8	19.069	19.07	18S	6.273	6.37	12.7	0	0.000160952	123.009	131.718		1	Wt	ATP6	15.073	14.824	18S	5.562	5.882	8.942	0.002	0.002	87.357	100	11.755		1	Wt	ATP6	15.012	15.023	18s	6.246	6.375	8.648	0.002	0.002	125.271	100	24.73
Sample 1	KO	atp6/8	19.06	19.07	18S	6.371	6.37				127.217	11.631		1	Wt	ATP6	14.621	14.824	18S	5.857	5.882				110.599				1	Wt	ATP6	15.039	15.023	18s	6.309	6.375				75.85
Sample 1	KO	atp6/8	19.079	19.07	18S	6.466	6.37				144.926			1	Wt	ATP6	14.777	14.824	18S	6.228	5.882				102.044				1	Wt	ATP6	15.019	15.023	18s	6.57	6.375				98.879
Sample 2	KO	atp6/8	19.035	18.945	18S	6.213	6.294	12.651	0					2	Wt	ATP6	14.771	14.722	18S	5.793	6.121	8.601	0.003						2	Wt	ATP6	15.836	15.847	18s	6.342	6.475	9.372	0.002
Sample 2	KO	atp6/8	18.97	18.945	18S	6.275	6.294							2	Wt	ATP6	14.715	14.722	18S	5.999	6.121								2	Wt	ATP6	15.828	15.847	18s	6.585	6.475
Sample 2	KO	atp6/8	18.832	18.945	18S	6.394	6.294							2	Wt	ATP6	14.679	14.722	18S	6.57	6.121								2	Wt	ATP6	15.879	15.847	18s	6.498	6.475
Sample 3	KO	atp6/8	18.792	18.736	18S	6.272	6.273	12.463	0					3	Wt	ATP6	15.208	14.764	18S	5.97	6.047	8.717	0.002						3	Wt	ATP6	15.121	15.299	18s	6.286	6.309	8.99	0.002
Sample 3	KO	atp6/8	18.618	18.736	18S	6.271	6.273							3	Wt	ATP6	14.211	14.764	18S	5.988	6.047								3	Wt	ATP6	15.652	15.299	18s	6.315	6.309
Sample 3	KO	atp6/8	18.798	18.736	18S	6.276	6.273							3	Wt	ATP6	14.873	14.764	18S	6.182	6.047								3	Wt	ATP6	15.123	15.299	18s	6.326	6.309
Sample 4	Wt	atp6/8	19.198	19.183	18S	6.171	6.135	13.047	0	0.000122194	96.667	100		4	KO	ATP6	14.468	14.067	18S	6.439	6.368	7.699	0.005	0.004	206.759	181.12	52.883		4	KO	ATP6	13.477	13.5	18s	6.529	6.482	7.018	0.008	0.007	387.826	346.936	44.259
Sample 4	Wt	atp6/8	19.206	19.183	18S	6.112	6.135			1.57023e-05	89.145	12.85		4	KO	ATP6	14.06	14.067	18S	6.36	6.368				120.305				4	KO	ATP6	13.578	13.5	18s	6.458	6.482				299.941
Sample 4	Wt	atp6/8	19.144	19.183	18S	6.122	6.135				114.188			4	KO	ATP6	13.672	14.067	18S	6.305	6.368				216.296				4	KO	ATP6	13.444	13.5	18s	6.458	6.482				353.041
Sample 5	Wt	atp6/8	19.353	19.317	18S	6.141	6.153	13.164	0					5	KO	ATP6	14.69	14.32	18S	5.867	5.841	8.48	0.003						5	KO	ATP6	13.805	13.796	18s	6.383	6.407	7.389	0.006
Sample 5	Wt	atp6/8	19.306	19.317	18S	6.154	6.153							5	KO	ATP6	14.534	14.32	18S	5.787	5.841								5	KO	ATP6	13.864	13.796	18s	6.411	6.407
Sample 5	Wt	atp6/8	19.292	19.317	18S	6.163	6.153							5	KO	ATP6	13.738	14.32	18S	5.868	5.841								5	KO	ATP6	13.718	13.796	18s	6.427	6.407
Sample 6	Wt	atp6/8	19.162	19.082	18S	6.288	6.275	12.807	0					6	KO	ATP6	13.711	13.616	18S	6.009	5.982	7.634	0.005						6	KO	ATP6	13.938	13.858	18s	6.689	6.705	7.154	0.007
Sample 6	Wt	atp6/8	19.021	19.082	18S	6.257	6.275							6	KO	ATP6	13.571	13.616	18S	5.986	5.982								6	KO	ATP6	13.784	13.858	18s	6.702	6.705
Sample 6	Wt	atp6/8	19.064	19.082	18S	6.28	6.275							6	KO	ATP6	13.565	13.616	18S	5.951	5.982								6	KO	ATP6	13.853	13.858	18s	6.723	6.705
Sample 1	KO	coxI	19.766	19.783	18S	6.273	6.37	13.414	0	0.000103087	134.203	150.958		1	Wt	COXI	15.569	15.577	18S	5.562	5.882	9.695	0.001	0.001	93.925	100	12.182		1	Wt	COXI	15.345	15.398	18s	6.246	6.375	9.023	0.002	0.002	112.219	100	11.322
Sample 1	KO	coxI	19.76	19.783	18S	6.371	6.37				175.835	21.972		1	Wt	COXI	15.594	15.577	18S	5.857	5.882				114.025				1	Wt	COXI	15.421	15.398	18s	6.309	6.375				89.865
Sample 1	KO	coxI	19.824	19.783	18S	6.466	6.37				142.837			1	Wt	COXI	15.567	15.577	18S	6.228	5.882				92.051				1	Wt	COXI	15.428	15.398	18s	6.57	6.375				97.916
Sample 2	KO	coxI	19.393	19.318	18S	6.213	6.294	13.024	0					2	Wt	COXI	15.58	15.536	18S	5.793	6.121	9.415	0.001						2	Wt	COXI	15.844	15.819	18s	6.342	6.475	9.344	0.002
Sample 2	KO	coxI	19.207	19.318	18S	6.275	6.294							2	Wt	COXI	15.53	15.536	18S	5.999	6.121								2	Wt	COXI	15.783	15.819	18s	6.585	6.475
Sample 2	KO	coxI	19.353	19.318	18S	6.394	6.294							2	Wt	COXI	15.497	15.536	18S	6.57	6.121								2	Wt	COXI	15.829	15.819	18s	6.498	6.475
Sample 3	KO	coxI	19.592	19.597	18S	6.272	6.273	13.324	0					3	Wt	COXI	15.765	15.771	18S	5.97	6.047	9.724	0.001						3	Wt	COXI	15.555	15.529	18s	6.286	6.309	9.22	0.002
Sample 3	KO	coxI	19.622	19.597	18S	6.271	6.273							3	Wt	COXI	15.797	15.771	18S	5.988	6.047								3	Wt	COXI	15.484	15.529	18s	6.315	6.309
Sample 3	KO	coxI	19.576	19.597	18S	6.276	6.273							3	Wt	COXI	15.75	15.771	18S	6.182	6.047								3	Wt	COXI	15.548	15.529	18s	6.326	6.309
Sample 4	Wt	coxI	20.105	20.104	18S	6.171	6.135	13.968	0	6.82884e-05	91.376	100		4	KO	COXI	15.117	15.151	18S	6.439	6.368	8.783	0.002	0.002	176.654	150.704	24.052		4	KO	COXI	13.999	13.987	18s	6.529	6.482	7.505	0.006	0.005	321.36	318.853	20.646
Sample 4	Wt	coxI	20.118	20.104	18S	6.112	6.135			1.05505e-05	90.787	15.45		4	KO	COXI	15.215	15.151	18S	6.36	6.368				129.158				4	KO	COXI	14.047	13.987	18s	6.458	6.482				297.068
Sample 4	Wt	coxI	20.087	20.104	18S	6.122	6.135				117.837			4	KO	COXI	15.123	15.151	18S	6.305	6.368				146.3				4	KO	COXI	13.914	13.987	18s	6.458	6.482				338.131
Sample 5	Wt	coxI	20.158	20.13	18S	6.141	6.153	13.977	0					5	KO	COXI	15.068	15.076	18S	5.867	5.841	9.235	0.002						5	KO	COXI	13.998	14.026	18s	6.383	6.407	7.619	0.005
Sample 5	Wt	coxI	20.135	20.13	18S	6.154	6.153							5	KO	COXI	15.044	15.076	18S	5.787	5.841								5	KO	COXI	13.971	14.026	18s	6.411	6.407
Sample 5	Wt	coxI	20.097	20.13	18S	6.163	6.153							5	KO	COXI	15.116	15.076	18S	5.868	5.841								5	KO	COXI	14.108	14.026	18s	6.427	6.407
Sample 6	Wt	coxI	19.897	19.877	18S	6.288	6.275	13.601	0					6	KO	COXI	15.008	15.037	18S	6.009	5.982	9.055	0.002						6	KO	COXI	14.137	14.136	18s	6.689	6.705	7.432	0.006
Sample 6	Wt	coxI	19.95	19.877	18S	6.257	6.275							6	KO	COXI	15.13	15.037	18S	5.986	5.982								6	KO	COXI	14.164	14.136	18s	6.702	6.705
Sample 6	Wt	coxI	19.783	19.877	18S	6.28	6.275							6	KO	COXI	14.974	15.037	18S	5.951	5.982								6	KO	COXI	14.108	14.136	18s	6.723	6.705
Sample 1	KO	coxII	19.313	19.31	18S	6.273	6.37	12.94	0	0.000141475	121.31	134.91		1	Wt	COXII	14.91	15.025	18S	5.562	5.882	9.143	0.002	0.002	92.094	100	11.061		1	Wt	COXII	14.992	15.043	18s	6.246	6.375	8.668	0.002	0.002	116.266	100	15.7
Sample 1	KO	coxII	19.331	19.31	18S	6.371	6.37				156.84	19.174		1	Wt	COXII	14.979	15.025	18S	5.857	5.882				112.64				1	Wt	COXII	15.079	15.043	18s	6.309	6.375				84.935
Sample 1	KO	coxII	19.287	19.31	18S	6.466	6.37				126.579			1	Wt	COXII	15.187	15.025	18S	6.228	5.882				95.266				1	Wt	COXII	15.058	15.043	18s	6.57	6.375				98.799
Sample 2	KO	coxII	18.812	18.864	18S	6.213	6.294	12.57	0					2	Wt	COXII	14.954	14.973	18S	5.793	6.121	8.852	0.002						2	Wt	COXII	15.608	15.596	18s	6.342	6.475	9.121	0.002
Sample 2	KO	coxII	18.911	18.864	18S	6.275	6.294							2	Wt	COXII	15.001	14.973	18S	5.999	6.121								2	Wt	COXII	15.557	15.596	18s	6.585	6.475
Sample 2	KO	coxII	18.87	18.864	18S	6.394	6.294							2	Wt	COXII	14.965	14.973	18S	6.57	6.121								2	Wt	COXII	15.624	15.596	18s	6.498	6.475
Sample 3	KO	coxII	19.166	19.152	18S	6.272	6.273	12.879	0					3	Wt	COXII	15.162	15.141	18S	5.97	6.047	9.094	0.002						3	Wt	COXII	15.212	15.212	18s	6.286	6.309	8.903	0.002
Sample 3	KO	coxII	19.158	19.152	18S	6.271	6.273							3	Wt	COXII	15.171	15.141	18S	5.988	6.047								3	Wt	COXII	15.209	15.212	18s	6.315	6.309
Sample 3	KO	coxII	19.133	19.152	18S	6.276	6.273							3	Wt	COXII	15.09	15.141	18S	6.182	6.047								3	Wt	COXII	15.214	15.212	18s	6.326	6.309
Sample 4	Wt	coxII	19.438	19.37	18S	6.171	6.135	13.234	0	0.000104867	98.964	100		4	KO	COXII	14.922	14.721	18S	6.439	6.368	8.353	0.003	0.003	159.22	148.629	20.74		4	KO	COXII	13.925	13.83	18s	6.529	6.482	7.348	0.006	0.005	290.25	253.728	34.121
Sample 4	Wt	coxII	19.343	19.37	18S	6.112	6.135			1.08968e-05	90.166	10.391		4	KO	COXII	14.681	14.721	18S	6.36	6.368				124.731				4	KO	COXII	13.792	13.83	18s	6.458	6.482				222.667
Sample 4	Wt	coxII	19.328	19.37	18S	6.122	6.135				110.87			4	KO	COXII	14.561	14.721	18S	6.305	6.368				161.934				4	KO	COXII	13.772	13.83	18s	6.458	6.482				248.269
Sample 5	Wt	coxII	19.578	19.521	18S	6.141	6.153	13.369	0					5	KO	COXII	14.625	14.546	18S	5.867	5.841	8.705	0.002						5	KO	COXII	14.102	14.137	18s	6.383	6.407	7.731	0.005
Sample 5	Wt	coxII	19.51	19.521	18S	6.154	6.153							5	KO	COXII	14.462	14.546	18S	5.787	5.841								5	KO	COXII	14.22	14.137	18s	6.411	6.407
Sample 5	Wt	coxII	19.476	19.521	18S	6.163	6.153							5	KO	COXII	14.55	14.546	18S	5.868	5.841								5	KO	COXII	14.09	14.137	18s	6.427	6.407
Sample 6	Wt	coxII	19.309	19.346	18S	6.288	6.275	13.07	0					6	KO	COXII	14.27	14.311	18S	6.009	5.982	8.329	0.003						6	KO	COXII	14.261	14.278	18s	6.689	6.705	7.574	0.005
Sample 6	Wt	coxII	19.352	19.346	18S	6.257	6.275							6	KO	COXII	14.341	14.311	18S	5.986	5.982								6	KO	COXII	14.341	14.278	18s	6.702	6.705
Sample 6	Wt	coxII	19.376	19.346	18S	6.28	6.275							6	KO	COXII	14.322	14.311	18S	5.951	5.982								6	KO	COXII	14.233	14.278	18s	6.723	6.705
Sample 1	KO	coxIII	19.306	19.297	18S	6.273	6.37	12.927	0	0.000143257	129.438	144.432		1	Wt	COXIII	14.32	14.092	18S	5.562	5.882	8.21	0.003	0.004	92.411	0.004	13.693		1	Wt	COXIII	14.864	14.897	18s	6.246	6.375	8.522	0.003	0.002	118.587	100	23.205
Sample 1	KO	coxIII	19.282	19.297	18S	6.371	6.37				151.598	12.989		1	Wt	COXIII	13.813	14.092	18S	5.857	5.882				115.808				1	Wt	COXIII	14.855	14.897	18s	6.309	6.375				73.993
Sample 1	KO	coxIII	19.304	19.297	18S	6.466	6.37				152.26			1	Wt	COXIII	14.144	14.092	18S	6.228	5.882				91.781				1	Wt	COXIII	14.973	14.897	18s	6.57	6.375				107.421
Sample 2	KO	coxIII	19.046	18.993	18S	6.213	6.294	12.699	0					2	Wt	COXIII	14.135	14.005	18S	5.793	6.121	7.884	0.004						2	Wt	COXIII	15.69	15.678	18s	6.342	6.475	9.203	0.002
Sample 2	KO	coxIII	18.966	18.993	18S	6.275	6.294							2	Wt	COXIII	14.286	14.005	18S	5.999	6.121								2	Wt	COXIII	15.69	15.678	18s	6.585	6.475
Sample 2	KO	coxIII	18.967	18.993	18S	6.394	6.294							2	Wt	COXIII	13.594	14.005	18S	6.57	6.121								2	Wt	COXIII	15.654	15.678	18s	6.498	6.475
Sample 3	KO	coxIII	18.993	18.966	18S	6.272	6.273	12.693	0					3	Wt	COXIII	14.462	14.267	18S	5.97	6.047	8.22	0.003						3	Wt	COXIII	15.022	14.974	18s	6.286	6.309	8.665	0.002
Sample 3	KO	coxIII	18.96	18.966	18S	6.271	6.273							3	Wt	COXIII	14.34	14.267	18S	5.988	6.047								3	Wt	COXIII	14.926	14.974	18s	6.315	6.309
Sample 3	KO	coxIII	18.945	18.966	18S	6.276	6.273							3	Wt	COXIII	13.998	14.267	18S	6.182	6.047								3	Wt	COXIII	14.974	14.974	18s	6.326	6.309
Sample 4	Wt	coxIII	19.445	19.39	18S	6.171	6.135	13.254	0	9.91868e-05	103.182	100		4	KO	COXIII	14.109	13.842	18S	6.439	6.368	7.474	0.006	0.006	153.92	153.965	19.948		4	KO	COXIII	13.831	13.856	18s	6.529	6.482	7.374	0.006	0.005	262.785	228.576	40.599
Sample 4	Wt	coxIII	19.359	19.39	18S	6.112	6.135			7.33831e-06	91.543	7.398		4	KO	COXIII	13.775	13.842	18S	6.36	6.368				134.039				4	KO	COXIII	13.868	13.856	18s	6.458	6.482				183.712
Sample 4	Wt	coxIII	19.364	19.39	18S	6.122	6.135				105.275			4	KO	COXIII	13.642	13.842	18S	6.305	6.368				173.934				4	KO	COXIII	13.869	13.856	18s	6.458	6.482				239.23
Sample 5	Wt	coxIII	19.609	19.58	18S	6.141	6.153	13.427	0					5	KO	COXIII	13.485	13.514	18S	5.867	5.841	7.674	0.005						5	KO	COXIII	14.267	14.298	18s	6.383	6.407	7.891	0.004
Sample 5	Wt	coxIII	19.579	19.58	18S	6.154	6.153							5	KO	COXIII	13.472	13.514	18S	5.787	5.841								5	KO	COXIII	14.307	14.298	18s	6.411	6.407
Sample 5	Wt	coxIII	19.551	19.58	18S	6.163	6.153							5	KO	COXIII	13.585	13.514	18S	5.868	5.841								5	KO	COXIII	14.319	14.298	18s	6.427	6.407
Sample 6	Wt	coxIII	19.525	19.501	18S	6.288	6.275	13.225	0					6	KO	COXIII	13.213	13.28	18S	6.009	5.982	7.298	0.006						6	KO	COXIII	14.212	14.214	18s	6.689	6.705	7.51	0.005
Sample 6	Wt	coxIII	19.434	19.501	18S	6.257	6.275							6	KO	COXIII	13.275	13.28	18S	5.986	5.982								6	KO	COXIII	14.226	14.214	18s	6.702	6.705
Sample 6	Wt	coxIII	19.544	19.501	18S	6.28	6.275							6	KO	COXIII	13.352	13.28	18S	5.951	5.982								6	KO	COXIII	14.205	14.214	18s	6.723	6.705
Sample 1	KO	Actb	17.354	17.355	18S	6.273	6.37							1	Wt	18S	5.562	5.882											1	Wt	actb	21.184	21.151
Sample 1	KO	Actb	17.377	17.355	18S	6.371	6.37							1	Wt	18S	5.857	5.882											1	Wt	actb	21.188	21.151
Sample 1	KO	Actb	17.333	17.355	18S	6.466	6.37							1	Wt	18S	6.228	5.882											1	Wt	actb	21.082	21.151
Sample 2	KO	Actb	17.181	17.19	18S	6.213	6.294							2	Wt	18S	5.793	6.121											2	Wt	actb	21.222	21.255
Sample 2	KO	Actb	17.2	17.19	18S	6.275	6.294							2	Wt	18S	5.999	6.121											2	Wt	actb	21.267	21.255
Sample 2	KO	Actb	17.19	17.19	18S	6.394	6.294							2	Wt	18S	6.57	6.121											2	Wt	actb	21.277	21.255
Sample 3	KO	Actb	16.849	16.874	18S	6.272	6.273							3	Wt	18S	5.97	6.047											3	Wt	actb	20.793	20.822
Sample 3	KO	Actb	16.845	16.874	18S	6.271	6.273							3	Wt	18S	5.988	6.047											3	Wt	actb	20.85	20.822
Sample 3	KO	Actb	16.928	16.874	18S	6.276	6.273							3	Wt	18S	6.182	6.047											3	Wt	actb	20.823	20.822
Sample 4	Wt	Actb	17.634	17.613	18S	6.171	6.135							4	KO	18S	6.439	6.368											4	KO	actb	21.383	21.353
Sample 4	Wt	Actb	17.599	17.613	18S	6.112	6.135							4	KO	18S	6.36	6.368											4	KO	actb	21.346	21.353
Sample 4	Wt	Actb	17.606	17.613	18S	6.122	6.135							4	KO	18S	6.305	6.368											4	KO	actb	21.33	21.353
Sample 5	Wt	Actb	17.563	17.645	18S	6.141	6.153							5	KO	18S	5.867	5.841											5	KO	actb	20.977	20.985
Sample 5	Wt	Actb	17.695	17.645	18S	6.154	6.153							5	KO	18S	5.787	5.841											5	KO	actb	20.972	20.985
Sample 5	Wt	Actb	17.678	17.645	18S	6.163	6.153							5	KO	18S	5.868	5.841											5	KO	actb	21.006	20.985
Sample 6	Wt	Actb	17.638	17.656	18S	6.288	6.275							6	KO	18S	6.009	5.982											6	KO	actb	21.387	21.403
Sample 6	Wt	Actb	17.656	17.656	18S	6.257	6.275							6	KO	18S	5.986	5.982											6	KO	actb	21.43	21.403
Sample 6	Wt	Actb	17.673	17.656	18S	6.28	6.275							6	KO	18S	5.951	5.982											6	KO	actb	21.393	21.403
Sample 1	KO	18S	6.273	6.37										1	Wt	Actb	20.324	20.303											1	Wt	18s	6.246	6.375
Sample 1	KO	18S	6.371	6.37										1	Wt	Actb	20.269	20.303											1	Wt	18s	6.309	6.375
Sample 1	KO	18S	6.466	6.37										1	Wt	Actb	20.317	20.303											1	Wt	18s	6.57	6.375
Sample 2	KO	18S	6.213	6.294										2	Wt	Actb	19.938	19.427											2	Wt	18s	6.342	6.475
Sample 2	KO	18S	6.275	6.294										2	Wt	Actb	19.403	19.427											2	Wt	18s	6.585	6.475
Sample 2	KO	18S	6.394	6.294										2	Wt	Actb	18.94	19.427											2	Wt	18s	6.498	6.475
Sample 3	KO	18S	6.272	6.273										3	Wt	Actb	19.092	19.582											3	Wt	18s	6.286	6.309
Sample 3	KO	18S	6.271	6.273										3	Wt	Actb	19.275	19.582											3	Wt	18s	6.315	6.309
Sample 3	KO	18S	6.276	6.273										3	Wt	Actb	20.38	19.582											3	Wt	18s	6.326	6.309
Sample 4	Wt	18S	6.171	6.135										4	KO	Actb	20.483	20.298											4	KO	18s	6.529	6.482
Sample 4	Wt	18S	6.112	6.135										4	KO	Actb	20.884	20.298											4	KO	18s	6.458	6.482
Sample 4	Wt	18S	6.122	6.135										4	KO	Actb	19.526	20.298											4	KO	18s	6.458	6.482
Sample 5	Wt	18S	6.141	6.153										5	KO	Actb	19.635	19.517											5	KO	18s	6.383	6.407
Sample 5	Wt	18S	6.154	6.153										5	KO	Actb	19.463	19.517											5	KO	18s	6.411	6.407
Sample 5	Wt	18S	6.163	6.153										5	KO	Actb	19.452	19.517											5	KO	18s	6.427	6.407
Sample 6	Wt	18S	6.288	6.275										6	KO	Actb	19.579	19.498											6	KO	18s	6.689	6.705
Sample 6	Wt	18S	6.257	6.275										6	KO	Actb	19.497	19.498											6	KO	18s	6.702	6.705
Sample 6	Wt	18S	6.28	6.275										6	KO	Actb	19.418	19.498											6	KO	18s	6.723	6.705

## Sheet: Fig 1d
Northern blot of mitochondrial tRNAs in KO and control MEFs

## Sheet: Fig 2a-c
	Raw ONT sequencing data is provided in Extended Data Tables 2 - 7

## Sheet: Fig 3a-e
	Raw ONT sequencing data is provided in Extended Data Tables 2 - 7

## Sheet: Fig 3f
Northerns of rRNA cluster

## Sheet: Fig 3g
	Raw ONT sequencing data is provided in Extended Data Tables 2 - 7

## Sheet: Fig 3h
Northern blot of 12S and flanking mt-tRNAs in IMT pulse/chase MEF samples

## Sheet: Fig 4a
S35 labelling of de novo mitochondrial translation in 12 week mice and MEFs

[truncated: 5 more sheets: Fig 4b, Fig 4c, Fig 4d, Fig 5a-c, Fig 5d]
