# Supplementary material for: The mitochondrial methylation potential gates mitoribosome assembly
Source: Nat Commun. 2025 Jun 25;16:5388. doi: 10.1038/s41467-025-60977-x (PMC12198368; doi:10.1038/s41467-025-60977-x)
Supplement: Supplementary file 14 — Source Data [file 41467_2025_60977_MOESM14_ESM.zip › Glasgow et al source data file supplementary figures.xlsx]

## Sheet: Fig S1
Northern blot of mitochondrial tRNAs in skeletal muscle of 12 week SamCKO and control mice

## Sheet: Fig S2-S5
	Raw ONT sequencing data is provided in Extended Data Tables 2 - 7

## Sheet: Fig S6
Same source data as Main Figure 1d

## Sheet: Fig S7-S8
	Raw ONT sequencing data is provided in Extended Data Tables 2 - 7

## Sheet: Fig S9a
Western blot of in skeletal muscle of 12 week SamC KO and control mouse sucrose gradient fractions probed for Large and Small mitoribosome subunits and RPUSD4

## Sheet: Fig S9c
Western blot of MEF sucrose gradient fractions containing combined SILAC labelled KO and Ctrl and probed for Large and Small mitoribosome subunits
Observed molecular weight according to commercial antibody provider

## Sheet: Fig S9d
	Raw SILAC Proteomics data for Ctrl and KO MEFs is provided in Extended Data Table 10 and Source data file (Fig 5a-c)

## Sheet: Fig S10a-b
	Raw SILAC Proteomics data for Ctrl and KO MEFs is provided in Extended Data Table 10 and Source data file (Fig 5a-c)

## Sheet: Fig S10c
Western blot of MEF sucrose gradient fractions running extra fractions from 1-22 on wide SDS-PAGE gels and probed for RPUSD4 and ERAL1 as hits from the SILAC proteomics and Large and Small Mitoribosomal subunits
Observed molecular weight according to commercial antibody provider

## Sheet: Fig S11-S13
	CryoEM data is provided in appropriate depositories (see main text) and in Extended Data Tabel 12
